# Supplementary material for: Fast skeletal muscle transcriptome of the Gilthead sea bream (Sparus aurata) determined by next generation sequencing
Source: BMC Genomics. 2012 May 11;13:181. doi: 10.1186/1471-2164-13-181 (PMC3418159; doi:10.1186/1471-2164-13-181)
Supplement: Additional file 1 — Isotig nucleotide sequences from the gilthead sea bream fast muscle transcriptome. 454 reads were assembled using Newbler version 2.5 after trimming adaptors used for dsDNA synthesis and in silico normalization. [file 1471-2164-13-181-S1.zip]

Archive with 3 entries (2 files):
- Supplementary_file1.fasta
- __MACOSX/
- __MACOSX/._Supplementary_file1.fasta
