# Supplementary material for: Fast skeletal muscle transcriptome of the Gilthead sea bream (Sparus aurata) determined by next generation sequencing
Source: BMC Genomics. 2012 May 11;13:181. doi: 10.1186/1471-2164-13-181 (PMC3418159; doi:10.1186/1471-2164-13-181)
Supplement: Additional file 1 — Isotig nucleotide sequences from the gilthead sea bream fast muscle transcriptome. 454 reads were assembled using Newbler version 2.5 after trimming adaptors used for dsDNA synthesis and in silico normalization. [file 1471-2164-13-181-S1.zip › Supplementary_file1.fasta]

>isotig00001  gene=isogroup00001  length=174  numContigs=1
GTTGGAATGGCTCAGCTGAATCTCCATCTCATTCAGGTCTCCCTCCATCTTCTTCTTGAC
TCTCAGGGCATCATTCCTGCTCCTGACCTCAGAATCAAGAGTGCTCTGCATGGAGTCAAT
CACCCTCTGGCTGTTCCTCTTGATCTGCTCCATCTCCTCATCCTTCTCTGCCAG
>contig00098  gene=isogroup00001  length=995  
TTTTtGTGTGTGAAAAaCTATATCAGTCACATTATTATTCAAAGAAAAGTATTTATAGGC
TACACCTTGAAACATGTCTAGAAGGTGTCTTTAATGATTGAATTTTGTTATTATTATTAC
ACACACACACAGCAAATATAACTACTACTACTCTTTCGTGGTTCTCGGTGCTTTAGCAAT
ATTGTTGTTGTGGCATTCATGCCAATAAAGCGAATCTGAATTGAATTAATAAACCTTTAG
ATTCTTGCCTATAGACTGATATGTGTTGTGTTCACAAATGAGCAATGAATCCAGATTTTT
TCAGATTTCTATTGCCAATGGGAATTTAAATTTAAATGTCAGGCGATGTTTTCCACAGAA
TTTTTTTTTTttCtAAGCTAGCTATCTCCCTCTGTCAACCACAATCTGTCTCCTCTGTCA
GTAAACTCTATTCAGCGCTGTCAATTAACAGGTGTTTGGGGGAAAACCCTCCAACCTCAC
GTTACTATCCGTTGTGTGATTGCGGAGAGTCAGCAGCTGGATTTTGCACCCTCAGTCAGT
AGTATTAGTAGGTGTATAGGCAAACAAaCAAACAACAaCCATTATTCATTGTATTATTAC
ATTTGTGCGACGTTATTACATTAAAGATTTTCACTTCCCCACAAACGTAATAAATCCCTG
CAAACGTCATAGTTATTACATTTGTGGGAAATTCCGTGTTACGTTTGTAGTAGGCTGCGG
CTATTACGTTTGTGGAAAAATgTATTACATTTGTGGGTTTATTACATTAAATGCTGCAGA
TTTGTATTACGTTTGTGGATTTATTATGTTTGCAGACATTATTACATTGGCGGGCGTTAC
ATATGATACATTTAAAAGTTTGAAAAGATTGATATTTCCTCTGGTAATAGAAGTCAGTGG
CCTCTTCTTATCTCACCTAGATATCTGATAATTTAAGCCACATGGTACAACTAGTGAAGC
ATATATGTGATAGCATTATACTtCCTTtCTTtCCT
>contig00138  gene=isogroup00001  length=540  
CtATTTGAACATTTATTGAACATTTACATTCTCAGGGGTTCATATTGTACAAACTCCATG
AAAATGTCTCAGCGGATCTTCACTCAgCATCAGCTCCCTTTCCAGCATCACGGCTCTTGG
CAAGGATGATGACACTTACTCAGCAGAATCAGACTTTCCAGAGTCACGGCTCTTGGCTCT
CAGCTTGTTGACCTGGGACTCAGCGATGTCAGCaCGCTCCTGAGCTTCCTCAAACTCATG
CTGAACCTTCCTGAGCCTGGACATGTGAGTGTTGGCCTGCTCCTCAGCCTCCTCAGCCTG
TCTTTTGTAGGCCTTGACTTTAAGCTGCAGCTTGTCCACCAAATCCTGAAGTCTGTTCAC
ATTCTTCTTGTCCTCCTCAGTCTGGTATGTCAGCTCCTTCACTCTCCTCTCGTATTTGCG
GACTCCTTTGACAGCATCAGCTCCACGTCTCTGCTCGGCCTCAACCTCACCCTCCAGCTC
ACGTACCCTGGACTCCAGTTTCTGGAGCTGCTTCTTGCCACCCTTCATGGCGAGGTTCTC
>contig00287  gene=isogroup00001  length=529  
CAGCGGTTCCCTCAGCCCCAGTAGTAGCCGTGCTCTTCTGGTGTGTGTTTCTTCACACAC
ACACACACACACACTCGGGgTGCTGGAAGGCTTTATTTtAAAGAAGAAAAAAAGCGACAA
ACCGACCCAAAAAAaCTGAAAGCGAAGACTGTCCTGACGACGAGAGCTGCCTTATTTCAA
CATAACCAAAGCACCGCAGCAGGGCGACCCGGTCATCACACAGCCCCCCTTCTGCCCGTG
ATGTTGACGATGGTGGCGGTTGCGGTTAACGGGAAACCTCGCTGGGATCTCCGCGGGAAG
AGGAAAACGGCGATAATTAAAGACAGCGGTGGATGAGTGTATGTCGTTCGCTGAGATGTT
GTGTGGGGAGTGGTGTCGGGAAATCCTGCGCTGGGCCCAAAACAaCCAGTGGGAATCGCG
GTTAATGACGACCTGCACGTCtCGCTCGTCAACGTATACTAGCCCACTACCACCAGAAGC
TTAGATCCCACCTCCTCCtccTCCCTGACGGCTCAGCACACACAGACCC
>contig00288  gene=isogroup00001  length=1204  
GTGTgTGTgTGTGTGTGTGTGTGTGTGTGTGTGTGTGTGTGTGTGTGTGTGTGTGTGTGT
GTGTGTGTGTGCGCAATTATGCCACAAAGCATTGTCCAATTtCCTGACATCTACCAACAT
ACTGAAGGTATTGTTGTCCCTTTCAAATATTTTGTATGTTTAAAAATCAAAAGTTTACTA
ATTAAAAGTGAAAACTCATGTGGCTCTGTACTGTACATAGAAATAATAGTTAATGATAAA
ATATAAAACATGACCTTGCTACTAAGATCACAAGCAATTAAGGTTCGACTTCTCGTAAAG
TGCTTGTTAAAAAAACAAACAAAAAAaCAACAACAATTTATGTTTTAGTGTTTTGTAGTT
CTTGGCTTTTGTGTTTGTGTTTTCTCCTGGTCTTTAGCTGGTGTCCCCAGAAAAAGTGCT
TTGGTTGTGAGAAACTTGTTGACCACGTCTTGGCCAAGAACGAAACTTCTTCTTCATCAA
CTTCTTCATTGTCCGCAAAAATAAAAaTAAAAAAaTAAAACAGGAAAGCAGTTGATTATC
AGTCTGAACTGATATCAGGAAATCCTTTCTGAGAACGATACAAGGATAAGAGAGGTGCAG
ATTCACAGTTCTTGTGAGTATCTGCGCAGTAACTCCAGTTTTCTCCGGTCGGTCCATGGA
CTCATACCGAAGTGTACCTGTACAGGTGAGCGTATGAGTGATGGGTTGTGTGACTGTAGT
GTACTGTAAGAGAGGTTTTTGAGTCTGCTACACCAGGTTCTCGATCCCAGGCAGAGGCTG
CTCTATTGGCACCGTGGCATCCATGCTGCCAGCCTGCTGGGCGAGCTGCAAGACAGGCAT
GTTGCACAACGGGCACACTTTCCTCACCTCCAACCACTTGATGAGGCACTTCCTATGAAA
GGCATGTTTGCATGGACAGATTCCCAGCTCGTCTTTTtGCTTGAACTCTTCCAAGCACAC
TGCACATATCTCATGCAAaTTtAACTCTTTGACTTTTTCCTTCTGAATGACTTGTTTGTA
TGCATATAGCTCTTTGTGTGCCTGGTGCCGTAACCTTATTAAGTAGCAGCAGAAGAGTAG
GCTGAGGATGAAGACAAAGATGGCTGTCCCAAACACCACAATGTAGATGTTAAGGGGAAG
GTTCTGGAACCCTATATTTGGCATCCTGAAACTGTAGTGTGGGAAATCGGAGCTCATGGA
TATT
>contig00289  gene=isogroup00001  length=1216  
AACGTAAGAAAATATGATTATATTACCTTTAATCCACCAGACGTGCTCTCACAGGGTGGC
CATGCATATGTAAACCTGGATTAGAGGAAGCAGCTGAATGTTGAATGTTTTAAGAGCTGT
GGACTGTATGGCTCCTGTATGGCTGGAGGGTTTATCTTAACACAGCTAAGGGATGGATTT
CCATAATTTGGACCCCAACTGGAGTCCTTTGTCTTCAGCTACAGAGCTAAGAGTTCTTTT
AGCTTACGCCGAAGCTATCCTTTATAGCTGACATAAGAAGTGACCACCATGTGCGGTCGG
CTCCCTGAAGGCTCAAGGAGGAGGATTTGTGAGATAACCATCTTACTGTAGCTTGAGCTA
TAACTCATGTCAGGTGTGATAATTTATGTCTGTGCAAGTGAGAGCAGGTGCTGGTGGACA
CCATGTTTGTATTCAGTTCAGTCACACTGCTGTTTGATCATGTTGTGATTTGATTTGTGA
AATGAGAATTCCCACTTTCTCTAATTTTACTACTTTTAACGGTTTGATATATTTGATCAT
ATCAGTGAAGACGTCTCATTGGGATTTCTAGAATGGATTGCTTAGAAATAACTCATTGAT
TCATTCAGGGTAGAAATAATTTGCCTTGCAGTTTCATTGTAATAACTCTCTATTTGACTA
GCATGCTTTAACTGCAAATTGAAGATGATATTTTCTCAGGTGCCCTTTGAAAAAGTGCAT
TAAAGGATAAGTTCACCCAAAAaGGAAAaTTCAGTCACTATCTGAACCAAAGTAGATGTG
GACTTACTTTCAAAACTTTCTAAGCAAAGACAAAAaaGAGAAAAGAAACATGAAATGGCT
CCATATAGCTGGTCGGGTATTaCCGAaGTCTGCGAGATCCCAAACTGATTTTAAAAGATG
TTATTTGCTCCCTTTTTAAGGCCAAAAGCTAAGTAAAAAGCGTTGGTGAGCACCaCGTCT
GAAgTCGgTGCACAaGCTTGGCTGTGTGTCAAcAGTGTAGAAGTCTTTaCAAatCAGTTT
GAgTTcTTGGGGCTtCcAGAGActtGGATTAcAtCTGacGAgcTGCGCAAagCCATcTTT
TAAgtttaaaacaaagtccccatctacttcagttgtttaggccaatgctctgacactgtt
ttgctatgaagctccagaaatgtcttgtggactacagcacttgatctgacttaacagcag
tgggggggtnagcaga
>contig00302  gene=isogroup00001  length=838  
GGACGTTCAGCAGATTTCGGAAaTCGCTTCAGCTGTCtGCATTCACACTGTATTTtCGCA
GGAAaTaCAAaTTTTtCtAGTGATGACTTGCTCTTTCACAAGGATCAGACTTtATGTTAT
GAACATTTGACAAaTTgAGGGCCCCAGGCAAcaGTAGTtCAgTGGGATGAAgTGAGCACT
GTGTATCTTTGTTttAGCCCAAATAGTGGCTGTGGTCTTGTGTTTGCTGCAGGACACAGG
GAGTGGTGAGGTGGAAGCTAAGGGAAAAggggATTCTGCAGCAGGAAGCAGCTTGTaaaC
CATCACTcccTGTTCCAGTCATTCCACAGATAACATCtttttAGtCTAGTTCACTCACAG
GaaaCAACAATCTGTGGCAGAacaTGCACACACACAATGCTGACCTGTACTCTTGGTCAC
aGGCAAATTCAACAACAAATtCACATTCAAATTtCCAAATGAAACTAGTACAGaGAAAAC
ATACTGCATTCATACCTACTGTACCCACTGAGAaGTTCAAACAGCATCAGCCAAAGGCGA
TATGAaCACTTACAGAAACCTTTGAGTGCTTCAGTGTGTGGCCAACATCAAGCAGCTTCC
CACaGACCACTATCTCACATCTCTGTCCTTGAGTTGGACTtcAGTTAACACAGATATATG
TAAACaGACACAGATCTCTTCAGACTACTGAGGGTGgATCTAAAGTTCAGTTATAAGACG
AGAGTcACAGGCTCtCACACAGACCcAAGGCTGTACAAACCTGTCCTTTGCCcTAAATGA
TATCATCaGTAaGCCAACGTGCTCACAATGATAATGCTaatatgttgctatgtgtttg
>contig00308  gene=isogroup00001  length=1029  
TGGAGTGCGTGTTGGCTGGGtATTTTTAGCGCCAGCaTATCTGACTGTGTACCCTTaTAA
AATGTCCATTGCATGTACGAGTAGCATTTTAACTCTCTTAGAACACACCAaTCCCAGTTC
TCCAATTTACATGTTGACACATGAATGCATGAAGGAGCATTAACTGGTCATGTTTTAAGT
TGACAAGTTGCAGATGCCTCCTCCCAGTCCAATCCACCATGTTCCATCAAGATCTATtAA
TTTCTAATTATCAAtAGGCATATATGTTACCTTTGAGTCATGAGGCTGATGATATGAACT
ATAAACGTCaGTCGCAaTgACGCACTTGTGACATCACATGACATGTGATCTGTATCAAAG
TGCAGTATAGCATTTTGGTAGCAGGCCATATTAGTATACAATACAACATTTTTAAGCAGT
AATCACTTTgCTAAGAACATTAGCTTAAAGCCATCTTAAAAGTGTGACTCTTAAATGGCT
AAAATCAATTACGGGACATGCAGGGCCTTCAGGCCGTCTCTCACATGTCTATGAGGCACC
TGTCCACATAAATCACTGTCCAGATGAGAGGGACATTTGCGCAGTATGAATCTACAGACT
GAGAGTAAATGCAACAGCATTGCAGCTACTGCTGTGaCTTAAAAaTCATGTTCAAGCtAT
ttCTTTTTTTAATCtAATTtATTTTGCTTATCTGCCAAATTTAAGCGACCTGTGATACCC
AGTAGGCCtCTTTTTTTtAAAGAATGCACCACGTGgAATTAAATATCCCAGAAaTAGTTG
CGTGTGCATTCATTTTttGATTTtATTtCAGACTTtGGTtCCAAAAaCTtCCAAaGCAGA
aTAAAAaGCAGCCaTAATGATTTTtGCCGTGCTAAAAGTTTTCATAGTtCACCGAACTCA
CACAAGCCTCCAGACATGCCTCTTTAACTCTGCCAAATTAATCATCTTTCTAACACTGCA
CAGCAGACAAGAACAGAGgTAACAGTCCTAGGgATCAGATCCTGTTCACCacaGCCAAAA
TAGGGgTCG
>contig00387  gene=isogroup00001  length=526  
CAGGgACCACACCATTTTTACTTTTTTAGAAAAGATAGCCTACTTTTTGGTAAATGTACG
GAGCTAATAGAGGCAGCCGCTGGATATGAGGGAAAGGTCAGCCAATGAGCAGGGCCATAG
ACAAATCTGGCGATGTCATCCACCATTAGAATTGGCTGTGTTTAAGAAATAGTTGGAGAC
CCTTTAGCTTAAAAGCAGGAGCGAAAAGAGAAaCttgttgacagagttggcagagtgact
gtaccatcaaaattatttcaaagctgtatcaaggtaaaacaggtcacatgattttccttt
aagcggttcaatgtgctacagctgatgaattgcttagctttctGCCTGCCAACtGTTTGT
TtGACAGATTTTCtAgTGGAgTGCAGCGCTACACTTAGCTTTCCACCTTCCTATTAGCAG
ATGTTGTATTCCTGGTGGGTCAGCTTGTTTATTTTGGGCTGCTGATTTTCATCCAACTCA
CTAATTAAATCCATACTTATGTTACAAAAGCTCATGGCTTTAAATA
>contig00424  gene=isogroup00001  length=594  
GCCGATGCCCGTGGGATGTCTATGTTTGCTTATGGGGAATAGGGCTGATTTTCAATAAAA
TTATCCTGTAACATCaTTTCCATTCACAAGCTTTTCTCAAAAACCTTTTCTTTCCTTGCA
AACATCTTCCATCTTCTCACCTCTATTATCTCTACCTGCTGTCACTACAGCCTCTGAGGC
GTGTGAATGAAGTGTGTCCCTCTGCTTCCCTCAGTATGTGAGGAGAAGACACCACAAGGG
TGGAAGGGGGGACACACAAAGCGTGAGGGCCTCATTCCAAATTTTGAAGATGTCCTCTCT
GGGTGCAACAGGTGAGAGGAGGGAGAACATTTGCGGGTTAGAGaGGAAAAAaGTTGCcTC
CTTAAAGTGACGATGACTTTTTtCCTTGAAAAGTGAAAAAAAaGACCGAAGGAGTGGAGA
GAAaGGGACGAAaGAAAACATTCAAATCTTCGATTTTCTTTCCCTCCGCTCCCTCCTGCA
TCCAATAAATCATCTCTCTTTCCATAAGCTCTCGACACAACTCGACTCTTCCTCACCTTT
CCTCTGTAAAGAATAAAAGGGACAAACTGTGAATAAAATCTCTTtCCTTTTGTA
>contig00426  gene=isogroup00001  length=967  
CTCCTGCCaGTATTAACtAaTGTACGCTGAAGTCaGAAgAAccTCCcTgCAaTGTACATA
CAGAACAAATAATGAgAGGAgTACACTGtgTGACCcTACAGaCtGTTAAACaGaGGTTtG
tATCCATTAGCAaGGCAGCACgTGCCCgtcTGgTGgAGAAaGCCTGtCCACtaCAAAAGT
GAAAGCATTcGGgCaGTtcTTTCGtCATTTAGTCaaTAAAAgTGccAtgTATtGGGAAaT
TTGCACAGAATTATGTGCAAaGCCTCATCGGGCCATGGAACACAATTGACAAAAGTGTTG
TGGTAATCAGACTGTATTtGATGAAGATATGCAAGACTGTCTGTTATGAACATAATGTGC
GGGAaTTTGTtGTTTtATATTTTGGGCATTTTTtGGACTATCTAAATTGTTTtGATAATT
TTTtGTTAAGAGGATCCAgaGATGCTTCATGCAAAGATTGGTGCAAATGGGTGAAATCGA
AAAAGTATGTTTTTGATTTTTGGAgATTTTGCGAATGGAAaTTTACCAcGAAAGTTGGCG
TGGCCTACATCACACAATTCAGCTAAATTtCAGGAGCACTTAGATATAAGGTTTTAAAaT
gTGGGCCATATTATGTAGGAGTTATTTGGCACCACCTGCTGGTCATTTTTGGtGTGTGAG
TTGCAGGGGCCAGTCTATACCACGCCTATGAATTTcATTGACATAATAGTTATGGCGTGG
GTACAGTGACAAATATTTGATGCCACCAGAGCGCCACCTAGTGGTGGATTGGTGACAGTT
TGTCAGCTGTCCTCAGGAGGGCATTGGCAAAAATTAAATTGTACCAAGTCTTGTCTTAAT
CCAACCAAACGATGTTGAGATATAAAATACTTCAATTTAAAGAGCGCCACCTAGTGgTCA
TCAGCCAAAAaTTTGCACAGAGCCTtAGtGGCTCATaGGGAaGTAGTTACCTGAGTTTCA
TGTCATT
>contig00427  gene=isogroup00001  length=694  
CAaGGCAAAGCCAGAGTGTATTATGTACTATAaCAACACGGAGTATGGCATGGACGTCCC
AGACCAGATGGCGAGGGCGTACTCCGTCAAAGGCGGTATGCGAGGATGGCCagTGGCGGT
CTCCCCGACcTGGCTGGGATCAATGGTCGCATCTTATTCAAGGagCGCACCAGCAGCAGG
AGAGCCCGTAGGAAGTTCCTGCAGCAACTGGCAGCGGAGCTGAGGGCAGAaTACATGGag
gggAAAGGGGCCGCGCGACAGTTGGCACAAGGGgggCAGCAGCGGAAACAACCACCGCAG
CAGCAGCAGACACAGACACGGAGGCAATGCTGGTCCGAAAGAGCTGCAAACAGAACAAAA
CATCGGACACTTGAAATGCCACAAGCctGTGTGTGGAAATTGTGTGAGGAGAGCGGCGGT
AATCTGTGTAGATGTGTGACCATCGATCGCAACGGCTCTTTTTtGTTTTGTTTtAGATCA
GCTCGTTTCCAGCTTTTCCGATTATTTTTTAAAATtaTTATTATATGTTATTAAGTGTTA
AAATAAAaTGTTTCATAATCAAATTAGTCACTTTTAATTGTTAATTTCCGTGTTCTGAGT
TTTCTCTATTAAAATCTTGTGTAAATATATGCAATAaTTACGGTTTACTATGTGTGATGc
TATGAATATTGATAAATGtAAAATTAaaCTTgTT
>contig00524  gene=isogroup00001  length=720  
ACTCAGTgcGTTTACATGcACAGcTTAGTCAGATTACAGCCAtAGTTcgACTaTGCTACT
CAATCagACAACTGCAATTATCcgAGTATACATGCCagTGAGAAAATcgAATTAcTGgcc
GAAaGCATGTCATACCCcGGTAcGCTAGgtGGCGCTGTgCCCATTtcAACTAGTgTTAAC
GGgCcACCTCCGGCTGACCTCTTTACGTCACCAGCTGCCTCGGCATTCAAGAGAGATGGc
GTACAAAGAGCGAGACTTAGTCAGACTAAGGTGTATACATGCATCTTAAAAaTCTGATAA
TAGTCAGACTAACGCAGTAATTCGGTTTtCTtGAGTGTCATGTAAACGCACTGACTGTCT
CTCTCTCTctctCACaCACACACCTTTCTCCTTAATACGATATTTCcAGCAGCTtCTACG
ATCACATgCTAGCTTgcactaacatttctACAATCTGTTAAACATCATGTTAATAACTGA
AaCAAaCCTTGAGTTAAAaCACACAGTATTTtGTCAAAGGCCAATGTTTCTTACTACTGC
AGTTGTTtCCTGAAAGCTGATACAGAACTCACTGCATGACATACTGGCATACATCCTCAC
TGAAGTTAACGCTGGTATAATCTGTGGGTGAGCTACTCCATTATCATTGACCAaGGCTTT
GTCTTCATGTACACAGAGATTTTGCTAAGCAATCATTTTTGCTGCTATTTTGGCACACAG
>contig00579  gene=isogroup00001  length=4837  
TATATCGATATTCAGCCTAAATATATCGGGATATGACTATTAGTCCATATCGCCCAGCCC
TATGTAGATTGAATGATGACTAATTGTTTCTCCTCATGTGAGTTAAGGAGTGCAGACAGA
GTGAGGCTCACAGCTCCAGGGGTCCTAAAGTaGTTTTTCAACTAGTGAGGgCTAAAGGTT
AGCAGACGGCAGGCCATCATAAAGTACTAAAACcTGAGGTTGGCCCCCGCCAAATGGTGG
GAGATGCCCAAACGTTTATGTTCCTGTAGAGGGATGGGGAACCCCTTTGGATCATTTTGG
GGACAAGACCTACAGTTGACCGCAgCCAGGTCAGATGAGTTAGGGGAGAAGAGTAGGGTA
ACAGGTCAACTCCTCTTTTAGTCTATTGGATAATATGCCAAAAGGACCAATTAGAACAAG
TGGGTGTTTACTGGAAAAGGGGCTCTAAAGGCCGGTGCAGGGAAAGAGAAGgGGGgTGGC
ACTTGGAAAACCTCCTAAGAGCAAAGGCTGAGGTTTTGAGGGAGCAGAGGGCAAGCATTT
tGGCATTGTTTTGTCCACAGATTTGATAATATCAGAACGCGGCCGCTTCTGACCcGAaCT
CAAGGCGCTAGATTCTGTTTTAATAAAGATTGCTTCTTCACTCCATCCAGCCTTGACTCC
GCAGACTCCTTTtATGATCAAACTACAAGCCGACACCTTAAGGAAGAGAAGCCCAGAAAC
CACAGTGCTCACTGTAAATGACCTTTAATGTGATAATTGTTTCTAAGATAATGTTGTTTT
CATTTAGTTTACTGATATTCTTTGAAGCCAGGTTATTATTTCATTAATTATATCAGACGC
TAAATGCGGGACTTTTATTTTGAAAGCGTCTCACTGTGAACCGAAAGCATCCGTGTTCTT
GTGTCTCATGTGTGTCTGCATGTTGGAAGTGTGCCCGCATGGTGTTTGCGgAACATGATG
AAAATGATGATTCTGTTTACTTAGCACCTGGCTGATAAAGGGCACAAGGTTTGTTGTCAT
ATCGCTTCATTACATGTTTAATGTTTAGTTCATATCACGGTAACTTTTACGGTTTGATCT
AATGTGTTTAAGCTAACAGGATCGCTAATTAGCATTAGCTCAGCTATCCTGTCGGTACAG
AGGAATGGAGATGAGGATGGTCATTTCATTTGTATGCTTATTAATATAAAGACACGCATT
TTGTGTTTTGTATTGGCTTTAATATATAAAGTTCAAGGTTCATAGTTAATACAAATACTG
GTTAAAAGTTGTATTTTAAGTTTAAACAATACATACACCTCTCTAATAGAGGTTGTCATT
TGAGTTAAAGCAGATTAAAATGTGATTTTTCCGTGAATGTAACAGTGATTGAAGCAGCTA
AAAGAAGAACGAATGGTTTTATTTTGAGTGAATTTATGATACAATAAGGTCATGGAGGAA
AATAATTACATTTATTTTTATACCTTTTTTCATAGCTTGTACGAAGGTGTGTTCGAGTGT
ACAAGGTTCTCGCAATAAACGCTTTGGACCATCAGTTAGAGAGTCTTACCATTATTCAGC
CTGGGGTTGCTACACTCGCCATTGAGCCCTTGGCAGAGGCGATAAGGAGCGGTCCTCAGG
TGGCTGGCATTACTATAAATCCCCAAAAGCACACCACTTCCCTTTATATGGAAGACGTGT
TGCTCTTTCTAAGTAACCCTGAGaaCTCTATTGTCAGAATTGTTGAAATTATTAAAATCT
TCGGCCAGTTTTCGGGCTACAAGATTAATTGTTCAAAGTCAGAGGCTATTCCCCCAACCC
TTCATACCCCCGGGACCTCTTCTAGTGCTGCCCCTTTTAAATTGTCACCTTTAGGGATCG
TCTGTCTTGCTATACATATAACTCCCTCCCTCTCTGGTCTTTATAAAGACAATTTTAAAC
CTTTATTCCGTAAAATTAAAGAGGATCTGGCATGCTGGACCAGTCTTTCATTATCTCTTA
TAGGTAGGGTAAACCTTTTTAAGATGAACATACTTCTTCTGACTAGAAAGTCACTCTCCA
TCCTACATAGTTCATTATCTACCTTTTTGTGGAGGAACAAAACGGCCAGATTGAAATTAC
AAAAGTTACAACTTCGCCTAGGAGAGGGAGGGTTGTCACTGCTAAAAATATTATCAATTG
GCTTGCCTCGGCCGCTATCTCTGGGAATGGTTTAGAAATTATCCAATTGGCTTAGCATTG
AGGCCACCCCTTTGGATCCAATTCCTCTTTGTAATATTTTGTATGTTTCTAAAAAACTGG
TATCGAACAAAGTAAGGGGCAATTTTTTTGTTTCAAATGAATCCCTTACAATAGTTACTT
GTCACCCAGTTTTAAGGTAACtACTGTACATTTCCCCAAACCCATCCCACCCCATGGTCC
CAAAGTCCCACAATAAAAAaaGAAAAGAAAAACACAAGACAAAAAaCAAAAaCAAAaaCa
GATACACAAaCAAAagTAGAATTAGACAAGCCTACAGATGTATATACACaTAaaaaTATA
TACATATATATTCACACATAAAGGCCTATATTTGGTTCAGGGAATTTCTCAGGGCTCAGG
GAATATCTGTATCCTCTTCCGTCTCACATCAAACAGTTTAGATAAATTCCTAATCCTGTG
ATTTATTATTTCCATTTTATATATTTAATTAAGTCCTTCCATTTGCTTAGTTGAGGTGCT
GCTGGTTTCAGACAGTTTTTTGTTATCTGCTTAAGTGCAGCTAGTCGTAAAATTCCAAAG
AGATACTtATCAGCTTGCTGAGAGAGAGGCTGTGGTGTTCTACCAAGTAATAGTTGCTCA
GGCCCCAGAAAGAGTTGGCATTGAAATATGGAGTCCATAGCTTCACATACTTCAATCTAA
TATTGCTGCAAAACTGGACAGGAGAAGAATTTATGGGTGTGGTTGGCTTCTATCTCACCA
CATTTTCGCCAACAACTTGGTGTTACCTCCTTAGAGTACTTTGCTTGAATAACAGGTGTT
ATAAAGGAGCGTAGTTGGATTTTTCAAGAGTGCTCTCTCCAAATGGTTCAGCTTGTGGTT
TTTTCCATGTATTATTACTTATCTCCTTCCATATTTCTGGTGATATAGTTAAGTTCAGTT
CCTTCTCCCAGCTGGTAATTACTTCGCAATCTCTCCcATAAATaTTAGGTCCTTTTGAAT
ATCCTTTGGTTTTGTAACTTTTACCCAGGTCATTATTGTATTTCTTATACATGTGTTCTC
AATGTTTTGGGTGTCATTGATAGTTATTTTAGCAGATATATTCTTATTCCAATATTTACC
CATTTGTTGAATTTAAATTTCTCTCCACTTTGCTACTGAGAAGTTACAAAGCCAGACGGT
GACAGGTTTGACTAGAGCAGCATAGTAATAATTAATTACATTTGGGAGAGCTAGTCCCCC
GTGTAGTTTGGCTGTTTTGAGCATCTTAAGTTTTATACAAGGTTTTCTTTCTCCCCAAGT
AAATGTAATAATAATTTGATCCTGTTGAATAAAGTtCTTTTTTGGTATATAAATTCGCAC
ATTTTGAAAGAATAATACAAATCTTGGTCAAATGTTTGTTTTCATAATCTCAATTCTCTC
TGTTATTGTCAGTGGGATCAGTTTCCATTTTtGTAAGTCTTGTTTAATTTGACTCTCAAT
TATATTGATAAAGCTTCTTAAAGTCTTGGCAAATGGTCACCCCTAAGTATCTCAGTTTAT
TTtGTTGCCATTTTAGGTTATATTTAGATCTGATCGTATGTGATATTGGCTGCCCAAcTA
TCActGCTTCTTATTTATCCATATTTAGTTTATAGTCagACATTGCACTGTATTGTTATA
TTTCCTCCATAACTACCTCCAGGGATTGTGATATATTAGGTAGAGGATCAAATCGTCCGC
ATATATTGcTAAATTGtGCTCAGTTTTTACAGTTTTGTCTTATTCTCTCTGCAAATGGTT
CCATGGCCAAAATAAAAATTAGGGGGGgAGAGAGGGTCTCCTGGCCTTGTTCCCCGAAAA
aaGATTGAAAGAATCTGATATTATACCATTTACTCGTATtCTTGCCTTAGGTGTATTATa
TATCATTCTTAACCAGCTGaTAAaTGTaTCATTAAATTAAAAtGTTTGATACACCTCAAa
TATAAAAGACCAGGAGACCCTATCAAACGCTTTTGCATCTAGCTTGAAaTACTTtATAGA
ACACATTTgTGAATCCATCACTTCCTGGACATTTCTAATTTTTtGTCTTTTTATAATATC
ATACAATTCTGTATCCGTTATTGACTTAATTCAATTATTATTTtGATCTTCCTTTACTTC
TGGCAGAGtAaTATATTCCGAAtACTTTtGAaTTTTttCATCtGATTTtCCTGTGTTtCC
GGAGTATACAATTTTttCTTTtGCTGTTtCtGATCCTTTtaTtAACATATTACCAGTTAT
ATCTTTAaTTATTAAaTTATACTAGCTTtATTATTCTGTTTTCGTAGCCTCCATGCTAAA
AGTTtCTGGGCCCTTGGTCCACtGTCATAATATTTTTGCTTGGCAAAGGTAAGTGCCCTT
TCTACTTGTTCCATATCGAGGTAATCTATtCTTTTTTAATTTGATCTATTTCATCAAGTA
TTtGTTTGTCTGATCTCTATTTATGTTTTTCGTGAATTATTGtCAGTTTACTTACCAAGT
TATTTCTTtCCTTTTCTCTTTGCTTTCTCTTAAGTGAAGAAAAAGCTATTATCTCCCCTT
TAATGACTGCTTTAGTTTCCtCCCAAACCATTAGGGGGGgAGACTTCTCCATTATCATTA
AtCTTGATATATTGTTGTTGCTATtCtatttttaaat
>contig00621  gene=isogroup00001  length=1328  
GGGGGGGGGGGTAAATGAATGCAAAAGGTcAAGAGTTGCTCAGTAATTTGAGATCTCAGC
CAGCCAGACAGTTGCTGTTGTTGCGCCcGTGTGGATGTGGCTCTGTGCAGCGGTGTGAAT
TTCTGttCcAGGTGCTGGTTGGATCTAAGTTTTAGGGTCGCCTGTGCAGCTTGAaTGGCT
GTAAATCcTTtccAGACACAGAGGGGTTTTAaCATCTTTACCCTtCcATTCACTtATTTC
TAGTGGAAACATTTGTAATATACATAtaTCTatattttttgacatgtgggtcagcttgtt
ccaacacaaaacaccaagcttggcaTTtAAAACACGtCcTTATAGGAGGGGgATAAAGAT
GACGTCAGGTCGATGGAGgTATGTAGTCTGGTGTTCGtCAGCTGGTGTTTGTTAaTCTTC
TGGCCCACTTGGCTGCTCTTTATGATGGATGGAGTCCTATCTTGTGCATCAGGACAGGAC
CGGCTGGAgCTGGTTCTCAATGGTCAGGCAGCTGAAGTTTCCACTTGCCGAAGCAAaGCC
TCTtCCTCCTTTCATTTCTCTGTTCTCAACTCTCAAACaGCTCCGTCCGGCTTCCTCTTT
TCCCCCCTCACCGCCTGACTTTAGGCTCagCATGTTTTCTCCTCCCCTAAGGCCTCTTTG
TCaCACCAGTTtCTGCCTTTTACATTCCCATTTTCAACACTCAGCACACACCCTCTTACT
CAGAGTGAGTGACAAAaTATGTGCAGATGTGCCAGTAAGTTtGTAGTGAGCAGAGAAACA
GTTAATTAAGCCAGAATCAGCACATCACATACTTATAGCGTATGAGTGGgTTAAATGATG
CTCAGCATACACAGCATTAATCTCCTTtGTCTGCACTGATAACATTAACTACTTGCACCC
AAACAAGATTGTATCACAGCCGAACAGGTTCGTGTGTTGAATGTGTTACAGTGTTAAAAA
aGGTCCACAGCCAAGCTAGCtGCCATGTGTGGTTGtACTAAGGCACCAGTGTTGTAAAAG
TaTCAAAAAGGCAAACTGGAGTAAAAGTAAAGATATTGTGTTAAActATGAATTTGGTAA
ATGTAAAACTCATCCATAtGAATAGCACATGAGATAAAGTCTAAGGTATCTGATATTATA
TGTACCTAAGTATCAACATTGATTTCCTGGCAAACAAATCAAAAGTACAGGTAAATTaTA
GATATATTTAAATGTATGTATACACTGTAAACCATGGGTGgACCAATTATTGGgTCTAAT
ATTTTTCAAATTATTGGAACTAGTgCATTGCCCATAGGAAgcatGTATTCcTATAGAacA
GTGGGAGG
>contig00629  gene=isogroup00001  length=891  
AgaGCCTGATGCTCcTtCTGGTACTGCTGCAGGTCTGTGACACTCTCCGtGTTTtCAGCC
TGCTGCTGgTGaCCCATCAGCtGGTTTtCtGTCAGGGTGAGATTGTCACACACTTCCTCC
AACTTCTCTGAAAACTCCTTGTGTTTCGCCAACAATGACTTCTCGTCATCTTCCCtCTTt
CTGTTGTCCAGCAGGACATCTAAGGCACTCCTcTGTgcGACcAGCCTCTCAGTCTGGTCC
CTGAATGCTCGCTGAGTggtgctgaggaacttgaGAAGGTAGCtGCtCTGAgCcGGAGTC
AAGAACTGAGTGTGCTCGgAAATAAaGCACTGGATGTCAAAAGTGGCGTCCtCTAATTTG
AGCCTGGCTTCTttCAGCAGGCTGTTCTCCGTGTCCTTGTTCtGCTGAATCAAAtGTTTC
AGCATGTCTGCGTCACACGTGTTCAAATCCGCGTCACTCGTCTCAGAGCTGTTCTGGATG
ATgCCTGCCAGTTCTTCAAGACCACTGAGATGTTTCTGGTACGTTGATTCCAAATGTTCC
TTtCCTGTTTCCATCGCTTGAATCAGAGACTGACTCCTCTCTGCACACATTtGGGAAACG
GCaGTAAAATTTGGCTCCAGGTCCAGATATGTTGCAGCCAAATCTTGGTGGATTTGTATA
GGAATGCCCTcATCAACCGAATTCAGGAgCtGTTtGGCTTTTTCCATATCTGCTGTCAGG
ACACCAGCCAGTCGAGAGAGTTGGGACTCAATAGTCTGACATTCCTCTGCTTGGATCTGC
ATTtCCTCCATGCTGTTGCTCACTGGCGGCTGGACTGAAAGGtCTTTTCTtGtACATCGT
CTAAAGCATCGGCGTGATCCTGCAGCCTCCCGACACACTCTAAAATAATCC
>contig00929  gene=isogroup00001  length=527  
cgatactagccatctcctctttgacggcttcggtgtccgcgttggccacctcgagaaggc
catcggcagcTGTGTTGAGCTGCTCcACCaTCCCTCTGTGCTTGTCGACATCCTTCTGGA
GAACTTTCgCCTGAGAAATGGAGCTCTCCACAGCAACcGGATCGACCGTAAGTTtGACTC
GGCCcTcGCTGGCCTCACACTCTTGAATCCAAGAGCTGAGTTTCtCTGCACTCTCCTGAT
ACTTCAGAGatctctgcagagcagtctggaGTTTGtCAGCCTGCTCCGCAGaGCTCTtCT
TCACctCGTCCCaGTtGGAAGACAGCGTGGTGAGCTGTCCTTGGAGCGCCAGCTTTTCtG
CACCgTCGGTGTTCtGCAGCAGCGTCTCCCcTtCCCcGATGATtGTGTtATAaGcagtgg
tatcaacgcagagtcgcagtcggttactttttcttTTttttTTTAatGATGAAAGGTATC
GTCTTTATTGTAAAGAAACCCCAAACATGGTTCATATTTTATGAACT
>contig01130  gene=isogroup00001  length=628  
CATCATTATCCTGAATCCTGTCACTTCCTTTCAGATGAATAATTTATTTTGTTGACCAGA
GAAATCCGTCCGAAACGAAGTAGAGCAATTAGCCTTGTAATATCATATGGTAGAGTATTT
GCAGCATGTTACTAAAAaCCTCATGATATTTAGGAAGTTAAAATTCCTGTCGCCATCCAC
CGAAACACAGCTCCTTTCCTTTTCAAAGCGTTAAGAGGCTCTGCAATCCTTGAAAAGTTA
GGGACGGGTTCCTCTACCCGGTAGTCATGAAGCGCCTCTGTCTTTGCCGGATATCCCCCA
TCTACATCCATACTCACTACATGACCCAGGAATTTAGGTTTGTGGCACTGATGTCTTTAG
AATAGAATATAATATCTTTATTGTCACTTTAACAGATACAACGAAATTAAGTGCAGTCAT
TGTTCAGTGCAAAACaTCTATTTGAGGTAgTATATGCATAAATAAATACATAAATTAAAa
CTaCTGTATGCATATTATTGaCTAAAAAaCaCATAGGAgACCCACCcATACagACATCCA
CCTTCcAAAaTTGCACATAGCCcTATTGACAAaGATAAGTGgTGAGAACTATGCTTCAGT
AGCACTAttAAAtGCACTTATGGCTGTt
>contig01613  gene=isogroup00001  length=511  
AaCTGATTGCCATCCAAGACAGGTTACCAAGGAATTTCTCTTTGCATCAGTAGaGTctCc
ACTCAAGTGCcACCATGAGTACAGATgCGGAGATGGAGCAGTATGGCCCGGcGGCCATTt
ACCTCCGGAAGCCAGAGAAGGAAAGGATTGAGGCACAAaCCGCtCCTTTtGATGCCAAAa
CCGCTGTTTTGtGGCTGAGCCTACGGAGATGTACCTCAAGGGTAAaCTTGTAAAGAAaGA
GGGTGGAAAaGCCACAGTGGAAACCGACTGTGGAAAGTCGATCACAGTAAAAGAGGATGA
AATTCATCCCAGGAACCCTCCCAAGTATGACAAAATTGAGGACATGGCCATGATGACCCA
CCTCAATGAGCCTTGCGTGTTGTATAACCTCAAAGAGCGTTATGCATCATGGATGATCTA
CACCTACTCTGGGTTGTTTTGCGTTGTCGTGAATCCCTATAAGTGGCTACCTGTGTATGA
TACTACATGTGTAGCAGCATACAGAGGCAAG
>contig01776  gene=isogroup00001  length=579  
cccccagcaaccactaacgtaccccccccgccttcatcttccccaagctcaGTGACACCC
CACATAGGCACACTCACACCTATGTCAAACTTAGCCCAACCCCTCTTGCACCCTGTGCCC
CACTGCCAGTTGCCCATGTGAGGTTTTTAATAAGGTGGATGCAGGAGTTGGTCTTGCTCT
CTTCTGGGTGACGCGGATTGGAAGGGGTTCTCCTTACATTTACCAAACTATTTTGATTTT
TCTTCTtTTTTtGTCCCCCcTTTCTGAAACTGTAAATACATCTACATTTACTTAGAGAGG
AGCCATGAAGTGGACCTGGGTGCTTGTGGCAGTCTTGCTGTCCTTTGCGGGGCTATCATT
GGGCAAGGATAGCTTGGACTTCCCAGAATATGATGGAAAGGACCGCGTCCACGACCTCAA
CGCCAAGAACTATAAGTCTGTGATGAAGAAGTACGATGTCATGGTGGTGTACTACCATGA
CCATCCCGGATCCAGCCGCGTCGCCCAGAGACAGTTTGAGATTGAGGAGTTGGCCCTTGA
GCTTGCAGCCCAAGTCCTGGATGAGTTTGATGATGAGGA
>contig01793  gene=isogroup00001  length=972  
TGAGAGTGTGAAGGCAGTGTACAGTGAGCTCCACCAAACTCTGATGTCCATCAGTGATCA
AGATGATCTCAAATGGTGGAAGAACAACCACGGTCCTGGCATGCCCACCGACTGGCCAAA
GATTGAGGAATGGGTCCCGCCTGTGAAAAAGCTAAACAGAAAGAAGAGAGACCAGAAAAG
AAAAGGGAGCCAACCTGTGATGATCGGGGGTGTGAAGGTGCGAGCTCTGTACGACTATGT
GGGAGAGGAGGGTGATGAGCTGTCCTTTAAAGCAGGTGAAGTTTTCAAGAAGGTGGAGGA
GGAGGACGACCAGGGTTGGTGTCGAGGAGTCCTGAGCGGAGGAAAGGAGGGCTTCTACCC
AGCTAACTATGTTGAAGTTGTCGAAGCCGTCTGATATACTGTGTCCTAGACGTATTTCTC
ACGAGGAGTTAGAATTCAGAGCTTTTTGAAAATAACAATTATTATTATATGTTGTCACAC
TGATCTTGAGTTAAAGTCAGATATAATCTGTTCCCAACCATTTGTAATATGTAAAAAATG
TTAAGGCCTTAATATTCTAACCCACGTGGTTTGAGTGCTTCTGCATTATGAATTAACTTA
TCAAAGACTAGAATGTACTGTTTGTGCAGGAGCTATATGTGTGTATGTGTGAGTGTGTAC
GTGCGATGCACCCATGTGTGCACGTTAAGATGAAACAAAAGAGAACAAGAGAAGATATTT
ATTTACTGCCATCATGTCTGAGTCATTAGGTCGCTGTAATAAAGAAAGATGATAGTGACC
GCGGCACAGGTTTACAATGATGTGTGCACACAAGGTCAATGTTTACATAAAGTATTATGT
AGAAGCACGCAGAAGTTACTTTGACTGAGGGAATGGATTTTCAAAATAAAAGTGAAATTG
TTTTGCCTaCTTAAAAAAAAAAAAAAAAAAAAnAAAAAAAAAAAGAAAAAAAGAAAAAAC
GTAAACCGAACT
>contig01837  gene=isogroup00001  length=594  
AAAAAAAAaCTGGCCTGAATTATATATATTTTAAATGTCTGCATTGTAAACCAAAGAAGC
ATTTAAGACAATCAATGTGTTTTTGAAGTTGTGATGATAAGCAGATGAGGCTAGTCAATG
TCATGGTTTAAGAAATCGGCTTAAATTCCAGTTAATCGTAACTTTTGTTTCATTTGTTAC
ACTCAAGTTCAACTGTAGTGGTTAAGTCAATTTTCATTTTCATTTTTTGTAATATTTCAA
ATGATAGCGATTCCATTGACAGAAGAAAGAGGAAAGCTGCAGTTTTAAAATAGCTTGCAA
GGAAAGAGTCTGTAGTCTTATCAAAGGCTCAGATGATTCTATAAGGATTTTTTTtaTTTT
TTTTTATTtatttttttttttATtAGAGAAGACAGAAGATTTTTttCCCCcAGGGgAAGA
TGGACTGAGTTATCGAGGgCAGGAACGgaCTtAGTtATTGTGAGGAGgAATGGACTtAGT
tATtAGAGGAAGATCGCAACTGTGCGAATTcTTCCAAATTtGAGTAGCggAGGAAagCtG
CGCAtGGTGCGGCTTtGATTtGGtcTTCAACGCAGCGCAAATGtGtTGccttaG
>contig01894  gene=isogroup00001  length=713  
AGCTCTGGACCAACTGAGGCACTTGCATTCGGGTGACATACCGCAAAGAATGACGGCCCC
CCAGTGGCCCCAGATCTGGTTTGCCGACAAACAATATTAATTTTATTCTAAGGTACACAA
ATCCTCCTCGAGGATTGATTATTTTTTCACTCCGAGCCATGCCTTTAAAGCAGTGGTATC
AACGCAGAGTACGGGGAACTGAAGCTCCATCACAGGATCTCCCAACTCCACCAGAGACGC
CAACGTTCAGTTGATTTCGGAACCAGCTGAGTCGCCACTAAAGTGCCACCATGAGCACAG
ACACAAaGATGGAGCAGTATGGCCCGGCGGCAATCTTCCTCCGGAAGTCAGAGAAGGAGA
GGCTTGAGGCACAAACCACTCGTTTTGATGCCAAAACTGCCTTTTTtGtGGCTGAGCCTA
CGGAGATGTACCTCAAGGGTAAACTTGTAAAGAAAGAGGGTAGAAAAGCCACGGTGGAAA
CCGACTGTGGAAAGATGATCACAGTAAAAGaGGATGAAATTCATCCCAGGAACCCTCCcA
AGTATGACAAAATAGAGGACATGGCCATCATGACCCACCTCAATGAGCCTTGCGTGTTGT
ATAACcTCAAAGAGCGTTATGCATCATGGATGATCTACACCTACTATGGACTGTTTTGCG
TTGTCGTGAATCCCTATAAGTGGCTTCCTGTATATGATACTACATGTGTACAA
>contig01897  gene=isogroup00001  length=537  
TACGACCTCAGATCAGACGAGACAACCCGCTGAATTTAAGCATATTACTAAGCGGAGGAA
AAGAAACTAACCAGGATTCCCTCAGTAGCGGCGAGCGAAGAGGGAAGAGCCCAGCACCGA
ATCCCCGTCCGACGGGCGGACGTGGGAAATGTGGTGTATAGAAGACCGCTTGCCCGGTGT
CGCTCGGGGGCCTGAGTCcTTCTGATCGAGGCTCAGCCCGTGGACGGTGTGAGGCCGGTA
ACGgCCCcccGTcGCGCCGGGgCCCGgTCTTCTCGGAGTCGGGTTGTTtGGGAATGCAGC
CCAAAGCGGGTGGTAAACTCCATCTAAGGCTAAATACCGGCACGAGACCGATAGTCAACA
AGTACCTTAAGGGAAAGTTGAAAAGAACTTTGAAGAGAGAGTTCAAGAGGGCGTGAAACC
GTTGAGAGGTAAaCGGGTGGGGTCCGCTGGTGTGATTTGGGGACTGAAGGGATGACATTT
TTACATTCTGTGCACAACATTTCtATTTCTGTGTAAATAAAACAAATggaaaaaccc
>contig01902  gene=isogroup00001  length=914  
GTGAATAAAATCTCTTtCCTTTTGTaaaaaagaaaaaagtaaccgactgcgactctgcgt
tgatacactgcttagcTACAGTTTAGTTGAAGGTGAAAAaTGTATCATTATtATTGTTAA
TTGTATTtGTGGTtGCAGATtGTACAATGAAGATATGAGATGCAAAatAAAaCCAGGaTT
TAAAATGTACTCGgTATCAAGGATATCAAATTCaGGAATAATATtAcTTCTCctCcGGTT
TCATCCAAGAGCTACAGTTGAATCAAATGTTGAaGgAAAaTATCCAGCAGTCACTCACCA
CTCATTACAATCAAACAAAGCCTTTGCTTTAGTATGAAATTCCATTAGGTtGTTTTAGGA
CAAGTGCCCTATACTAGAAGAGCTATTCTTtGTTTTCTGCGAACCCATTTGGTTAGAAAT
AAACCCCCTTTCTGTTCATTCAATACGACAAAAGTTtCTCTGTCGTTTCAGAAGTTTGCC
CGGTTTGtCTTGCTTAaaCATCAAACCGCGTGACACGTATTGCTACAGAAGTGTGTTTTC
GCCACTTAGGTAGCTACCTCGAGGGAATGAGTCACTTCTAAaGCAAACAGCATGCTAAGG
CCATgctcttttctctcactgataattccagattgtgcggggagatgttcttagcaatta
cccttaaagtaacctaaactgactgtgaagaattagaaacagagaaaccacacaatataa
agttccattttggtgatttAGGACATTTGTCTTGCCTCcGagAAGTACAAaTGCAGACTT
TTAAtACTTAAACaCGCACATTTCCACtCTATTAGCTTAGTgCTTCGCAGAGGTGATTGG
CAACAGCTGGTACCTGACTCTCGTTCAGCGGCGCTGGAGCTTCTCTGGTGTCtttCTACt
ttGTCAtgggcagg
>contig01939  gene=isogroup00001  length=1322  
AAgcAGTgtgTATCAACGCGAGAGTCGCAGTCGGTACTTTTTTTCTTTTTTTtttttGAa
GTTGTCGTCACGTTGTTTTATTCTTGCAAGTCAAACATTAAACATAATATAGCaTTCTCA
ACACACAATGGTATTCTGGATAAGAGTGCACATTTAcAGATATCTTAGCTGTTTCAAAGC
AGACAGGTTCTTACTAAACTGTATTAATATACATAAATGAaGTGATGAAAAGCCATGAAA
TCTTTGCAACAAATTACGCAAGTTTGCATTTGATCATGAAAAAGCAATtAAATgAACTGA
CttCAGAACTTTGCCAACaGttCATGaCTTGATACAACTTAGTTGTCTTTtGTTTtAGGT
TTcATCCACCACCCGATGGCTTTAGAGATCCCTGCGCCTGCAAActATTAAAACCGACCC
CAAGGCAACACCAGGCGAACGGATGCCAACTGCAGCTGTGACTACTCCTGCCTTGAACAT
CTGATCAGCTGCCGAGTTCATATTGTCTCCCCACTCTCTCCTCTGTTTATCTGATATAAT
TTTTCTCTGGGCCTCTTGGTAAATGCTGCTGGTATAATGGTTACCATTTACCTGCACTAT
GTTGTCTATCTTTTCAAAGAGATCAGCCACTTGAGTGCGATTTCCACTGTATTTGTTCTC
AAACACACAGTACCCAGCTGTATACCTCCTGATGAACTCTGTGAGCTCAGAACTCTGGTT
TAAATAAGCCTCAATAGACTTTCCCTCGAGCTCATCTCCCCGAGTGAAAAGCACCAGTGT
GTAGTTcGAGGCTTCCTCACCAAAGTTGTCAGTGATCCACTTGACTGCCTTTTTCTCCTC
CTCTGTGAACCGTGCATTCAGTCTGACCACCAGCAGGAAAACATGCGGTCCTGGCACAGA
CATCATGATACATTTCTCTATTTCACTTTTCAGCTCAACGTCTGTAATGGATGTGTCGAA
GATGCCAGGGGTGTCGATGACACTCACAGTTCTCTCATCAAGTTGAGAGGTTGCTTTTTT
AGAATTTGTTGTCACAGAGGAGGGAGAGACGTTGGTTTCAAAAGCTTTTCGGCCCAGGAT
GGTGTTCCCTGTTGCACTCTTTCCTGACCCAGTCTTCCCCAGCAGGACAATCCTCAGGTT
GCTGATAACTGGAGAGCTGGAGTCTTCAGTTAAGCTTAAACCCATGTTGTTGTAGAGAAA
GAATTATCCGGAAACAGGTCAGACCGAACTTTGAACAACAGAACCTGTACTGGTCTTTCA
ACTCACAAAACGTCTGCAGCTTGTGTGTGATACTTATACCTCCCTCTCTCCCCTTTTTCT
CC
>contig01976  gene=isogroup00001  length=1582  
CCTCCTTTCACTTCAGGGCCTTCAAAATCAAAATCACCCTCAACTTTTCCTTTGGGAAGT
GAAATGTCAACAGTTGGGATCTTCACCTTTCCTCCTTCAACATCAGGACCTTCAAGGTTG
ATATCGACATCGGGAGATTTTATTTTGGGCAGAGAAACATCCAGTGACGGCATGTTTAGC
TTTCCACCTTTAACGTCAGGGCCTTCGATATTTATCTCTGGTCCCTTAGCTTTAATTTTT
GGGAGAGAGATATCAAGTGAGGGCATATGGAACTTTCCTCCTTTGCCAGCATGTCCTTCA
ACTTCAATTTTTCCTCCTGCTTTTCCTTTGGGGAGTGAAATATCAATATCTGGCATTTCA
GTCTTCCCTCCCATGGCGCCTGGGCCTTTTATTTTGAGATCGCCCTCTGGGAGACTCACT
TTTGGCAATGAGACATCAAATTTCGGCATTTTGAATTTGCCCCCTTTTATGTCAGGGCCT
TCAACATTTAGATCACCCTCAACTCCTCCTTTAGGGAGTGACATGTCACCTTTAAGTTCA
GGACCTTTAATATCAACATCAgTTCCCTTTGCTTTGATTTTAGGAAGAGAGATATCGAGT
GAGGGCATGTGAAACTTGCCTCCTTTACTGTGTCCATCAATGTCAATATCCACATCAGCC
TTTCCTTTTGGAAGGGAAATATCAACTGTTGGCGTCTCAATTTTTCCTTTCATATCTGGT
CCTTCCACATTGGCGTCAAACTTTGGAAGACTCACTTTTGGCAGAGAAATATCAAATTTG
GGCATTTTAAAGTTCCCTCCTTTCACTTCAGGGCCTTCAACATTAATGTCACCCTCAACG
TTtCCTTTGGGAAGTGAAATGTCAACAGTTGGGATCTTCACTCTtCCTCCTTCGACATCA
GGACCCTCAAGGTTGATATcGACATCGGGAGTTTGTATTTTGGGCATAGAAACATCAAGT
GATGGCATTTTTAGCTTTCCACCTTTAACATCTGGGCTTtCAATATTTACCTCCGGTCCC
TTAGCTTTCATTTTTGGAAAAGAGATATCAAGTGAGGGCATATGGAACTTTCCTCCTTTG
CCAGTATGTCCTTCAACTTCAATTTCTCCTCCTGCTTTTCCTTTAGGGAGTGAAAGATCA
ATATCTGGCATTTCAATCTTCCTTCCCTTTATGTCTGGGCCTTTTATTTTGACACCACCC
TCTGGAAGATTCACTTTTGGCAATGAGACATCAAATCTTGgCATCTTAAaTTTtCCTCCT
TTCATgTCAGGACCTtCAACATTTAGTTCACCCTCAACTGCTCCTTTAGGGAGTGACATG
TCACCTTTAAGTTCAGGTCCTTCAATATCAACATCAAGCCCCTTTGCCCTGATTTTAGGG
AGcGAAAGATCAATcGAGGGCATGTGAAACTTGCCTCCTTtACCCACATGTCCCTCAACA
TCAACATCTCCCTTtACCTCCCcTTGTGGCAGTGAAATATCAACTGTTGGCAGTTCCACA
TTGCCCTCTGGCAGGTTCATCTTTGGAAGGGAGATGTCAAATTTGGGCATTTTAAATTtC
CCTCCTTTCACCCCAGGGCCTT
>contig01977  gene=isogroup00001  length=5415  
GGGGCAAAGGCCTGAGACAGAGAGAGAGAGAGAGAcGAGAGGGGAAaGATCAGAGAATAC
CACCAAGAGCAACAAGAACAAGTGAAGGAGAGCAGCTGAGGACAGACAGGAAGTGAACGT
TAGAGAGAGGGAGAGTCGTGAGAGGAAAAagAAaGAAGAGAGAGGCTGAGATTGAAGCTG
CGCTGCTGCAGGTGGAGGTCTGtCACCTTTGAACTGCTGGAGGAGGCACGACAAGTCAGA
CTCTGACAGAGACCAAGAGGACAGCCATGTTTtCAGCCAGACCAGAGATCCAGCCGTAAA
AGACAAGAGGCGGTCGCCCCCCTCCAACAGATCCCCcTcTGCCCCGCAACGCAACCCTCA
CCACAGCGGCTCCACAGACGAACAGGAGAGCCCCGAGAGAGTGGTGCAGAAGGAGAAGCT
CCATGCAGAGCTGAAGCAGGTGTTGAGTCAGAAGAGAAGTCACCTGAGAGAGTCGACCTG
CCAACTGGCCCAACCAGAGATGGACTCAGAACCCACAGAAGAACAGACGTGTGTGGAGGA
GACGTCTAAAATCGTGGAAATCGTGGTGGAGACGGAGGCGGAGGCTGGAGCCAGCGGCTA
CAGTGTGACGGGTGGAGGACAGCGAGGCATCTTCGTTAAAGATGTCCTCAAAGACTCACC
TGCTGCTAAACATCTCAGTCTACAGGAAGGTGACCAGCTGCTGAGTGCCAAGGTCTACTT
CGACAATGTCAAGTATGAAGACGCTCTGAAGATCCTTCAGTGTGCAGAGCCTTATAAGGT
CAGCTTCCAACTGAAGAGGACCATCCCTGGAGCGGAGGTCAGCGTGCGGCCTCGAGTTCC
CAGTTTGGAGGTCAAAGGTCCCAAAGCCAAGATATCTAAAATGAGTGTGAAGGGCAGCAA
GCCGTTCAAGGTCAAGAAGAAGAGAGGTGGTCGTTTTGGTCTGAAGAGGCTGAAAGAGAA
GCGGAGAGAGGAGCTGGTGGTCGAGGGAACGCCCCCAAGACTGGAGATGAGTGACGTGGA
CGTGGAGTTTTCTCTCCCCAAATTCAAACCGAGTCGGAACGTGAAGGTCGAAGCAGGAGG
AGCAGAAGGAGCAGCAGCCGCGGGGAAGGCAAAGAGGAGGATCAGGTTTCCCCACATGAA
AACAAAGGCTTACGCTGGAGCAGAGACCGGAGGAAAAGTGGAAACAGGACGACTCGAGGG
ACAGGTGAATATCTCTGCACCCGAGATATCTGGAGCTAAAGTGAAAACCAAAGGAAAAGG
ACACAAGTTTGGAATCACCTTTCCTAAGAGCAAACACACAAAGTCAGGCTCAGCTTTGGA
AACTGGATCTCTGGAGCTGAAGCCCCCTGGTATAAACATCCAGCCACCGTCAGTGGAGTT
CAGTTTGTCTGGCGATAAAGACATGGATGCTGAAAAGGGAGGGGTGAAGATTAACGCACC
TGATGTGGAGTTCGCACTCCCTTCAGGGAAAGCTGAGGCATCTTTACCTGCTGTAAAGGG
AAAAGCTCCTAACATTGACATCAAAGGAGGGGTTGATGCAGACGCAGCTGTGGGAAAAGT
TGATGTAGACGTGGGCAAAGGAGATGCAAAGCTAAGGATGCCAAAGTTAAAACTGCCAAA
AGTGAGACTCTCACGTCATTCGGATGAGATAGAcGGTGAAATCAAGGTAAAAGCCAAAGG
GATGAAAGTGCCTGATGCTAATGTAACACCTCCAAAAGTtGAAATCAAAGGAGGTGGTGA
GGTTTGCCTCCCTGAAGCAAATATCACAAAACCAAAGATTGAAGGTGATCTCTCGGGAAA
AGCTGCATCTTTTCAAATGCCTTCTGTGGATaTCTCTTTACCAAAAGTGAAGGGAAACTC
TGACATCGAcAGTCTCACTCCCaGAGTGCGAAGGAGCTGGGAAGGCAGCAATCAAAATGC
CAGCCTTTGACATCTCTGTTCCTGATGTTGATTTGGAATTCGACACCGGACGCAGAATTC
CTGACGAAGTGGAGGGCACTTTCAAAGGGCCCAAAATCTCCATGCCAAAGGTTGATATCT
CGTTACCAAAGATGGAATCATCCACTGTTGATATTGAGGGTCCAGAAGGTGGAGGGAAAT
TCAGTTTACCCACTGTTGACATCTCTCTCCCAAATGTGAAACCAGGGGTTGCAGATGTGG
ATATGGACTATTATGTTGGTGGAGATGGAAAGTTCAAAATGCCCAATTTTGACATAACTT
TACCAAAaTTTAAGTCGACAGAAGGAGAGGTAGATATAGAAGGACAGGAGGTGGAAGGGG
GCTTCAAGTTACCCAAAGTAGACTTGACCCTTCCCAAAGGCAAAGCAGGAACAACTGATA
TTGAAGGAGAAGGAAAATTTCAGCTACCATCATTTGACATCTCCCTACCTGAAATGAAGA
CAGgtgagAaGAaaGTCGACATCAAAGGCCCCGAAGTAAAAGGTGGTAAATTTGAAATGC
CCACACTCGATATTTCTCTGCCCACAGGCAAAATGGAAGGAGACATTGGAGTAGAAGGTC
AGGCTGGGAAGGGAGGAAAATTCAAAATGCCATCACTTGATGTcAGACTACCCAAAATGG
GGACATCTGAGGTTGACGTTGACTTAGAAGGACCTGAAATTAAAGGAGGGAAAATTGAGG
TACCATCAATAGACGTTTCTCTACCAAAAGGTAAATCCAAGGGTGAGGTTGACATCAAGG
GAAAAGGGGGCAGGTTTAAAATGCCTtCTTACAaTATATCTCTTCCAAAAATGAAGTCAC
CTGAGGGAGAGGTTGCTTTAGAGGGACCTGAAATCAAAGGCGGAAAGATCAAGATGCCTA
CTGTCGATGTCTCTTTTCCCCAAGGAAACATAGAAGGAGATCTGAACATTGATGGCAGTG
CAGTGAAAGGAGGCATGCCCTCTTTAGACATTTCTCTCCCAAAAATGAAGCTACCTGAAa
GAGACGTGAAGCTAGAATGCCCTGAACTTCCAAATGTTGACTTTTCGCTTCCCAAGGCAA
ACGTCCAAGGCAACATAGAGGTCGAGGGCAGTGGtGATGGCAAAGGCAAGTTCAAGATGC
CAACTTTTGACGTCTCACTCCCAAAGATGAAAACCAAAGAGGCAGAGATTGATATTGAGG
GACCTGAGGTCAAAGGAGGAGCAAGGTTCAACATGCCGTCACTCGACATCTCTCTTCCTG
CTATGAAGTCACCAGAGGGTGAAGTAGAGATCCAACTTCCAGAGGCCAAAGGAGGAAAGT
TCCAGATGCCTTCATTAGATGTGTCACTACCAAAGATCAAATCACAGGGAGGTGATATCA
ACaTtCGAAGGTCCTGAGTTTAAGGTTGATACTCCAGAGGGAGATTTAGACCTGCAGGGA
AGTAAGATTAAAGGAGGGAAAATTAACATGCCCACAGTTGATATATCTCCTCCAAAAGGA
AAAGCAGAGGGTAAGATAGATATTAAAGGTACCACAGGAAAAGGAGGCAAGTTTAAGATG
CCTACATTTGATGTATCACTGCCAAAAATGAAGGTGCCTGAGGGAAATATTGGCCTAGAG
GGACCCTCAGCTGATGTCTCTCTTCCAAGGGGGAAAATAGAGGGTGACATTGAAGCCAAA
GGTAAAGGAGGACATTTTCAAATGCCATCCTTTGACGTTTCTCTCCCTAAAATAAAGTCA
AAGGGAGgTGACATCAACATCGAAGGACCAGAAATCAAAGGTGGGGAAATTAAAATGCCA
ACTATCGACATCTCACCCCCTAAAGGAACATTAGAAACTGATATCACTGTCGAAGGAGAT
GGACGAGGAGGTGAATTTGACTTGCCAACTGTAGACATCACCCTCCCTACAGTAGAATTA
CCTGAAGGAGACGTGAATTTTCAAGGGCCGAAAGTTAAAGGTGGCAAGTTTGAAATGCCA
AAAATCGACCTCTCCCTTCCTAAAGGAAAGGGGATAAAAGGAGATATTGATATTGACATT
CACTCAGGAAAAGATGGGAATATTGAAATACCATCCTACAATATTGGACTTCCTAAAGGA
AAGGTCAAAGGTAACATAAATGTTGAAGGTCCCAAAGGGGGGAAAAGTAGATTCAAAATG
CCCAAATTTTCATTTCCAAAGATGAATCTTCCAGAGGGCGATGTCAAAGTCAAAGGAGCA
GAAATGAAAGGAAAAATGGAAAtGCCGACTGTTGATATTTCACTTCCAGAAGCAAAAGGT
GAAGTAGGAATAAACATTGAAGGTCCTGAGGGGAAATTACCAAAAGTCAGTTTTCCAGAA
GGTGATGTCAAATTAAAAGGGCCGGAGATTAAGGGCAGGAAGATTGAGATGCCAGACATT
GATATCTCGCTCCCCAAAGGAAAAGCAGGAGGAGATATTGAAATTGAAGGACATGCTGGA
AAAGGAGGAAAGTTTCATATGCCCTCACTTGATATCTCTCTTCCAAAGATTAAAGCTAAG
GGTCCAGAGGTCAACATAGAAGGTCCTGAACTTAAAGGTGGAAACATCAACATGCCAGAC
ATTGACCTTTCACTCCCAAAaGGAAAGGCTGATGCTGATCTCAGTATTGAGGGTCCTGAG
GTAAAGGGtGGCAAATTCAAAATGCCCAAATTTGATGTGTCACTTCCAAAGATgAACCTG
CCAGAGGGAAATGTGGATATTTCACTCCCAAAAGGGAAGGTAAAAGGAGATGTTGAACTT
GAGGGAGATGCAAGTAAaGGTGGAAAGTTTCATATGCCCTCGTTTGATATCTCTCTGCCA
AAAATGAAAGCAAAGGGAGTTGATGTTGATATTGAAGGACCTGAACTGAAAGGTGACATG
TCACTCCCGAAAGTTAAGTGTCCAGaGGTaGATATCAGCCTCAAGGGTCCAGATGTTAAA
GGAGCACAGTTTAACTTGCCAACTGTTGACATTTCACTCCCtAAAGgAAAaGTTGAGGGt
GACcTAAATGTtGAAGGCCcTGACATAAAAGGAGGCAAATTTAAgATGCCGAAATTTGAT
GTGTCATTGCCAAAAGTGAGTCTTCCAGGGGgTGATaTCGAAATgAAAGGCCCaGACATG
AAGGGAGGcAAaGTTGAaATGCCAGATCTTGATATTTCACTCCCCAAAGGAAAAGCaGGA
GGAAAAaTTGAAGTTGAAGGACATGCTGGCAAAGGAGGAAAGTTCCATATGCCCTCACTT
GATATCTCTCTGCCTAAAATGAAAGCTAAGGGACCAGAGGTAAATATCGAAGGCCCTGAC
ATTAAAGGTGGAAAGCTAAACATGCCGTCATTGGATGTCTCTCTGCCCAAAATAAAaTCT
CCCGATGTCGATATCAACCTTGAGGGTCCTGATGTTGAAGGAGGAAAGGTGAAGATCCCA
ACTGTTGACATTTCACTTCCCAAAGGAAAAGTTGAGGGTGACATTAATGTTGAAGGCCCT
GAAGTGAAGGgAGGG
>contig01978  gene=isogroup00001  length=2015  
GAGATATCAAGATTTGGCATTTTCATATGAGGCATTTTGAACTTTCCTCTGGTTCCTCCC
TCTAGTTCAACATCTGGACCTTCAGCCTTtCCTTTTGGAAGTGAAATATCGACAGAGGGC
ATGCTGAGATGTGGCATCTTAATTTTCCACCCCGCCTCCAAGCTCGACCTCGGGACCCTC
CATTTTtCCTTtAGGCAGTGACATGTCAATGTTTGGCATTTTGATATCTGGCGTATTGAA
TTTGCCTCCATCTCCATCAACCTTTGCACCGTGTTTtACTTTTGGCAGGGACACATCCAG
GTCTATTTTGGGGATGGAAACATCAATCGTTGGCATTTTGGGAATTTTGAGGCTTCCCTC
ATAACCTCTGATATCAGCCTCTGAGACATCAACCTCTGCTTTGGGGAGAAGAACCTCAGT
ATCTGGTGTTTTAGCTACTGGTAGTGAGAGCTCAACAGAGGGCATTTTGACCGTGGTCTT
AGCGTCAACGTAACCACTTGGCTTAGCTAAATCTTTTtCTTTAGAGCCAAATCCTGGCAT
GGAGAACTTTGGtAGTTTGATAGTGACATCAGGTGCATGGAAGCCACCTTTTCCTTCCAC
ATCTGCCTCCAGTTTAGCATCAACCCCTCCCTCTGGGACTTGACCTTTTGGTGATGATAT
TTTAAACTTGGGGAATTTCCCTTTGTATTTTAACTTGTTGTCTGGGGTTTCAACATTGAT
TTTTGCTTTAGGAATGTCAATTTTCCCCTTTTTCATTTTAACATCTACATCAGGACAAGA
CACGGACACATCTGTATTCTTTTTGGAAAAaCCAAATGAGGGCAGTTTGATTTTAGATTT
TTTCACCTTGACCTTTCCGTCGCCATCAAACTCTACAGATGGTGCCCTAATCTCTCCTTC
AACATGTGGTGGGCTGAGGGAAATGTCTCCTTTGGGTCCTTTTCCTGATATCTGCACATC
ACCACTCTTGGACTTGGCACCAAACCTGGGAAGCGTGAAACTGGGAACTTTGAGCGAGAG
ATCAGGCAGATCAAaGCTGCCCCCTGATGAAGGTCTGCCTCCCTCTGCTTTCAGAAGCTC
CACTTCCACATCGTCACTTTTAGGTTTGGTGAGACCAAAGTCTAAATCCACCTTCGGAGC
TGAGATGTCAACTGTTGGTAGTTTGACATTGGGAAGTTTGATGGATGCACCTGGACCCTC
TACACTACCTGTCTCGATGTCTGCACCCTTGACTTTCAACTTGGCTGGATTAATATCTCC
TTTGAGACCAGACATCTCCAAACCTCCCGATGCGTCAGGACCACTGGTGTCCACTTTGAG
GCTTTTGTTTTTCAGACCAGAGGGAAGGCTTAGGTCAAGATCAAATTTGGGgAGATTTAT
GTCAAGAGTTGGCATGTGGAGTCCTCCACCCTTTTTACCAGATAGGTCAACTTTTGGTAC
TTCAATTGCCTTTCCAGAAGGTCCTTCAATATTGATATCTCCCTCCACTTTCCCCACAGG
AACTGAAATGTCAACAGCTGGCATTGCAATCTTTCCTCCCTTCATCTCTGGTCCTTCCAC
TCTGACATTGCCCTCTGGCAGGTTCATCTTTGGAAGTGACACATCAAATTTGGGCATTTT
GAATTTGCCTCCcTTtACcTCAGGACCCTCAATACTGAGATCAGCATCAGCCTTTCCTTT
TGGGAGTGAAaGGTCAAcGTCCGGCATGTTAATTTTtCCACCTTTAAGTTCAGGACcTTC
TATGTTGACCTCTGGTCCCTTAGCTTTAATCTTTGGAAGAGAGATATCAAgtGAGGGCAT
ATGAAACTTTCCTCCTTTtCCAGCATGTCCTTCAATTtCAATATCTCCCCCTGCCTTTCC
TTTGGGGAGTGAAATGTCAATGTCTGGCATCtCAATCTTTCCTCCTTTGATGTCTGGCCC
TTTTATTTTGACATCACCCTCTGGAAGACTCACTTTCGGTAGAGAAaCATCAAATTTGGG
CATTTTGAATTTCCCTCcTTTCAAATCAGGgCCTT
>contig01980  gene=isogroup00001  length=1515  
TAGATCAGGTGTTTGAGGCTCTCCATCAGGATGATCTGGTATCAGTACTGTTCCCCcTTC
ATGAGTCACTACCTTATCGTGGTGACGGGGTTTGTGTACCCAaTGACTCTGGTAGCTGTG
TTGTCTGGAGCACTGAAGCTCCTGGTAGGGTCCCCCATGACAAAGAGGTCCCAGAGGAGG
GTCAGACTAGATGTGACTCCAATGTTATTATTATTATCATTGTTGTTATTGTTATTGTTA
TTATTATTATTATTATTATTATTGTTATTATTAAGGTGTAAACTTCGGCCTACATGAGGT
TGAAACTTACATTTCTGATTTTTtGATCCTCCTTTATTGTTTTGACTGGAATATAAATTC
AGTAATTATTCAGCCAACACTGAGTCTTTTATTAAATCTGCCTCAAAGATGAAGTTTGCT
TTCTAATCATGTGTTGCTAATGAAGTTATGAAGTGGGGAAAAGTTAATGTCACAGAGTTA
TACTGACAGAAGAGAAACAGTTTTGGATTGATCACTCTGGTTTATTGTACAAAGAGTCAG
AACAGAACAGCTGTTAGCTTCCCTGAGAGAACAGAGTGTTGTGTTTCAGAGATGAGTGAT
GGTGTAACATCATGTTGTGTTCCACATCATTAACCCTCTGAGGTCGATTGACGCGCCGGC
GCGTCAAAATCACGTGACTAATTTCAGATGACGTAGCAGCGAGACGGAGCCTCTGTGAGT
CTCCGTTCCGACTCTATGTGTTAGAGCAACCTTCAAACTATATGCCAGTTTTTAAATCGT
GTTGATAGGCCAAGTAAAACCGGAGTTACGATGTATTATGTACGCCACACTTTTTCGCTA
ACGTTGCTGTCACGTTTGCTGCGCGTTTGGTGCAGGAAGAGACGGAAAAGAGATCGGGCT
TTCCTCACGGACGTGTCCGCAAGCAGGAAGTGCAAGCTAAAAAAaCATGTTCCTATTGGT
GGAAAAAGGCACCACACCAGCCAATCACAAAATTACATGGCAAATCACGTGATTTGGTTG
CTAAGgTTGGGGGGgAAGATTTGGAAGGgACGGGGCGGAAAAGTGAAAGCAGCAGTGACG
GTCAGAGAGGCAGCGACAGAGATCGCGAGTTTTGaGAGTTGGGAGATTTGTGACATTTAG
CGTGTTTGGAGTGCATAGTTAGTGTGTTATGTTGTGTGTTTAGTGTGTAGTGGAGTCGTT
TTTGTGTTTAATGAGTCAAAACAACAAGGAGAGTGCCGAATGTGGAGCAGGCAGTGCAGC
TTTTCATTGAGCTGGAGGAGCTCAGGCAGACCTGAGCCTGGGGCGTTGCCTGCATTTAAA
TGTAAATAGTTACATATAACTTTGTAAATTTCAAAAACTTATGCACAGATTTAGCAAACA
ACAATTtATATTTGCATTATAAGTAATAAAAaTGGTTCGTTGaGCATATTTGTGGTTTTC
ACAGTAAAAAACTAACTTTTTCCTACTCGGATTTTAGgTTTTTTtGTGAaTTTAGGTCCA
TTGTGTTAaTACAGT
>contig01982  gene=isogroup00001  length=937  
TGAAAAaTATGAACAGTtGTAGATcAAGtGGGCTGGAagAGGTTAAAAaGGTgAAAAAaG
gATGAAAATGTaTAAAAgTCAAAGGGCGAAAGAGCTCAAATAGgTGAACAAAGGATGAAA
AGGTAAAAAGATGTAGAGCAAGACTGCTGGAAGAGCTcAAAATGGCCgCACATACGCTGG
AAAAGGAGCAACCATGGAGCAAGCCAACAAGATTTtCTAGATTTCTATGTATATATTGCC
TATGTCAAGTGAAAGATGTGGAATCCATATCCAGCTGAAGAGAATTCTTTcTCcAGATTT
TCCAGCTGCTCTACACTGTAGCAATGATGTCACACACTCTGGCTCCcGCACTAAACACGC
ATTCTTCAGATACACACGTGGAGAAGTACAGAGAgtAAGATCAAAGTGTCCCCATAAGAA
ATGACTGGgAGAACCTCTCCcAAACTCCTACGATTtCTGAAAAAaCTGTAATGGTAATtg
CCGAAATTtGTGTATGTTGAGTGACAGGAGACCTtGCTGAACACGTtGATGTTATTTTCA
TTTCGgTCGAGTGAGAAATGAGGGCACATCAGCGAGAGACAAATCAGGTACCGTCTGCTC
TcGGCCAGAAATcTGGGCTCAAAATTAACATTGcGGCTTATGGACCAaGGTTTTGGgTtc
GTGTCGCTCCcGGGCTTCTAAATCCAAAACTGtAaGTCCCACaTCTGAAATGAGGCAACC
AGCTGACACCCAACAAgTTTTCCTACATTTctATCCatATATTGTgTATGTCAGgTAAAA
GgTgTGGGAtcAAAATCAAGCTGAAGACAGTTTtGGCTCCCATtCTTCgAAaGGCTCCCc
ACtCTGgCGATGATGTCACCCACTCTAACCGACGCAATACACACCCATTatAAAaTCAGA
AGACGGgCTCAAAATCCTTgAAaCTAAAACTGCGATA
>contig01999  gene=isogroup00001  length=849  
ttCtAcGCtGCATCAaGGCCAAaGTGcGGGGCAACCctgCATGCAGtcAATGCACTGTCT
TtATActtAAaCGTCATCTGATCGgCCTGATgTGATCtATTTTGAGAACTCCGATCAAAa
CcGaTaGGGgCATTATCGGCcGATTGCGAtCGGTTGCCGATCGATCGGTGCATCTCTAGT
CAGTAGTGGTGCGGATGTCAGGGGGGCAGTCTGTTCCACAGCCTGGGAGCTGTGACAGCA
AAAGAACGATCGCCCCACTGTTTAaaTTTtGACCTTGGGACCTCTAACAGGAGCTGGCCG
GAAGAACGGAGGGCCCTGCCATGATCACGGACaGTTAAAATCTCTGACAgcTAGGAGGGA
GCCAGGCCATTAATGGcaTAAAAaGCAAACAATAAAAGTTTAAAAaTCAATTCTAAAACG
AACTGGAAGCCAGTGGAGTGACGAcAGCACAGGGGTAATGTGTTCACGCCTGGACGTGCC
TGTTAAAAATCGTGCAGCAGCGTTCTGGACAAGTTGGAGACGCGAAATTAAaGACTGGCT
GAGGCCGACATAAagTGCATtaCAATAGTCCAGTCTtGAACtgATGAaagCgTGGaTCGC
CTTCTCGAGgTCCTGCCGACTtAAAAAaGGCTTCACTTTGGCcAGGAGACGCAGCTGAAA
AAAACTTGTGCTGACaaCAGACcTAATCTGtttAtcgaatCTGAgcccGCTGtcaaaTGt
tacactaacgcttatgggaagaGtttCAgtcttgttttagggaaaagtacagcacataaa
ctgcaccaacaaaggtcatcaatgacctcctttgactgttgactctggacacctcaacat
actcatcct
>contig02019  gene=isogroup00001  length=582  
aGTAGAAAAtgCTCAAAACAGTCCTATTTATTAAAATGGTGTCTGGATGAATTAAACAGT
CCCAAAGTCTGATGAATGTAGCTGGTCCATAGTCTGGTGGTGTTGCAGCGGATATTTCTG
TATCTTTTTtCCAGATAGCAGCAGAGTGAACAGACGTGGCTGGGGGGATTTTGCCTTTAA
AcATCCTTTGGGCTCTGTGCAGGCATCTCACTTCACtGATTTCACTgATGCTCCAtGGAT
GGgTGCCAATTGGggCTGGCTAATATATGtGAaTCATACtGTTGTGGTCCGAGATTTCGA
AACTTGCGATAAAaTCcAAAGTtACAACAaCTTCCTGTTTCACAGCGAATCATCAACcTA
AATTGTgCTGCCACCTCCGtggcgataaacaaaaacttgcaaccttcacaaaacagcatc
atcaaggtattaagtgttttgtcatcctgtcaacagtagatcagttaatcccatgaggat
ataagtatatctattagttttaaaaaaagaaattgtaattacatgctgccaatgggagct
gcttatcaaatgtgtaatgtttgggcagattcagcaatatat
>contig02023  gene=isogroup00001  length=619  
GATCACAGTGTGATGATGCCCCTTTGTGATGGCTAAAGAGAGGTGGGGAATGACaCCCAG
GTTGGACTCACTCTCATTCTGAATCTGTCCATGACACACTgCAGATTGCACATTTCAGTT
TTTCACATgTTATGTCATTGGgAaCTTgAGAGCTTGAAAGCACGTTTCtaGTTTGaTTAT
TTCctGAAGAGGCATTTTTTGATTGTCCCCcAAaGAagTATTTGTTTATtgCAGAAGTAg
TTGACACTTGGCATTCcTGTAAATATtCATTTTTTGTTtATATTTTCATGTAGCTTGGGA
GTGGTTTGTAAGCATTTTACTGCTAGCACTGACACAACCTCACCAGTGTTTCACAAGCCA
TGCCACCAACGGAAGAACCACGCTTTTTAAAAAGTGCCAAATGTTTTTAAAGCAAAAATT
GACTATAATAATTACTAAAAAAACCCTGAAAGTATTATTCTTTTACCATATTGAAAATGG
CGTTTGCTTGTTGATCAGTACCATGTTGCAAATACTCTACCATATGACATTaCAAGGCTA
ATTGCTCTACTTAGTTTCGGACTGATTTCTCTGGTCAACCAAATAAATTCTTAGAGAAAG
GAAGTGACAGGATTCAGGA
>contig02024  gene=isogroup00001  length=1768  
aaaggcaaggaaaagaaagcctcAGgcaGAAAaGGCTGcgaCGAAAAaGGCTCTGGATAA
AGAAaGAAGTCGgaCcgAgtCAACAtCtGtGCGTTTGAgcGGtGgaGACAACTGGGGCAT
GTGAAGGgCTTgaaaaGTGATGCAGAGGtcGCTCTCTTTCTGTTGgaCAGGTAATtATTt
GTTTtGTTtCAGGgggaaTTTGTtATTTTcacgaaatatgtaaggtttgccaacttggct
atgtttgtagcttgtattagcccaatgctaacgttagcttctttgtgtGTTGTTTTtAGC
CATGAGAATGGCTAaTGAgTCGgCCcAATTTCCACTGGATaGGGgtctGCtGcGTTGcGG
ctCCGATCCGGTTTtGgTCCgCTGTCcGGCAATCCCCACCGGTTGCGGTTAGAGTCCGcA
ACGgCGCAGTAATGTAGaCaGCTGGCCTCACGATGTGtGCTAGTGTCAACaCGGCGTGTT
TtATTTTGAAAAGTAaCCGGATGTAGTTtGTTAATTTATCGCTTGACTTCCTGTCTGCtC
CATGCTAAATTCAGCTGAATTGCTGCGTCTTGCTCCGGCATCTCCTTCTCCCTGCTGAGT
CCCAcTAACAGATGCGCGTtCAAGTGTGTCGAGGaGTGGCTTtGGaCGGAgCACTgACGG
gATGGAGGGgtGgAACTTAGAGGAGGTGCCACTTTCAAATCTTGctAGCTCTCTTGCTAG
ctCTCCAGGATTGTAGACcTtAgcTTTAATTGTAATGTTCCATAAAACATGTTAAAAATA
aaTGTTCCTtAAaGTTTACATGtGTTTTtCTTAtATTTTTtATACATTCACCTTTTtACC
CTAGACAGGCGAGGAACCATATATGGTCACTTCATTGATCTTGATTTTCAACATAAAAaC
TGAATATTTtAAAAAaTGTAACAAAAGTAGAAATGTCATGTtGTGTCCTATAATGACACT
CTGGGGTTGAAaTTTTGCATTTTGAAGTATTTCATTGAGTGCCTGATAAAGGGTTAACAC
TCTGAAAGGGAAaGGAGCTGTGTTTCGGTGGACAGATGAATGTCAGAGGGCATTTCAGTG
TcTCAAAGACCATCTGACCTCGCCTCCTGTCCTTGGTCACCCCGATATGTGTAACACATT
tGTTGTCTACACCAATGtAAATTCTACAAGTGTTGGAGGTGTCTTTGCACAAAGATCTGA
CACTTCATTCCAAGAGCAGGTCGTTGCTTACCGGCAAGGACTGGAGTTCAGATAAATGGA
GACATTATTTGGAGaGAAAATTGGTAATCACTcTACTCTATATTGCCATaTGTCTTAAAC
ACCACAAAAGCTAGCTCCAGGCTTATTCGCTGGGTGCTGTATCTGCAAGAATTTTtACtC
ACTAAGTATCATGAGGCTAAATTTAACAATGCACCTGATTCTCAAACGCAGGCCAcGTTT
CTGGCCTCCCTGgAaGTGTTATTCACCTTCTCTGGTATGTGACAAGATGAGGATATCTGA
AAAGCTCAGAGGAATGATCCAGAAGTCCAGAAAAGTATAAGAGGCACTGCTTATGGATGA
CGCATCATCTGGTGAAGCAGACTCTGGTTAACCAAACATCCTGACTGAGGTGACCTACCT
GTAGCAGTCCCATTGTGCATCTTttTtGTGTTTTGGaCTAAATTTCAAAATCCTCTGGAC
TGATTGCAGTAgATTCAGATtATTTGTgCGCAGGGTGAGGAGACTGACTtCTAaTTAATG
AAGCAGCTTGGGGCATTCCCCTCCCAGc
>contig02027  gene=isogroup00001  length=587  
gttacagtcgcatagcatcctaagtggagttccataacaaggcattcagatggaattaac
tcttatttaggaaaaacaaaaaatcacctggggtgcaggtgtgtcacttaatgaacccta
caacattcagtgaatcatggtcattcatgctcatgataacacataaactCAATATAGATT
CATCTTGAACGAAGGATTtGGGTCAAGAGATGAGAATCATAACAAAaTGCTGGCAATTAT
GAGAAACCAAAAtGAATTAACGAATAATGAATAAGCTTTACCATGGGAGCATTTTGGAAA
TGAGCAGAAAGTTGCCTCTGCATGTACGGATAGGGCTCTTTCATGGCCTCCTGTCAAGAC
ACAAGACATAAAAGCTCTCCAGGACTTTTCCTTAGCCTTTTCCCTAGTGGCTGTTCTAAT
GCCATAGAAGTAATATGCTAACGATTATAAGGAAGTTGCCTTATaaaTCaaaGacaaatg
gaaaactgtagcctATGAACtgcACGAGAGACGCAATCAGAAATCTACACTGAGTGACAT
CCaGGGTGGgAATTTCGTCATTTTAGGGgCATCAAGGCCACATAACA
>contig02031  gene=isogroup00001  length=2149  
ATGAATGAGTTGAATGTAGTGAAaGTGATGCTTTTTCAGCACAGTATCAGGTCATTATCA
CAGGgAATGCTGCGTCTGCCAGCTCAGAGATTAaCACAACaCAaGAGGCCagtATTAGGt
ATTAaGCTGAcGACTTTGCTCCtGTTCATCAGAATTATTACACaTtGGAGCTGCTGGgTG
CTTCCGCTGCTGaCTGGAgCCTCATGTTCAAACCTGAGCTGTTTATGTTGGTAGCTATAA
tttCGTACTGTGCTgaaaTTGGCTGCTCAACTCATCGTCAGAGATTCAGGAGTTGCcgaa
aaaggACAAAaGAATATTTTACAATAACACAGCGGGTGtGTTGTACAGGACACATCTCGG
AGGATCAGCTGTCGTTACTTGGCACCGTTCAACACTCGGGCTGCATTAATCTTTCAAAAA
AaaGAAaTCCTAATTACACGCGACGAAAATACAAAACAAAAaCTGAAGTAGTTAATGATC
TGACTCGTCCACTTCCTGACAATTAAGCAAATCTCTGTGGGCCTTTCAAAAAaCCGAGGg
AGCATGtCTCCAACCATGTGGCACTGAAAAACAAACCGTACGTCTATTTATTGTGTTATT
TATTTATCAGTGGCAGGGTTCACTATAAATAGTTTTTTtATTgCCTTTtATAAAAAAAAT
GTATAATTATCGGgAGCAGTGCCTTCCATAATTATGACAGTTATACTGTCGAATTGACAA
AaGCAGCATCTGCTTAAAGAAGTGTACATGGACCGACGGCCGGTGCTGAACACAGAACAC
ATCAGCCAAACCACACAACTCTGAAGTCGTTCTTTTTCTACTTAACTGACACTGGATTGG
TCTTTGAGTGAAGACCATTACACATATCGcACCCTGGATAATGTtCCcagAACACCTGTG
TCAGCAGCGCTCCCTTGGTCCATGCACACGTCTCGTCCTGAAGCCATTATCGGGAgCAGT
GTCTTCCATAATGTGAAACAaGAAGAAGGTAGTTTTtGCCTACcAGTGTGTGTCCGTATC
GGAGGCAGTGCCcTCCATATTTCACTGTAGGAGTGGTTGTTTTtATtATCGGGAACAGTG
TTTCCCATAATGTGTAAaTaTACAGTACATCGCTGCACcATGCACATGTTGTCTgCGtCT
TTTGGACCcTtcTATGATGTTTCCATGCTGaTATGTCcTCTGCAGTTTCcTCTGAGGCCT
GCAGACGTCTGAATGACAGGGATGAGCTTTAACATCTGCTCTGAGAAGTGAGgCTAAGAG
GCTGCAGGTCTGGGTTTCTTTTGAGCTGTTTGtGTCATTTTAAtCAAACGCTGATAATGT
GTTATCTTTTCTTTGGGCTTCATATGGAACTGATGTTGGCAGTCTTTTGCTTTTAAAAGA
AGAAAAAAAGtCACAAACATGTTTGGGACCACTGGTTACAGCAGCATTGACCAGGATTTC
CAGTGAAGACCACCACTCTGCAAAATGTTTTAATGAAAGTACATGCTGCTTtCTATTTCG
ATGtGTTCATTCATTCTTAAaGAGATTTCCTTGTGCCTTTTttGTTtCATGAGTGCTTCA
TAGAGCTGAGTTtGTATGTGCAGTACAgTGCTGAAaGaGGTTTCAGTTGATGTATATTTG
GCTTGTTTttAGTTTTGATGTTTCTGATCTGTTAGAATCTAAAGTTACTGGTTCAAAAGC
CTGTAATGCTACAATACCCTGTAGAAGAAGTtACCACAAGATGAAAATTATTTAAAAAAa
CAAAGAATTTAAAAaTtACAATGCGAATGTTACAGTAGACTTCTCTTAGCTAATCTGGTC
ACTTGTTTTCAATATTTTTGTtATGAAAAACCTCcTGGTGTTACGCCTCAGTGGCAAAaC
aTGAATTTTAGATTGGTAAGCGGTCAGGCGTACCTTGCCTGAGCGATTGACCTGATCTAT
TGGGTTATACTGAGGCAGGAAATAGAAGGTGGTTTTCTGATATTGGCATCTTGCAgAGAA
CTTGCAAAAAATTTGTCTTTACTGATTGGATGCAGACAAAGGAAATGATCTGCAAAATTT
GTTGTTTCAAAATTCTGAAAAaTAAAAAaGAAAACAATGTATTTTTTtCTCAAACTGTAC
ACATTTGCTTAGCTTTACATTTTtGTTGCTGCAATAAACAATCACGTCA
>contig02036  gene=isogroup00001  length=614  
catatagtcacataagacaccgggttcagttctacngaaaatggccatattgggccatac
tgcggCTGCTCTCATCTGaCTTTGATGTTGGAATAAATTAAGGTGCTCGGTTCTTCAAAT
ACAGAGAAaCATAAAGGGAaTAAaTAAAGTTTCCCCCCATTCAACAAaTATTTGACCCAA
GTTCATCACAGCCCTTCAGATGCTCAtGTTGTGGTATGATGGgAAGTTCGATTTtGGTCT
GTTGTTCGTGCACAAAaTGTGTGTGTGACTTGcTtATTtATGAGTTGATCATAATTGATC
AGGATTTTGAATTTGTTAAAtAAAaGTTTTGAaGACGTTAAAGCtAATTTtATCAGTTAA
GGTGTAGACTTCTACTCTGCTGTCTTACTATACGCTTTtCGAAGTGTTTtAAGCAATAGC
TGGATTtgTTAAATTaGTtACGTTAATCTAAAGGGgCGAACCTCAGAGTCAAGAGCTGCa
TCTGATATTGCCAGTGtcTTTTtATtGTAACAAAaTTATATCATGGATTTGCTTTCAGTT
CACATCATTTGATGTGTTTTACTTGGTCcTAATTTAAAGAAaCATCTTTGCATGGCATAT
CTtCCCCCCcAGAT
>contig02038  gene=isogroup00001  length=1528  
TGCCAAATGTTGACATCTCTCTGCCCAAAGGAAAGATTGAAGGAACAGATTTTGACATAA
AGGGAGATAAGGGACAGTTCAAGATGCCTAATGTGGACTTATCTATCCCTCAAGGAAAAG
CAAATATTGACACACCGGAAGTGAAAGTGGAGGCAGAGGGAGGAACTATCAAGCTGCCAC
ATATCAAGATGCCAAAAGTTGATATTTCACTGCCCAAAGGTAAAGATAAATATATTGAAG
GGCCTGCTATAGAGATGGAAGTCACAGGAGGAAAGATCACAGGTCCAGATGTTAAACTTC
CAAAGGGGgGTGTGTCAGGTGACTTACCAACCATTGAGGTAGGAGGGAAaATTAAAGGGC
CACAAGTCACATCACCAGGTCTGgACATCGATGTGACACAtAGTACACCTAAACTGGATG
TAGAGGGTCATGGTGAAGCTGGTTTGCATGTTGAAGGAGAACACAAAGGTCTAAAACTCA
AGATGCCATCAATAGGTATCAAAGGTCCAAAAGGAGACCTGGAGCTTGATATAGGACTTC
ATCGAGGAGAAGGCAAAAaGGACAaGAAAAAaGTTGAACTGCCTGACTTGGATCTCAATG
CGTCAGGAACCAGTGGCAAAGTAAAAGGGCCTAAAGTCAAAGGAACAAAATTCAAAATTG
GAATGCCAAAAAaGAaGACTGGCAAAAaTGTGGAAGCAGAAGCAAAAACATGTAAAAACT
GTGGCATTGAGTtaGGTGGTGACATCAAACACAAATGCAaGGATAAAGACGGATTTGAGT
ATGAAGTTGAAGTGGAAACCCACAACGGACATAAAGAGGACAAAGGCCGTATTAAAATTG
CAGCACCAGAGGTTACATTGCCAAGTAAaCAAGGCTCAGTCAACGTTGtATCAGGGgCAG
AGGgTGGCCACTCATCATCCGGAGCAGAAGTCAAAGTCCCCAGGATTCCTGACATAGAAT
TTGATATAGGCACATCACAGGATGAAGATGATGTCAAAACAGAAACGGGCAAGAAAATCA
AaaTCCCTAAGTTTGGTGTCCCATTACCCTCCATCTCCTCTCCTGAAAGAAGAATCTATG
GGCCAGAAATTCAGTACGAGGGCCCTAAAATGCCCAAAGTAAaGAAAGCTGTTTTTGTTT
TGGTAAATCCTCCTGAAACAGATGAGTCCGCCACATGCACGGGTGTCCTCGAAGAGCAGA
CAACATCTGAGGTGGAAGCAGGGGACGTCAAAGTGAAGATGCCTAAAATCAAAATGAAGC
CAAGttttGGGAAGTCCAAAGATAAATCAGGTGCTGCAAACACAGAGtcTGAGGGAGGGA
AGATGAAAATGCCCCAAGTATCGCTTTCCCCtGGcAAATCaGGgTCGTTTGAAGTCAAAG
GTTCAAGCTCAAGTCTCAACGGTGAAAATGCAAGTCTTCAAAAGGTctCCAAGGAaGATA
AAGGGACATTTAGCGGTAAAATCAAACTTCCAAAGGTGgAGCTCACCTCTCCATATGGCA
AGATGGCTGCAGCGgAGGAAGACACAGC
>contig02052  gene=isogroup00001  length=763  
TTGAATTTaTTaGGGTCTtAtCGATTTGCTTTGATTTAAGTGATAGTTGGCTTTGTCCTT
GTCTGACTAAAAGACTGTGTAGACCATTTTGAGGGCAGACAgTTTAACAtGTCACCATTA
CATTGGAGCTGCAATGATTGGTTgATAAATGTATAAGTCAATCaGAAAAAAAaTaCATTA
CCAAATGTTTGATAATTGATTAATCGTTTCAGTCTTCTTTTACCAACACAAGAGTAAAAC
ATTTGCTGGTGCCAGATTCTTGTATGTAAgAaGCTGCTTTTCTTTGTCATTAGACAGTTA
ATGGAGAGTCTTTGTGTTGGACAAAAGAAGCAATTTGAAGATTGGAATTTGGGCTCTGGA
AAATTGTGAGAATGAGCATTTCTCAAAATGTTCTTCTTTTTtCTTTTTTTTtttAAACAC
TTTATTTGTATCTTTTCAGTTATCATATAAAACTTCTTATTCTCTATTTATTCTACAAAT
ACCATAGAAAAgaCAATCCCAAcAAAAAAaGaCAGAGACAGACCAAACCCTCAATCGACC
TAACAAaCTTATCATAGACTATGGAaAGTCAAAAAaCAAAAAAaCCCCAAAacAAaCAAA
AaCAAACAAaCAAACAAAaCAAGACAATAaCAAAaaCTAGAAAaTTGTATTTCCTGCGAA
AaTACAGTGTGAATGCTGAAGGCTGAAGTGAGATCTGCTGAACATACTGCCGAAAATGCA
TAAAaCTATAAGAATGTTGAAAAAAGGCGAAAAGCTGTAGTTT
>contig02055  gene=isogroup00001  length=868  
gcACGTTCAGCagATTTCCCAAATCgCTTaGGCcTtCAGCATTCACACTGtATTTTCGCA
GGAAATGCAATTTTTCTAGTATTATTCAAGATTCCGtACGTTtttCGGCACCTATCTACT
CCTACAAATTTTGACCGATTGAAACCATTCAACCATCAAAATGTTCAGCTTTTTCAACTC
TTTCAACCTTGTGCTTTTCAaCTTTTCAACTTTTTCAGAAATTAAGCTTTTTCAAAAACA
AaTTAACACTGAATCAAATGGGAAAAGCTTCAAATCCTCTTCAAAACTCATTGACTTTCA
ACCTCATCTTGTTCCTCATACACTGAACTAGAGACACCATTCAAACTTTAAACCAGTCTC
AAGACCTTGAACTACTGGCGATGTATTCaGTTTTTAAAAatCTTGTACGATTTTGAAATG
GTCGCAGTTTtAGTTTtAAGAACTTTTAACTCCTCTTCTGATTTtATAATGGgTGTGTAT
TGCGTCAGCTAGAGTGTGTGACATCATCGcTAGAgTgTGgagCCGCTCGAAGAATGGGAA
AcAAAATTGTCTTCAGCTTGATTTTGATCCCAcACCTTTTACTtGACATAGACAATATAT
GCATAACAAtGTATGAAATCTTGTTGGgTGTCaGCTGGTGGTCTTATTTCAGATGTGGGa
CTTACAGTTTtGGATTTAGAAGCCCGAGAGCGACGAGAAGTCATcGCctCCCccTcATAa
GCTGCAaTGTTAAGTTtgAGGCTAAATTTCTGGAGgATTACTCTACAacTTTtCATAtcT
TTtCACCTTttAACcTCttCcAgCCcatCTtACTcTACAgaCTTTTCATATTTTTtCACC
aTtttAAaCCTCTTCCAGCCCTCTtACT
>contig02065  gene=isogroup00001  length=538  
AacGAAaCTTGCAGCACAGCGAGCGAGCGCAGtCcGgTTTtGACATGATAACTAaCTTAT
GTGgTAGGATTTAGTCCGGTAAAGTTGgAAATATATTCaCAGATTCGAACTTCCCGgATC
AATAACTcaTAAGcgAAaCcTTGTTAAAACACAAaCGACGGCTCTTtCCTACCGTAGTgA
GgAAGACAACGAGCTACAACCGTATGTTAATCAAAACGAGCGTCTGGACATTAACTCTGG
TCTGTATGGTCAGCTGTCTGTGAGACGAgggCGCAgggACCgTctaCaaaGTGCGAcacc
GaaaagagaaactacaaaaaattcAATAACTTCACttttAttCAGAGTGTAGTGTCacca
aaaTCACtccACACATCAGtggtctcctGCTGGttattctacaattttttgtttggaaaa
aatttgctttgccataattttggggaatttctattgggagaaatattcaataacactaat
attcagtgtggtgtcacaaaaaaccacctcaccctaaccctacttaacaaaaaactac
>contig02082  gene=isogroup00001  length=984  
GAAACCCCAAGGTGAGTTtcACTGAGGAgCTGCAGACCTTTAAGcACCCTGAgTGCTTCG
GGGCTTCGACTTCACGCAaCGGGaTACGAATCAAGGAGAGGGCCGCACAGGGCCAtGCAG
ATTCtGAACaTCAACaGCTCaGAGTTTGGCTTTGGACTTACtAAGgAaCCAAATGGGGGA
AAAAAATCTATTtGCcAACCAACCACAGCTGCAAAGGATATTtGATCTTTtGCCTTGGAG
GGCTTGGTTTtGGAAAAATTGGACTACcTTTtCTGATCATTTGGGGcTACCagAGAGGAA
TACTCACAGAGAGGAACTCTAAAACATATTGCATGGCATAATGAAAGTGACACGTAGCTC
TTCAAaCTTTAAATGCTGTATTGTCAAGTGAGAAAGCTTAACATGCTTAGATTCAAaCTG
CTTTATCCTGTCTGATTTACTACAGCTGAACTCATGAACTGACAACTTCCtCTTTTCTCC
TCCAGCAGGTAAAAATGGCATTCGCTGGTCTTCTGAAGGAGGCTGACATCACTGCAGCCC
TCGCGGCTTGCCAAGGTAAACCCcACCACAGGAATGACAcACCATGCAGTATTACGATTT
AGGAGAGCCTACATGGCGCTGCACATGCACACAATCATGCCATAGAGAAAGGATCTGGAT
TCTTAATTCTACTAATTTGTAGTTGGATATTTTGCTGCaGAATTCAGGGTCACATCTCAA
ATTGTGGTTCGAAGACATCCTTTGCATCTTTTCTGCATTTAATACTGCAGAAACATATTT
TTtAACACATCTTGGTGGATCAATAGTGCAGCAAGCAAGCAGATATTCTATTACAGGTAG
AAGTATCAGCAtcaaaatggactagaagtactaacagtaattttttagaatcatattttt
atatttgatatcatgcatgatgcatcaaatgtgcaatatgtacgaattggccacctgtga
aattcatactctaaacaactaggg
>contig02083  gene=isogroup00001  length=1695  
TGTTTCATCCATGTGTTTTATTATTATTGGCTTTTAAATACTTTTTAAACAGAGGTGTTT
GATTCGGGCAGTGGAAATATATTCACTCAGGGAAAGCCCCTTCTCAACAGTTCGGTAACC
TACAGAGGAGTTGAAAGTTTATATTTTtCATCATGGGGATCTTtCAAAAAGTCACAGACG
TACCACAATTATCTGAGCCAAAaGGATTGGGCCTTTATTTCTGAAGTTTGGACTTTCTGC
CAAGAAGCAGACAATAAAGAGTTTGTAAATGAGCCTGACATATATTTTAACCACCCAGAA
GTCTTTAAACATGACCAACACCCTGGTGTCCACATCACAGCTGTATGATTCTGGTCTTCA
CACAGTTGTTAACTAAAAACaCATTATCAGTCCTTCTGTTTGCCAGTTCAATGAAGCAGG
CAGAAATCTGGTATTAAATAaGCAGAACCAGAAATACTGGCATAAAGCTCAAACATAAAA
AAaCAaCATAAAAaTAAAACAAGAATGCCTATGAGGTGgCACAGCTGGTgAAAaCAAaGG
GTTgtACATTTAGAAACTGAGTGAAaTAAAaCAaTCTGTTTGtCTAGACTATGCCCCACA
CACACACACGCACATTAACATAATACCCAAACGCACACTCCCATTTCTGGATTTAAAAaT
AAAACATTGTCACACTTGTATGTACATTTTTACACAAAAATAAGACAAGCAACActAAGA
GCTCGCTCAGGACCATGGTCACTTCAGATAGGAACAAGCAAGTCACAAAAGGGGCACGAG
GGCTCTAAGATACtAGGTTTTTTtCTCATTAGCCAGTAGAATGCAACTGTAGCAAATTCT
ACACAGTTTGAACAATATTCTGGCTAATTTGTATGTTCCATATCCCAACTTGTCTCCTCT
GATCAGAGGTTTGACAGTCTGGTACCTCTCCTCTCAGTTAGCATAAGCCCGTAGTGGTTA
AAAACgTAAaCATGAGTCAGTCATGGAGTATCATGGGAGGTGTACATTTtACTTTGTCTC
ATGTCCACAATGCTGAGAAGGTGTCAAACACAAGGCTACAGTGAGAAGTAATATGAGCCT
TCATAGGTATCGCTGACATGTTGTCAAATTATAGAAAATCATCCATTAGAGACAAAAAAG
TGTTGTTTTTTtGTTTTAGATTTTGTTTTACAGTTTGTCTGCTTGGGCCTTCATCTTCCT
CTCCCAAAGTTTTTGATGATCAGAGAAGCCcTGCTTGCCTTTGTTAAAGGAaTTGGGTCC
TGCAGATGTGGGCGTCTCCCTGCCAATGTTCTTCATCCTCATCTTTGCTTCTGGAGGCAT
CTCCTCAGGTTCACTGTCATCATCTTCATTAAAAACaGACGCCAGCCCTGtctttcttGG
AGGGAGTGgTGGTACAGGCTCCTTGGGTTTTGTTGCTCCAAGTTTGATAGATATGGGgTT
GGACTTCTTTGCCAGCGGACTGCTCATGCTAAAGCCTATCTTGGAGACTTTACGGGgTGC
TGGTGGGTCTTCcGAGGATTCATCCTCATCCTCGGGCGTGaGaTGCTGGGATGTGCGTTT
GACTGCTGTCCCTTcTCCCCCcACATTGCTACAAGAGACAGGCTTAGTTTtCACTCTGCC
TTCCTCCTCCTGCGGCCCTCCGTCTTCGGTGAAaCTCCTTCTGTTATGCTTGTAGTCCGC
cATCACaTCTCCTCT
>contig02091  gene=isogroup00001  length=2298  
tCTCGAAGGAACTGCTAAGATGATGCCCACACCGGTTATCCTGCTGAAGGAGGGGACAGA
CACGTCTCAGGGCATCCCTCAGCTCATCAGTAACATCAATGCCTGCCAGGTGATTGCTGA
GGCTGTCAGGACTACCCTTGGGCCCAGAGGGATGGACAAACTGATGGTGGATGGCAGAGG
TAAGGCCACGATCTCCAATGATGGAGCCACCATCCTGAAACTGCTGGATGTAGTCCACCC
TGCTGCCAAGACCCTGGTGGACATCGCTCGCTCCCAGGATGCTGAGGTCGGGGACGgCAC
CACCTCCGTCACTCTCCTGGCCGCTGAGTTCCTGAAGCAGCTGAAGTCGTACGTGGAGGA
AGGTCTCCACCcTCAGACCATCATCAGAGCATTCCGCACCGCCACCAACCTTGCTGTCAA
CAAGATCAAGGACGTCGCTGTCTCGGTGAAGAAAGACGACAAGCAAGAGCAGAGGCAGCT
GTTGGAGAAGTGTGCAGCCACAGCCCTGAACTCCAAGCTAATCGCTGGTCAGAAGGACTT
CTTCTCCAAAATGGTGGTGGACGCTGTCATTTCTCTGGATGAGCTGCTGTCTCTGAAGAT
GATCGGCATCAAGAAAGTCCAGGGAGGAGCCCTTGAGGACTCCCAGTTGGTCTCTGGGGT
TGCATTTAAGAAGACCTTTTCCTACGCTGGGTTTGAGATGCAGCCTAAACGCTATGAGAA
TCTGAAGATCGCTTTGCTCAACGTGGAGCTGGAGCTGAAGGCTGAGAAGGATAACGCTGA
GGTCCGCGTGAAATCTGTGGAGGACTACCAGGCCATTGTGGATGCAGAGTGGAACATCCT
GTATGACAAACTTGAGAAGATCTATAAGTCAGGAGCCAAGGTGGTGTTGTCCAAGTTGCC
CATCGGTGATGTTGCCACCCAGTACTTTGCTGACAGAGATCTGTTCTGCGCTGGCAGGGT
GCAGGAGGAGGATCTGAGGAGGACCATGATGGCCTGCGGCGGCTCCATCCAGACCTCAGT
AGGTGCCATGACAGACGACGTCCTGGGACAGTGTGAACTCTTTGAGGAGGTCCAGGTTGG
AGGAGAGAGGTACAACTTCTTCAAGGGCTGTCCGAAGGCAAAGACATGCACCATCATCCT
GAGGGGCGGAGCAGAACAGTTCACAGAGGAGACGGAGCGGTCACTGCACGATGCCATCAT
GATCGTACGCAGAGCCATCAAGAACGACTCCATTGTAGCGGGTGGAGGAGCCATAGAGAT
GGAGCTGTCCAAGTACCTGCGGGATTACTCCAGGACCATCCCTGGAAAACAGCAGCTGCT
GATTGGAGCCTACGCCAAGGCCCTGGAGATCATCCCCAGACAGCTGTGTGACAACGCCGG
CTTTGACGCCACCAACATCCTGAACAAACTGCGCGCCAAACACGCACAGGGCGGCATGTG
GTACGGTGTGGACATCAACAACGAGGACATTGCGGACAACTTTGCTGCCTGCGTTTGGGA
GCCGTCCATCGTTCGGATCAATGCTCTGACGGCGGCGTCAGAGGCAGCCTGTCTCATCCT
GTCAGTCGATGAGACgATCAAGAACCCACGCAGCTCAATGGATGGACCTCCAGGCGGTGG
CAGgggCAGAGGCCGCGGGAGACCCCACGCTCACTAAGAGGAAGCAAAGCAAAACCCTAT
TTTATACTGCTAATAAAATGCAAATGCAGACAGAAGACTGAGTCTTCTGAATCAGTCAGG
TCACATTTAACATAAACGCAGGCAAAGATTGTGTTGAATGTAGCCCTGCAGGTTTGACCT
GCATTTGTATTTGAATTCCAGGTAGAATGAGGTGTTGTTACCAGTTACAGACACGTAGCA
AATGACAGATGTAGTGAGTCAAGAGGGAAAAGTAATTAATTCTGAAGACTTTGTCAAAGA
TGGCTGACATTTCTTGTGTTCTCTTTGTCACCTGTAGTTTTTtCTCTTGCTGAAACGTTG
ACTTGGTTATGTCTGTTAACATTTGAAGCACTGCGTCCTTCTACATGTTGCCATTTTTAC
TGAGAAGTGATACTGAAATACAAGCAGAATGAAAGCTGGTCCCTCTTGGTTTTGAAACAA
ACACACTCCTGTCCCCTCCAAGTCGGCTTTTCCaCTCCGACCTCAAGCTGTTCTGTAATT
TCTAATCTGGTTTATGTTATGTGACAAACGGAAGTAAAGCACTGATGGGATGCCGAGCAG
TTCTGAACCATTCACCTGTTAACGCTGTGTCTAACTATTTATTGGACCATTCTTATCAAT
AAATTCACAGCTGAAATc
>contig02093  gene=isogroup00001  length=1464  
CTCCTCATTCTTCACGTTCAACTGGCCTGAACAACCCCGAAAAAATGTTCACATTAGTAC
AAGCGACCATGAAACACACAGTCACACGTGGATTTATCACAATGCCGCTCACCCATTGAA
GCCAGCACGTCCCTCAGGTCATCTTTGCTGATGATACCATCTCTGTTCTGGTCAATGATT
GTGAAAGCCTGAACAAAAGAGAAACACACAAGGGTTTATTACTtGATGGACAggTTtCGG
GGgGGGGggggCATGCAAGATGTGTGCAAGACCTCATCACACTTGTAAAAGGACTCCTCG
GTCAACAGTTTGTCCATTTAAGTTGCAACTGGAGAGTATCTTTGACACGATGCGGTACAA
ATGTTAGAGGATATTGTGCAAGAAAAAGGCTGCACCCAAAGCCCTGGTAGCCTTAAGAGG
GGCGTCGTTGGTGGGGGTGCATGGGACGGAGTGACCCCGAGTCTTTTCTTACATGTTAAT
CTAGGAAAGTATCATTAGAGAACAGCTGTCTGATCTGCTCACCCTGCAGAACCCACAACT
ATGAAACTTAAGCTAACCCTTTGGACATGAACTTGAACTCAGCTACTAACCTTTCCcATC
AGCCTCTCCCTCCCTGGCTCACACACACACACACATACACACACTTTtCCTTTCCcTGGC
ATATAAAAAAaTACATCAGCCCcGGCTGGTATATTTCCATCTGTGCAATGTGCTAAGATC
ATCCTAATCAACATGTCAGGCATTCCCAAAATGGCACTCAAGATGGCTGTATCACTTATC
GCAACAGGAATGTTTCCTCTGTTTGCAGTCCATATCCCTTGACAACACACCGGACACACA
GACACCATCTTTATCCAATCTCTTGACAGCCCATCCTTATAAAATCCCGTCTCCCTGACC
TGACTGAACTCCAACACGCGCCCTTAACACCTCACTGTGACACTTTCCCCTTTTGCTTTC
TCCTCCCTTGAATATTCACATTCAAAAGTCATTAAATAAAAAAaGTGATTTTCTTGCTCT
CCTCAGTTTCTCTGCTCTGCTTTGAAATACAACCATCCAGAGGCCCAGTTGTTCTAGCTG
GCCTCCAAGCCTTCAGCAGGAGCCTTAAGGAGATGTGTGAGTGACAGCTGGGGGGAGGTC
GAAGGTGAGCAAAATGTGGAGAGCTTCAGATGGTGACAGAAATTTCAGCGCTCCTCCTAA
TGACATTCTCGTGGTTATTGAATTGTCAGGGGAGAAGTGGGGGGGGGgCACGCAAAATAG
CAACTGCCATGAAAaTaGATCCAAGGgCTGCTTAAACAAAaCTCTAATTTtGGTCTCAGA
ACTGAAACTACACCAGCTTtGATTCAGAATCATGATACAGATTCTTTACATCTATAAaCT
AACCAGAGgtGACACATACATCTGACGCATCCAGAGGCTCGTACAGTGGgaaaagggCCa
CTGCAGGgATGGAGTATGACTGTG
>contig02097  gene=isogroup00001  length=648  
GCTTGATGAATCAATGTATACCTGCGTATGTTAACCATAAAAaGTTaCTTTGTTGTATTC
AATTCATTCATTTAATATTGGAATTTGAATCATTGTTTGAAAATTAAAaTGGTCAAACTA
cAAAACAAAAaTTaGCAAAAAGACTGAATAAAAAATATGATTtCTTGtGGAGTAGAaGAA
TATTTTtCTTCTTtACTGTAATGTGAATCATGTCACGACCCCCAAATTTATCCcTTAAGG
AGGTCTTGACCTCCAGGTTGGGAGTCGCTGCTCTTATCAGATGCCACAAATTCAAGTGCG
CTCCACATCTTAGCTCCAATATGACATACAATTTTGGTTTATGAGTATAAATGAACATTT
TTTTTCATCATTTTCCCTGCAGATGTTTGAGTTTACCATGcAATGTGAGGTGCATTCCAT
AAAACTATAAATTTACAACACATCAGCACCCCAAcATCCTGCAAATTATGCAGAAAAATC
CAaCAAAAAAACaCACTTGAACTAaTGATGCAAGTGATGACATATGCTCCcATCGTTCTG
TCAATTTTtGTtCATCAAAAaGTGGAGTTAATCCAGAGGgACGGTTTGATTCCCCTGTAG
ATATTCCCACCAGCAGAGTGTAGAGATGTGGGAACCCTGGTACTCACC
>contig02101  gene=isogroup00001  length=776  
GCTGAAGGGTGGGCATCTCATTCTCACCAGCTGTCACTCCACAGATGTTGTGTTTGACAT
AACATACATTACACTGAGGGTCACTTATGTATATTCAGTCATCAGTACATCTAGTTAAAT
CTTGACTTACTTGAGTATTTTCATTTTATGCTTCTCTATGCCTCTACTCCACGACATTCC
AGAGGAAGAAATTGGACTTTTGAATCCACTGTAATTACTAAGTTATTTGTCGCATTAAGA
TTTTATACACAAAACATAGGAAAAAAGGAAGATAGCTTATGTTACATATACAGTGTACAG
GCCATTTACATTATTAACAACATAATTCATTTTATTGGCAATCAGATAAAAACCCTAATC
CAAAAAATCCTGAAAATTGGCCAATAATTGGTCGACCAATTGTTTACTGTACAGACATGA
ATGTAGCACCTTTACTCATAATGGAATACTTTTATTTCTACTGCATTTATTTTAACTAAC
CTCCTCCTCCTGTCCTCACCAGGTGCTGACCCCGAGGACGTTATCCTTAGCGCCTTCAAG
GTCCTGGACCCCGAGGGTACTGGAAGCATCAAGAAGGAATTGTGAGCCCCCCTTTTTTTT
tGAAGTTACCTTATTTGTTTATTTGTTTTTGTTGTTGGTTTGTTTGGCTTGTTTTTTCTG
AAGCTACAAGGCATTAAGTTTATTAATTGTGTGTATCTGTTCATCACACTCGTTTAGATT
TTATGAATTCAATTTTGTTGACTCCCAAAATCTGTCTGATTTTCTGTTCCAGCCTT
>contig02103  gene=isogroup00001  length=565  
GAGGAGCTCCTGACCACTCAGTGCGACAGGTTCACCAAGGATGAGGTAAACTCATCAACC
TGTTAAAGGAATGCTACTGATTTTtGGCAGACTGGCTCATTGGCATCATTGCCAACTGTT
ACTCAGTATATCCTGAAGCGCCATGAGTGCATTATCTACCAATACAATACATAGACTGCT
TtTAGTTtATTTAACAACCCTATGAGAGTGTCTGTGCGTCACATTCCCCCATTTTTtGGG
AAGTtCtCCGGTAATTCCAAAAGAAAAAGTGCACTAATATATCCATCCATTTTTAAGACT
GAGTTGTTACTTTTTGATAATATATTATTTGAGCAGAATATTATtAGTCAGAACTATAAa
GTTAAAGTTGTGCTCAGATCTTAGAAGTTTtGCTAAGGAAGCTGCCTTtAAAGTGTGCAT
GTGCTCAACTTAAAACAAAGAATTTAAAAAAGGATATCTTTACTAGTTGACCAAAAaTAT
GTTTCCCTTTAAATAATCTAAGATCCCcTtTCATGCTAAATTTCCTACCcTCATTTCCTC
CCCCAGATCAAGAACATGTGGGCCG
>contig02105  gene=isogroup00001  length=2259  
tttGAAaGACAAGCACTTTAATAGTCATTGCATGCTCCCTTAAATTCGTCACTGAAGAAA
ACAGGCACTCTAATTCACAGTATGCAGGCTCCACATCCATGATTGTTATTCACAGGTAAG
TATGGTTGACAGTGTTCACATTTAAGGCTTTTAATgCAAAAGTGACAAAATTGTAATCAT
AAATGTGACTAAATAATGACATCAAGGCAGTGTAAAGGCACTCTGTGCTGTGAAGCTAAA
CAAATCATTACAAATATTCCCACTACCAACACTCTACTTCAATGGAATGAAcACTGTTCA
ATGTTTtCTTAATAAACTGTAGGAATTAACGCACTTATTtGGTTTTCATTTgAGTTAGTT
TCTCAGACTATAAAGACTAGTGATGTATATATATAAaGAAAAaTCACATTTCGAAGTCAT
CCCTCTCATAAGTAGTGCCATCTTTGGCATTTTGACGTCTGAGTGTGAGACACAAACCAT
GAAACAAATACTACAGCTGCAGTATTTTACCATTAACAGCCTCACTGCAAACATAACAAT
CGGATCAGTGCTTTTTTTtAATTTtGGTTGGCTTTCCAACATAAATATTATATATTTATA
TATTTAATTAATCAAAATAAGACAAGAATGTTTTAAGACCACAATGCAAGACAATCCTAA
CGAAAAGAGCAAGAAATGTATTTAGTAACACTTTCTATGATGATCAGATCTGTAGTTCGT
TATCGGGGCATTCATAATACACCATAATGTAATTAAAATGCAAAGGTAGTCATAATATAT
TATAAGCCCTGTCACTGAACCTGTAGTTTATCACTAATCAAGAGCATCTATAAGACAATT
GAGTGTATAATTAATTAAGACTCACATCTACTATATATTCTACCACATAGCCAATGTAAT
GGACACATATAAATAGGTCAATGTACATTTAAAATGTTATATACACACAAATGTACACAC
ATACCGTACATGCAATCATCCCCATACATTTAAGAAGTTCCTTGATACAAAAGCAGCAGC
AACATTGCTCTATCAAATAAAGATATCATCTGATAATATTTCATTTTTAACAAATGTACA
GTATCTCTAGTCATTAAGAAGCAGGTAGCACCcACATTAGcTTCCCTGCATATAATCTGG
AACCATCACATTGCAGgTGATTGTCCAtCTTTATGAGACTATACTGCAAATaGAAAATTG
GCATCTGACTGCTACTCAACTGCTTTAAAAAATACCTTGTAAACTCATGCACTAACAGAA
AGTAGTAAACATATCAAATCCTAGATTACTAAATAATTATAACCTAAACATGAGCTGTAG
ATGCATGTCAGATCAAACTGTAAACAATACTGTAAGTTACATCAGTAACATGATGACATC
AAAAGAAAAAGGCAGCATGGCTTCCTCAAGAGATTCAGGTGAGTGATTACTACTACTACT
ACATTGCTACTTCTGCTTCACTGTCTTTCTTCTCAGGCAGGGATTTTTGCCGACAGGAAA
GGCGAAAaGAAAAAATCAAAAGCGAATTTCAGGGCTCTCATTGTGGTGCGTCTCCAGTCT
CTCTCTATCTTCACCTGCCGACCTCCAGGGAgCAGTGATGAAACGCAGTCcAGACAGTGG
ATAGCCTTCAACTCGAAGGCTGGAGCCTTGGCTCCTAGACGGCCCTCCAGCTtGATGCTG
AACTCCACCATGTTACCAGGACTTAGGTTGAGTAGAACTTGTCTGAACTCATGgCTGGCC
ATgAGGATTATAtCCCTGGCTGGATCGTCTAcGCCtCCcTCCcGGATCATCCCtATCATc
ACcTCAAagCGgtattcgtcgaagtgcttgatatggcaggtgtttttgggagaagtaact
agtggagttttgtttggagcaggaggggAGGGTTtAGTAgAAACcGTttAGAGGTGGGTT
TAGaGGAcAcAGcAGGAAACTTTGACCCcTCTGAaGAAGGAGCGGAATCCATCtCTTTAG
AGATAGCGTGAGTAGGCGGgTGAGAGGACTtTGATTTTCtGGGTTCTGtGGGGTTTTctG
tGGAGGATGgAGGTTtGGgAGGACGAGATGGAGGAGAGGCTCCATCCAGGACAGGACATG
ACCCAGCAGTCTGGgTTGATGGGgAGTCCTTCTCcATATCACTTGTTGACTGCACGAACC
GATGTCTTCAGGATATAAaaGgTCAACTGTCCTCCTGGTTttAAAaGTTGTGCCTGTCGT
CCATGCTGAGCTCCACGCACTCCACGCAGCTCCGCGAAa
>contig02110  gene=isogroup00001  length=883  
ATGAACCATGGTGGGGgCTCTTTACAATAAaGACAATACCTTTCATCATTATCCTGAATC
CTGTCACTtCCTTTTTtCAATGATTTATTTGgTTGACCAGaGAAATCAGTCCAAACCTAA
GTAGAGCATTTGCAGCACAGTACTGATCAACAAGCAAACACCATTTTCAATATGGTAAAA
GAACAATACTTTCAGGGTTTTTtGTAATTATTGTCATTTTTTAAATACATTTTGCTTCAA
AAACATTTAGTGCTAGGTGTCGTTTAGCTCAGTTGGTAGAGCAGGCGTCCCATGTGCTGA
GACTCTACAGTGGACCCGGgTTCGACTCCCGGCcTGGGTCCCTTTGCTGCCTGTCAcTCC
CCCTATCTCTCTCCCTGTTtCCTGTCACCCTCTTCAGCTGTGCTATCAATAAAGCCATGA
AAGGCcAAAAAaaCCCcAAAAaCAAAaCATTtagTGCTTTtAAAAaGCATAGTTCTTCCA
TTGGTGGCAtGGTTTGTGAGGTTGTGGAAGCACTCGCAGTAAAaTGCTTACAAACCaGCC
CCAAcaTACATAAAaaTAAAaCAAAaaTaTGTATATCAACACGTATGTATATCTCAGATG
GTCTTTGAGACACTCAAATGCCCTCTGACACTCATCTGTCCACCGAAACATAGCTCCTTT
CCTTTTCAGAGCGTTAAGAGACTCTACAATTGTTGAGAAGTTAAGGATGGGTTACTTTGC
ACGCAGTAGTTATACAGCGCTTCCGTCTTCGCCGGACCTCCACAATGTACATCCATACTA
ATTACATGATCCAGGAATTTAAGTTtGGGGCATGGATGTCTCTTGAAAtGATGACTATGT
CATCCAGTTACACTATgCAGCAGTCTCCAAGGCCACTTTGGag
>contig02133  gene=isogroup00001  length=717  
ttttttaaattttgTAATTACAATATATTTATCCTACTTTATCATGGTGGAATAATCTTT
CAGGCCACTTATCAATTTATGGTCTTAAGATTATGTCTTGGAGAGTACAGCAGTCGAGTC
ATCTGCTTCCACTCCCGTAGTTTTTTTTttCTTTTACATTTTCTCAAATGGTAGTAGCAG
AGTAGAGATTCCTGACCCAATGTTTCCtACCTACAGGGTgCAATGAGTGTAAAAGTCTGG
GGATGTCATAAGTTtCACACTATACTGCAAGTGGTGCtGGACTTTAGACCTTGCAGATGC
CCAACcTCTGCCAGCcAATTCtGAGaTCCTTGAGTCACTGGCAcGCTCAACtGTTTTCAC
cACCCTAGATTTtGACCCCTAGTGGTtGTTGACAGgTGGAAATGGACCCTGAAaGCCAGC
TGCTGACAGGGTTTGTCAGaTCTTTtGGGTTTTtCCCTTTTtcGGgTCATGCTTTTTtGT
TTGAGGGGTGCTCCAGCCACCTTCCAAAGGCTGCTGAATCATGTCCTGCAGAGCGGCCTT
GGAGACTGCAACATGGTGTATCTGGATGACATACTCATCTATTCTAAAGACATCCATGCC
CCAAGCTTAAATTCCGGGGTCATGTAGTTAGTATGGATTTAGATCGGAGAGATCTGGCAA
CAACGGAGGCGCTGCGTAACTACTGGgTGCAAAGGaCCCCCgCCCCAACTCTATAAC
>contig02141  gene=isogroup00001  length=502  
TGATCAGCGATCAGCTGCTCCTGCTCGGCATCGGTCATGCCTGTCAGCCGGGTAGTACTT
TCCCTTGAGCTCACCCTCCAGGTTGGCCAGGGCCTCAATGGGGTCCGGGTCATCACCACC
CTTCAGGTTCTCGAAGTTCAGGTCGGTCTTGTGCTTGTCGGTGGGTTTGTATCCACCGTG
GCGGTCGGAGATGATGGGGTCCAGTAGATCCTTGAAGACCTCGTAGGACTCCTCACCACC
AGCagCACAGCCGACGGTCATGATGAAGGGGTGgCCGGGGTTGTCAACACCAGTCTGGAT
GATGTCATCCACGGTgAAGCCACTGGGGGTGACTTGCCCCTcAGCTTGCCGTAGATCTCC
TTGTtCAGCACCTTGgCCatGTGGTTGTTGTGCAGGGACAGATCGGGGAACTCATCGTCC
AATGAGAACTTCATCTTGTAGTCATTGTGGCAGTTCTTTGCCATGGCTGCGATTCTtACT
CcGTcTGCTTAGGAgAAAaGAA
>contig02195  gene=isogroup00001  length=706  
GACCATGAAGAGAGAGACCCAGGGACAGGAGGGAAGAACCGGGTGTGAAGACGCCGGGCC
TCTCAGGGCTCCGAGGGAAGTATCCAAAGCCAGCTGGTCTGGCTTTGAGGTAAATCAATG
GGCAGAGTGAAACAGAGGCGGCAGAAAGCAGACGAAGAGTTGTAGACAGAAAGGAAAAGA
AGAGATAAAGAAAGTCAAGATTTATAGCGGGGAAACGTGGAGATCGGAACAGTGGGTCCT
GAGAAGGCGTTTGTGCAACAACAAACAGATTGTGGTGTGGTCTGTCGAAGAGTGTATCGC
GAAGACAGAAGAGAGAAGAGCGAGCGTATACAAGAAGAGCGGCTGTTGCACGATGTGCTA
GGAGAGCGGGGAGGAaGAAATCGTTTTGTtGTTTTtCTGATATTGTCGAGGTGTCAGAGA
GACCGGAAAGGACGCAGCCATGGGgCGGAAGAAGATACAGATCACCAGGATCATGGACGA
GAGGAACAGGCAGGTTACCTTCACAAAGAGGAAGTTCGGTCTGATGAAAAAGGCCTACGA
GCTGAGCGTACTATGTGACTGTGAGATAGCCCTCATCATTTTCAACAGCTCCAACAAACT
GTTCCAGTACGCCAGCACAGACATGGACAAAGTGTTACTGAAATACACAGAGTACAACGA
ACCCCATGAGAGCAGAACCAACTCGGACATCGTAGAGGCGCTAAaC
>contig02421  gene=isogroup00001  length=529  
GGAGTgaCCCGGACATGCAACCGGGGCCTGTTTTGTGACTGCAGCCTCCTTCCTGTAGCC
CGGTTGAGGAAGTGAATTTCGCTGACAGGGCTGGGTTCAGTGAGGGAGAGGCGAACAAAA
CATCTTAAGTCAAAAAAACAACAAGAGCCGAGAGGAGCGACTTGTTCATCCGCAGTAAAG
CTAAGCTCTACAGTTATCGGTGAAATCGTGCTCCCCTGCCCCCGCTGAGACCGCCGCAGA
CCGCCGCAGACATGAATGACCAGCAGCTGGACTGTGCTCTGGACCTGATGAGGCGTCTGC
CTCCTCAGCAGATTGAGAAGAACCTCAGTGACCTCATTGACCTGGTGCCCAGCCTGTGTG
AGGACCTCCTCTCCTCTGTGGACCAGCCCCTGAAGATTGCCCGCGACAAGGCTGTGGGGA
AAGACTATCTGCTCTGCGATTACAACAGAGACGGCGACTCCTACAGATCCCCGTGGAGTA
ATAAGTATGAACCTCCTATTGAAGACGGTGCAATGCCTTCAGCTCGCCT
>contig02598  gene=isogroup00001  length=717  
TACCTGAACTCTCACCCACAGAGAGAATGAACATCAAACAGGTAATAAACACATTCTGTA
AAGAGGTCTGTGACATGTCAGCTGATCGGATCATATCAGATGAGATTAAGAGCAGGCGGT
TCTGGTTTCTTTtCTCTTTGTCTTTTAGATTTGCTGAAAAGAAAAaGTCAAACAAACCAG
AACACCAACTGCTGCTCCCAATCCAACGTGGTGAGGAGCAGAGTTTTCAGCcTTGATGTC
TCCACcGCTGATGTATTCCTTCTGGTTCTCTGGGTCTGTCACCTGCAGCTGGACGATGCT
GATTGGCTCAGACTTGATGACaGCTCTCGTGTTACGTCTTGAACCAGgTGTTttAACtCG
ACACTCATAAGTACCGTTGTCTTCTCTGCTCACGTTCTTCAGGCTCAGAGACACGTTTCT
AGTCTTCAGCTGATCGTTCACCAGATACACTCGATCTTTAAACGGGGTGTCTGAGTGTCC
ATCTGTCCAAAACAGGATGTTCTCTGATGGCTTCGGGTCAGATCTGGTCCACTCTGCAGC
TCTGATGGTGACGTCACCAGCATCACACGGCAGAATTACATCCTGTCCAGGTTCCACTTG
TATCACCACAGTACCTGAGGCTGCTTGATACAGAAGGAACAAGAAGAAGAGATGTGAAGC
CATAACGGCTGAGTGAGAGCTGATATCCTGCCTTCGTGTGATCCTGCCTCCGTGTGT
>contig02612  gene=isogroup00001  length=554  
cagAGTACGGGGGAaCTGAAGCTCCATCACAGGACCTCCCAAATCCACCAGAGACGCCAA
CGCTCAGTTATTTTCGGAACTAGCTGTGTCTCCACTAAAGTGCCACCATGAGCACAGACG
CAGAGATGGAACAGTATGGCCCGGCGGCGGTCTACCTCCGGAAGCCAGAGAAGGAGAGGA
TTGAGGCACAAACCGCTCCTtTTGATGCCAAAaCTGCCTATTTtGTGGCTGAGCCTACGG
AGATGTACCTCAAGGGTAAACTTGTAAAGAAAGAGGGTGGAAAAGCCACGGTGGAAACCG
ACTGTGGAAAGTCCATCACAGTAAAAGAGGATGACATCCATCCCAGGAACCCTCCCAAGT
ATGACAAAATTGAGGACATGGCCATGATGACCCACCTCAATGAGCCTTGTGTGTTGTATA
ACCTCAAAGAGCGTTATGCATCATGGATGATCTATACCTACTCTGGGTTGTTCTGTGTTG
TCGTGAATCCCTATAAGTGGCTTCCCGTGTATGATTCTGTATGTGTAGCAGCATACAGAG
GCAAGAAGAGGATT
>contig02646  gene=isogroup00001  length=685  
CCACTTTTGAAGGGGCAGTcTATAGggGCACCAGGACTGCACAaTGAGCCTGCTGCAaGG
TCTGAAGTCCAGCAACACTATAGTATGAACATTTtGACCTCCTCAGACTTTTTCCTTCGA
TGCACCCTGTAAGTAagTGACATTGGGCCAGAAATCTCCTCTgtGCTTAAAGGGGTgAAG
CAAGGACAGCCAAATGCAAGTGACAATGGGAGTGGAAGCAGATGACTTTAATGCTGTACT
CTTCTAGGCACACTCTTAAGACCATAGACCACTAAGCAGCCTGAAAGGTCATTCCACCAT
GATAAATTATTTAAAGGAAAAaTATGTCGTAATTacAAAAttaaaaaaaaTATGCTAAAG
AAAAaGGCTAAAATAAAaTGTTGACCAGGCATTTTGCATCTTGGAGGAGAATGAGGTTGT
CAGCGGATTTCATTTCATAGCAGATTCCAAATGTTAAAGCAACAAGAAaTACAACAAATG
GGtCcAAaTAAGTGACCTtGAGAATTAGGTTGTCAGCGGATTTCATTtCATAGCAGAatC
CAAATGTTAAAGCAGCAAGAAATACAACAAATGGGgTCCAAATAAGTGACCTCATTTTTA
CACAAaCAATATTAAGATTTGTTGATTACCCAGGTTGTCTTACTACAGACATAACAAACT
CCCTCGATTAACTAAAAaTGTATTC
>contig02663  gene=isogroup00001  length=2801  
tgaggtgcaataccatcagcctgtctactctataccctacacagggagcagtaggtcttc
aacacccaggacaccaaataaaacacagtggctaaaCCCCAACACCAGGCTCCAGCCCcT
tCCTGGgAGATATTTCACTCGGgAATCAATTTTGCAGAGAAGAAAaCCAAAGAAGCCACT
ATCTGGAGGGATGGAAAACCAAAGCAAAaCACCTAGTCCTAATTTAAACCAACAAGACTC
CACGTCAAGAGTCCAAACACCTGGAGAGGAAACCAAGCGGAATTACTCCCACATTCCGGg
ACAATTCAACAGtGACAGGCAtCTAATTCCACAGCCCctCTTTGGTACCAAAACTCCACA
TGGACTCACCAACAGCAAGACTGATGTAAACACTCCAAAACCAGCAGCTCTTGTATCAGT
CAAAGCTCAGtcAGAAGGAATGCCAGCACCCATACAACCAATCCACAGGGCTGTAGAAAG
CCAGAGTATTTCACTAGCTAGCCACAAGTCTGAAGTTGATCCTGATGCCTTAACAGACAG
TATGAACCTTGTCAACACTCTGCCAGAGGAGCTACAATCAGAACCTGTCACCATGATATT
CATGGGCTATGAAAACACtGGtGATGAGgAGGAAGAAGACATCCAGGCTGAGCTGGTAAT
CATAGGCAACAGCGATGACAATGATGACGATGAGGCCCTGTATGTTACAAAGGAAaGTGA
CATGGGGgAGTGTCTCTCATACCACCCTGAGGGATACAAGAGCAAAGTCTTCCAaCCCAA
AGCTGGTATCGCCAAGGTAACAGGATGCAGAGACATTATTGAAGACgCCTACACAAACTG
TAATGAGTTAGGGCTCCACAAGCCAACATTCATCCACAAGCCTGGAAaGCACAGTCCCTG
ACTCCAGGGACAGGGGATGGATGAGTCTGAAAACaCAGGCAGCATCAATTGGAAAAGATG
AAGCTCTGCTCAATAGGAAGATAAGAGCGAACCTCACCTGTTGCTGAGAAACTGGGTCAT
TGAAGAAGTTGTTtGAATAGATGTTtGAACAGAATTTAGGTAaTtAATCaGCTGTTTTTG
TCCctctGCTTCCTTTCTTCcTACTTCTTTTATGtATTTCCAtGGTTCATAGGTATGGAC
tCTTGTGTGTGTAAATGCATAACCTTCTGCTAATCCAACCTATAGTGCTTCTCAGGCTTA
CTCCACATGCAGTTCTTATGCAACAAGAaGaCAACAGCTTTTCCTTTTtGTTGCAAAAaG
CCTTAGCTTGACATTtCCGTGCCTTGCCCTGATTGATGGAAACAGGTCCCAGccaaaaaC
ATTGGTGATTCAGAAGGCTTTAATGCCACCTCCTGGCAATTTAGTTTCaTTACACACATA
TTAACATTGACACTGAGATGGTCAAAGCCTGACCAGTGTAGTTGTAATGCTCTAAAGCCA
CTGTAAAATGTAATGCAAAATAGATGTATTAATGGTAAATGAAACTTCCTGTATGCTTTA
TAGGCTAGTATTAAGCCATTTTGAAGACTTTGCAGGTTGCCaGAAATCGAGTCCCTTTTT
GCTACCATCTGACCTCCTCCAGTATAATTGTTTtATTTTTTtAATACTTAAGGAAGACCC
cTTGGAAAAaCAGCTAGACCACATACATACATTAATATATGATTGTGGTTGACTAAGCAT
TTAtCAATGCCTTACTGAAGTATATAACATGCCTGATGGCTCATTGAATCAAATGACTGA
CTCACAaCCTTTAAAaTGTAAACCTTGTAGCtAAACTTACAATCAaTAaTGACTcACTCT
AtACTCAGTCCTCAAGTCTGATACTGTCAATGTtAaTAAaTTGCTTTTGGTGCCACTGCA
GCAGATAGTtATGCTTTAAGgTGATATACCGTAAATCAaCCGACCTTGCAAaCCAAaCGT
CATCTTtATTAATTCCTCATCACTGAACtATACTTTTGATTTTGGTCTGGGTCTGCTTCT
CCTAGTtaGTCAAaGAAgAAGAAaTGTATCACTTTTtAAAAATATTTtATAAAACAGTAT
tCACTCACACTTGTAATATGTGTATACTAATAAAAACCACAaTAAAAATAGTATTAGGTT
TATATTcAATTAATtGAGTAAGTCgTTTTTTTAAtgTtGaCAAaCAaTGCCCCATTcACA
CAGGAgAAGACGCACTAAACTaGAcGTACTAAAGCCTgTGTGAATGGgTCAgTGTGAATG
GGgCTACTGGTCAGTGTGAATGGGGCTACTGGTTTGGTTCtCCAaCAAtaCGgCCCTGAT
ACtACCTCcAGAGGCGTATCAGGTCCGGAAAGAAATTtCAGTCCTTGATGCCTCCGAGAG
TGTAGTTAACGACGGTTCGATCGACACGCCCCcAATACGTGAAGCTGGCTTATCAGTTCA
CACTGGTTCGgTTCTCCAATAAtACGGCCCTGATACTAGCCCcATTCACACAGGAGAAAA
CGCATGagaCCTGCTGCCACCGTTCGCCAATTTTCCGCCGATCGTGATTCACACAGAGCG
AAgCggCTCcGCCTTATAGACGAACTGAGTGAATTCACACAGAAAGCCAGCGctGCGGCT
CCtAAAGAGGCGTGGCGgTACACGTCATGATGATGACGTTCAAGGTcGTCCCCccGTGTC
CTCCcTGTCTATCTAACtCCcTtACTCTcGGgAgCAGTGTtGGgCaCGTTaCTTtAAAAa
aaGTATTagttatagttaCCAGTTACTTCtttCaaaaagtaactGAgttagtaacGGAAT
TACTCCACTATAAAaGTAaCTAGTTACCAGgAAAaGTAaCc
>contig02680  gene=isogroup00001  length=1397  
aaaaGCACCAGGAACTGAGGCTGAGATGCtttGACAGACATGaaaGTgggCAACATTGTC
CTGttccAACTgggACCTCCACAGGTGCAGttttCGCTggaaagCTGTGACCATGTTGGA
CTTCTGTGTGATGACttcACTAATCCAACCAAGCCTGtttttcctCCACACATTGCAGAT
GCACCAttGGTAGTTAACCCATCAACTTGTCctAcGGTAATTTAGTTTTACTCACGGACc
TTtCCACCGCaTCAAAAATGTTCCTGCCCGTtGTCGTCGTCCCATGCATGGCAGCTACAT
CCAAGAGCTCGTCGCTAaCGgTgAaGTCTGCCTTCACGCCTCTTATGAAAgtGgACAGAT
GCGCTTTAtCCATGTTGTctGCgAAAAAaGtGGTAACTGCGTGACTCTTCGGCCAGCTgT
GTTGTCAGATTGTCTGCTAGTTCCTTAACTCGGTCTGCGAtGgTGTTTCTTGACAAACTG
ATATTGTtAAAAGtCtGATTCTGGTCGGGGCACACCTGCTCACACACCTGCTCACACACC
TGCACACACACCTGCACACACACCTTTAGCTTGCACCGCTTCACAAATGCGCCCTCCGAA
AAaCaCCTGGaCGCTCGGGTgATTTCTTCAGCCACAATAAAGCTAGCTTTCACTGCTGCA
TCACTTTTAGCGGTAGCTTTGGTGAACACATTCTGCTGCAGCTGCAGTCtGCCTTTTAAT
TTGTGGACAACTTCTCCATCACTTCTTAGAAATCCACTTTAGTCAAACGCTGATATGGAA
ACACTGGGATCTCGCGGCAGGATGCGGTATTTTCGCGGGTCACACAATGCACGTCGGGTT
ATCGGGTCATCAaCATGCATTGTGGGAGATGTAGTTTATGGTCACTGTACACTGTAAAGC
AGTGTAGACTTTTATTTtAAGACAATTGTATACCTTTTAAGCTCTCGCGGGCCACATAAA
ATGACGTGGCGGGCCGGATTtGGCCCGCGGGCCTTGAGTTTGACACATATGCTTTAGGCC
TTTCAACAGAGTTCATAAAATATTAACCATGGTTGGGgTTTCTTACAATAAAGATGATAC
CTTTCATCATTATCCTGAATCCTGTCACTTCCTTTcTTtAACTATTTATTTGgTTGACCA
GAGAAATCAGTCAAAAaCTAAGTAGAGCAATTAGCCTTGTAACGTCATATGGTAGATCAT
TTGCACCATGGTACTGATCAACAAGCAAACACCGTTTTCAACATGGTAAAaGAATACTAG
TTTCAGGGgTTTTAGTAATTATTATAGTTTTtCAAAAAAGGTCTTGCTTTTtAAAAAGTG
TAGTTTCCATTGGTGGCAtGGTTtGtGAAACACTGGTGAGGTTGTGGCGGTACTAGCAGT
AAAATGCTTACAATCCA
>contig02724  gene=isogroup00001  length=1701  
ACTCCcTCTGGCCATtGCTGCCCTCCTCCTCCTCAGTGCTCCGTCTTGTCAAAGGTGAGG
CCAGTTTCCCTTTCTTCTTCCTCCTCTTCCTCCTCCTCTTCCTCCTCTCATCTCCGAGCT
GCTGAGCGGAGTGTTTTCCAGGAGTGCTAAGGTGCTGAAAGTCCTGACCTCCGGAGTTTG
TTAATAAGTGAAGGGGATGTGATCCAGGATGAAGGAGAAGGGCTGAAAACTGCAGGATGA
GATCTGAGGGGTTGTGCAGATTTGTTTTGGTTTGGATTTATGATTTGTTAAATCTCTTTC
TCGAAGAGTTCGACTGCAGCTTTGCATTTGAAACGATCGGACTCGTTCACGCTTCTCAGC
TCTGGTTCTGTGATTGTTTGAGATATTTGGGGGATTTTAAAGAGAAGGATTCTGTTTTAA
TTGTTTTAACAGCATAAAAATATTAATCTCTGCAGGCAAATTGGCGTCAAAACTTTTTTT
tCCCTCACAGTCAAATTTGCCTACTGATTGAGATGCTTATATTTTATCCCAGGTTAGTTT
CTGTTCTTGTTTTCAGGACAAAACAAGAGAAAGTAGAGCTGATTGATTAAGTTACATCAt
AAAACTAAGTTGGAACAATtAaaaTTTTTCTTTGGCTGGTTGTGGAAAGTTTAGAAATGT
GATCTTtGCTCCTGAatGTTTCTGTAGATCTGATCTGGGTGTTAAAATGtcAGAAGAAAA
TATTTTTTtAcGGTGTTATGTCATTTTTcaGTGTCTGATGTTGAACTTCAATCTTTGCAC
TTGAACATTTCTGGAGGCATGTTCTGGAAAATTGAGAGAAAACTACAGATTCAaTTGTTT
CCAGAGTTGTTAATGTAAATGTAAATCTGCTCAGATCTTTTCAGCTCGTTTCCGACTCAG
TGCGATGGAAACTGAAACCTTTGAATTATTTATAGTTAGAATAACTCTTGAAATCTGATT
CAGGCCGACTTGTTGAGACGGATTTGTTTTTGCAGCCGGTGAGAGTTTGTCCATTGAcAG
CCGGCTGTCGGCGGCCGAGTCGCTGCCGCAGCACATTCTGCTGCGGGGTCTCTTGTCCCC
GAAAGGAATTGAAGTGTTAACTCCCAGAGGATCTTCTGTTTTGAACACCTGTAAAGGAGC
TTATCGCAGGCGTCAGAGGCGACACTCGACCCAAACGCCAAACTTAGCTCTGTCAACACT
CAGCTGCTCATCAACTGCTTTGATAGATCAGATTTCATACGGAGGATGTTCGGTGATATT
CAGCCGCAGAGCAGATGAAAACATTGTTTGTTCTCTGTCGTCTCAACCAGTTTTCTTCTG
TTTTTTCCTTCTGCTCTAACAGGTTGTGAAGAAAAGAAACCGCCAACATGTCTGAGTAAG
TGTTGCTTCTACagTACTGATTGTTTGTGTGGTGGGGAAAGAATAAAATGTTTtACTGGA
CTGTTAAAATTTTGAGAGTTTAGTTTTGGGTAAAAAACCTCTCAAAGTTTGGGTGAAAAT
ATAAGAAAGAAAGAAAGAAAGAAAGAAaGAAaGaGTGAAGGGAAAGCAAGGAAAAaGTTA
GGATGGAGAGAGGATGTAAAGAAGGATGTAAGGAAAGAAATACAGAGAGAGAGAAGTGGA
AAGGATGAAAATTAAGAAAGATTTACTGAAAAGATGACGGAAGAGAAGGAAaGAATCAGA
GAAAGAAAGAAaGAAAGAAAG
>contig02772  gene=isogroup00001  length=1102  
AAGGTAAGGCTAATTATATTGTGAGTTTATTGTGGTTTATTATGTTGAGTTTAAAGCTAT
AACTATAAGCTATATTAACTATTTTAATGTATAAATATTGAGTTGAAGTAAGTATTATTT
TTGATGTCATTTGAATTGCTATGCTAAATTTACCCTTGAGGACATTTTGTCCAAAGAAAA
TTTTCACCAGTCTGACCTGCAGATGTCCTGTCATCTCAGTAGCCTAGTAATACATCTGGC
TGATTGTCTCCTGGACAGCCAATGAAAGGGCTGAGCGTCCCCACTTAAAGTCAGACAACA
AATCATTTTTGCAAATTCAACCAAATTTTGCAACCAGCTTAGAAGATTTCAGAACTATCA
CATGCATCTTTTCATTCTGCATTAAGGGCCAGTGAAGGTTGATTGACCAGCGATAGGCGA
TTGCTTTTAAATTCAGCACCGCGTACAtGTTTTACTGCTAAAGCAAAACATCACGAGGAT
CGTCTAGGGTCGCAaGAAAAAAaTCATAATCACCAGATTGCAAGGgCCGGTAGATTTTTT
CtCAAAaGAAAAaGAAGACCGAGACATCTTTAAAAACACTCTCCCTCTCATCAAAGTGAG
GCAACAGCATGGTGTTGAAATATATACATATATTAAAAAaGAAaTATTtCCGCAAGCGCA
ACATCGGAAAGAAACATTTAAACCGCTATCAAAAACCGCCACCGTGCGATACTTTTGGtG
GAGACGAGTCCTTGACTTGTCCTGTCCAGGTGTGATCAACTCCGGCTGATTACTAGGTTG
CAGCAATGTTTTATTGGTGACTGTTATTTCAGAAACCCGATCAAATAGAAGTCGGGGAGG
ACGGCTTTAGACAGTGGGATGGTAAGAATGGATTTCCCGTAGGAAAACCATGCAGTAATG
TACATTTTCTTTCCTGCACAATTCTCTAGTTTGGTAACCAATCACTCCTAAACTTTGTGA
TTATTTTCTATCATCTATTCTGTGAATGCTACAGACATTCACTAACATTCGTGACTAATG
TGTGTTAAAGCACATTGGTGAGGAGTGTTATTTGCATGTGTGGTGAAGCCTACTCTTCTC
TTTCTCTCCTTGTTCTGTATCA
>contig02804  gene=isogroup00001  length=589  
TCAATGAGATGCTGGACACAAAGCAGGCAAGACAGTTCTTTATTGGAGTGCTGGATATCG
CTGGATTTGAGATCTTTGATTTCAAGAGCTTGGAGCAACTCTGCATCAACTTCACCAATG
AGAAACTGCAACAGTTCTTCAACCACACAATGTTTGTCCTGGAGCAAGAGGAGTACAAGA
AGGAAGGTATTGTTTGGGAGTTCATTGACTTCGGTATGGACTTGGCTGCCTGCATCGAGC
TTATCGTGAAGCCAATGGGGATCTTCTCCATCCTTGAAAAGGAGTGCATGTTCCCCAAGG
CCTCTGGCACAACTTTCAAGAACAAGCTACATGATCAGCATCTTGGCAAGACCAAGGCCT
TTGAGAAGCCAAAGCCTGGAAAGGGCAAAGCTGAAGCTCACTTCGTTCTGTTTAACTATG
CTGGCACGGTGGAATACAATATCAATGGCTGGCTGGACAAGAACAAGGACCCCTGAGCAA
TTCAGTTGTTCAGCTTTACCAGAAATCTTCACATAAGCTGCTGGCGTTACTGTATGCAGC
CATGCCTGGAGCTGACGAGGCTGCTGGTGGTGGTGGCAGCAAGAAGGGA
>contig02820  gene=isogroup00001  length=546  
GtttGTGCCAGTgggCTgggCAGCTGTGATGTGCAGGAGCCAGAGTGACTGATctaaagg
CTGCacagttttcttttagCggctaatcttccttttgttCAGAGTtACCTTTTTtGTAAa
TAAACTAGTTtCAGCTTTAACCAATACATCCTGTTTCTTTtCCCTCCATTACGCTCGGTT
TTATTATACTACGTTACTCCCTTCATCCCCTGGCCTTACaGGGACgTAACACGGCACACG
TCATAAATTGACATCCGTGTGGTTTTtGTAACGTGTTTCCCATGGTgTCCTGTAGGGCTG
TAGCGATACACTAATCTCACGATAcGATACGATACACGATATTCAGCTCACGATATGATA
TAtATatcacGATATtcAGCCAACGATACGATtcGATACGATTcGATACACTTACATCAT
TTTCTGAAAGAtttataaGGgaCAGTGaGATTTTGGTGACATCTTGTGAGTGAATAcgaC
AaTacAACCATtgAATTAATtGTAGGGCTGGGTATCACCAGGTACCTCGCGATACATACt
ATCACa
>contig02826  gene=isogroup00001  length=2296  
CTTcctttCCTTCCTCATACCGGCAAGGGCAAGCCAGCCTCGCTGCTATCCATTCTGACC
cAACCCAAACCAACACCTAAAGTCATCGtCGTTTGAaCAATTCGGGAAATATGTCGAAGG
GACCAGCAGTTGGTATTGACCTTGGGACCACATACTCCTGTGTTGGTGTGTTCCAGCATG
GCAAaGTTGAAATCATTGCCAATGACCAGGGCAACAGGACCACGCCCAGCTATGTGGCCT
TCACAGATAGTGAGCGGCTGATTGGTGATGCAGCCAAGAATCAGGTTGCCATGAACCCAa
CCAACACAGTTTTTGATGCCAAGAGACTGATTGGCCGCCGGTTTGACGATGCAGTTGTAC
AGTCAGATATGAAGCACTGGCCATTTAATGTCATCAATGAcAACACCcGCCCCAAGGTTC
AAGTTGAGTACAAGGGTGAGTCAAAGTCCTTCTACCCAGAGGAGGTCTCATCTATGGTGC
TGACAAAGATGAAGGAGATTGCTGAAGCCTACCTCGGAAAAACGGTCAACAATGCTGTAA
TTACGGTACCCGCCTACTTCAACGACTCCCAGCGCCAGGCCACTAAGGATGCTGGCACAA
TCTCTGGCCTCAATGTTCTGCGCATCATCAaCGAGCCAaCTGCTGCTGCCATTGCTTATG
GATTGGACAAAAAGGTTGGGTCTGAAAGGAACGTTCTTATCTTTGATCTTGGTGGAGGCA
CCTTTGACGTGTCAATTTTGACCATTGAGGATGGCATCTTTGAGGTAAAGTCCACTGCCG
GAGATACCCATCTTGGTGGGGAAGATTTCGACAACCGCATGGTCAACCACTTCATCGCAG
AGTTCAAGCGCAAGTACAAGAAGGACATCAGCGACAACAAGAGAGCTGTGCGTCGTCTGC
GCACCGCCTGTGAAAGGGCAAAGCGCACCCTGTCTTCCAGCACCCAGGCCAGCATTGAAA
TTGACTCTCTGTATGAGGGAGTTGACTTCTACACCTCAATCACCAGGGCTCGCTTTGAAG
AGCTTAATGCTGACCTCTTCCGTGGCACCTTGGACCCCGTcGAGAAGTCACTCCGTGACG
CTAAGATGGATAAGGGgCAGATTCATGACATCGTGTTGGTTGGTGGCtCCACCAGAATCC
CcAAGATCCAGAAGCTGCTCCAGgATTTCTTCAATGGAAAGGAGCTTAACAAGAGCATCA
ATCCAGATGAAGCTGTGGCTTACGGTGCTGCTGTCCAGGCTGCCATCCTGTCTGGTGACA
AGTCTGAGAATGTGCAGGACTTGCTGCTTCTGGATGTCACCCCTCTGTCCCTGGGTATTG
AGACTGCTGGAGGTGTCATGACTGTCCTTATCAAACGTAACACCACCATTCCTACCAAGC
AGACCCAGACCTTCACCACCTACTCCGACAACCAGCCTGGTGTGCTCATCCAGGTCTATG
AAGGAGAGCGTGCTATGACCAGAGATAACAACCTGCTGGGCAAGTTTGAGCTGACAGGCA
TCCCTCCTGCTCCTCGTGGTGTTCCCCAGATCGAGGTGACATTTGACATTGATGCCAATG
GCATTATGAATGTCTCTGCTGTAGACAAGAGCACTGGCAAGGAGAACAAGATCACAATCA
CCAATGACAAGGGTCGTCTCAGTAAGGAGGACATTGAACGCATGGTTCAGGAAGCTGAGA
AGTACAAGGCTGAAGACGATGTCCAGCGAGACAAGGTGTCTGCTAAGAATGGCCTGGAGT
CGTATGCATTCAACATGAAGTCCACTGTGGAGGATGAAAAACTTGCTGGCAAAATCAGTG
ATGACGACAAGCAGAAGATTTTGGACAAATGCAATGAGGTCATAAGCTGGCTGGACAAGA
ACCAGACTGCCGAGAGGGATGAGTATGAGCATCAACAGAAGGAGCTGGAGAAGGTGTGCA
ACCCCATCATCACTAAGTTGTACCAGAGTGCTGGTGGCATGCCTGGTGGTATGCCAGAGG
GCATGGCTGGTAGCTTCCCTGGAGCCGGTGGTGCAGCCCCTGGTGGTGGATCATCTGGAC
CAACCATCGAGGAGGTTGACTAAACTTTCAATCACTTCAACTGCCACTCCAGTCCTGAAA
GATGTTTTTTGAGAAAGTAACCCTCTTGTAGCACAAGCTAAAGAGTGAAATTGAAAATAA
AAATGAGGTTCAGGGATCATATTTATTGCATTGTTTGAAACCTGGGAACAACTTGTTGAG
CTTTTAGTTCACATGTCTGGTAATGTGTTTGTATACAGAGATCGCTGCATTGACAATAAA
AATATCTTGCAACCCT
>contig02843  gene=isogroup00001  length=648  
GCAACTgggACCGAGCAGCACGCTGGTgggATGTaaaTACAGGCTGcaaagaaGCGAtta
aTATTAGAGCAGCGTGCAGTCAGAGACGATGAGTCAATGTATCAGTTTTtATGAACATGT
TGGATTATTTCTATAAAATCATTATAATTTCCcAGCTTGGGATCAaTAAaGTATATCTAT
GTACTATAGAATAATACCACAGTTACTCGGATGTACAGTCTACAGCAGCAGTCCTCAATA
GGCGGCCCcAgggCCTCCTGTTtGTGGcccacAaaCTTTtATTCCTTCACccTGtgTTTT
GgttGGGTCAGCACGTGTgCACcGGgAcTTGTCTCCATGCCAAcGtACagaGaCAGCTGG
GTCaCTCACCGCTGCGagCGCAaCTTttAaCTttCACTTTCGTTTtCGGAGCAGTTCGCG
TATTCACaTTTTGCcGgTGgCAAGAGaTTGAGATGGCGTGTTCCAAGTAAACTGCTATAA
TGAAGTGGACAGTGAGAAACGGCAACTCATAGAAGTAGGAACTTGAAATTtcTATTCATT
CTCCCTCCGACCACGGGTACGCACGGGTCTGACAGTGCAGCAGTGACACACACTTATGTT
GTTTAACATGTTTTAGCAAGtcTCATCATACATTATCACCtgTAgCGT
>contig02844  gene=isogroup00001  length=689  
TGTTAAAATGGAAATTACATTTTATTTTAGTTCGTATTTTtcttGTTGTTTtGAATGAAA
AGGACATTTTGTTTTGAATATTACAGTATTATTGCATGTGGCCTGACCGACCTCAATACA
TGGACCTTTGAGTCATTGAAAAAAAaTCTTTGTGGCCCTTTAAGATTTGTATTTGAGTAC
CCCTGCCATATAACGTCCAAGTTTATCACTCTTGACCTTCACTGCAGTAAGAGACAGGGC
TTTATGGATCATAATTGCAACCCCTATACCCCTCGATGTAAAGGAGGAATAAAATATCTG
GCCAACCCAATCTCTCTTTAATTTTTGGTGTTCTTCATTACTCCTGGATGAAACCTGTAA
CTTTTCCCTCTTTAGAAAGTTAAGAACTTTCTTCCATTTAACAGGGCTCTGGATCCTGTG
TACATTCCATGAGCAGAGTTTAATTGTTGAGTTATCAACCATAATTGAGCAAATTTCAAA
TAGACAAATGCATGCCTGAGATAGTCACAGAAATATGTTTAACCCCCAATGTCAATCTGA
AAAAaGTGCTCGAGATCAAACAATCAAGAAACAAAAAAACAAAAAACACACGTGTGGGAG
ATTAAACCCCCCCCCCCcaGTACTTCCTCAAACGAAGCACTAGATCAGTACCAGATGTAT
ACCAGACTCATCTTGAGATGCCATCTCCT
>contig02880  gene=isogroup00001  length=1004  
GCTTAACTTCCTGTTTTGAGTCTTTTCATAACACTATTTAAGGTCACATGCAAACAGCAT
ACAGAAGCTGTGGCCGCTGTAACCTGGTATTTCTGTGACAGAAaTAACATTACTAGACAA
AAGGACAATGTTTAATAGATCAGTACATTTTTTCCGAATGAATATGTTTGGAGAAGACTG
ATTTTTaGCCCTGGCTGATTTTTTTAGGGCCGATATTCTGAATTTTGTAAGTCCTCTCAC
GCAATATTCGCCAACAGGAATATCTGATTCGGTAACATGTTACAATTAAAACCCTATAAA
AACTAAAATAATCTAAATCCACAACCAACAAGTAACTAGTTACTAAATGTATCAAATAGA
TGTAGTGGAGAGGCAAGTTGCAGGTCCAGATTGAAATAACAGCAAGCTGTGTTAAAGCTG
GGGTCGGCAAGATGGAAAAACCGCCGAGTACAGaCTAGATTTTGAAAGCATCCAGAGCCA
CAAAAGGCATTATACTACATTTTCCACTTATAGTAGGCCTTACGCTCCATAAGACCTTTC
AGAGGAAGTTGCATGTAATCTGGTAAATTGCCTCCAGATATGTCAATCAGTTGCTAAATT
GCATTGTGTGTAATTTAGGCaCCATTTTTTTAAAAAGCAGTCCACTGGTCTATCATTGGG
CTCCTACAAGACAGTTGGACTCGTTAAAGGCAATTGAAAAACAaAAATAATTAACAAATA
TAATCTTTTCATTCAACGCTTTCTCTTTCCTTTTCAAAAACAGGAAGCCTGCACTGCCCG
TCATGCCACTAAGTGGCATCAATGGTGGCATTTTAAGCAGCTTCCTCTGAAGCCACAAAA
AaCTTTATTTCTATTCCTTTTTTtCTGCTATTTACACAAATAAAaTTTAGAATGCAGAAC
TTGTGATTAAGACTTTTTTATCAAGGGTCTGAACATTTCTGTAACCATGCAATGCAGAGT
CATTAATTACTTTATCAGTACCAGCAGAATTACTTCAGATTAAA
>contig02882  gene=isogroup00001  length=1893  
TAAATTAAAGTACATAGTTGAATATTTCCTCTTTTTGTTTGCCTTCAAACATTGTGTCCA
TCACTTCAGTCATGCATTCTTTTATTATTTCTGCATATGAGAATGACTTCTTGTGCTTAC
CCAAAATCCACACCACTCTAAGTGAGCACTCTGCTGCTTTTTGTTGTTGTGTCATAGATG
TGAAAAGAATCCTGCTTGCAGCTTGATATGACGATTTCAGTGCATTTATTTGTGTTGTTC
TTACCTCTGAATTTTGAGGAAATGTCTCTTCAAAATTCCTATGCTTCGTCTCATAATGCC
GTTTCAAATTGGACATCTTCATCACAGCTTCACCTGGCATATTGTAACGCCCCTTGTGGA
CTGTGGCGCAATGAGTCTTGGGTATTCTGTTGGTGTTGGTGTAATTATGGTGCGTAAATG
TGTTTGTGAATAAGATGATATGTAAGATGGTTGTGGGTTAATTCACGTCGTTTGTTCTAT
GGTTAAATGGTGCTGAGTTTTAACAAGGATGATAAAAGTTTTAGCACCGTGAGTGAACGG
GTGTATGCCGGGAGAGAGTCCCCATCTGTTAAGCTATTAGTATGCTCAAAGATTTGTgAT
GAGTCTTTGGCTAGGACTTGTTAAACTACATTCAGCCAACTCCTTATTATCGCTGCAGTG
TTAGGTTAGGTACGTGGGTCTTGTCCTGGTTGGAGGAAGAAAGAAGGCAAATTTAAAGTC
CCTACTTCTATGTCCCGGTATACACGTGCTGACCAAATCTAAACACATAGTGAAGGAATA
ACATTACAGAAGTCTCTCCTAATGTGCTTTGGGAGACTGCTAAAGCTGTGTCTAGGGGCA
TTACAATATCTTTTTCTGCTCATCTCAAACACAAGAAGGAGGCAGAACAGCAGAATTTGA
AATCCCTGTTTTTTGCTAAACACAGAATGTGTTAGTTTGGGAATAAGTCCAGTAAATACT
TGGCAAATTTAGTTAGGACTAGGTCTGACTCACAGGCTATTATAGCAATAAAAGATGAGA
CAGGTAAAGTTGTCCATTATAGTAAGGATATCAACAGATGCTTTCAGGTGTTTTATGAAT
CTTTATATAAATCTGAAACTGAGCCTCAGTCTTAGGCCCTGATGCAAAACTTTCTGTCAG
CCCTCAATCGACCTCAGGCTTCTCAGACCAAGAAAGATCTGTTAACCAGTCCCGTCTCAC
AAGAGGAAGTCATTGCTGCTATTAATGAACTGCAAAATAACAAGGCCCcGGGgCCcAATG
GTCTGACTCCTGAGTTTTTAAAATCTTTTCAGAGCCTTCTAGTTGACCCTCTGCTTAAAA
TGTTATCCCACTCATTTAATCCTAGCCACCTCCCAAGTATTATGATGGATACCAGCATTT
TGTTGATTCTGAAGAAGGGCAGACCATCAGAGGTTGCTCCTCATACAGACCAATCGCTTT
GCTTGATGTAGATAGAGAACTTATTGCAAAAATTTTAGCTTGAAGATTAGAGCATGTCCT
TCCAGACCTTATTTTGATGGACCAGAcTGGTTTTATTTTtGGATGTAATTCCTGTAATAA
TATTAGGAGACTGCTGAATATTATTCAATGTGGCACAAATTTGAAAGCCAAAGCTGTCGT
AGTCTCTCTCGATGCCGAGAAGGCTTTCGACAGAGTCGAGTGGCCATATAAACTGAATGT
CCTCTCTAAATTTAATTTAGGAGATAGCTCCATTAAATGGATTTCTCTCTTATATGATTC
CCCTcGTgCaTCTGTCATTtCAAATGGTTCGAAATCTCCCACATTTtCAGTTATGCaTGG
CaCTCGCCTGGGCTGCCCAATCTCTCCTCTTCTGTTTGtGCTGAGGTATCTGGAAGGCAA
CACAATCTGATTTTtGAATTTACTTAGtgTAGA
>contig02890  gene=isogroup00001  length=947  
TTTtCCAAGTGCACCTTCCGGTACACTTACCATGTTACGACTTGCCTCCCCTCTATGATT
CTGGCATTTTAGTTAATGTAAGTTAAGGTCTCGGGGAGAGTGACGGGCGGTGTGTGCGCG
CTTAAGAGCCGGCTTCAATGGAACACTCTACTTTCCTTTtaCTGCTAAATCCTCCTTCAG
GCACACATTTTCAGTATGCCATTCGTGGTTCCCTGTAGATAAGGGAATGTAGCCCATTTC
TTCCCCCTCCATTCGCTACACCTCGACCTGACGTGCTGGGTAGTACCAGTTTTGCTTACT
TTTTATCCTTCACAGGGTAAGCTGACGACGGTGGTATATAGGCGGGATGGACAAGGAGGG
GTGAGGTTGAACGGGGATTATCGGTTCTAGAACAGGCTCCTCTAGGTGGGTCTAAAGCAC
CGCCAAGTCCTTTGGGTTTTAAGCTAATGCTCGTAGTCCCCAGGCGGACAGAAAATGTTA
TAGACTGTCAATGTTTACGGCTAAGCATAGTGGGGTATCTAATCCCAGTTTGTGTCCTAG
CTTTCGTGGGTTCAGAAATTATAAAGCTACTTTCGTAATTGAGCTTCTTACCTTCGGATG
CGTATAACAGCTCGGAAGGTGTTCGGCTTTAATTTTAAGCTTGTTCTTAACCACCCTTTA
CGCCGACTTCTAACAACTTGGGCCTCCCGTATAACCGCGGTGGCTGGCACGAGTTTTACC
GGCCCTCTTAGCTTTAACTGAGTCAAGTTTTCACTTATGGGTCAATGTTTATCACTGCTG
AGTACCCTTGAGGGTGTGGCTGAGCAAGGCGTCGTGGGCTAGGTTTATGTGCCTGATACC
AGCTCCTTGTTCCCGGGCAGGGAACTATAGGGCATTCTCACGGGGGCGCGGATACTTGCA
TGTGTAAGTTTAGCTAGAGCTGGTAGAAAAGTCAGGACCAAACCTTT
>contig02891  gene=isogroup00001  length=1122  
tGTGCTTGCGGGGCTTCTTAGGGACCATCTTAACAGCTTCAGTGTTATGCTTTAATTAAG
CtaCGCGAGCAGTGATAAGTGAATTCAAAAATTGTAAGACAGACCCCCTTGGGGAAAATT
ATAAATTTAGCTAAAATTACTTTTTTAATATATTAAAAAGATGCATTTTGGATGTAATTC
CTCGTTACTCTAGGACCCAAGAATTTCTGTTTCTGAGGGGTTTGCAGAAGTGTTAATGAT
TCCTGGAGTTTAGGGGGGGGGGGggTTTAACGACTAAAAaCCTTAATGAAGGGGGCGTAT
ATTAGGCTTTTAGGAGTAAAAAaCCACACATTATGCTCATGAAATCAATTATGCAATTCA
TATGATAAAGTCTTTATATTACTCAGCAATTGTATGAAAGGCGGGAGATTAGTACCACCT
TTGTCCAAGGACTTCGGCGTGCACTGTGAAATGACCACGAAAAGGAAAAAGAGAAAAGAG
AACCCTGACACCCGTGGAGAGAACGCTCGGCATGCGGAGTTATCTCGCCATCCGTTCGCC
ACCATTAACTTATGCAAGCTTCGATAGAAGTTAGGGTAGTATAGAAGTTAATGGCCCTGA
AATAGGAACCAGATGCCAGGAATAATTCAtcttGTGCGACCCCCACTATATTTGCCCCTC
ACCTTCAATAAACGAATGCATTAAGGTATAGTAGGTTGGTCGGTTCTTACTGCAATCGTA
ATTTTGATGAAGAGGTGCTGGTACTTGGTATATATTTATTAACAGATGTTTGTGCTAGGT
CTTATTGTTAAGGACTGGATAATTCATTGTTAGTTGGGTATTATTtGTGTGCTAGTTAAT
AATTGAAGTTGTGTCCTAGCTTGGTAGGTGAATTTCAGTTTATGCTGATAATACATATaT
GTATTTAACCCATAACCTATGGTTATATGGGGGTATGGTCTATTATATGTGTTAGTCCTA
TATAATTACATATTATGCATATATATATATATATGTATATATCCATATATGTCATATATT
GTATAATATGACATACGGATATGGCATGATATCAGAGGATAGTTTAAATGAAGAACGCTA
GCTTTGGGAGCTAGTGGTAGGGGTTAAAATCCCCTTTCTTTG
>contig02951  gene=isogroup00001  length=856  
ATTCCTCACAGTCTTGGCATTACCATAAGCTTCCAGCAGAGGGTTGGCTGCAATGATTTG
ATCTTCCAGTGAACCCTGCATTTTGCCAGATGTTTGCTCTGTTTTCTTGCCAGCGCCAGC
CACTGCAATTGTTGCAAAGTACTGGATGACACGCTTGGTGTTGACAGTCTTTCCAGCACC
GGATTCTCCAGTGATAAGGATAGACTGGTTTTCACGATCAGTGAGCATGAACTGATAGGC
ATTATCAGAGATGGAGAAGATGTGGGGTGGAGCCTCCACTCTCTTCTTGCCTCTGTATGC
CACAACAACCTGAGCATCGTACACAGGGAGCCACTTGTAGGGGTTCACAACGACACAGAA
CAGGCCAGAGTAAGTGTAGATCATCCATGATGCAAAACGCTCTTTGAGGTTGTACAACAC
GCAAGGCTCATTGAGGTGGGTCATCATGGCCATGTCCTCAATCTTGTCAAACTTGGGAGG
ATTCATGGGATGGATGTCATCCTCTTTTACAGTGAGCGTCTTTCCTGTAATTGTCTCAAC
AGTGGCTTTGCCACCCTCTTTTTTGACGAGTTTACCCTTAAGGTACATTTCCTCTGGTTC
GGCCACAAAGTACGCTGTTTTTGCATCAAATGGAGTGTTTTGAGCCTCAATCCTCTCCCT
CTCGGGCTTGCGGAGGTATATGGCCGCAGGCCCATACTGCTGCATCTCTGAGTCTGTGCT
CATGGTGGCACTTTACTGAGGACTCAGTTTATCCCAACTGCGTGGCACAGATCTGTTGAT
GTGTAACGATGCTGTGTTGTTCTGTCAGTTCTCGGAGGAGCCTGAAGCTGCTGCTGCTTT
tATAGAGCCTGGAACT
>contig02963  gene=isogroup00001  length=967  
GGCTTTTTACtGTTTTtATTGTTGctGGAGGCTCTAATACAATATGAATCATAAGCTTTA
CAAAaTAAAAaCAAAaCAAAAaTACAACAAAaGATTCCCCTCCAAAAAAaaGTGGAAACA
GTTAAAGGTTTCCACTGAGACACAAAGACAAACTGTGACCCCCAACAAAGACATAGGTGA
GGAGAGAGAAGAGTTGAGTAAGCAGAACAGAGGGGgAGGCAAACTGTCGTGTTATACACT
GTGTAGGAGGCTGGGGTTGACGACGTGGGTGTAATCATCACCCAGTGATTATAACAGTCC
ATCCCCTGTTTGATAAGTCTTCATTTCCACTTTCTGCAGCCCCATGCTCACACACAGGCT
CACATGCATGTGAAGTGGAATAAGAGCTAAAACCTTGTAACACAAACCGAAGGCCGCCCT
CGTGTTCACACCGTTTACATCGCCCAGAATAATGACAGCTATACACTGACAGTGATAATT
TTATACAAATATATTTGGGAGGTGTTGTAGACAAAAATAGGTGCAAGAAATAAATTTGAT
GTCCATAATAATGACAGCCCCGCCGAGCCCATACCACCTACAGCACAGTCTGTTTCCTTG
TCACGGAGGGAGAGCGGGGCCAAGATCGCTCGTTTGACATTGACCGAAGACACGTCAGCT
GTGAGAACATCAGGGATTATTAACTACAATGACCCTCACACTGCAAGATTATCATTAACC
GTGGTAATACTATCATAATATCGGTAACGTGGGAAAGAGGAGAGAAGAGAGGGGTGAGAG
ACAGAGGGAGCGTGAGTGAATGGCTTCATGGCAGATGAGATGCATGAAAACAAAAAaCCT
GACAGAAACAATAAACAAAACAAAAAACAAaTAAAAAGCTAAGCATTTTCTCCTTTTTtG
TTttttCCACAAATAAACGAGTGCAGCACTGAAACAGGCATGGAGGGAGAGACGTAAAGA
AACAGAG
>contig03679  gene=isogroup00001  length=705  
TCGGCGAAAGCCTCAAAATGTTCTGACTTGTGACTCTTAAAGTAGCCCACCAATTTGATG
TCCTCTTCGATGTTTTCAAAGCCTTTCAGCTCCCTACTATTGTCAATAATTTCCACTGGG
TCGTCAAGAACATCAAAGATGAACTCCACAAGTGTGTCTGCTGCGAATTCGCCGTCATAT
tCTATGACTTCATCGTCTGTGAAGATGAAGACGCTGTCAGACTCCTCAAGGCCTAATTTC
TTTGCAACGGCCTTGTCAAGTTTtGCATCAAGGAGTCCGACTCCGATATCCTCATCATCA
AACTCATCCAGGACTTGGGCTGCAAGCTCAAGGGCCAACTCCTCAATCTCAAACTGTCTC
TGGGCGACGCGGCTGGATCCaGGATGGTCATGGTAGTACACCACCATGACATCGTACTTc
TTCATCACAGACTTATAGTTCTTGGCGTTGAGGTCGTGGACGCGGTCCTTTCCATCATAT
TCTGGGAAGTCCAAGCTATCCTTGCCCAATGATAGCCCCGCAAAGGACAGCAAGACTGCC
ACAAGCACCCAGGTCCACTTCaTGGCTCCTCTCTAAGTAAATGTAGATGTATTTACAGTT
TCAGAAAGGGGGgACAAAAAAGAaGAAAAATCAAAATAGTTTtGGTAAATGTAAGGAGAA
CCCCTTCCAATCCGCGTCACCCAGAAGAGaGCAAGACCAACTCCT
>contig03680  gene=isogroup00001  length=587  
CATCATCATCATCATCAtcaTCGGGATCGATTTCACCTGACAGAACATCCTCGATCCAGT
CCTCCAGCTCGTCCACAGATGGCATATCATCACCATCATCCATGTCCAACCACACACTGT
CAGCATCATCAGCATCAACGACACCAATCTGTGGGTGGGACAGGTCAATTCCAAAGATCT
TCTCCCAgTGGGGCAGAAGCAGGGGGAAGTCGTCAGGGTCAATCCAGACAATGCTGAGGT
CAGGGTTGTCCGTGTTATCCTCTGCAACTTCCTTTAGGATCTCAAGGAACTCAAAACCAT
CTGGGTCAGCCTCCTCTGCAAAAGCAATGATGTGTTCACCATCAACATCGTCCTCCCAGA
TCTCGTACATGTTGTGTGGTTGCAGCTTCCTCAGGGTTGGTCTGTCATGATCTTCAATGA
AATCCACCAGCTCATCCTCaGTGTATGGTTTTCCTGGGATGACCACTGGATCATCCATGA
AAGGTTCATAGAAGTCAaCCTCATTGAGCTTCAGGTCCAGAGCCTTGGCAACCTTGGGAC
TGAATGTTGCAAAGAACTTGATGTGAGGATGGAACTCTTCGGCAGCA
>contig03798  gene=isogroup00001  length=3702  
CATCATTATCCTGAATCCTGTCACTTCCTTtCTTTAGTAATTtATTTGGTTGACCAgAGG
AATCAGTCCAAAACCAaGTAAAGCAATTGGCCTCATAATGTCATATGGTAGATCATTTGC
AACATGGTACTGGTCAaCAACTGCAAACCATTTTCGATTTGGCAAAAGAATAATATTTCA
GGggTTTTAGTAATTAATATAGTAATTTTTTTTAAATATGTTTTGCTTTAAAGACATTTG
CCGCTTTTTAAaaaaGCGTGGTTCTTCCATTGATGGCATGGTTTGTGAAACaCTGGTGAG
GTTGTGGCAGTACTGGCAGTAAAATGCTTACAAACCaGCCCCAAGCTACATAAAAAaTAT
AAATAGAAATATGTATATCTACAGGGAATGCCAAGTGTCAACTACTTCTGTAATAAACAA
ACAATGATGATGGATTAGATTTGTATGGCGTTTTtCAAGACACCCAAGCGCCGGACAGGG
TTCCAGGCTCCATTCATTCACACACAGTCATGGTGGTGGTAAACTACGATAGTAGCCACA
GCTGCCCTGGGACAGACTGACGGAAGCGTGGCTGCCATTCAGTGGCTAcGGCCCCTCAGA
CCACCACCTCAAACATACAGCAGTCAGAAACATTCACACAAGGCAAGGTGGGTGAAGTGT
CTTGCCCAAGGATGCAACGACCATGACACAAGTGGCAAGGGCAGGGATCAACCCTCCGAA
CATTGGCCAACCCGTTCTACCACCTGAGCCCCTCTTCAGGGGATAATCAAAAAATGCCTC
TTCAGGAAATAATCAAACTGAAACAGGCTTTCAAGTTTtCAAGTCCCCGATAACATGAAA
TGTGCAAAACTGAAATGTGCAGTCTGCAGTGTGTCATCGACAGATTCAGAATGAGAGTGA
GTCCAACCTGGGTGCTATTCCCCACcTCTCTTTAGCCTTCACAAATGGATGTCTTCACAC
CTTGATTGGCTGGGAGGGgAaTGCCCcTAGCTACTTCATTAATGAGCAGTCAGTCTCCCC
ACTCTGTGCACAAGTGATCTGAATCCACTGAAATCAATCCAGAGGATTTTGAAATTTAGC
CCAGAaCACAAAAaGATGCACAATAGGAATGCTACAGGTAGGTCACCTCAGTCAGGATAT
TTGGTTAACCAGAGTCTGCTTCACcAGACaTCCATAaGCAGTGCcTCATAtacTTTtCtA
GACTTCTGGATCATTCCTCTGAACTTTCCAGATATCCTCAtCTTGTcACATGCCAGAGAA
GGTGAATAACAATGCcAGGGAGGCCaGAAATGTGGCCTGCGTTAGAGATTCTGTGCATTT
TTAAACTTACCCTCATGATACTTCATGAGCAAAAATTCTTGCAGATACAGCACCCaGTGA
ATAAGCTTTtGTGGTGTTTAAGACCTACGGCAATATAGAGTAGAGTGGTGACCACTTTTC
CCTTCAAACAATGTCTCTATTTATCTAAACTCCAGCCCTTGCCAGACACTCACTTTCAGT
GTCATTTCGCTCTGCACTGAGCAGCTTCCATAAGCAACGACCTGCTCTCAGAATGAAGTG
TCAGATCTTTGCGAAAAGaCAGCTCCAACACCTGTGGAATTTACATCAGTTTATtACACG
GCTCTTCTTAATGCTGTAGAATGcTCCATTCACTTGAATGGGCCTTCCCAACATTCGATG
GTCAGCGGTGGTTTTGGTGGTTTTATGCAATTGACCGTGCTAAGCATATTTGACCGCTGT
CAAGGAACGTGGCCTTTTGCCTCTGATTCACATATTTCATAGCACTCTGCGCTGTAGAAT
CTTTGCTCTGCAAGAAGTGTGGTCACTTATCACCCCAGCATATCCGGTCGCTAAGCGAAG
TCAGCTGATTCGCAACCTACTTCATAAAGTAAAAACGTACTCCTAGGCCACTAGTATGGA
TGAGTTTCAAATTAACTTTAATATTTTTGGAAAAGACAGTGATTTCAACTCTTGGCTAAA
GGCTGAGTTGTCGTCACCGGTCAaGAAAaGAAAAGAAAaGAAAGCAGCGAAGATGGAGAA
GTGAAAcGGCACAAAGTTTTtGATGACAGAGACTTTGATAAAaTAGAAGAGGATCGACAC
GGACTGAACACCAAAAaGaGCACGGCATGGGCCATGTCAGTTTTAAAAGACTGGTTAGAG
GAGAAAAACATGTCATCAGACTTGTTTAACTGTAGTGCAGAGTCTCTAAATAAGGTGCTA
CGATCATGTTATCCTTAAGTGCAAAATGCCAACGGCAAGGCCTACTCGATTGCGAGCTAC
ATTGCAATTAGGTCAGGGATATCTCGGCACTTCTCGACATTTAACATCTTGAACTGTGGC
ACGTTCAAGTCGAGCAATGATGTATTCAAATCAGTCATCAAAAACCTACGGAAAAAaGGC
AAAGACACCAGCCAGCATCATCCCCCTATCACGGTGACAGACCTACAGATGCTCATCAAC
TTTGAGGTGATGTCTGTCAACACAGCTCACGGACTTGTCAGGAAGGTGTGGTTCGATGTC
TAGCTGCATCTTGCGAGACGCGGCAGAGAGGGTAATTGACACTTAGTGTCCTGTCCTCTC
ATCCCGGCAGTAGCAGATCTGGTGAGTTCTAGTTACATAGCCTAACATTAATGATTTGAA
ATGTCAAACATTTTTTGCCTGACAAGATCGTTtTTTTtCAGGTGTGTCCATGGCAGcTCC
CCCCCCCcTCcAAAGAAaTCAGGGATGAAGACAGAAACATCTCATTCAATATCCCAAAAG
AGGCCCCATTCTACTTGTCACATTTTACAATAAATGGCAATGTACAGTTCAACATGCATA
AATGAATAGGCTCGGCTGACGCTAGCTCAATGAAATTTCAGCGGACGGTTGATCAGCTGT
GTTCTAAAGAATGTTCTGTTCAATTTCTTTGTCATTGGTTTGGCGAACTATATTTATCTG
CTAAAAAACAAATAAATTGTAAAAAGACACACTGTGTGAAGTTTTTTTtCGTGTTGGAAA
TTAGCCGTGTAATAAGCGGGATAATGTATAGAACGGCAGTCATTATCAGGAAAATAAGTC
CCGACAGGACGAACAGTTTTGTCCTGAAGGGACTTATGTATAGAACCAaCTTtCTATACA
TTATCCCTTACGTAGACAACAAATGTGTTACACATATCGGGGTGACCAAGCACAGGAGGT
GAGGTCAGATGGTCTTTGAGACACTAAAATGCCCTCTGACACTCATCCGTCCACGAAACA
CTGCTCTTTTCCTTTTCAGAGCGTTAAGAGACTCTGCAATTGTTGAGAAGTTAAGGATGG
GTTACTTTGCACGCAGTAGTTATACAGtGCTTCCGTCTTTGCCGGACCTCCACAATGTAC
ATCCATACTAATTACATGATCCAGGAATTGAAGTTTGGGGCAGGGATGTCTTTAGAATAG
ATGACTGGGAtGTCATCCAGGTACACTATGCAGCAGTCTCCAAGGCTGCTCCGCAGCACA
TGaTTTtGCAGCCTCAGGAAAGTGGAGAGCCCatCAAaCAAAAAGGATTGACCcGAtAAA
AGGAAGAACCAAAAAGATGTGACAAACCCTGTCATTGGCTGGCTTTCAGGGTCCATTTCC
ACTTGCAAATAACCACTGTTAAAATCTAGGATGGTGAAAACATTTGAGCATGCCAGTGAC
TCAAGGATCTTAGAAATGGTTGGCAGAGGATAGTAATCTTCC
>contig04541  gene=isogroup00002  length=1186  
ccaaaTTTTGACCAATAGCAACAAAGATCACAAATCGATATGATAAACACTTTCCCTTTt
ttACATTtATAGTTTGTGCTAATTATCCATTGATTTACATTAATTTTTCTCTTGTCTGTA
TCTCTTTCTCTCGCTCAGGTAAGAGCATCTGGGAGCTGATTGCTGAGCAGTTTGAGGaCC
TGCTTGTCAGGATCCTGCTGCTGGCCGCCTGCATCTCTTTTGTAAGTTTtCTTTTTtGAA
aTCATGTCAGTCATTTAAAACAGTGGTTATTTTAAACTCAAGGGGCAGCAGTAGAGTTTG
CACTAGACATAATAGTAGCAACAGATTTCACAAGACACTAACACCACATGGGATCAGACA
CTTGTCTTGACCTCAAACAAGTTTTCTCACATTCACATTTCTCCAGCCCTAACAATCTTG
ATTGCCACTTTAAAACTTGTAATTATTTGCATTTTACTTTAAATTACATCACAGAAACTC
TCCCAGTGAGCATGCAACATTAATTTCTGGTTAGTTTATTAAGATAACTTTGTCCCCTCC
ACCCCTCTGtATTTTTGAGGACGACAACTTGAGAGGAGGGAGACAGATTGCAAGGGCTTG
CTAGGAGGTGTATTAATTCCTATGCCCAGCTTTCACCCCTTcGGGGCAGCTGTCATGATG
GCCTTAGAAGGCGAATATTGAGGAGCCAGTGAGAGACAGGGGGTCAGGGAAGTATAGGGG
GGCTGAAGGGTAAGGGTTTATTTTAAGAAAGCCCcAAgCTGAGGAGAGAAACTGAATCCT
TCGGGAAAGGTCAGGCTTGAAGGAAAGAACGAAGGGCCTCAATCCACAGAGAGAGGAGGA
GCAAGGACTTATGGGACATTGAGATCAAATTAGTATCAATATTATGACAAAATTACAGCC
ATTAAAATGTGTATAAAGTCATCATACATTTGCAATTGTGTTCCCATTTTTTTTGCATGT
TATTGTACACTGTACACGTGTGAAATCATGCTAAATGCATATAAAAAGGTCCATCGCAGC
CTCCTGAATACCTAAAGAGGTCTCTGATTATTGCAATATATACAAGTTTATGAAAAATCG
TTTTAGTCAGACACAATGCAAACAAAGATAAATGTCCGTTTAAAGTAGGTCTGACGTGTT
TTTAGGGCCCACTGTCATTAATTTCTTCTCTCCCACTCTAACCTCA
>contig04620  gene=isogroup00002  length=534  
AGAGGAGAAAATACAGGAAAATGTATCATAAAAAaCAaTAAAACAAAAAAAAATCATAAA
CATAGCCTCTATATAGGGAAGGAGATTGAATTAAAACGGGGCAAGtGTCCCTGCCGATAC
AGAATtAACATATTTAAGATTTTATTCTAAGAACTAAAGTATGTATTAAAAGTGATTTTT
TtGTtAAACTTGGATATTCTCAGCCGTTGTGTTTTTGtGTCCTCTGTCCATTTTCATATA
ATTGACTTTCCAGCTCATTATTTTTATtCTAGTCTTTGTTGCTCGTGTCCCAGGCAGCCT
CCCTGCTTTAGTGGCTGGGCTCTGTATAGTGTGGTGTAGGGTtGCAGAATGACTTCAtAT
GGGCAGAAAAACCTCATGCCTCCAGCTGCCAGCGCTCTCTATAGGCTTCATGCAGTCAGC
AGACTCTGTTGGAGgTCTCaTGACATTAAaTGGGCATGTCcACTCAGTCACAAaCACTTT
TGGTCTTATATATTGTTTACGTGATAAGCTGAAATAAAGTGATGATTACAAACT
>contig04720  gene=isogroup00002  length=675  
GTGATACAACAATGACATTTTATTACTTAACGCATTTCATTAATCAAGGCAACGTGTAAA
CAAATCATTAGGATAAGGTTCTGTACAGTGGAGGTTCAGACGACAGAAGTGACGTCAGCC
AGTTTGCACCATCATTCCAGATACGATGCCATCAAAAGCCTTGGACTGAATTTGGTCCCC
TGGATTATGGAAGGGGTTGCACATTACATCTGTGAAGGAGTTGTGCAATTTTCTAAACAT
ACTTCTTATTTCGTTGTCCCGTAATGATGTATTCGAGGAGTCCACAACAATGACAAATTT
AACCTTGGAGTTGGTGACATACCCATATACTTTGTAGTCTTCAGTGGGATAAAGCAGACC
CAAGTACAGCTCTCTCTGGTCTCCCAAAGATTTACCCACAGCTGAGATCTTCTCCTCCAC
CACATCCAGAGAGGTGTGGACTGTGTAGTGAAACTTCAGCTCATTTTGAGTGGGCACGCT
GCGGATATACAGCGGGTAGTTCTCTTTAGCGATCACTGCTATGCACACCGCCATGTTAGT
GTTCCTCCTCTcccccgtactctgcgttgataccactgctttcctccctgcACAGCACAA
tGGAGCTAGTGACCTCCTTaCGAGGGGGATCCAGCATACCCACGCAGCCAaCAAaGGTCA
GGTCAGTCTCGTAGT
>contig04837  gene=isogroup00002  length=623  
TTGGTGGTGCTGCCTGGTGGTTCATGTACGATAGCACCGGCCCTGGTGTCACCTACTACC
AGCTGTCCCACTTCATGCAGTGCCATGATGAGAATGAGGACTTTGCTGGCTTTGAGTGCG
AGATCTTTGAGGCTTCTCCTCCCATGACCATGGCCCTGTCTGTGCTGGTCACCATTGAGA
TGTGCAACGCTCTCAACAGCTTGTCTGAGAACCAGTCTCTGATTCGCATGCCCCCATGGA
GCAACTTCTGGCTGCTTTCTGCCATcGACCCTCTCCATCGTCCCTTCACTTCATGATCAT
CTATGTTcGACCCTCTGCCCATGATCTTCAAGTTGACCCATCTGAGCACAGAACAGTGGC
TGATGGTCCTGAAGCTTTCCTtCCCCGTCATCCTCATTGATGAGGTGCTGAAGTTTGTGG
CCCGCAACTACGTTGAATACTAAACTCAGTCAACCAACCACCATTAGCCTGTAACTTAAG
CAAGGTACGGCTAATTAGACATGTAGAAGAAGAGGATCTTAAGGGTTGGAGAGAAAGAAT
TGGAGAAGAGAGAGAGGAAGATCACAACTGAAGATGGGAACCATTGTGAGCCAACCAATA
GAAGAGAGAGGAGAAAATACAGG
>contig04884  gene=isogroup00003  length=1016  
CGCAGCAAGAAGATCAGCGATATCATCTACAAGATGGAGTACAACAAGACCAAGGCTAAG
GGATACACCTTGCCTTATGACACTCCACACCAGCAGCACATGAAGAAGGTCAAGGAGATC
ACCAGCAATCTGAAGTACAGAGAAGTGTATGAGAAGAGCAAGGCCCAGATCAACATGGAC
CCTGAGGCTCATGAGATCCGTGCTGCCAAGGAGGCCTACAAGAACATCACCAATCTTGAC
TACAAGAAGAAATATGAAGCCACGAAAAACAAGTGGATCTGGACAGCAGACAGACCAGAC
TTCCTCAATGCTGCCAAGAACTCCCTGCAGCAGAGCGATGTTGAGTACAAGTATGACAAA
GAGATGATGAAAGGCTGTGTGATCCCTGTGGTTGATGACAAGTTAACTCTCCTGGCTATG
AAGAATAATGAAATGGCCAGCACTTTGAAGTACAAAGAGAAGTATGAAAAGGCAAAGGGC
CACTACATGCCCGTCAAGGACACTCCCCAAATCCTCCATGCCAAGGCTGTGCGCACTCTG
GCGTCAGAGAGCAAATATAAGGAGGCCAGTAAGAAGGACATGCAGTCCGGCTCATTCACG
ACCCTGTCTGAGACTCGTGACACTGCCCACAGCAAGAATATCAACAAGCTCGTCAGCGGG
AAATTGTACAAAGCCAAGTTTGAGAAGGAGAAGGGCAAGTCAGTGTACAACAACATGATT
GCTCCACCTGATGTTCAGCACGCCATGTCAGTGGCCAAAAATCAGAGCAATGTTTCCTAC
AAGAAGGATGCCAAAGCCAACCTGCACTACACAAGTGTAGTTGATCGTCCTGACATAAAG
AAGGCAACCCAGGCTGCCAAACTCATCAGTGAGATTGGCTACCGTGAGAAGGCCCGTGAA
GAGGCCAGCCGTGGAGGTTCTCTGGCCCACCGCCCAGACATTGCTCTGGCCACTAAGGTG
TCCGGGCTGACCAGCCAGGTGAAGTACAAAGAGAAGTTTGACAAAGAGATGAAAGG
>contig04885  gene=isogroup00003  length=524  
GCAGAGTCACTGATGACATCAGCGAGGTTAAATACAGGGAGAAGTACATCAGCTCTCTGG
GTACATGGAAGTCCATCCCTGACCGTCCTGAGTTCTTCTTCAGCAAAATTGCCAATGAAA
ACGTCAGCACTGTCAGGTACAAGGAGGACCTGGAATGGCTGAGGGGTATTGGTTGCTATG
TGTGGGACACACCTGAGCTGGTGCAAGCTGAAAAGAACAAGACGCTGTACAGTGAGAGAC
TGTACAAAGCTTCCTTTGAGAAAAACAGAGGCAACTTCAAGTATACCTCCGACACTCCAT
TCTTCGTAGCTGCCAAGAACGCCTCTGTTCTCATCAATGATAGGACCTACAGAGCTAGTT
ATGAGAAGAACAAGGATAAGTTCACCATAACTACAGATGATCCTAGATACCAGCTGGCCA
GGGAGAACAGGAAGATGAGCCAGTGGAGGTACAGGGAGCAGTATGAGCGTGCCAAGGACA
AGTTCACCTCCATTCTTGAAACTCCTGAGTATGAGGCCCACAAA
>contig04898  gene=isogroup00003  length=978  
GAAAACAGACTTATTAACGAGAATTACAACACAATCAAAATACAGTGACAGACCTACGAG
AAACCCAAAGCTACACATTGCACTAAGTCACGGTCGTGATCACAGGAAGACCAATCAGTT
TGCCCTGTGGATGTGTCTCGCCCACTCTGGAGGGATGATGGGCGGGCTTTGTCTTTAAAC
TGCTTCAACGTAGTTGGCGGGCAGCATGCCGGTCTTGCCGGTGCGCTGCACGGTGCCGTA
CATCCACCCcTCGTCGATGGACTGCACGTTAACGATGACATCGCTATCCTTGAAGGACAC
CTCGTCGTTGTCGGCTGCGCTGTAATCGTACATGGCGCGCACAGTTTTCCCAGTGGTAGA
AGGGTGTGAGGGGACAGAGGAGACTGTGGTCTGCTGGGTGGCCACTGATGAGGACCTCTG
CTGCACCTCCACAGTCTTAGTCTGCTGGTAACCGATAGAGGAGGCCATGAAGCCGTTGCT
GTAGAGGGACATGTGGTGGTCGGCGTCCTGGGACACCTCAGACTTCTCATCAGCCAGGCC
GCTCAGGGCGCTGGTGGAGCGGGAGTGCTCCTTGCTGCGACGCTGAGCTTGCACTGACAT
CATGTGCAGACTCCTGGACTGGATGTTGTCCTCAGCGGGGTCGTAGTCAAACACAGAGCC
GGGGTTTGTGCGCCACACGCGCAGATCAGTGATGGTCTCCTGGTCGTGCTCGATGGCACG
CCTCCTCTCCATCTCCACCACGCGCCTCTGGATGCCGCGGTAGTTGATGTCGCTGAAGTC
CTGGGTGTTCTTCTTCACGCGCTCTGTCACCGGGTCAGAGGTGGTGGGAGTGAAGCTGCC
CTTGCTCTTCTCGAAGTCCTCGTGGTATCTCACTCCAGAGATGATGCGCTGGGTCTCCCT
GACGCGCCTCATCTCAGGTGTGTCCAGAACGAAGGCGGCCTTGCCTTGCACCTGCTTACG
GAAACTGTCAGAGTACAG
>contig04915  gene=isogroup00003  length=1362  
GTTATTTTtCCTTtATTAATTCATGAAATTTGAATGTTTTATTAAGCACTTAAGTTAGAC
TGATTGGTGCGTAATTAAATCATATGTATTTTGTGTCCTTACTGGATGCACAGTGCTGaC
CAAAAAGCGACACAGAGCCGGAAAAAATaTACAGAAGATATtGAAGTTTCCtCATCTGTA
AGTATTTACACTCTGTTCTTGAGTGCTGCACTTTCGTCTACTTATTGCTCTGTGtCTTTT
AtCTTTTTtATTtCTTTCAGCTTTTCTAAATTtGTGTTTATTTCTTATTTCATGTTTTTT
tATGgcTTACAAAGCATTTTGAAATGCCTTtGTGTATGAAAGGGGCTTTGTCAGTCcACC
TGGCTTGCCTcTCCAAATAAaTAGATGAACAAaTGAATGAaTGAATGaTAAAgaGTGCAT
TCaGAAAGCCCTTTAGAACGTGcTCCcGCCCTCACTGTTGTTgTGGGATTTCtCATCAGT
GCAGCTTTAGCCAtCGTTGGCtttttgggATCTTGCAGTaactttGCTGtcctttGCcac
TCAGCTgtccaatttAtAACTAATGTTGAACTTTTTTCATTTCCTCATGTCCAAAGGCAA
TTAGATTCTGTCATTGGTCTAAATTAGACTACATTAGTCACAGTTCATCACTCTTGAAAT
GAACTGCAACATTTTCTTTTtCTAGATGTGAATTAATAACTGGTGGGCATTCATAATGTC
CTTATTTTACTTCATGGTCATGCTAAGAGGGAAAGACAAGTGCTaTGATTTGATACCCCT
GaGTATTGTGTGCTTGTTtCAGAGTAATTGTCACAGAAATACAAGAAATCAAACGATAGC
GAGAGCTGGTGTGAGGCTTAAGAGCTTCCAGAGCTCATGGGTGTCATCCCGGCTGATTAC
ctCGAGACCTCAATGATGTGCATCAACCTGACAGCACATGGTGCTcTTAGACCTCCTTTG
AACTGCTCGGATCACAGAAAATGCATTTTGTCTCTGTGACAGTGCTGGTCGTCACAGTGA
AgCCGAGGATAATGTGCACGGGTCAGGCACGGAAAGGCCAGAAAACACAAGGGAACACAG
GAAGGCTAAcGTTAAaGGTTtACTCAGTTTGTGTCTGTGTTCATTCTGTAAGAGCCTGTT
ATAAGCCAATTATAGTGTTtCtATTtATACCAAACTCACTCTGTTtGCAGTTCATCAATA
ATAACCCAAATTTGCAAGTCAATTTTTttATtAAAGGTTGCaTaTTTtGCCaTaCCTTTA
TGTTTATGCTGATATTtCGGTGTCAAATATAGAACGttttcatgctttaatgtaaaaaac
aaaattgttctcatactagtccattactgcaacattattcac
>contig04997  gene=isogroup00003  length=1183  
cTGAGGAGGagaaaggAgtgggaccagcactatgaggagtgtgaggtgatcatccaagca
gatgaggaagacaccctttatcgcgtagccacaccgtctgtcAGTAAAGGGGgCAAAGgC
AAGGACTTCATTCTGCTGGCATCCAGGAGgAAGCCTTGTGATGCCAGGGACCCGTATCTG
ATCGCTCTGCGTTCTGTCACTTTGCCCAcTCACCCTCCCACTGAGgACTACaCGAGGGGA
gAGGTGCTCTGTGCTGGCTTCACAaTCTGGGAAgAgTCCAGTATTGTCACCAAGATAACC
TACTACAACCAGGCCACACCGGGTgTGCTCCCATACATcTCcACAGaCATTGCTGGCCTC
TCCTCTGGCTTTTACAGTGCGTTTTCTGCCTGTAGCCACTTCCTGGAGGCCAACAAGGAC
AGCCTGGCTGCTCTGCCGCcGTCTGCACTGTGACaCAAAAaGTGCTGCcATGgTCTcTCC
CAacAaGAGgATCATCATtAGGaGGgATCAAGATACTCTCTCTGTCTTTACCAATTTTCA
TTTTgTtGTGGAGGTGCTGCTCTCTTGGATCCAAGTTACCcACCTTGAGATTACAGATGT
CTCTGTGatGGATTtGGTTtCTGgTGGTTtCTTtCAaGTCTTtAGACCTTAGGACTCACT
GTATGGCTTTTTttGAAAaTGAACTTAATTCACTGTATACAGTtATTttCgTTTTTTTTT
ttAAAGtAACTtCCtAaTTGATTtCAACAatATtGAtGGgTTTgAAGTAAgaCggcacaa
tgtttcttgAATttAAAGCTTGTGTTACACTAATTTATAGATCAaTACATTCTTGTAAaT
AAATTTAAGtATTTAACACAATCTCAGCAATCTGTTATCCTGAGACACGTGTCGtgTTTT
TAATAGTATCGCCAGTCTTTAGAGAAACTAATGTGAGGATAAGAGAGATGTTTTGATTGG
CCTCTTTTTgtaagcagtggtatcaacgcagagtacgggggCCTTTTCCGCTCTACGACG
TTTACGAGCCTAAGGTGTTTGGTTCTTCATCCGAAGCTAAGGCCCTCAATCCGGCGACTA
GCACCGTCAAATTTAGGCATCCAACGTGAGAAACATAAAATCCAACATCTACAATGGCCT
CCGTGTCCGAGCTCGCCTGCATTTACTCTGCTCTGATCCTCCA
>contig05009  gene=isogroup00003  length=5583  
ACTGAGGACTGGGATGTAGAGAAGACCATGTACTACCCGTACAGCGACAGCCCTGAGCTG
CGCAGGGTGGCCAAGGCTCAGGAGGTCCTCAGTGATGTTCATTACAAGAAGGGTCATGAT
GAGCGCAAGGCCAAGTACACCTCCTTGGCGGATCCTCCTGAAGTGGAGCTGGCCAAGAGA
GTGGCCAATCAGCGCAGTGATCTCAAGTACAAGGAAGATTACAATAAAAATGTGAAGGGT
CAATGGTGCGAGACACCATACTTTGACGTGGCCACTGCCAGGGTGGCGATGGAAAACCTC
AGCAGCAGAAGATACACGCAAGCTTTTGAAGACATCAAAGACCAAATTTATTTCATGCAA
ACAGACACGCCCGTTTATGACACGAACAAGAAAGCTCGTATTGCTGCCAGTGAGGTCCAA
TACAAGAAGGAATACGAGAAGAATAAAGCGCAATCGGACTACAACACGCTCCCCGCCACA
GAGAATCCTCTCCTCAGACAACTCAGATATGCTGGCACCATCCTCAGTGATAAAGTGTAT
AAGGCCAACTACGAGAAATCCAAAGGTTTCAGCATCAACTATTGTGACACGCCCAAGTTT
CAGATGGACTCTGTACTTAAACAGTTCAATGATGCTCATTACAAAGATAAGTATGAAAGT
GAAGTGAAGGGCCATTACATTGGCAGCTATGAAGATCTCTATATGCTTCACTGCCAGAAA
GTTGAGGAAATGAAGAATGAGCAAACGTACAAAGCTGAATATGAAGACATAAAGACAAGA
TGCTTCTACCCTCAAACACTGACGCCTGAATATGAAGTTACTAAGAAGCTTCAGCAGTGT
AATGATAAAGTTTACCGGCAACATCCAGGCAAAGTGAAATTTACACAAGTGGAGGATTCG
CCAGTTATGGTTCAAGCCGCCATCAATGCCAAACAGCTAAGTGATTTGAACTACAAGGCA
AAGTATGAGCAAACAAAGACCGAGTCTCATCTGCCCCCAGACTATCCCTTCTTCATCCAG
TCCAGAGTAAATGCTTTTAACCTCAGTGATAACTGTTATAAGTATGATTGGGAGAAAACT
AAGGCAAAAAAGTTTGAGATCAAGGGCGATGCAATCTCGATCCTCGCTGCCCGTGCTCAC
ACAAACATTGCCAGTGATGTTAAATACAAGAAGGAGTTTGAGAAGAACAAAGGACAGATG
GTTGGAGCCCTCAGTATCAATGACGATCCCAAGATCTTGCACTCTGTTCATGTGGCCAAA
ATCCAGAGTGATCGTGAATATAAAAAGGACTATGAAAAGCTTAAGACCAAGTACCACGCA
CCACTGGATATGATGTCAGTCACCCTGGCCAAGAAATCCCAGGCAATTAGCAGCATGGCA
GGGTACAGGAGCATCAGCACCAACTTCTTCCTTCCTCCTGATGCCGTGCTTTTGGATTTG
GCCAAGAAAGCCAACATCATCCAGAGTGACAATGAGTACAAGGCTGACTACAACAACTTC
ACCAAAGGAACCCCGTGGATCCCCTTTGGCTCCATAGATGTGGAAAAGAATAAGAAAGCT
GCAGAGATCCTTAATGAGAAAAAATACAGACAGCACCCAGACACCATCCCCTTCACATCC
ATTGACGACCACCCCATCATGATGCAGGCCAAAGTCAACCAGCTCCAGAGGAGCGATCTG
TTCTACAAGAGAGGTCTGGAGGAGGTTCATCAGAAGTACTCTCTGCCTCCTGATATCCCT
GAGTTCCTCCAGGCCAAGTGCAATGCCTACAACATCAGCAACAAAAACTACAAACTTGCC
TGGCAGGAGAGGATTGCTAAAGGTTATGACATGAAGCCTGATGCCATCTCTGTTGTCGCT
GCCAAAGCTGCCAGACATGCTGTCAGTGATGTCCAGTATAAGAAGGCTTATGAGAAGGCA
AAGGGCCACCACGTTGGCTTCCGCAGCCTCCAGGACGATCCCCTGCTGGTTCACTACATG
GAGTTGGCTAAGCTGCAGAGTGACAAGAACTACAAGAAGGACTACCACAAGGCCAAGCTG
AAGTATCACACCCCAGTGGACATGATGAGTCTTGCTCACGCTAAACATGCCTCAGCTGTG
CAGACGTTCACGGGCTACAAGCAGCACCATCACAATTACAGTCTTCTGCCTGACTCCATG
AGCCTGGGCCTTGCTCGCACCATGAACCAAAATGCCAGTGATTTTAACTATAAACTGGAT
TATGAGAACTCAGTCAAGGGAACTGGCTGGGTCCCTATTGGCTCTCTGGAGGTGGAAAAA
GCCAAGGCAGCAGCAAAGGCTTTGGATGAGAAGAAGTACCGTCAGCACCCTGACACCCTC
AAATTCACCAGTACTGTTGACTCCATGAGCATGGAGCTGGCCAAAGCCAATGCCAAGATC
ATGAATATGAAAGAGTATAAGGCCAGTGGAGAGAAGTTCATGCACACTTACCATCTCCCT
GCTGATGCTCCTGAACTGATGCAAGCCAGGTATAATGCTGTAAACATCAGCCAGAATTAC
TACACCTACGCTCATCGTCAAGATCTGCTCAAAGGACATCATGTGAAGGAAGATGCTATT
CCCATTGTTGCAGCAAAGTCCACCAGAGACATTGCTAGTAATTACAAGTACAAGTTGGCT
TACGAGAAGGCAAAGGGCCACCATGTCGGCTTCCGCAGCCTCCAGGATGATCCTCTGCTG
GTTCACTACATGGAGGTGGCTAAGCTGCAGAGTGACAAGAACTACAAGAAGGACTACCAC
AAGGCCAAGCTGAAGTATCACACCCCAGTGGACATGATGAGCATGGCCCATGCTAAGCAA
GCATCTGCTGTTCAGACGTATACTGGTTACAGAAAGATCCCTCACAACTACTTCCTTCTG
CCTGACAACCTGCACCTACAGCGCTGTCGCAGCATGATGGAAATTCAGAGTGATAATGTC
TACAAGTCAGAATACAATAACTGCTCTAAAGGCTTAGGGTGGGTTCCCCTTGGTTCTCTG
GATGTTGAGAAGGCCAAAGCTGCTAAACATGCACTGGATGAGAGAGGCTACCGCCAGCAT
CCCAGTTCTTTGAAATTCACAAGCAAGACTGATGCCATGAACATGGTTCTGGCTATGGGC
AACACCAAGACAATGGACAATGCTGCATACAGAGCTTCTGGGGAGAAGTTCATGCATACC
TATAATCTGCCAGCTGACAGCCCGGAGTTCCTTCAGGCTAAATTCAATGCCCAGACTGTT
AGCGAGAGTCACTACAAGCAAAAGTGGCTGGAAGATATCGCCAAGGGATACGATATGAGG
CCTGATGCTATTTCTATCCTGCATGCCAAGCAAGGCAGACATATTGCCAGCAATGTCCAA
TACAAAAAAGCCTACGAGAAGGCCAGAGGCCACCACGTTGGTTTCCGCAGCCTCCAGGAC
GATCCTCTGCTGGTTCACTACATGGAGGTGGCCAGATTGCAGAGCGACAAGAACTACAAG
AAGGATTACCACAAGGCCAAGCTGAAGTATCACACACCAGTGGACATGATGAGCGTGCTC
CATGCTAAGCAGGCCTCTGCTGTTCAGACGTATACTGGTTACAGAAAGATCCCTCACAAC
TACTTCCTACTGCCTGACAACCTGCACCTACAGCGCTGTCGCACCATGAATACCCAGTCA
AGTGATTGTGACTACAAGTCTGAATGGAACAACTGTGTCAGAGGTATGGGATGGGTACCT
ATTGGCTCTCTTGCCGTTGAGACTGCTAAAGTTGGCAATGATATTCAGAGTGAGAAGAAG
TATCGCACTCATCCATCCAACTTCAAGTTCAGCAAACTGATGGACTCCATGGATGTAGCT
CTGGCTACTGCCAACAACAAGATCATGAACAAGCAAGCATACACTGCAGCTTGGGAGAAG
GACAAACTGACAGTTCACATCATGCCAGATGCTCCTGAGATTGTCCTAGCCAAGGCTAAT
GCTCTCAACATGAGCAATAAACTTTACAAAGCTGGTCTTGTGGAGATGGCCAATAAGGGC
CACAACCTCAAAGCAGACGCCATCCCAATTCTTGCTGCCAAGTCTGGTACCACCATTGCT
AGTAATGTCCACTATAAGAAGGCTTATGAGAAGGCAAAGGGCCACCACGTTGGCTTCCGC
AGCCTCCAGGACGATCCCCTGCTGGTTCACTACATGGAGGTGGCTAGGCTGCAGAGTGAC
AAGAACTACAAGAAGGACTACGAAAAGGCCAAGCTGAAGTATCACACCCCAGTGGACATG
ATGAGTGTGGTCCATGCGAAGCAGGCTTCTTCTGTTCAGACTATGGCAGGATACAGACAG
ATCCAGCACAGTTATGCCCTCCTCCCTGATGCCATGAACTTTGTGCTGGCTCGCACAATG
AATGTCCAGTCTAGTGATTGTGACTACAAGTCTGAGTGGAACAACTGCATCAGAGGTATT
GGATGGGTACCTATcGGCTCTCTTGCCGTTGAGACTGCTAAAGTGGGCAGTGATATTCAG
AGTGAGAAGAAGTATCGCACTCACCCATCCAACTTCAAGTTCAGCAAACTGATGGACTCC
ATGGACGTGGCTCTGGCTACTGCCAACAACAAGATCATGAACAAGCAAGCATACACTGCA
GCTTGGGAAAAGGACAAACTGACAGTCCACATCATGCCAGATGCTCCTGAGATTGTCCTG
GCCAAGGCAAATGCTATCAACATGAGCAATAAACTTTACAAAGCCGGTCTTGTGGAGATG
GCCAAGAAGGGCCACAACCTAAAAGCAGATGCCATCCCAATTCTGGCTGCCAAGTCTGGT
ACCACCATTGCCAGTGATTATAAGTACAAGTTGGCTTACGAGAAGGCCAGAGGACACCAT
GTCGGCTTCCGCAGCATCCAGGATGATCCTCTGCTGGTTCACTACATGGAGTTGGCCAGA
TTGCAGAGTGACAAGAATTACAAGAAGGATTACCACAAGTCCAAGCTGAAGTATCACTCT
CCAGTTGACATGATAAGTGTGGTCCATGCCAAGCAGGCTTCTGCTGTTCAGACTATGGCT
GGATACAAGCAGAGAAACTCCCACTACACTGTCCTGCCTGATGCCATGAACCTGCAACTA
GCTCGGAACATGCAGATCATTGCCAGTGATAACCAGTACAAGAGTGAATATGAAAGCTTC
ATCAAAGGATTAGGATGGGTTCCTATTGGATCATTGGATGTTGAGAAAGCCAAAACAGCT
AGCCAGATCCTCAGTGAGTCCCGTTACCGTCAGCATCCTAGCAACTTCAAATTCACCAAG
GACATGCACTCCATGGATCTGACACTGGCCACTGCCAACAATCAGATTATGGATAAGCAA
TCCTACAACAAAGCCTGGGAGAAAGACAAGACTACGATCCACATCATGCCTGATGCTATG
GACCTTGTCCTTGCCAGAGGAAACAAGAAGAACGTCAGTGAGAAACTGTACAAATTGGAC
AATGAGCTGTCCAAGAAGAAGGGTCACAATCTTCGTGGTGATGCCATTTCTGTCCAGGCT
GCCAAAGCCTCCACTGCTATTGCTAGTGATTACAAGTATAAAACAGGATACCGTAAGCAG
GTT
>contig05021  gene=isogroup00003  length=515  
TGGATGTGGATGTCCAGCGAGAGCATGGAGTCAAAGATCTTGCACTGCACCTGTCCTGTA
CTCTGCGAGGCGCAGCTCATCCACAGCCCCTCGTACAGACCAACGGCCGTgaTGATAGCA
TCGCCGgCGTATGACGACTGCTTCCACTGCGGCAAGGCGGTGGTTGAGATGATGCCGATC
CAGCCGCCCAACGCCAGGAAATAACCCAaCAACTGGAgACCTGAGTTGGCCATCCTTATC
TAGCTCTGtgcctgtacgtctggctgctcttgctctttcactccctgtctcacttgtaac
acttgttcgggtgactccggtgtgtcgccctttctttgagcagtctttgtatacgcacct
gtaacatCCTGTTACTtGCTtcACTTttGTTTCaCTATCTGaTCCcTcTGAGCAtCTCCT
TCTgTCCcTcTAtGTTATCTCTcATCtGTagaactcccctcctcgtctctAactctttct
gctccttgctctccacgtCCtgggcctgattctgc
>contig05029  gene=isogroup00003  length=4282  
CTACAAAGCTGACCTGAAGTGGCTCCAGGGTATGGGCTGGGTTCCCATTGGCTCACTTGA
CGTGGAGAAGGCCAAGAAGGCTGGAGAAATCTTGACTGATATAAAGTACCGCCAGCACCC
CAGCACTGTTCCCTTCACCAGCACCACAGATGCCATGAACATTGTTCTGGCAAAGAATAA
TGCTTTGACTATGAACAAGCGTCTCTACACGGAGGCATGGGAGAAGGATAAGACCAGCTT
GCACATCAAACCTGACACTCCTGAGATAATCCTCTCTCAGCAGAATGCTATCAACATGAG
CAGGAAACTATACAGACAAGGTTTTGAGGAAACCATCAAGAAAGGCTATTTCCTCCCTCC
TGATTCAATCTCTGTCAAGGCTGCCAAGGGTTCCAGGGAAATCATCAGTGATTACAAGTA
CAAGACAGGATACCGTAAGCAGGTCGGCCACCACATTGGTGCTCGCTGCGTCCAGGACGA
CCCTCTGATCATGCTGGCTCTGAACTCAGCCAAGATCGCCAGTGATGCCCTGTACAAGAA
GGACTTCAACAAGTCCAAGACCAAGTTCCACCTGCCAGTGGACATGCTGAATCTTGAGCT
CGCTAAGAAATGCCAGATTCAAGTCAACCACGCCAACTACATCACCCGCCTGCACCAGTG
GACCTGCCTGCCAGATTCTAATGATGTCCGCCAGGCCAGGAAAGCCTATGATCTGCAGAG
TGATGCTGTATACAAAGCTGACATGGATGAGGTTATAGGTGTAGGATGGGTCCCCATTGG
TTCACTTGATGTGGTGAAGGCCAAGAATGCTTGTAAAATTCTCAGCGAACGTCTGTACAG
GCAGCCACTAGACAAACTGAAGTATACAACAGACATGAGTTCTATGTCCATGGTCTTAGC
TAAAACAAATGCTGACATAATCAACAAGAAGAACTACATTGCTGCTTGGGAGGCTGACAA
GATTAAGAACCACGTGTCTGCTGACCTACCAGAGCTATTGCTTTCTAAAGCTAATGCTTA
CAACATCAGCAGGAAAATATACAGGGAAGGTGTTGAGGAGATCTTCAAGAAGGGCTATGA
TATGAAGCCTGATGCTATATCTGTTGTTGCTGCCAAACGTGGAAGAGAGATCATCAGTGA
CTATAAGTACAAGACAGGATACCGTAAGCAGGTCGGCCACCACATCGGAGCCCTCAGCTG
CCAAGATGACCCTCTGATCGTGCTGGCTCTGAACTCAGCCAAAATTGCCAGTGATTTCCT
GTACAAGAAGGACTTCAACAAGTCCAAGACCAAGTTCCACCTGCCAGTAGACATGCTGAA
TCTTGAGCTGGCTAAGAAATGCCAGATTCAGGTCAATGACTTCAACTACAGAACTCATCT
GCACAACTGGACCTGCCTGCCTGACTCCAATGATGTGGTCCAGGCGAGAAAGGCCTATGA
CCTGCAGAGCGATGCTGTGTACAAGGCAGACATGGAATGGATCAAGGGAACAGGTTGGGT
GCCAATTGGTTCAATTGATGTGGAGAAAGCCAAGAAAGCAGGAGAGATCCTAAGTGACAT
TAAGTACCGTCAGCATCCAAGCAACTTCAAATTCACTGCCAAAACAAGTGACATGCCATA
TGCCCTTGCTCAGGCCAATGCCCAGATCATGGACAAGAAAGCGTATGTTTCTGCCTGGGA
GAAAGATAAGGTCAACCTTCACGTCATGCCTGACACCCCAGAGATCATACTGGCTAAGCA
GAATAAACTCAACACCAGTCTGAAATATTACCGTGAAGGCTATATGAACACCATTAACAA
AGGCTACTACCTTCCCAAAGATGCAATTTCTGTTTTGGCAGCCAGGGCCTCCAGAGACAT
CGTCAGTGATTACAAATACAAGGCTGGGTTCCGCAAGCAGTGTGGCCATCACATTGGTGC
CCTCAGTGTTAACGATGACCCGCTGTGTTTGTTGGCCGCTCATGTAGCCAAGATCTCCAG
TGACAACGTCTATAAGAAAGACTTTAACAAGACCAAGACCAAGTTCCACCTGCCTGTGGA
CATGCTGACAATTGAACTGGCCAAGAAATGCCAGCAGCAAGTGAATGACTTCAACTACAG
AACTCACCTACACCAGTGGACCTGCCTGCCAGACTCCAATGATGTTGTTCAGGCGAGGAA
GGTCTACGACTTACAGAGTGATGCCGTGTACAGAGCTGACCTGGAATGGCTGAGAGGATG
TGGCTGGTCGCCTCAGGACTCAGTGGATGTCATCAAAGCTAGAAATGCCCAGACCATTCT
CAATGAAAGGCTGTACCGACAACCCCCAAGCACCGTCAAGTTCACCAGCGTAGTCGACCT
CCCAGCTATTGTCTTGTCTAAGCAAAATGCTGACAACATCAGTGATAGGAAATATAGAGA
AGCCTGGGACAAAGACAAGCTCAGTATTCACCTGCCACCTAACACCCCCACCTTTGAGCT
GTCCAAGGCCAATGCTGTCAACATCAGCAATAAACTGTACTCAAAAGCATGGGACGACCA
GAAGGCCAAAGGCTACCATATCAAGGAGGATGCCATCTCTGTGTTGAAGGCTAAAGCTTC
CAGAGATATCGTCAGTGATTACAAGTATCATACAGGATACCGTAAGCAGGTCGGCCACCA
CATCGGTGCTCGCTGCGTCCAGGACGACCCTCTGATCATGCTGGCTATGAACTCAGCCAA
GATTGCCAGTGATGCCCTGTACAAGAAGGACTTCAACAAGTCCAAGACCAAGTTCCACCT
GCCAGTAGACATGCTGAATCTTGAGCTGGCCAAGAAATGCCAGATTCAAGTCAATGATTT
CAACTATAGAACTCATCTGCACAACTGGACCTGCCTGCCTGACTCCAGCGATGTGGTCCA
GGCGAGAAAGGCTTATGACCTGCAGAGCGACGCTGTGTACAAAGCTGATTTGGAGTGGAT
TCGAGGATGTGGATGGATTCCACATGAGTGCGTGGACGTTGTGAAGGTGAAGCATGCACA
GAAGATCCTGGCTGATAGAGGCTATCGTGTCAAGTTGGATGAACAGAAATTCACAGTTCC
AACCGACAGAGTCGACTTGGTCTGTGCCAAGAATGCTGCTGATGTCCTCAATGAGGCCAG
CTATCGTGAAGCCTGGCACCAGGACAAGACCAAGTACTCACTGGTGGACACTCCAACTCT
TGCCACAGCCAGAGAGGTGGCAAAGAACGTTCACCCGAAACTGTACACCAAAGATTGGGA
TAAGGTCAAAGCCACAGGCTACTTCATGCCTGGAGATGCTGTACCAATCAAGCAGTGCAT
CAAGACCTCTAAAGTGCAGAGTAATCACAAATACCTTGAGGCATACCGTAAGCAGGTCGG
CCACCACATCGGTGCTCGCTGCGTCCAGGACGACCCTCTGCTCATGCTGGCTCTGAACTC
AGCCAGGATTGCCAGTGATGCCCTGTACAAGAAGGACTTCAACAAGTCCAAGACCAAGTT
CCACCTGCCAGTGGACATGCTACAGTTTGAACTGGCCAAGAAATGCCAGAGACAAGTCAA
TGATGACAATTACAGAACGCGCCTACACCAGTGGACTTGCCTGCCAGACCAGAATGACGT
CATCCAGGCCCGCAAAGCCTATGATCTGCAGAGTGATAATGTGTACAAGGCTGATTTGGA
ATGGATCCGTGGTTGCGGCTGGATGGCAGCTGACTCTGTTGACCACGTCAAGGTTAGGAA
GGCCCAGGAGATAATCAACGAAAGATTCTACAAGAAGAATGCCCAAGAATGCTTTGGAAA
ATTCACCCTGATTGTGGACCGCCCTGAGCTTATCCTGGCGAGGGTCAATGCTGCCAACCT
CAGTGACCTGAAGTACAAAGAGACTTTCAATGCAGAAAAGGGTCAGTACATTGGTTCAGA
AGACACTCCTCAACTGGCCCATAGCAGGGAGGTCAACAAGATCATCAGTGAGAAACACTA
CAAATTGGCCTGGGACGAGTCTAAGGCGACAGGCTACCAGCTGGACCATGAATACATCCC
ACTTCTCTCTGGCAAGAAGGGCAGAGAAATTGCTAGTGATGCCAAGTACAAGGATGCCCA
TGAGAAGGCCAAAGGTCACTACATGGCTTCTACCCTGGTGGACTTCCCTGAGGTGATGCG
CTGTGGAGACCAAGAGAAGAACAAGGGACTGAGGGTCTACCAGAAGGACTACCATCAGAC
CAAGACCAAGACCCATCTCCCACCTGACATCATTGCTAACCAGGTAGCCAAGCGGTGCCA
GGACATGCTGAGCGACGTTCTC
>contig05030  gene=isogroup00003  length=1738  
GAGTATATTCTGGTGTGTCCAGGACCACGGAGTAGTTGGAAAGGTTCTTCTTTGCGTCCA
CTGGATAGTTCACTCTTTGCTTGGTGATGTTGCGCACGTGGACCATCTCTGGAGTATCAT
ACAAGAAGCAACCAAGGCCTCTCAGCCACAACAGGTCCTCTTTGTATTTCAGGTCGCTGG
TGATCTCATTGACATGGTAGCAGTGCATCAGCTGGGGCGTGATGGGCATAGAAATCAGCT
GGCCTTTGGTGCTGTTGTATTTCTCTCTGTACCACAAATCGCTGAGGTGTTCCTGGTTCA
TCTTGACTTGTCTGATATCAGGGGTGTCGTAGGTTGTGTGGATCTTGTCCTTTTGTTTGT
GGTAAGTCTCCCGATACAGACGTTCGTTGGAGATCTTGTTAGCCTTCCTTGAGTTGACAA
AGTTGACACCCTCTGGGTGAAGAGTGTAGGCTTTAGCCTTCGTCATCTCATAGGCCTCCT
TGTACTTCACATTGCTGGTGACAACACTGTTCTTCTTAGCCTGCTTGATGAGCGGGGTAT
CTTTTGGCAGGGAGTAACCAGTGGGCATGAAGTTCTTGTTGGCCTCCTTGTACCAGTTAT
CGCTCTGGATGTAGTTAGCCAGGCGTGCCCTTTCTGTATCAACAGTAACAGCAGGAGCAG
TGTTGGTGCCCTTGACATTGGTGTTGTAGTCATAACGGTAGTGCAGATCGCTCAGGTTCT
CAGCATTCTGCTTGGCCGTCTCATACACAGGAGTGTCTGTCACCACTGAGTATTCCTTGA
AAGCCTCAACACCTTTGGCTCTGTACTTGTTCTCACTCTGAAGATCACCAGCATGCTTGA
CACGGAGGATCTCTGGTGTGTCCCAGGCGTAGCAACCAATACCCTTCAGCCAGTTCAGGT
CATCCTTGTAGAAGATGTCACTGAGCTGCTCGTTGACTTTGCGTGCTTGGACATACACCT
GCATGTCAGGCAAGCATATCCACTGGTGCAGGTGCTTGCGGTAGCCGATTTCGCTAACAG
AGGCCTGGGTGTTGTGGGCAGACAGGATCTCCAACATGTCTGCGGGGATGTGGTTCTTGG
CCTTGGTCTTCTCATAGCTCTCCTTGTACAGGCGATCCAGGACCAGCTTTCCAGCTTTGA
CACAGCGAGCAGTGGCAGGATCATCCTCCAGAGACTTGGGCAGACTGTAGAGGGATTTGA
ACTTCTCATAATCCTCCTTGTACTTCACGTTGCTGAGAATGACTTTCTGCAGTTTAGCGT
GTTGCAAGGCGTGGGAATCATGTGGAATCTGGTAGCTCTTGGCTTTGATTTTGTCCCAGG
CCTCACTGTAGTTTTTATTACTGAAGAAGTGCTTGAAGTTGTGGCATCTGGCGTAGTCAT
AGGTATCAAGAACAGTGGTGTACAGGTGCTTCTCCTTATGATAAGCCTCCCTGTAGGTCA
GCTCACTGGCCCAGGTGTGACCCAGGACAGCAGTCACATAAACTGGGGTGTCCGTCACAA
TTGAGTAATTGTTGAACTCTTTCTTGGCTTCATCTCTGTATTTAAGTTCACTCTGCAGCT
CGTAGGACTTCTTGGCACGGAGGATCTCTGGTGTGTCCCAGACATAGCAACCAATACCCT
TCATCCAGTTCAGGTCATCCTTGTAGAAGACATCACTGAGAATCTCGTTGGTCTTGCGGG
CACGAATGGCGTCCTCCTGCTCAGGATGGCAAGTCCACTGGTGTAGGTAGGTGCGGTA
>contig05035  gene=isogroup00003  length=524  
GACCTGCTTACGATATCCTGTGTGGTACTTGTAATCGCTGGCAATATCCCTGGAAGCCCT
GGCTGCAATAATGGAAATGGCATCATTACGAAGGTCGTATCCCTTCTTCTTGGCCTCTTC
ATAAGCCTGCTTGTACGTATTCACACTGTAGGTGACTTTATTTGCTTTGGCCAGTAGAAT
ATCCATGGCATCAGGCATGACATGAATGCTAGTCTTGTCTTTATCCCAGGCTTCAGTGTA
AGCTTTCTTGTTCATAACCCGAGCGTTGTCCTTGgCCAAAGCCATGGGCATATCTTCTGT
GGTCATTTTAAATTTGAAGTTGCTTGGGTGCTGACGATACTTATGTTCACTCAGAATGTC
ACCAGCTGTCTTTGACCTCTCAACATCCAGTGAACCTATAGGCACCCATCCAATTCCCTG
CAGCaTCTTTAACTCCTCCTTGTATACAGCATCACTCTGGAGGCTGTATGCATGTCTGGC
CTGACGGACATCATTGGAGTCTGGCAGGCAGGTCCAGTTGTGGA
>contig05043  gene=isogroup00003  length=529  
TCTCTTCTTTGAGAGGTTTCCTTTCTTCTACCTTTTCTTTGATGGGTTTCTGGACTTCTT
TTCCTTCTTTGATGGGTTTCTTGACTTCTTTCTCATCTTTGAGAGTTTTCTTGACTTCCT
TCTCTTCTTTGAGAGGTTTCTTTACTTCTTTTTCTTCTTTGATGGGTTTCTTGACTTCTT
TCTCATCTTTGAGAGGTTTCTTTACTTCTTTTTCTTCTTTTATGGGTTTCTGAACTTCTT
TCTCTTCTTTGAGAGGTTTCTTGACTTCCTTCTCTTCTTTGAGGGGTTTCTTTTCTTCTT
TTTCTGCTTTGATGGGTTTCTTTtCTTCTTTTtCTTCTTTGATGGGTTTCTTGACTTCCT
TCTCTTCTTTGAGAGGTTTCTTGACTTCCTTCTCTTCTTTGAGGGGTTTCTTTTCTTCTT
TGATGGGTTTCTTCTCTTCTTTTTCTACTTTGATGGGTTTCTTTACTTCTTTCTCTTCTT
TGAGAAGTTTCTTGATTTCTTTCTCTTCTTTGACGGGTTTCTTGATTTC
>contig05049  gene=isogroup00003  length=812  
CTaGCAATTCAAAAGGGAAAAAAGACACGTTTcAGTTACAGTCACAGCAAaCAAAaTAAa
CCCAAAAGATACATTTacAAAAAACCcAGAGgTCATAGGATATAACTGAAATCaTAAATC
ATCGCAaCAAAAaCACAAaGAcTTTcAAcTCATTGTtAaCTcTtGgCcAaTAACGGgACA
gAGGGGgTgTAGTAGTGGGTTgAGaGACTGAAATGGAGGCCATCTcATTtCTTtAAGAgA
AGgTAtCcTTCATCACATAtcctttaagagtccatatttacagaaaaggctcagaaggtg
ggggggggggagagaaTGGGAGAAGTCAAtGCGTCTTGGTTCCCATTCAAACTGATAAGG
TGCACATGTAGTATTGAGGGGAAGGGGATgCTACTACAAGAGGTCCAAATTGAGGGTCTA
AGAGGTAACAGGAAAAAAaGGGGGAaGACAGTGCTTGGACAGTTGGACAGTCCTCGATAA
AGAGGCAGGGGCTGATCAGTCAGGGAAACTAGTTTCACTCAACAACTCTGCCCTGAATTA
GAGGAGACAAGAAAaCATTCAGAGAAGAACAGGATTAGAGGACAGACAGGAGGGgAAAtA
AGAGACACATCACCACcTCCCcGAGTCtCACGACAAATAtgaattgttagaaagaataca
agggtgacttgaatagaattaataagattttagcaataaagagtgcaaagtcaacgagaa
ggagaatggaagatcagtcatcaagttatatacagttaaaaatagaataacatgtactac
aaaataaatattagtaatgatggactgattgg
>contig05083  gene=isogroup00003  length=789  
TCTTTGTAGGAAACATTGCTCTGATTTTTGGCCACTGACAtGGCGTGCTGAACATCAGGT
GGAgCAATtCtaTGTTGTTGTACACTGACTTGCCcTTCTCCTTCTCAAAaCTTGGCTTTG
TACAAaTTTCCCGCTGACGAGCTTGTTGATATTCTTGCTGTGGGCAGTGTCACGAGtCTC
AGACAGGGTCGTGAATGAGCCGGACTGCATGTCCTTCTTAcTGGCCTCCTTATATTTGCT
CTCTGACGCCAGAGTGCGCACAGCCTtGGCATGGAGGATTTGGGGAGTGTCCTTGACGGG
CATGTAGTGGCCCTTTGCCTTTTCATACTTCTCTTTGTACTTCAAAGTGCTGGCCAtttC
ATTATTCTTCATAGCCAGGAGAGTTAACTTGTCATCAACCACAGGgATCACACAGCCTTT
CATCATCTCTTTGTCATACTtGTACTCAACATCGCTCTGCTGCAGGGAGTTCTTGGCAGC
ATTGAGGAAGTCTGGTCTGTCTGCTGTCCAGATCCACTTGTTTTTCGtGGCTTCATATTt
CTTCTTGTAGTCAAGATTGGTGATGTtCTTGTAGGCCTCCTTGGCAGCACGGATCTCATG
AGCCTCAGGGTCCATGTTGATCTGGGCCTTGCTCTTCTCATACACTTCTCTGTACTTCAG
ATTGCTGGTGATCTCCTTGACCTTCTTCATGTGCTGCTGGTGTGGAGTGtcaTAAGGCAa
GgTGTATCCCTTAGCCTTGGTCTTGTTGTACTCCATCTTGTAGATGATATCGCTGATCTT
CTTGCTGCG
>contig05124  gene=isogroup00003  length=547  
TTCCGATATTTCCTCAGCGGCGTAAGTGGCAACAGACATGGGGTCACTTAGATCAGGTGC
ACATTCTTGAAACTTGTTGAGCAGACTGGAAACTTCCTCATAAGCGTCGTTTACTGCTCC
AACAGGGTCTGTGACGATTTGCTGAATGTCAGGGACTGCTTTGTACTCCACAAAGTCAAA
CATCACCACTCCCACCGTCACCCAGGACATGAGTGCAACCAGAGCTATCAGCAGCTCCGC
AGACATCTTCAGCTTCCCGAGGAGCCCCAGACCTTTGGACCTGAGGGAGCTCGCCTGTGG
TGCCGCCACTCCATTGGACCCAGTGGCTTCAGCCATGGTGGTAAGGAGATTATTTCAGGT
ATTATCCTTTGAGTTGGGGGCAAAGCCTCCTCATGCAGAAGTGAGTGGAAAAAAGATCAC
AGCTTTTGTTATGAACCCAATCAGTGAAATTTGTCCGTGAAAATCCCAGTTATTCAATTA
TTCCATTTCCACAGTCTTGTTCCGTTCATCGTGTAATCCACAGGTTGAACTCCTCCAAGG
TTTTTTG
>contig05163  gene=isogroup00004  length=1192  
ATGGTACGGACCCTGATCAGCTGTTATCTTGGGATATTAAAGGGGCACTATGTAGTTTTC
ATGAGGAAATTCAAACTCAGAATTTGAATGTTGAACTGAATAAACAATCTGTTCTAAGGG
TGTGTTCAGACCAAAGGCAAGGCGTTAGATACAAAGCGAATGATAGGAAGCGAATGGACG
CGACGTCATTCAGGCATTTGCGTGATTTGAAAATATTGAACGAAATGAAACATTTTTCAG
GtGAGACTGTGTCGCGAAAGACTATCAGCATTGACCTTCACGCTGACTTCATGACGTTAt
ATCACTGATGTCTGTACAATGGAGTAGAGGATaTTtATCACTAATCGTTGCTGTTTGCGG
ACATCGAGAGCTGTGCGATAACACATCTACTCGTACCGAGACAGGACAAATAAGgAGCTG
CAATTGAGGGAAGCAGCAAGGAAGTCagACTGCCTTGTAAGTTTTGGAAATATGTCTCAG
CACAGCATAGATGTGATGGATCCGAACTCCATTCAGGGAACAAGCATTTTTAAAGTTGTT
TGCTTGTaGTCTGGCCAAAAAACCTGACAAAGCATGAATTCAGGTTTTTTATGAGGAGGC
ATCATGATGTTGTTATTTCGGCGTCCTTTCAATCCATTTTTTTGCAGTCAGATCATAGTG
AAATTGCTTCGTTTTGGGTTCATATGGTGAAACTGATGAATTAAGTCTACTTTTTGTTGA
TTTTAACACACAGATTTAGAAACTGCCATTCACCAGAAACAGATAAACAGGCGCTCCACA
GCTGAGAACCAGGCACCGGTCAGCCTCAGGTAGTGCTGGAATCAGCAGTCATTCAGACGC
ACTGCTGGGTGCCGCTTGAGTAAAACAGATAAAAACGAATGTGATCAAACTTGTGCGAGT
AACACAAGGGAAATACTTTCCTCTCATTTGTTTCTTCTCAGCCTGTTTGAGGCTGGAAAG
GTGGCGGGGTCCGCCAAACATAAACAAAGTAAAACAACATGAAATTGTGTTGTGCTTTAA
GGTCAGTTTGTTTATTCAGTCATGAAAACAAAGAGAGTTtCATCAACAAAGATCTTTCTC
CTCTGATTAAAATTTCTTACCCAAAGCGACATAATgCCCCTTTAATGGTGGTAAACAGAC
ACCAGCTAACTGTGTTTTCTTGTGTCTCCcTGCAGAGTTCGCTGCCATGGTT
>contig05225  gene=isogroup00004  length=513  
GCCATCCTCAATAGTCAGGATCGACACATCAAAAGTaCCACCTCCAAGGTCAAAGaTGAG
GACGTTACGTTCAGAGCCAACCTTCTTGTCCAGGCCATAAGCGATGGCTGCAGCAGTGGG
CTCGTTGATGATGCGCAGAACATTAAGCCCAGAAATGGTTCCGGCATCTTTGGTGGCTTG
ACGCTGGGAGTCATTGAAGTAAGCAGGAACTGTGACAACTGCATTGCTCACAGGCTTGCC
AAGATAAGCCTCAGAGATCTCCTTCATCTTTACGAGGACCATCGAGGAAATCTCCTCAGG
GAAGAAAGTCTTGATCTCGCCCTTGTATTCAACCTCTACCTTGGGTTTGGATGAGTCGTT
CACAACCTtGAAGGGCCAGTGCTTCATGTCTGACTGCACCACAGCATCGTCAAACCTACG
GCCAATCAGACGCTTAGCATCAAATACAGTGTTGGATGGGTTCATGGCCACCTGGTTCTT
GGCAGCATCTCCAATCAGTCTCTCAGTGTCTGT
>contig05248  gene=isogroup00004  length=729  
ACTTTTCATTCTTtATTTGGGCCATGATTTATGTCTGTTACATTCTTGAATGGCATCTTA
TACAGACTCAACAGGTCAAAGTCATGCGCAGCCTCTCCTTCCTTTTGATTTTGCATGTTA
ACAGTGGTTTACCATGAACATAAACAGAAGAACTGGGACTTCTGTGATTAGAGATGTTGA
TATATGTGACAGATAAATTGTTTTACttaCCAATTACTTGTCAaaTTCATACTCAGCAAC
AAACAGTTGGTAGCATATTGTTAGAGTAACTGCTAACTGTAGCTGACTTAGCCAGTTAGC
TCAGTTAGCCATGCAGCTAGTGGTTCAGGCTGGGAGCTCCAGTACAAAGGGAATTGGTAG
CTTTTAAACTGCTAGCACAGGAGTTTTGGACTGCTACACTGCAACAAGGTACATTGATAT
CATAATACCACGACCGCTACACAATCACATTCTGTTGATCATTTTAATTTATTTTATTTT
ATTTTTtATTTTTtTACATATCGCCCcTTTAGAAATATGAAGTAaGTAAAAaGTATAGCC
TACATATATGTATAGATGTGAAAaCaTTaGGAAAAAaGaGAGTaTAAATGCaCAAaCacT
CATAAGtGTTGCcAAAGAGTATGGCcTGAAAGAAGAATAcTtGATAGaGAAAAAGAAAAC
GATTTGAATAACTTTGATACAATTCTTCCTCTTTCTATGTtCAATCCAAtGGTTTTATAA
GCATAAAAG
>contig05252  gene=isogroup00004  length=1056  
TTTTGAGGAGCTCAATGCGGACCTGTTCCGTGGAACCCTGgAGCCTGTGGAGAAAGCCCT
GAGGGATGCCAAGATGGACAAATCCCAGATCCATGACATTGTCCTGGTGGGTGGTTCCAC
ACGTATCCCCAAGATTCAAAAGCTGCTGCAGGACTTCTTCAATGGTCGTGACCTcAACAA
GAGCATCAATCCTGATGAGGCTGTGGCCTATGGTGCAGCTGTGCAGGCAGCCATCTTGGC
TGGTGATAAGTCTGAGAATGTGCAGGACCTGCTCCTGCTGGATGTCACACCCCTGTCCCT
GGGAATAGAGACTGCTGGAGGAGTAATGACTGTCCTTATCAAAAGGAACACCACCATCCC
CACCAAGCAAACCCAGACTTTCACCACCTATTCAGACAACCAACCTGGTGTCCTCATTCA
GGTTTATGAAGGTGAGAGAGCCATGACCAAGGACAATAACATCCTGGGCAAGTTTGAGCT
GACTGGTATTCCACCTGCTCCGAGAGGTGTCCCTCAGATTGAGGTGACCTTTGACATTGA
TGCCAATGGCATTCTCAATGTATCTGCCGTTGACAAAAGCACTGGAAAGGAGAACAAAAT
CACCATCACCAATGACAAAGGGCGTTTGAGCAAGGAGGACATTGAGAAGATGGTGCAGGA
GGCAGAGCAATTCAGATCTGAGGATGAGGCCCAGAGAGACAAGGTCACtGCCAAGAACTC
CCTTGAGTCTCTGGCCTTCAACATGAAGAGCACTGTGGAGGACGAGAAGCTCCAAGACAA
GATCAGCCCTGAGGACAAAAAGACCATCGTAGACAAGTGCAACGAAGTAATTTCCTGGCT
GGACAGAAACCAGACGGCAGAGAAAGATGAGTACGAGCACCAGCAGAAGGAACTAGAAAA
GGTATGCAACCCCATCATCTCCAAGCTATACCAGGGTGGTATGCCAGGtGGTATGCCAGG
AGGGATGCCAGGAGGGATGCCTGGTGGCTTCCCTGGTGGGGCTGGAGGCAGCTCCTCCTC
TGGGCCAACTATCGAGGAGGTCGACTGAACCATCTG
>contig05260  gene=isogroup00004  length=617  
AGAGCGATGCTCCGAACAGAGGAGGAGCTGTGGTTGTtGATTGCGTCAGGTGGAGgCTCA
CCTTTGCACCCGTCcAGGGCTGCAGCGACGTCAGCATCTGTCAGTCCAGCGAAGGgCATT
CTGAaCTaCAGAAaTCAAaTAAgAAAAACGGgTAaCAaGTCACTGACATGTCAAGCAACA
ACTTAACCGAACTTGATTCATATTtATTTCATCCAtCAGAAGCAGTAGACCAGTGGATCA
CGTTAAATTAAGCAGATATTGGCCATTTTACACAGTCCACAGTCTGTTGCCACAATCGTC
AAACTGTCATCATTCCGATGaGGAAAAAAaTCAGAGTAGCAATTCAAAATTTCTGCTtGT
TTTCCGAGTTGGACGTCCCACTCGAGAGATTGAGCCGCTGTAAATCCACGTCCTCACGCA
GCCGTCCAGACGAAAGAACAACAATTCTTTATTTAGCTTCATCGCAATGTGAAGTCCACA
TTAAAAGACACAGAAATAGAGAAAaGTTTTTAAAAaTGAGGGTTTTCTCAGAGATGCCCG
GCGTGATGCTGCGGGGCTTTTTttCCCTCCCgCCGTCTTCCTCTCCCTCCATTTCaTTCA
AACTCACCTCTGCTGTC
>contig05262  gene=isogroup00004  length=617  
GCCCCCATGGTGGACTCTCTCTGGgACgACTCCTCTATTTCTGTCTGGTCTCCAGCCTCC
GAGCCGCGCTGCCTGCCTTTGGtcAGATGCTCAAAGaTCTGACTGTGGACTATGTAAAGG
TTTTTTTCTTtGGATTGCTGTCAATACAAaGAGCCAGAGAGGGGATCGAATGAGGTGACG
GCGCAGGATCAGATCGGCAGAGGGGAGACGGAGCCTTTtGAGGAGTTTAGAAGAAGGCCC
AAATTATGGATTACAAAACTGGAAGGAAATCAACAAATTCCAGGATTTTTTtGGACAAAG
ACCAACTAAAAGGCATAATGCCTTAGGAGCTACTGGCTGTACAAAATCCTGACTTGGGCC
CCAAACTCTGGGgCCTGTAACTTCAGCAGCAGGCAGAGTCTATAATTTTGAGGTCTGCAT
TTGAATGAATGAcTAAACAaCCAGGACGGAGCTCTTtGTtAGCGAGCCTGCATCATGACC
TCAGTTGAGAAGCGcaaagcagtggtatcaacgcagagtacgggggaCTGCAGTCGACTC
TTGTCTGTGTTACCTGTACCCACACAAAGCAAAGACAGCAGAGTTCAGAATGCCcTTCGC
TGGACTGACAGATGCTG
>contig05344  gene=isogroup00004  length=523  
ACAGACACTGAGAGACTGATTGGAGATGCTGCCAAGAACCAGGTGGCCATGAACCCATCC
AACACTGTATTTGATGCTAAGCGTCTGATTGGCCGTAGGTTTGACGATGCTGTGGTGCAG
TCAGACATGAAGCACTGGCCCTTCAaGGTTGTGAACGACTCATCCAAACCCAAGGTAGAG
GTTGAATACAAGGGCGAGATCAAGACTTTCTTCCCTGAGGAGATTTCCTCGATGGTCCTC
GTAAAGATGAAGGAGATCTCTGAGGCTTATCTTGGCAAGCCTGTGAGCAATGCAGTTGTC
ACAGTTCCTGCTTACTTCAATGACTCCCAGCGTCAAGCcACCAAAGATGCCGGAACCATT
TCTGGGCTTAATGTTCTGCGCATCATCAACGAGCCCACTGCTGCAGCCATCGCTTATGGC
CTGGACAAGAAGGTTGGCTCTGAACGTAACGTCCTCATCTTTGACCTTGGAGGTGGTACT
TTTGATGTGTCGATCcTGACTATTGAGGATGGCATCTTTGAAG
>contig05707  gene=isogroup00006  length=1803  
GATTCACGTTgtcatttctttcttttttttttaaaaCATTTTTtAACCAAACAGAtcTAT
AGAGAAACTCCTCTGAAGGGGTAAATGCTGATATCCTCAtGGATTCTTATTAAAGGGCTC
AGTGaCTCCAGCAGACCCTAACACAAGTTAAGATCAATTCCCTCCAGTGGGAATACATCA
ACCCGTAATTGCTGGGTTTCTTAATTAGGACTGAGGATGATATCTGCTTGTTTGGCCTTG
TCAAATCAATTCTCAGTACAGTCCACACAATCCGCTTTAGAAATATATTTCCCTCTAGTC
CCGTTCAATACCTGCTCCATGTGGGGAGAGTACTGCAGCACGGCTAACAACCTGACGAAA
GCCAACTACAATGGCTCAATAAGAGGCTTTTATGGAGTCTGCCTGCTGGTGATTCACTCT
CTCAAAATGTCAATAGGGCTGGAAGTTATTTTTGTGACTTTGCTCACTGAGCCGTCTATT
TTGGTCATCTGTCTGAATCACTGGTTTTGATAGAGGCGAGTTGCTCGAAGATGAGATATC
CGCCCTGCTGATCGACTTAAAaCAaGGATTTATTGATTATATAACACCATGCAGATGCAT
GTATAGCAACATGCTCAATGTGAGGACATTTAGTGGTATTTCCCTTAATTTTGCAGTCAT
CAATGGATGATTTTGACCTCAATTGATTTTtATTTtATTGATTTTTTTtGTtATTTtATT
TTTTCTTTTtATGTGTGTGTGTGTGTTCCGGTTTACCTCCTTTATCCACACAACTGGAAC
TATACACaCAAAAACAGtCTTTAAACTGTATGCATCATCAAAAAGTGATACGACTGCTCT
CACCAAaCAACACAGTCAAAACTCCTCCCTCTCccTCtctcTTGTCTAAAAACGATCAAC
GTATCTGACAGGGCGTTGATGTGTGATAAATATAAAATACCATCATCAAAATACTGTGTA
TGCAGGTTTTGGCTTCACGTGGCCATATTACATATTGAAaTGTAAGAAATAATGCGTTTT
GTTTATTTTTAAAAGTTTGTTGATTTGTATTTTTGTGTCACATGGGATTATTAGACACCA
TCAGCTCACAGGAAAAAAAAaTaAAAAAaTCCAGTAATCCATATAGGAGCCATAATGGAA
CATACGGTGATATTAACATAAATAACTTCCACAAATCTCTAGTTTATCATGATAAAGAGG
ATTTTTTTtAATgTCTCCAGAAGTTTCtCCAGTTAACTGATCTAAATGTTTCTCTGTTAA
TCAaCGGCTTtGTTCTGTAAGCCctCcATGAACTGTTGTcTTTTTCTGTTTTTtGTTACA
TTCAGGGGATTTTTTTTtCTGTGTGCTAAAGTTATCAGTGTGTTCAGTGTAGAGAAACTG
TTCCTCGTTGGATGAGATATTCATATGACGGATCTGTGCACCGTTTCTGTGGAGAGAATC
AGTTTTGACAAGAGTTGGTTGAGAGTTTGGAGAAATTAAACACCTGTGTTTAAACTGAGG
GACAAAAGTCTAATCAGATCATCAGGTTAGTTATTTCCTTAATTAGAATCAAATTGAAGG
TCAgATACCTTTATTTATTATTTATGAGTCTCATTATTTGAGGACGTCTCTACCTTTTGC
TTTCACCTGCAGAACAGAGGCCCCAGTTCTGCCGTTAGTTAACACCTGATTACTTAGCAT
GATGTTCTTTTTCTGTGTGAGGGCTTATACAGACTGTATTCAAATGTATTCCACATCTTT
GTTCCCTTTGTGTAGTTTTAGAGTGACAGTGAGCATCATAATTAAAGCAATGTAAAAaCA
GGA
>contig06157  gene=isogroup00007  length=1169  
AGGtGtAAAAAATTTATCTGCGTGAGAGAgAAGAAGTAAAGTGAACCAGggggggATCGG
CAGGGGGACCCAGGGAAATTTGAGATTGTGCGCCACGATACACCAGAACAACACGAGTCA
GGGCACGACAAACCACAATGCACAGGGGTTATGCATTGCGAGGTGAGAGCAGGCTGACAA
ACACAAACTGGAGGTCGGAAACAATTCCTCcCTCTGTTTACATTTACCGCTTAAAAAaCG
GGcGGAGCAAACAGATTTCGGCGCACCTTGTCAATCTCCCACAGACGAGGCAAACGGTTA
GGGACGACACTGATTTAGCAAAACTGGGGGCTCAACCACAGCGATGCTTAAGTGTGACCA
TTAACGTTCAACAAAGGGGGGCATCTCATTAACACACAGGGAGGGGGGGCCTCTCTTCTC
CACAGAAGTAGACCATGTTAGTAGACAAGAAAAAAaCAGAGACACTACAGGATTCGTCGA
GGTGCTTTTCGTAACAGTCTACAACGTTTCAATAGAGAACCTGCATACGTTTCTTAGGGT
GTCAAAATGTCATGTGGAAACATCATGAACATTTTTTCTAAAATTAAAGAGAACTACAAG
ACTGAAGGAATCAGCAGGGATTACTTTTCACAAAAAAaGTAATACAATTCACGTTTGAAA
TAGCTAAGAAACATAAAAATCATGCCGAGATTTTGTTCATGCATCACATTGCTTCAGTCC
TGTTCACAGTGTTCTCTGACACCGGTCGTACTGACACAAAAGGTTTCATTAAAGCAACAT
TATGTAGAAATTGGCATTTTGTACAGACTTAATATGGGGTGCTAACCACAAACAAAAGTA
GCGATGTCATAACAAAGCTCAAAAAGTTGCATTATGTTGCTTTAAGTACCATCATAACCA
CACTGATGAGGAAGTGTGAGAGGAAACCCCTTAATGTGGGTTTGAATTACACAGACACGT
TATACCACACTGTCTGCTTTAAGACATTAAACTCTAAGACTATATGAGAACAAAGCTGTA
CGACTATTTCAAATGTAGGAACAGACAACAACAGAGCTGGATGCACTAGTTGGGAGGGGC
ACAAGATGAGAAGATGAAGGTGCGGTGGTTGTTGTGCAGGGAAGAGAGATGCAAGGGGGA
GCAGGCAGGTGCAGGAGGCTGAAAATTAC
>contig06169  gene=isogroup00008  length=538  
AAGGTGGTGCACATGTCGGACCACGGAAAGGTGCACATGCTGGCCTTCAAGGAGGTCACC
ATCGACGACACATCCATGATCAAAGTCGAGGCCATGGACAAGTCTGTGACTGCCATGCTC
ACCGTCATCGAGGGCGACGTGTATTTCACAACCAAGCTGCAGAACTACACCGCCGTGGAG
AAGGATGAGGTGAAGCTGGTCTGTGAACTGAGCAAGTCCGTCGCCGAGGTGAAATGGTTC
AAGGACGGGAAGGAGATCACGCCCTCCAAGAACATCGCCATCAGCTCCGACGGCAAGAAG
CGCATCCTGACAGTCAGGAAGGCGGAGAAGGGAAACATCGGAGAGTACACCTGCGACTGT
GGCTCCGATAAAACTAAAGCCAACCTCAACATTGAAGAGCGTGACATCAAAGTTATTCGT
CCGCTGTACAGCGTTGAGGTCACTGAGGCAGAAACAGCCAAGTTTGAGACGGAGATTTCA
GAAGAGGACGTCCACGGAAACTGGAAACTGAAGGGAGAAGCTCTGCATCAGTCTCCTG
>contig06171  gene=isogroup00008  length=567  
TTCTTCTCTTCTCTCAAACTGAGTTCTCTCAATAATCTCTTCAACAGGTTTTTTCTCTTC
TGTGACAGTCAGCTTGGCGTTGGAGATGTGAGGACCACACACCACGCGGTAGTTGCCCTG
ATCTTTGACCAGGCAGTTCTTGATCTTCAGGTAATGGTGGTCCCCAACGCTGCTGATCTC
ATACTTGTCACTGTTGTCCAGTTTCTGTGTGCCCTTGTACCAGGTGAGTGTGATCTCTGG
GTAATTGATCTTGATCTGACACTCAAAGGTGACGCTCTGGTTCTCAGGGGTCGTCTGGTC
GCTGATGTCCTCGATCACAGAGACGGGCTCTGTGCCGACGCGTCCCTCCAGCTGCTGAAT
GAGTCGGGCCATGTCCTCCTCTTCAACCCGTCCACCATGCTCCACCTCCACTCTTCCAGT
CTCCATCTCCTTCTCCCTCTTCAGGAACTCGACGGCCTGCAGGATGGCACGGAAGTCGTG
GATGTTGTGCTCCCGCAGGATCCTCTCGTAGTCTTTGGGGTCCTGACCTCTCAGCAACTC
CACAATGTCGATCTCTCCTTCTTTCTT
>contig06174  gene=isogroup00008  length=8741  
GGgACTCTTCTGCTTTGAAGGAGTCTTCTTAAGCTTTGTCCTTATGTCTCCAAATCCTTC
CACGTCTTCCTTTTTGGTGACCTCCATCTCAGCGCCACACTCAATTTCTCCATGTTTGTT
GGTGGCAACACATCTGTAcAGACCGGCATCGGATTTGGTTACCTCCTTAATCTCCATTTT
GGCGTCCTGGCCCTTGTGCACGATGGAGATACGACCACCGGGGGTGATCTGCCTCCATTT
GCCCTTCATCCACTTCACACTGGGGATCGGGTCACCTCCGATCTTGGCGATGAAGGTTGC
AGTGCCCTTCTCAGTGACAGAAACATTTTTAGGTTCCTCGATGAAGAAAAGGTTGTCGAG
CCTCTTCACTGGAGCACCTGCAGCTGGGGCTGCAGCCGGGGCAGCAGCCTCACCGGGGGC
GGCCTTGGCTCCTTTGTCTTTCACAGTGACCTTGCACTTGCAGAAGTCACTGCCGGTAGG
ATTGCTGGCTTTGCAGAGGTAATCTCCTGCGTCAGTCTTTGACACTGGACTGACCTCCAG
ACAGGCCTTTCCACCGACAAATGTGATTCTGGTATTTCCACTGGATTTCAGTTCCCTCCT
GTCCTTCATCCATTGGATGGTAAGTGGAGGAGAGCCACTGACGTGGCATTTCAGaCTCAG
CTTCTCGCCCTCGTTCACTGTTACTGGCTCCAGAGGGACGTCGATTTTGGGAGCCTGACC
AGATTCTGTGATGTTGAGAGAAACCCGACATGAaGCCTGTCCGGCCTCGTTGGTGGCAGT
GCAGGTGTACACCCCGCTGTCAGAGGACAAAGTGTCTCTGACACTCAGCGTAGCCAAGTT
GTTCTGAAAACTGACATCATATTTGTCAGAGCCATAGATTTCGCTGTTGTCCTTGAACCA
GGTGACGGTCAGTGGCTGGGAACCAGACACCCGACTCTCCATCTTCACTGTCTTACCCAC
AGAATCCATCATGGACTCAGAGGGCTTCTTGGTGAAGTTTGGAGGGACTTTACGCTCTGT
CACACTGAGGGTGGCGGAGCATTCATCGCTGCCGTGCTTATTTGATGCTTTGCAGCTGTA
TTCACCGCTATCGTCCTTGTTTGGGCTCAGAAGTTCCATAGAGGAAGTGCTGAGGCGGCT
GATAATCCTATATTTTTCACCCTCTTTGATGGGGTGTCCGTCTTTGAACCACTTGAAGTT
CACATTAGGAGCGTCCTCAATTTCACATTCAAACTTGGCAAGGTTGCCAATGTTGATCTC
CACAGGGACGAGTCTGTGCCTGAACACAGGTTTCACTTTCTGCTCCTCTTGGACCTGAAC
TGAAGGTTCCTTCTCCAGTGAAGTTACATCGATATTCAGAGTTGCAGCACATGTGACCAT
GCCTGCAGAGTTTGTGGCAACACAAGAGTATTCTCCTTCGTGGTCGAGGAGAACTCTGGA
AATCTCCAACTGGCAGGTGTCGCCATAATGAGACATCCTGAAGATGTCTGACTGTCTGAT
CTCTCTGTCATTAAGGAACCAAGAAACCTGCAGATCATCCCCTGAGACGGTGCACTGGAA
CTGGGCAGGCTGTCCCTCTGTGACCAGGATGTCCCGTATGGGAGCATTCAGGACTGGAGG
AGAGAGCCGAGCCACCTCGGCCACCTCCGGGACTTCCACAGTGAGAGGGGCGGAGCTTGT
CACCTCTCCGTAGTCGTTCTTGGCCTCGCAGCTGTAGACGCTGGCGTCCTCGGGGAAGAC
CTCGAGCAGCAGCAGCGTGTGCTCgTCTCCGTCGTGGAGGAACTTGCACTTGTAGCTGGT
GGACAGAACCTGGGAGTCTTTGTACCAGGACACCTGGGGCTGAGGCAGACCGCTGACCTC
CACTGAGAAGCGAACAGATCTACCTGACAGTGCTGCCTGGGGCTGCATGGGGCGGACGAT
CTGAGGAGGCTCCGGCAGTCTGACATGAAGGTTCATGGTGCTCCTGTTTCTGCCGGCTAA
GAAGGTGTACTCTCCTGCATCGCTCCTGTAGGTCTCAGAGATGGTGAGGCGGTGGAGCTT
CCTGATGGTGGCGTAATTGAACCTCTTCTCCACCTGAAACTGGATCTCCACTCCGTTCCT
CATCCAGCGACCCTCCACATCATCCTCACTCACCTCGAACTCAAAGGTCGCTCTTTGTTT
CTCAACAACAGTGACGCCCCTGCTAGGGGGTTCTGAGATTTTGATGTCCCGTCCCTCGAC
ACCCAGGTGGCCCTTGGACATGCTGGACCCGGCCACGGCGGTGTATTCACCAGCATCAGA
CAGGCGAACTGATGGCAGCACCAGACGGTGCACGAATTTCTCTGAAGTCATTTTATAGCT
GTCGGACATCTCCAGCTCTTGACCGTCTTTCATCCACATCACCTGGATGTTTGGTTCAGA
AACTTCACATTCAAAGGTCGCTCTCTTCTTCTCAGTGATCTTCAGGTCTTTCAGCTGTTT
GGTGAATTCAACCACACGGGATTCAACGTAGAGTTTAGCTGTGGTGACTGCGGAGCCGGC
CATGAAAGTGTACTCGGCGCTGTCTCCAAAGTGAACGTTTCTGATGCTCAGAGTGTGATT
GAGCTGTTTGCAGCGGGCCTGACATCTGTCCGTGGACCGGATCTCTGCACCGTTCTTCAG
CCATTTGAATGTGATTTCCTCATAGTTGACATTCACCTCAAACGTGACTACTTCTTTCTC
CTGAGCATTCACGTTCTGTAGCATTGTTGTTATGAGGATGGGGTTAACAGTCAACGTTGC
AGAGACTCTGTCGCTCCCGCAAACAAAGGTGTACTCTGCAGAGTCgTCCCTGCTGCAGTT
CATGATCCTCAGCTGGTGGACTTTTCCTTGAACCACCATGCTTAACTTCTCACTCATCTC
CAGTTCCACGCCGTCTTTCAGCCAGATGGACGGCACATTCAGGTGAGAAACTTCACACTC
AaATGTGGCCACCTTGGTCTCCGGGACTGTCACGTTCTTCAGGGGCCGTGTGACGCGCAG
GGACTCGACGTGGAGGCGAGCGCTGCACTGGAGGTGTCCCACCACAGCAGTGTACTCTCC
CTGTCTGCTGTTGTCCACGTCCTGGACGATCAGTTTGTGGGTCTTCTTCTCAGAGAGCAT
CCTGTAGTGATCGTTTGGCTTCAGCTCCACCTTATTGAACATCCATTTCACGGGGATGTC
GTCCTCGGAGATGCCCAACTCAAATACTGCAGTTGCACCCAGCAGTGACGTCACATCCTT
TGGCTTCTTCAGGATCTTGATAGTTTCAACGTTCAGCCTGGCGTTAGCAGACAGTTTTCC
CAGTTTGAAAGAGTAAACAGACTCGTCCTGTGTGCTGCAGTTCTTGATCTTCAGGGAGTG
GATGGTGCCTTCAATATTGATCTCGTATTTATCGCTGGGCAGAATCTCAACGCCGTTCTT
AATCCACTGCGCTCCTCTCACGTCCTCATGGGTCAGCTCCAAGCTGAAGATGGCGTCCTG
AGTCTGGACCACGTTCAGGTTCTTCATGGTCTTCTTGACCTTCACAGCCTCCACTTTCAG
GGTGGCTGAGGTCTTGGAGGTGGCGACCTGATAAGTGTACTCTCCAACGTCTGTAGTCTT
GGTGATGACAAAGACGAGGCGTCTGATGGCACCATCCACCTCGCTCACTGTGTTCTCGTT
GAAGTCGACAGACTGGCCATCTTTCAGCCACTTGCCCTCAGCAGAAGGGTTGGCGACTTC
ACACTCCATCACAGCAGTCTGGGAGTCTGCTACCACCAAATCCCGGAGAGGCTTCTTGAT
AGCACCGCCTGCTACAGTGAGTGAAGCACTGCACATCTTCTCACCAGCAGCAAACATGTA
CTCGCCCTCCTCATCCTTCATTGCGTTCATGACTGTCAGTTTGTGGAGCTTGTTCTTGGA
CTCCATCTTGTACTTGGGACTGGCTTTGAGTGGCTGCCTCTTAAAGGTCCAGAAGGCATC
GATGCCGGGGTGAGAAACCTCAACTTCAAATGTGACATTCTCAGATTCGgAGCACTCCTT
GTCCTTCATGGGTTTCACAATCTGGACAGTCTGAACAGTGAGTTTGCAGCTGGTGTCGGC
TCGGCCCACCACCAGTTTGTAGTGTCCTTCATCGGAGGCGTAGGTCCTGTTGAAGACCAG
ACGCTGCTTGGCTCCCTTTGCCACCATCTGGACTCTGTCGCTGGGTGCCAGCTGTTTGTC
ATTGTGGTACCATTTGACTGAGCTGACATCCTGAGCGGAGATCTTGGTCTCCATGACAGT
CTTGGTACCCTCAACAGCGCTAATGTCCTTGAGTGAGATCAAGATGCCGATTGTCTGAAT
GACCAGcTTtGCAGAGGTTGAGATCCCCTGAGCAGGAACCTCAAAGGTGTAAGTTCCTAA
ATCATCCTTGCTGGTGTCTTCAATCAGAAGTTTGTGGATCTGTTTATCAATAACAAGGTG
CACACGGTTTGAGGCTGTGACTGGCTTCCCATTCTTCAGCCAGTTTCCTTCAACATTCTC
CTGAGAGAACTTGACCTCCAGCTGAGCGATGTCGCCCTCGCACACGGTCAGGTCGGTCAG
AGGCTGCAACAAGGTCACTGGGCGCAGTTTCATTTTCAGTGATGCACTTGTCTTGAACTC
GCCACATGTGAAGGTATATTTTCCCTGATCCTCCTTCTTGACATCTTTCACAGACAGTGT
GTGTCTTCCACGACGGAAGGATATGACGTATTTACTGCTGGCAGAGAGAAGCTTGTCTTT
GAAGAACCAGCTGCCTTCAGCGTCTTCACGAGACATAACACACTCAAACTCTCCAGAGTA
CGTCTCAGGCACCTCTGTGCTCTCCAGCTGCTTCAGGATTTCCAGTGGGGCgCCTTCAAC
ACTGAGCTTGCCGGTCGTCCTGACGTCATCGTCTACAACCATGCAGGTATATTCTGCATC
GTCCCTCATGTCAATCATCAGTACAGACAGGAAGTGAACCTTTCTGTCAGAGTGCATTCT
GTATTTATCTCCAGAGAAGATCTCAATGTTGTTCTTCAGCCATTTGACCTTGACAAAAGG
CTCATTGGTTTCACACTCAAAGGTAGCCATGGTGTCCTTCTCCTTTGCGTTGACCTCCTC
CAGTTTCTGTGTGAAGGTGATGACTTGCTTGGCTTGCACCAGTAGGAAAGCATGGCTTGA
TGTCTCTCCAGCAGTGCTTGAAGCTTTAACCATGACACTAGCAGAATCCTCTGCTGTGAC
ATTTCTGATCACCAGTTCGCACACATGATCCTCAGGCCAGTACCAGTAAACACGGTCAGA
CTTCTCCAGCTGAACACCGTTCTTGAACCACTGGCACTCAGGTTCTGGTCTGCCGACAAC
TCTGACTCTGAACTTGACTTCTTCACCCTGTGCGACTGTCTGGCTAGTGATACGCTCCAG
GATCTTAGGAGCCTCCATGCTTGCTGAGAGCTTGACCCTTTCTGGTTTTACAGCTTTAGC
TGTAACCTTGAGGCGCTCCTCTTCCTTCCTCTTCCTCTCAGCCTCCTCCTTTTCCTTTGC
ATGgTGAAGCAGCTCCTCCTTTGTTTTCTTCAGCAGATCCTCATAGGACTCATCCTTCCT
GCGTGACTTGAGCTCCACTGCGGTGATGGACTCATAGTAGCCCTCTTGTGTCCTGCGCTT
GAACTTGCCCCTCAGCTCTTCCGACTCCTCTGTAGCTTTCTCATGGACAATTCTCTGAGC
CTTCTTCAGCGTGACCACTTCTTTTAGCTGGGAGTCCTCTGCAGGTTTCTCAGCCTTCAC
AACCTCAAATGGTGTTCTTCCAGATTCAGTTGTGACCTCAGGTGCCTTACCCTCTGGGGC
GCGGCGCAGATGGGTTCTGAAGTCCTCTTTCTGCTGGATCTCCAGCTTCACAGTGTACTC
GGCTGAGCCCAGGTTGTTGTCAGCCACCACTCTGACCTCTCCTGAATCATAGGATTTGAT
ATCAGTGATCTCCAGGTAGTAAATACCATCGTAACGAAGTCTGTATCTCTTGCTCTTGCG
GATTAGTTGTCCGTTGAGGTACCAGTTAACCTTGGGTGCTGGGTAACCGGTCACTCTGCA
ACGGAATCGTGCAATGTCACCTTCCAGGACTCTGGCTGGTTCGGGAAGAAGGACAATCTC
AGGTTTCATTTTCTCAGTTTCTTCTTCAGCAGTGACTCCATAGGGTCCTCCCTCGTGAGC
CTGGCGTTCAATCTCATCAATTCGGTGAGCTCCCTTTCTGCCCTCAGGAAGCTGCGATTC
CTCAACAAGACCCTTCTCATCCTTGACAACCAGAGTAGCTGAGGTCTGGTCAACTCCAAA
TTTGTTtGTAGCTCTGCAGGTGACAACGCCACTGTCTCTGGCATAAGCGGCTTCATAATC
AAGACTGCAGTATCCAAATTCATTGACCATGCGCAACCTGTTAGCAGCTTCCAGAGGTTT
GCCATCATGCAGCCACTCCACTACCATGGTGGGGTCACCGATAGGGgTCAGTCTGCACTC
AAAATGAGCTGGACCGAAGCGCTTCATGCGGACAGATGTCAGCTTCTTCTTGAACTGTGG
TTTCTGCTGCTTCTCTTTGTCGTAAAGGTCACCCTCCTCCCAcTGCTCCTGACCATATCG
CAGATGCAGGGGCTCCACCTCTGGAGGGGCAATGTCTTTGGCTTTGTAGGTTCCTTTAGG
AATAATTAGCTTCCTCTCTGGTTCAGGTTCAACAAAGTCCACCTCGACATTGACTCTACA
GCGAGTGGTGTCTCTGCCAGCCTTATTGATGGCTGTAGCAGTGTACCAGGCACTgTCTGA
GCCAGCTGCTGAAGGAATCTGGAATTTGGCCTCTCCTCTGGTTCCTTCAACCCTGATGTT
CGGGTGCTTGTGTGGGGTGATAATGTCACTGTTCTTCAGCCAGACGATATCAGGCAGGGG
GTTTCCAATGGCTTTGACAGCCAGTTCAACCAGAGTGCCCTGTTTTACACTGATGTTCCT
CAGTTTCTCAGTGAACTGTGGACGCACCAAGGTTTCTTTAGCATCGACAGTGAGAGTGAC
GGAGATGGACGACCGTCCAGCTCTGTTCTGAGCGACGACTGTCCACTCTCCAGAGTCCTG
TGGCATGGCTGGGACGATGATCAGGGACTGTGTACCgTCCTCTTTAACTACTATCTTGTG
GGTGTAGTCGCTAACCACTTGTTGACCGTTGTGGAACCAGTATGTGTCAGGCATTGGTCT
GCCAACGACCTTCAGGTCAAACCTTGCAGTTTGACCCTCAGAGCATTTACATGAAGTAGG
CTTCTGGACGAACACAGGCTTGTAGAGTCTTTCCAGCTGAGCCTCGTCTGTCTCATCAAG
CCGGCGAGCAGGAGAGCGTCCTGGTGAACGGCTAGAAGAACGTCCAGGAGAGCGACTCAG
AGAACGAGGGGATGTGGACCTGATCCTCTGCATTGCTGGCTGTGGTGTGTATCTCTGAGG
TGCTCCAGCACCGGACGGCTCCACGTAGAGCTTCCCAGAGCTGACGACATTTCCTTTCAT
GTTGGTAGCAAAGGCTGTGTACACGCCCTCATCTTCTGGCTGAACCACTGGCAGTCGCAG
GCTGGCTCGTCCATCCTGGAGGACTTCCATCTGGTAACGGTCACCAGACCTGATTCGCTG
GCCATCTTTGTACCAcGCAATCTTTGGCAGCGGCATTCCAGCCACCTTGCAGTGGAAAGT
TACGCCCATTCCTTCCATTATCCTGTAGTTTTTGACAGGAGTGTCGAAGGACGGCTGCAC
GGCCTCAGCGGGGgTGGCGGTCACCATCAATtCTCCGTCCTCTGTCACTAACTGTTTGTA
TGTAATCGTCATGATGCGGAATTCAATTTCCTGAATGATCCTCAGCTCAATGGCTGAAAG
ATGGAATTCCTGTCCTGAGATGATGGTGGTGGTGGTTTGCTCCATTGGGGTAACGACAAC
GGGGGgAATGTCTCCTACTTTGGGCTCCTGCACCACAGCTGTCACTTCAGTCTTAAAGGT
TGCTTCTTGTTTCTTCATGTAGATTTCATATTCCTCTTCCTCtAGCAGGTTGGCGGAGGC
TGAGACTTCTCCCAGCTGGTTCTTGGCAAAAACGGaGTATTCTCCGGCGTCATCAGCGAA
GGTCATAGAGATCTCTAATTTGCATTCTCCAGAGTCCTTCTTGTAGGCAACTTTGTATCT
GTATCCAGTAGTGAGCGGTACGCCGCCCTTCTTCCAGATGATGTGAGGTTTGGGGCTTCC
TCCAACCTGGCATTCAAACACGACACTTCCACCTTCCACCAACTTCTGGATGGTCGGCTT
CCTGATGAAGAAGGGAGCTGCGGCAGCAGCTTCTGTCTCACTCACCTGAGACATAGTCTC
CTCTTTGGCTTCTTCGGTTACAAGTTTCACAACAGTTTCAACATGTTCAGTCTCTCTGCT
CTCGATGTCCTCGGACACTTGGACGAGAAGGTAGCAGGAGGTGCTCACGGTTCCCGCCTC
GCTGGTGGCGGTACAGGTGAAGCGCCCGCTGTCTTCAGCGAACGCCTCGCGGATCACCAG
CTGGGCGATTCCGTTCTCATAGCTAATCTGGAAATCAATTGAGCTCTCAATCTTGTAGTC
CTCTCTGAACCACATGATGACGGGTGTCGGGTTACCACTGATCTGGCACTCCAGGGTCAC
CGACTCGCCCTCTGTCACATTTGTGTTCTTCAAGCCTGACACCAGTGTGGGCGGGATAAC
GCCGGCACCAGCAGAAGGTACGGCTGCTGCCTCTGTCACCT
>contig06175  gene=isogroup00008  length=537  
atgtggagggcGGTCGaGCTGAAGAGGAGgAGGCTGTAGAGGCAGCCGCTATGACTGCCG
ATCAGCAaTACCGAGCCAgCCGGACTACAaCAaGAGTGCAGGCTGGTCAAATGATTCCCA
CTGCTCAGGaGTTTACAGCTGAATCcACCCTGCTGCTGCCTCAGATTCAGAGAaCAACaG
AAaTCTCCACCCACGTGGACAcTGgTCTCGCTCcATCTCCAGTtccACATTTCACAGTTT
CtAAAGTTtCGGTCCCAAAACACGAGTCTAGCTCTGAGGTTTCCATCGCCGGCTCGGCGA
TCGCTACTCTGCaGAAAGaGTtATCTTCATCCGCTGCCACAGCTaGAAAGATCATCAGGC
CTGTCAAGTCTCCCAGTCCGtcTGGTAGAGtGTCAGCGACCAGAGAGACACCAGAGCCcG
TCCCGCCACCATTCAAAGaCTTTGCTGAGAAATATCAGAGtCGTTTTGGCGCTGAGTTAC
AGACGGGGgTGgTGTACTCGGGGGgCATGGAGAAAATGTATGAGGACTGGGGAGCCC
>contig06178  gene=isogroup00008  length=1186  
GCGTTCAGAGCCTGATAGGAGACTTCACCAGCCTGATCCAGCTGCACGTTTTTCAACGTG
AGGAAACGTTTCCTGCCTTCAGATTTAATGTCGCAGGTCGGTGTTCTCACCAGCACCTGG
CCCCTCAGCTTCCACTCCCCAACTACATCATCCTCAGATATTTCAGTCTCAAAGTTGGCC
TCCTCCTTCTCGACCACCTCGATGCTGGAGAGAGGCTTCAGGATCTCAGCCTCACGTTCT
CCAAGTGTGAGTTTTGCAGTGTATCTGCGATCCTCAACTTGGATGGTATAGTCTGAGACG
TCAGTGGGCTGGCAGTTGTTGATGGTGAGCATCACGTCCTTTCCATCCTTGGTGATCTCC
ACCTTGTCAGAAGGAGCGAGCTCGTTTTCTCCTTTGTACCACTTCCAGTTGGGAGTGTCC
TTGAACAGCTCGCCTTTGAACGTAGCCTTGGCCTTTGGTTTTACATGCTGGTCTCTCAGA
GGCTTCACCAGCCAGTCTTTGATGATTTCAATCACTTTCACATTGGTTGAAGTCTTGACG
TCCTCTTGTCCTTCTACCTCACAGGTGTATTCGCCAGCATCGTCATCAGTGGAGTTCTGG
ATGGTCACAGCGTGCTGCATGCCAATAATATTAATGGCCACTTTTCCAGCCTTTTTCTTC
AGGAGGGCACCGTTACGCTTCCAGACCACATCTCTCTCTTTGTTCAGCTCACAGGTCAGG
TACATGGGCTGACCCTTCATACATGTCGTCTCCGGCTCCAGTTCCTTCACCCATTTTACA
GGCAGCTCTTCAACAATGAGCTTGGCAGTGCATGTTATTTCCTTGCCAGCATTCTTGGCC
ACACAGGTGTATTCACCGGTGTCTGACAGCTGGACATCAATAATGTTCAACTTGCGGTCT
TTGCCATCAGCAGTGAATTTGTGCTTGGGGCCCTCACGGAGGTTGCTGCCATCTTTCATC
CATGATGTGATGGCAGTGGACGGAGAGACCTCACATTCAAACACAGCAGATGAGCCGATA
GACTCGGCCTCCTGCAGCACAATATCTTTAATCTTCTTGACGAACTTCAGAGGGACGGCC
TTCAGTTTGAATCCTCCGAAGGGTTCCTCTGGTGGTGATGGGCCTTTACCACCGGGCCTC
AGGCCCcGGCCCCTGCCACCATCACCAGGTGATGGGGTTTGTCTCG
>contig06179  gene=isogroup00008  length=7826  
AGGTAATGTAGTAAACAGTTTAATCCCTGCTGATCAACTTGAAAGACATTGTGTTAAACT
TTAaGTCTTTCTtGTTTTgTTTCATGTTGCTGTGATCTGTGTGTTTCCTGTAACTCTTTA
ACAtGTTTGTCCAAATCTTCTGAGATGCTTTCTTCTCTGCAAAACTCTTGAGTTTGATCT
TGAAATTAACATCTTCCAGTGTATTTGGAGTTGACAGTAGATTTTGGGATGTTTGGAAAT
AGATTTAGATCTATGCTTCTACAAGCTAATTCTACACACTAAGTTCACAGCTGTGGTGTG
TTGATAACGAAGCTCACACCTGGTTTCTGAAATAACCTTATGATAACTGTAGAATAAAAA
CATTTTAATGTTCTCTAAAGTGCCATCTGTAGCCAAACCAGAGGAAGCCGTAGTTCAGCC
ATTTGCTGCCAAGATTTCTCCATCAAAGACTGAAGATAGATTAACAAAAGGTACTGGAAA
GACGGTGTCATTTCCCATCTTTGAACTCTTTGATCTGTGTTATCATATGTCTTATATGTC
ATGTGATTGAAaCCGGTCcATGTTGTGTGTTTTATGTATTGAGCAGTTTTTGTAGTTGTC
GTTGTGCTAAACaCTCGTTAGAGTGGACACTAATGTTAAAGTCTTAGCAGTTACCAGTAC
TGAACATATActGTATATAATGTTCTTTAAAGCACCTGAACCACCAAAGCCTGAAGAACC
TGTAGTTTaCCAAACTGCAGCCAAGGTCACTCcACCTAAGGCCGAAGCTGTTCCATCTAG
AGGTATTGATCTTTGACGTTGCTGTTGAATTCACTCGTGAAAGAGTGTAATCTTTGTTAG
CCTTGGTCATTTTtGCTGAAGGTTAAACAATACATAATATTCTCTTAAGTGCAAGATGTA
CCCAGACCAGAGGAACCTATAGTTCAACCATCAGCACCCAAGATTGCTCCACCCAAGGCT
GACACCGTTACAACTAAAGGTACTGTAAAGATGCTCTTGATAGGTTTCTTAGCTCTTTTG
TTCTGTTTCCTGTTTGTGTTTCTTGTGTTTTAAGCTTGTTCGGTATCAGTTTCTGCTTTT
GGAACCCACCTTAGTTATCAGACTGAAAGTAATCTTCCTGAAATATCTTCTATGAATATC
TTTGAACTTCCTAAGCACTCGTTAGAGTGTGACTTGCACTTTTTGTCAAAACATGGTGAA
CAAGATAATCATCTTATAAATAAATCTTCTCCAAAGTTGTCTCAGAACCAACAACATCTC
CACCACATCTGCTGACTGGTAAAGCTGAGCAAGAAGAACCAAGGTATATCCCTGACACAA
AACCAGAAGAACCAAAGAGGGTTCCAGAAATACCCAAGAAGGTTCCTGAAGAACCAAAGC
AGGTTCCACAGGCACCCAAGAAGGTCCCAGAGGCACCCAAGATGGTTCCAGAGGAACCAA
AGCAGGTTCCAGAGGCACCCAAGAAGGTCCCAGAaGAACCAAaGAAGGTtCCAGAGGCAC
CAAAGAAGGTCCCAGAAGAACCAAAtAAGGTTCCAGAGGCaCCcAAGAAGATTCCAGAAG
CACCcAAGAAGGTTCCAGAGGcACCCAAGAAGgTTCCAGAAGCACcaagaaGGtttcAGA
GGCACCcAAGAaGGTtCcaGAAGcaCCAAAAaaGGTTtCAGAGGCACCcAAGAAGGTCCC
AGAGGCACCcAAGAAGGTTCCAGAAGAACCGAagAAGGTtCcAGAGGCACCCAAGAAGgT
tCCAGAGgCACCCAAGAtGGTTGAAGAGGAACCaAAGAAGGTTCCAGAAaCACCAAaGAA
GGTTCCAGAGGCACCCAAGATtGTTCAAGAGGAACCAAAGAAGCTCCCGGAAACACCAAA
GAAGGTACCAGTGGAACCAAAAAGGGTTGTGGAGGAAACAAAGATGGTTCCAGAAACACC
TAAACAAATTCCTCAGGCTAAAATGCCTCAGCAACAAGGTAGATATGTCTGCAAACACGA
CTTTGAGTTTGAACTTATCTTATTAACTAATCTTACTCGATCTCATTAACTTAACCTTAC
TCGTTTTACATATTTTAACTATTTTTAGGACTTTACAAACGATTTGTTCTCATGTCTGTT
CTGTCGtCTGTTGAACTTGTGCTACCTCATGTCAATTATCAAAACAGTAAAACACAGGGA
GGTACTGCAGCACTAAAACAGCACTAGTTAAACCAATGCTGGAGAGAGGCAAACCCATCA
CAGGTGTGCTTGAACTTAGAAGTGTTTCTCAGGTAGTCTTAGAAAGTCTGTAAAATATCC
ATCAGTATTTTGTAGTTTGACAAGTTGCATTTAATTGTCTTTGAAACCAGATGAGATAAT
TCCTTCTGAAGTATCACTCCAGCCAAAGTCTAAATAAACTACATACCAGAGAGGTAGAGA
TTCATAATAACACAGTTTAGGTTTAAAATGAGGACCACAGTTCAATGACTGATATCTGTG
TTTTTTGTATTTTTGTGTCTTGATGATTTTTATCTTGTGCTGTTTTCCTCTTGGCCACCG
CTCAATGGTGCAAATCTTCTATCTTTGGTGACATCTTAAAAAAAAaCCTCAGTTCCCTTG
AAGATTGAGCTGAAGCAAACAACAGAAGTGCTTGAAGACAACAAGAAGTCTTCTCCAACG
ATGGATCGTGGAGAATTTGGTGGTGAATTTTGGAGGGTTTCTCTGCAAGAAGAAGTTGGA
CACTGGCAAGAAGAAGTCAGGACATTTGAAAGGAAGATGGGGTCGATTGTGAGAGAAGAA
AGCACTTTGAAAAGGGAGATAATACAAGAAATGGTTATTTCAAAGGAAGAGGATGAGGAT
TCTACATGgTACAAAGAAGATCAACAGGTTAAGCCATTAGAGGACATTCAACAAGCATGC
ACAGAGTGCGAAGCTGAAAAACTGGAGTACACTGAATCTCAGGATGAAGAAGCTGCAGAA
AAGAGAGAAGAAATGTCTTTGAGGCTTGTCTCTCCACCTCTAAAGGAGGCCATTCAGGAA
GTCACACCTCCAGTCACACCTCCATCTGAAATGACTCCCACAAAGAAAGACACTTCTGGG
TTGACAATCAAAAAAGATGTAAGGGCTTACAAGAAAACTACCCAAGAAAGAAAATTCAAG
AAAGCAGACATTCCACCAACTTATGCCGAGCAGAAAGAAGAAGAAGAAAGAAGAACTGAA
TCATTTGCATCAGTATACCAAGATGAAACTGTCTATCCAATGGATGATCTTGTTAAACCT
CAGATCTCTGATACATCTAAAGAAATCACCTTACCAAAGCAGTTCCCTACAGTACCTAAa
GAAATCACTCATATGAAGCAAGCTGAGTCAGCCAAAGTAGAAGAAGCTCTATCTGAAAGA
TCCATGCCTTGGAGAGAAACTGTTTCACCTCCACCCGATCAAGACTTACCCCAAAGTCTT
CCTGAAACTaTTATTTCTCATGCTACGACTACTGTTTCACCCAAAAAagAAGTAGAAACC
GCAAGGCAAGAAATCCCCAAATCTGCCAGAAAAATGTATCCCAAAGACATTGTACCTCTG
GAGAAACCAACTGTGTCAGAAGAAATGTCTTTTGGAGAACAACTTGTCCCAGCAGTAGTG
TCCCCTCCAGTTCCAGCACAACTTCCGTCACCTGATCAAGACTTACCCCAAAATCTTCCC
AAAACTATACCTCCTGATACCGTAACAGTTGTTCCCCCCAAACAACAAGTAATGACCCCT
AAAAAGATTAATTCTGCAAGGGCAGAAATTCTGAAAGCTAAAGTGTCTTTTGAAGAGGAA
CTAATCCCAGCAACAGTGTCCCCTCcAGCCACAGCACAAATTCCTTCACCCAAGAAGGTA
TTCTGTCTTGAGGAAGACATTTCACCTCCAAAACCAaTTGTTCTgCCTCCAAAGATGACc
TCCCCTGCAGAGTTTATTCCTGAAGACgTGAGTCTACCCAAGAAACCTGTCACTAAAGAC
AAGGTACCTCTAACTAAACAATCCGAAGTTCCAGTAGTGAAGAAACCTCATCCCCcTGAA
GAAGAAACTCTTCAATCTAAGACACCTGCTGTTCTGACACaGAAAaTAaTCACACCGAAG
GTGGATTCTTCGGAAGAAGAAAGAACCAAGACAACAAAACCTGGAACAACAAGAGAATAT
AACAAGAAAGCAAAGAAGGGAACTCAGGAGATtGAACAACAAACTCTtCAGACAGGTATt
CTTTCTCATTTGAGCTGCACAGGCTCGTGATCGCCGTAAGATCACTCCCTCTTTAAAAAG
ATTTAACTTCTTATATTTTACACTAATCTTCACATCCATCATAGTTAGTCCTGTCTGTCC
GTTGTTTTACATGTTTTGTgTGTTACTACACTGCAAGGTACACCATGTaCTAAAAAACCT
TtcTTGGTCTACTCACATCTTTCATTGTTGATTTATGTGCTTTCCTTTAGTTGGCATTCT
TTTTCGTCTTCTTAATGTTTTtGCAGTTTGAAGTGATTCATATCTGAATCATCTTGTGTT
GTTAaTAAGTCTTAAAaGACCGTGTTGTTGTCTTGgTCGTGATCTTGgCATCTTGTATTC
CCAAAGTGTCTCCTCCAGAGGaGAAGAAACCCTCTGCACCAACACCAAAGCCTTCAACTC
CTcTtGCTCCTGCAGCCAAAGTTGCACCCCcTGCAGGTACTCAGTTTGTACTTTGGTCAT
CTTTGCTGGCTCATCAAGATTCAGCCATGTTGTTgTtCTTTTtGTCAATTTgTTGGTGTT
GTTCTTATTGTCCTTCTtCTGTTCAGGTTTTCtGTTTTtAACTTTCTCATATGTTTTGAC
CAAGTTTGTTGTTTTCTTGGTTATGATCTTGGCATCTTGTATTCTCAAAGTATCTCCCCC
AGCGGAGACGAAACCATCTGCACCAGCACCAAAACCTTCACCTCCTCCTCCTGCTCCTGC
AGAGAAATTTGCTCCTCCTGCAGGTAGTTTGTTCACTTGGTTTTGTCTGTCTGTTTTGTT
TTCTTGCTGGTTGTTTCAAATGGCACTgtttttttCACTCAATTGCCATTTAACTTGCTG
TCTAATCTTtCCTCAGTCTTATCTTGCATTGTTTCAATGCAAaTGTCAGTCTTGATTGAC
CATGTTGTTGTCTTGGTCGTGATCTTGGCATCTTGTATTttAAaGTGTCCATtCCAGAGG
AGAAGAAACCATCTGCACCAGCAGCAAAGCCTTCAGCTCCTGCTGCTCCTGCAGCCAAAG
TCACTCCTCCTCCAGGTAGTTCTTAAACTTTGTGTTTtGTGGTaCCTAAAACCcTGTCCT
TTtGTTTTtAAGTTGTCTGGTTCGGTTTCTTTTACTTTCTGTCTGTTTGATTCACATTCA
gTTGTCTTCATTCTTAAATTCTTTATTCTGTTATTATGTCTTGTCACTTTTATATCTTTT
GTTCTCCTGCTCATGACCATTGGTATCTTGTACTCCCAAGTGTCTCCTCCAGAGGAAAAG
AAACTCTCTCCACCAACAACAAAGCTTCCAGCAGAAAAAGTCGTTCCTCCTGCAGGTAGT
TTCTTCTGTTTGTCATCCATGTTGTTTAATTTCCTGTTCTTCTTGCCTTaTATAAATCTG
TTGGTCTGAATTCTTCAAATTTGTCtGTTTTAAGTATCTGTCAGCTGTTGCATGTTCACC
TGATCTTTGCCAGTGACTTAATCAAGTTGGCATTCTTGTAGCTCAAGTTGCACcAGTGGA
GAAGATTCCATCTCCACCTGCCGTTAAGGCTGAACCCTCTCCTGTATCAAaGAAAATCTC
TCCACcTGAAGGTAACATCTCTTCTATAACTTtGATTTATGTTGTTCTCTTCTGTTTGTC
TCAAaCTTTAAAGGATTTCTGTCTTCATAGTGAGCAAACTATGTTTtGTTTTAAGAAATC
CTgTCACTTTTtAATTCTGTTCGTCTGATGTTTGTATACTTTCTTAACTCAAGTGTCTGT
CTAAATAGTAAATTAAGCTTTTCTGTCTTTGATTTAGCCTTATtCTTTTTATAGTGCCTA
CTTACGTTGATCTTATTCAAATTCTTGCAGACAAAGAACCAGTTTCCGCACCTGGACCAA
CTAAAGGTATATGAAATATTAGCGTCTTTATTTTGAAAAGGAACATTTTAATACATATTG
CTGTGTTTGTTATTCTCTCAAAGATGTTTTtAATTTATATGTTCCAGTGGTGTGTGTGTG
TCCAATGTTGTAAAGATGTCAGATGAACTGTTGAGTTTCTTGTATGTCTCTATGTGAATG
TTATAAAAATGTGTATTTACTGCCTCAACTACAGCGCCAACTCTTAAGCAAAAGGGTAAG
ATTCCTCTTCAGGAGGCAAAAGCACCTGAATCTCCTAAGATGAAGAGTAAGTTTACAAGG
ATACCCAAAGAAAAGGAACCAGAACCAGAGGTCATTAAGCTGAAGAAGGTTCCAGTAAAA
GCTCCAGAGCCCGAGAGACAAGTCGAAACTCATAAAGCTGAAGTGACAaGGCATTATGAT
CCAGAACTAATGGTTCATGGACTTCATGACAGAGAAGATCGAGAGGTAATAACACTTGGA
AGAACTGAGCGGGTCTTTACTGCAGAGGAGGAAACCGCTCAGTTAGGCTACTTTGAGGAG
ACTGAAAGGGTTGCAGTTGTACCGAAAACTGAGAAAGAAGGATGGACAAGAACCCAGAAG
CCACAGAAAGAGGAAGAATCTGAGGTGCCAAAAGTAGAAAAGAAGAAAATAACTAAACTG
CCAAAGGCAGATGAGCAGAAAGAGTCGGTCAAACTAAAGCCCTTTGAAAAACCAGGAAAA
CCAGAGGAAGAACTGAAAAAGATCGAACTGAAAAAGGTGCCAACTAAAGCCAAAGAGCCC
AAGAAGGAAGTTATAACACAAAAAGCTGAAGTGACAAGACATTACGATGATGAACTGACA
GTTCAGAAGCTTCGCCAAAGGGAAGATAGAGAGTTAATAACAGTTAAAAGAACTGAACGA
GTCTTCACTGCAGCTGGAGAGGCACAAGAACTGGGTCAGATGGAGGAACCTGAAATGGAA
GAAGCAGTAGATGAGAAATCGAGATGGATAAGAACCCCTAAAACACAGAAAGATGAAGAA
CCTGAGCCAGATTTAACAAAAAaGAAAATAAAGAAATTGCCAAAGGAAGAGGAGGAGCCC
GAAGTGGTAACACTGAAACCATTTGAAAAACCACAGAAATCCAATGCAGCTGAACCTCAA
AAAaCTAAAGAAGAAACCGAGGCAAAGATGGACATTGAACGCACTCCATTTAAGAgAGGT
GAGATGCCACCGAGAGATCAACCAACTGCTGCTATAAAAGACAAAAAAGATGAAGATGCT
CCcTTGACGAGTCCAGAGGCAACTCCTGATGTCAGCAAAGATCAGAAGGAGCTCCCACAG
AAGACAAAGGTTGATCAAGTACCCAAAGACAAGGAACCTACaaCTGCAGATAAGCTTCGA
GGAAAACCTAAAACTATTTCCACACCAGATAAAGAgaaagagagggtcgTGTTgaagcct
ttcaccaaagccggcaagcctgaagaaaaaacagataaagaatccgaggaccagataaag
aagccagtggacgtaaaggtaccaagccgaactccaaaaggaagaaattccgggagAGCA
GAaGAaGCAGCaGCTtATGCCTAAAAAAGAGgatGAGAAaCcTCAGgaGAAAGaCGaGCc
AGCtGTtCcACTCATGACgcccagtccaccaggcaagaaagaagcagagaaagagattcc
accaaaacaaacggatgccttcaagagcagtactgagctcaaaaagacctcttcaccaag
agtgggtaaagacaaggtagaagaag
>contig06183  gene=isogroup00008  length=9774  
CGACCACAGTGATGGTGCAGAGTCCTGTGCGAGTTCCGGCGGCGTTCTCCAGGTTGACGC
AGTAGCGGCCGCTGTGTTCTCTCTTAGCCTTACTGATGTTGAGGCTGAGGTGGCGAGCAG
TGCTGTGGAAGCTGATCTCTTCGTCTGCCTTCAGCTCCTCGTCGTTCTTTGTCCAGGTGA
TAGTCGGGGTCGGTTTGCCGGTGTAGCGTCCAGACAGCGTGCAGCTGTCTCCCACCTTCA
CCATCATCTTGTCtCTGAAGTCCAGGTCCAGATTAGGTGGTTCGAGCTCGTCCTTGCACT
GGATGGGTTTGGTGGCGAAGGATGGTTTGCCTTGTCCCACTTGGTTGACGGCAGAGACTC
TGAACTCGTGGCTCGAGCCATCTTTCAGCCCTGTCAGTGTGAACTTTTTGTCCATCAGCT
TGTTCTCTGCACCTATCCGTGTAAAGCTGTCCCGGCCGATCATTCGGGATtCGAGGACGT
ATTCAGTCACCTCAGCACCACCATCATACTTTGGTGGCCTCCAGGCGACGGAGATGGAGT
CCTTGGTAACAGCAGTAACGATCAAGTCCTCTGGACGCTCCGGGACGGAGATGGGGTCCT
TGATGAGAACCATCTTGTCGGTTTCGATGAATGGTCCCATGCCGATGATGTTCTCGGCTG
CGATCCTGAAGAAGTAGCCCTTGCTATCAGGAGTCCCTGCACTACGGCGTTGTTCCTGGT
CACTGTGTAGGACACAGAAGTCCAGCCCATGCGGTCTGATTCCCTCTTCTCGATGATGTA
GTTGGTGATGGCTGAGCCACCGTCATCCTCGGGGGAGTACCAGGTCAGCTTGCAGGAGTC
GTTGGTCAGATTCTCGCCGgCGAAGGGAAGACCGACTGGTCCGGGGACGTCTAGGACCTC
AACGATGACAGCCTTCTTCCTCTCTCCTCCCTCATTCTTGGCACTCAGTGTGTAAATTCC
CTGGTGCTGGCGCCTGCAGTTCTTGATGACCAGCGAATTGGAGATGCCCGTTGTCTCCAC
CACGGCTTCTTTGGGTACCTCAGCATCGTCACGGCACCAGTTGATCTGCGGGGCGGGTTT
ACCGGACACGTAGGCAATGATGCGGATTGTGGCACCTGCGTGGACCACGATCTTCTCTTT
CACTGAGGCGTCCAGGTCCATCTCAGGAGGAATTGTTCTGTCTTTGGTCTCGATCAGCTC
GGACACGAGTCCTGGTTCTCCAACTCCGGCTGCGTTCACAGCTTTGACTCTGAAGCGGTA
GAGACCGCCTTCCTTCAGACCGGCCACCACGAACTTGGTTCCTCTGATCTCTGTGTCCTT
TGCCTTCTCCCAACCCTCATCTGGCTCAGGCTCCTTCTCCTCCTCCTCAGtGTCACCCAG
CATGAGCAGTTTCCTCTGAGCTTTCTTCTCCTCCTCCTCCTTGTTCGCCTCCTTGAACTC
CACGATGTAGCCCGTGACCTTTGACCCTCCGTCCACCAGAGGAGGGATCCATTCAAGCTC
CACCGTCGACTTTGTCCAGTCCGTCACCTTCGGCATCGGGGGCCCAGGAGGTGCGATGGG
GTCTCTGCAGAGCATTGGGTCAGAGGGCACACTGGGCAGACCGCAGCCGGCAGCATTGAC
AGCGATGACCCTGAACTGGTACATGGCGCCcTCcAGCAAGCCGGTGACATCCCAATTGTT
GCCCAGTGGCAGAGCTCGGATTGGATCGCGAGTGACGCGGGTCCAGCGCTTGGAGGTGGT
CTCCTTCTTCTCtATGAAGTAGCCAGTGATGGAGGAGCCGCCGTCATACTTGGGCTCATC
CCAGTTGACAGTCATCGACTCCAGACAGATGTCAGTTACAGTCGGTTtCTCACACTGACC
CGGGACAGTGAAGAGGTTTCTGGCCTTCTCTGGCTCGCTGACCAGTGGAGGTCCAACTCC
AAACTTGTTCTGGGCCATGACTCTGAACTCATACTCGTGGTTCTCAGTCAGTCGAGTCAC
CACGTAGGCACACTCCTTGGGGTCATTGGAGACGTGGACCCAGGACTTCCTGCTTTCCTC
GCGCTTCTCAACCACATAGTTGGTGATCTTTGATCCACCATCGTCTGTGGGGGGATTCCA
AGCCAGACCAATCCTCTCTGCAAACACTTCaGTGAACTTGATTGGTCCGACAGGTGGGCC
AGGAGGtCCGAGCACGGAGAGCTTGATGTCCTTGGTGACGGATCCCAGGCTGTTGCTTGC
AGTCAGGCTGAAGAGGGCGCTGTCGTGCCTGCTGGCCTGCTGGATCAGCAATGTGCACTT
GTTCTGGGTCACCAGTTTGTTCATGTGcTGGTCATACTGGACTGGAGCCTTCTCCTCAGG
TTTGGCCAGACTGGCTTTATGCCAGGTGAGTGTGGGGAACGGACAGCCGCTCACCTTTGC
CACAATGCTGACATCACAGCCCTCCTCGCCCTCCATGGCCTCaCGCAGCTCAATGGTTGG
AGCACATGTCTGATCCTTGATGACCAGGGGTCCAGCAGTGGCGgAGGGTCGGCTGGGTCC
AGCAGCGTTCACAGCTTTTACTCTGAACTCATATTCTCCTCCCTCCTTCAGGTCCTCCAC
CACGAAGGTGAGCTCCTCCACGTCTCTCTTGTTGCACTGCTTCCAGGTCTCTTTCTCCTT
TCCGCTGGTGTCCCAGCTCAAACGTTCGATGATGTAATGCTTCACTGGAGAGCCACCATT
GTTTTTGGGAGGCTCCCAGCTCAAAGTGACGGTGTTCTTCGTCACCAGGTTCACCCTCAC
TTTGGTGGGGGGgTCAGGTGGGTAGATGGGGTCTCTGGCCCGGGCAGGCTCAGTGGTGAC
AGTGAAcGGACTGAATCCAAGTCTGTTCTCAGCTCGCACCCTGAACAGGTAGTCCTGACC
TTCTAGCAGGCCGGGgACCACGTAaGCCTGGCTGGCGCAGGCTGCATTCACCTTTGTCCA
GGCCTTGTCAGTGACACATTTCTTCTCGATAAAGTAGCTCTTGATTCTCTCTCCTCCATC
GTTGTCAGGGAGTTTCCAGATCAGCCTCATCGTCGAACGGCTGATGTCAGTGACCCTCAG
GTCCTTTGGAGGtCCAGGAACGTCGAGGACGTTGACTCTGCAGTTGATGTGTTTCTGTCC
GgACTTGTTCTTGGCAGTGATGGTGTAGCGTCCAGAGTGGCTTCTCAGACTGACTGGTAT
GACCACGACGgACGTGGTGTCGGTGGACTCGACCTCAGAGTCAACAGGAAGTGTGTGCAG
TTTCTTCTTCTTGTGTGACTTGGCTTTGCCATCATAGTCCCAGGTTACTTTGGgAACAGG
aCGTCCCTTGATGGTGGCaGGGATCCTGATCGGATCTCCAGCACGAATGCACAGCAGGTC
TTCCATTACTATGTCAATGCTGATGGAAGGCGCAAGCTTGATGTCTTCAACCAGAACCTC
TCCAGTGCGGGGGCTGGGGTCAGACTCGCCAATGTCATTGACAGCGATGATCCTGAAGTG
GTGGCGCTTAAGCTCGCGGAGATTTGGAACGGTGAACTCGGTGGTGGGGCACAGGCTGTC
TGCGTCATTCACACTCACCCAGTCTGACTTGCCCTCATCCTGGATCTGGATGATGTATCC
CTTGATGGGGCTTCCTCCATCTCTCTCTGGTGGTTTCCAGGCCAGTGTGACACTGTACTT
tGTTTTATCTGCTATCTCAGGAGCAGCAGGCATGCTTGGAGGAGTGATTGGATCGACAGC
AAAAGCAGAGTCGGACGGTGCGCTGAATGGTCCAGTTCCTGCAGAATTGCAGGCAGCAAC
CCTGAATTCGTACTCTGTACCTTCGATCAGACGAGTCACCTGGTACTCCCAGCCTTTCAC
GCCCCTCTTGGTGACCGGCATCTTGTTGACTTTGGCCCAGTAGTCAGTGCCTTTCTCCCT
CTTCTCCAGCCAGTAGCCAATAATCATAGAGCCGCCATTGTCTCTGGGAGGCTCCCAGCT
GAGGGTCATGGAGGTCTTGGAGAACTCTGCAATGGTGGGTTTCTCTGGTGGGCCAGGAAG
GCCGAATGGGTCTGTGATCTGGACTTCcTCTGTTCCACAGGGGTCAGATATGCCGTAACG
ATTCTCAGCTCTGATGCGGAACAGGTAGTTCTTGTTTGTTTCCAAGTTCCACACCCCGTA
TTTCCTCTCAATGATGCTGTTGGTAACCTGCACCCACTGTGGCTCAGGAGGAGCTTCCTG
TCCCTCTTCCAGCTCTGGCTCCTCTGTCCTTACGTCCATCTTCTCAACAATGTAGTTTGT
CAGCTCGCTGCCACCATTATCCAGCGGTGCGTCCCACTGGAGGTAGCAAGACTCTGCCTT
GATGTTGGACACTTTCACATTCCTGGGTGGAAGTGGCCGATCCAGCACCATGACAAAGGT
GGTGTGTTTGGCTGAACCCATGTTGTTGGAAGCAGTCACAGTGTAGCTTCCACGGTCCTT
CCTGTTGGCTGCTGGGATGGACAGCGTCGTCTTGCAGTTCAGCCTGCCAGTCACCACAGT
CTCCATCAGCAGAGTGTCGGTGGGCTCTTCGATCACAACATCATCCTTGGACCACTCGAC
CTTAGGGATAGGTAGGCCCAGGACATCAGCGGGgATCTCAATGGGTTCACCCTTCCTCAC
GGTAATGGAGTCTCCCTTGAAGATCTTCAGCATATGGACCTCAGGAGCCACTTCATCATC
TTGGATGACCACAAGGAGTGGGATGGATGGCTCGCTCTCTCCAATCAGATTGGCACACTT
GATCCTGAACTCATACATCCAGTCCTCATCCAGGCCCTCTACAGTCATGGTCATGTTAGG
GCAGATCTCTGTGTTGCAGGGCACgAAGGCCTGCTGGTCCTGCCTCTTCTTCTCAACGAA
GTAGCCAATGACAGGGCTGCCGCCGTCATTACGCGGTGGCTTCCAGGCCAGTGTGATTGA
GTTCTTGGTGCGCTCGGTGTAGTGGAACTTCTCCGGGTATGATGGTGGGCCCTGTGGGTC
CACAGCCTTGATGGGTCCCAGCTCAACAGGTGGGCCCATGCCGTACTTGTTCTTTGCAAT
GACCCGGAACATGTAGTCCTGTCCCTCCATGATGCCAACGCACTCACACTTGGATGAGGC
GGTTTCAATGGGCTGCCTCCATGTGTGCATCTTAGCATCTCTACGCTCAACGATGAAGCC
GGTCAGGTCGCTGCCTCCATCATCGTCAGGATCATCCCAGTTCAGGAAGATCATCTTGCG
CGTGACAACAACGGGTTTCAGATCCGTGACGGGTCCGGGGACATCCATGACATCCACTCT
GATCGAAGCACCCTTGATGCCACTGGGGTTGCAAACAGAGATGTGGTATTTGCCACAGTC
TTTCCTCTGAGCGTTCGGGATTGAAACAATGCTGTCATTGCCCTCAGTGAGGATCTCCAC
ACGGTCTTTGTCCGGTTTGGCGTCATCCTTGGTCCAGGTGATGGAGGGgTAGGGTTTACC
TGTGACTGTAGCAGGAACTCGGAGGTTCTCTCCAGCTCTGATGACCACGCCGTTCTTGAT
TGCCAGGTCCAGgTCAATCACTGGACTCTCTGCGGGATTCCTGACAAACACAGACTCTGT
GAATCCTGGTGTTCCCTCTCCAGCAGAGTTGCAGGCAATAACTCTGACCAGATATTTGGC
TCCTTCACGGACTCCATAGACTGTGAAGGCCCGGCTCTTCCAAGGACGCTCAGTAGACCT
GGACCAGTCCCTGGTACCAGCAGCCATGGCCTTATCCACATGGTATCCCAGGATCTCTCC
TCCACCGTTGTCAACaGGTGGGTCCCACTCCACATCGATGGAGTGGTCAGTGGTCTGCAC
TACTCGGGCAACTGGAGGTCCAGGAGGTAAGATTGGAGCCTGTGCTGTCTTGGGTTCAGA
gGGGGGGCTGAACTTTCCGGGGCCAGCCTGATTCTCAGCCGCCACCCTGAAGATGTAAGT
CAGCCCCTCTAGTAGACCTTCAACATCCAGCTCAATGTCTTCAACAATGTTCCTGTTGAC
ACGTGTCCAGTGTGAACTATTGATCTCACGGCGCTCAACCCAGTATCCCAGGATGGGGCT
GCCGTTGTCGTTTGGCTCGTTCCAGGTGACCAGCATGCTCTTGGCCGTTATATCGTCAAT
CAGTGGCTTCTCAGGAGCCTCTGGAGGTTCGAAAGGATTCTTGGCGATGAGGGgTTTGGA
GATGCAGTATGGACCAGGGCCAAACTTGTTCTCTGCCCTGACCCTGAAGATGTACTCCTT
CTTCTCGATGAGTTTGGGCACCAGGTATCGACATCCTCTCAGTGTGGAGGTGACACAACT
CCAGCCAATCTCCAGCTTTGAGTTGTCTTTCTTCTCCAGAGTGTAGTTGAGGATCTCGCT
GCCACCGTCATCCAGAGGAGGATCCCACTTGCAAATCACAGAGCTCTTCCTCACCTCCTC
AAATCTGAATTTCACTGGAGGCCCAGGAGTATCGAGCACGTTGACCTCGCAGGTCACTGA
GGCCTTGCCGTGGTCGTTCTCCACCTTCACCATGTAAACGCCGTGGTCGACCCTCATCGA
GTCAGTGATGACGATAGAGGACACTCCCCTGCGGCTGTTGTTGATGGACAGACGTTCGTT
TATTGTCGGGTAGTCGGTCTCTTCCACCTCCGGCTCCGCTGCCTCCTCTTCCTTCTTCTT
CTCCTCCTCCGCCTTCTTCTCCTCCTCCTTCTTCTCCTCCGCCTTCTTCTCCTCGCCTTC
CTTCTTCACCTCTCCTTCCTTCTTCTCTTCTCCCTCCTTCACTTCTTTCTTCTCTGCCTC
TCCCTCCTTCTTCTCCTCTTCCTTCTTCTCCACCTTCTTCTTCAGGGGTTTTTCAGGCCT
CTTGCGGAGTGGCTCAGGCTGGATCACCTGGTTGTTCCAGTACCAGGTGATCTGTGGATA
CGGCGAACCAGAAATGTTGGCGTCCAGGCAGATCTCGCAGCCTCGCTTCACGCTGAGACC
GGATTGCAGGCTGCCACTCAGGAAAACTTTCGGAGGATCAACAGCATCTGACGCCTTGAC
GTACGGCGTGTTGCGTGATGGCTCGCTGACCCCGGCAGCGTTTTCAGCTTTAACTCTGAA
GGTGTAGTTCTTGCCCTCCGTCAGCCTTCTGACtGTGTAGGACAGGACGGGCACCAGGAA
GTCGTTGCACCTCTCCCACTTGTCCTCGCCCTTCTGCTGCTTCTCAAGGACGTAGCCCAT
GATCTTGCAACCACCATCATACATAGGTGGCTTCCAGGTCAGTGTGATGGTGTTCGATGT
GGGGTTATGGGTCTCCACATCCACCGGGGGGTCGGGAGCATGTTTCTGGTCCTCAGCAAT
GACGGGgTTGCGGAGCTCAACGAACTCTCCTCCTCCGATCTTGTTGACAGCCTGAACTCT
GAAGTAGTACTCTCCATTGGGAATGAGGTCTTTCACGGGCCAGCTCACTTTGTTCTCTCC
GGACATCATGTTTACGTACGTTCGCCTCCCAGCCTCACGCCGCTGCAGGACGTAGTGAAC
AACTGGGCTGCCGCCATCgTAGTCTGGAGGATCCCAGGACAATTTGCATGAGCTCTTTGT
GATCTCAGAGGCCACGATTTCCTTACAGGGACCAGGAAGACCGATGACTTTGACGTTGAT
GGTGGCGCTGGCAGCTCCGAGTTTGTTCTCCAGTGTCACTTTGTACTGTCCTGCATCAGC
aTGAATGCTGCTGTCAACCTCCAGGTGACAGGAAGTATACTCCTTCCTGAAGCCGAGGCG
TTCGTCAGCCTTCAGCTCCTTTCCGTCCTTGTGCCAGGTGATTCTGGGTGAGGGGACGGC
TTTGAAGGGAACTGGGATGTGAAGCTTCTCTGTTTCCACAACAACCAGGTCCAGAGTCTG
GAACTCAAGTGTTGGGTTACAGTCAGATTCTTTGGCAAAGACGTTCTCAGAGATGTCGGA
GGGCTCGCTCACTCCCACGGAGTTGATGGCCCTCACTCTCAGGATGTACTCCTTCTCAGG
GACCACACCCTCTTCCACACGGAACTTCAGCTCCTTCACTGGACGAGAGTTGACCCTCAT
CCACTTCTCTGTGCCGGCCTCACACATCTCAACGTGGTAGCCgCTGATGGGGCAGCCGCC
AGTCCTCTGCGGAGGCTTCCAGGCGATGGACAGGAAGTCCCTGCTGGCTCCAGTCACGTG
CAGCTCAATGGGTGGTGATGGCACACCTGTTGGGTCTTCGATGGTGAGGATCTCAGTGGG
TTCACTTGGATGACCGACACCGCCCTCATTCTCGGCCCTGACCTGGAACTGAACTTCTGT
TCCCTCGATGACGTCGGTCACTCTGTACTTGCAGTCTGGACCTGAAGTCTTACCGCATTT
CACCCAGCGAGTTCCAAGTTTCTCTTTCTTCTCAATAGAGTATCTGAGGATGGGTCTGCC
ACCATCGTTCTTAGGTGCCTCCCATGACAGGTCCACATATCTCTTGCTCACAGCATCGAC
AGTGAGAGCGTACGGTGGCCCAGGAGAAGTAAAAGTGTCTTTGGCCAGCACAGAGTCTTG
CAGCTCGCAGAACGGTCCGAGACCCACAGCATTCTCTGCGGCAACACGGAACACGTAGAG
TGATCCGTCATTGAGTGGAGTCACGGTGTACTTCAGCTCCTTGACTGTGGTGTCTACAGC
CTGCCAGCCTTTACGCCTGACGTCACGCTTCTCCACCACATAGTTGGTGACTGGTGAGCC
TCCATCTCTCTCAGGAGCTGTCCACTTTAAGTCGGCACTGTTCCTGCTGATGCTGACGAC
GCTCAACCAGCGAGGAGCGGAAGGAGGATTGAGTCTCTCTTTGCAGAGCACTGGGTCACT
GGGCTCGCTTGGTTCaCTCTCTCCGGCCACATTAACAGCTCGCACCCTGAACGAATATTC
CTGCTTCTCCATCAGGCCCCTCAGGAAGTGCTCTAGGTTGTTGATGTCCTCTGCCACGTG
AATCCAGTCCACGGTTCCACTCTTCAGCATCTCAATGATGTAGCTGTCGATCTTGGCTCC
ACCGTCGTGCTCTGGTTTGGTCCACATCAAAAAGCAGGACGTTTTCGCCACATCCTTCAC
CGTGGGTTTACCAGGAGGCCATGGAGGATCAATAGGATCTTTGACAAGGATCGGGTCTGT
CTCCTTGCTGGGTTTTCCAGTTCCAGCCAGATTCTCGGCCAGGACTCTGAACTTGTACTT
CTTCCTTGTGGGAAGACCTTTAATTCTGTAGTTGGTGTCTTTGATGGGCAGCTTGTTGCA
TCTGATCCACTTGTCGTGGTCAGGTTCGTATCTCTCCACCCAGTATCCGGTGATGGGGCT
TCCTCCATCCTCATCAGGCTCATACCAGGCCAGAGTCAGGGAGTCTTTGGCGATGTCTGA
AGGTTCCAGCTTGTAAGGAGCTCCAGGAGTGTCGAAGGGGTATCTGGCGATGATGGGTGG
GTGCTCAGCTGGTGGGCCAACACCAAACTGGTTCTCAGCGAAGACTCTGAAGATGTATTC
CTTGAACTTGATAaGaCCCACAGGTTTGTATGTGGTTTGTTTAATGGTGGAGGACAGCCG
GTGCCAGATCTCGCTGTCGACAGCTCGGCGTTCCACGATGTAGTTGGTGACTCTAGAGCC
GCCGTCGTCACGTGGCGGGTTCCAGGCCAGGAAGGCGGACTCGTTGGTGATCTCAGAGAT
GTCAAAGGCAGCCGGAGGGCCAGGCTTATCAAGGATGTTGACGTCAACGGTGGCAGTGGC
GCGGCCGCTGCTATTGGTGGCCTCAATGATGTAGGTGGAGCTGTCGTCTCTTTT
>contig06184  gene=isogroup00008  length=3554  
ACCGTCCTCAGCCTCCAGAGGGCCCCGTTGTGTTCAACGAGGTCTACAGGAACTACATGG
TGATCTCCTGGAACCCTCCTCTGGACGACGGAGGCTGCGCCATCTCCAACTACATTATCG
AGAAGAGAGACACCAACAGAGACCTGTGGATGCCCGTCACCTCTTCCTGCACCAGGACCT
CCTGCAGGGTGCCGAAGCTGATCGAGGGTCGTGAGTACATCATCAGGATCATGGCTCAGA
AtATCTACGGCATCAGTGACCCCCTGCTGTCTGCAGAGAAGAAGGCTTTAGACGTCTTCA
AAGTGCCTGACGCTCCCAAACAGCCCACGGTGAAGGAAGTTTACCATGACTCTGCCCTCA
TCAGCTGGGAGCCTCCTGCCGATGGAGGAAAACCAATCACAGGCTACATTGTGgAGAGGA
AGGAGACCAAGGCCAACAGGTGGGTTCGCTGCAACACAGAGAGAATCTATCCAAAGGTGG
AGTACTGGGTGACAGAACTGCTGCAAGGTTGTGAGTACGAGTTCAGAGTCAGTGCTGAGA
ATGTGGTGGGAGCCGGAGACCCAAGCCCACCATCCAAACCTGTCTTTGCCAAAGATCCCA
TTGTGAAACCCAGTCCACCCGTAAACTTCCAGGCCATTGACTTCACCAAGGAGTCAGTGT
CTCTGTCCTGGCAGCCGCCCACCGACACCGGCAGAGGGAAAATCTTCGGATACCTGCTGG
AGTTCCAGAAAGCAGGAGAGGAAGAGTGGTCCAAGGTGAACCAGACTCCAGACTCCTGCC
AGGAGACCAAGTTTAAGGTGATCAACCTGGAAGAGGGTTCTCTGTACCGCTTCAGAGTCA
TGGCTGTGAACGCTGCCGGAGAGTCTGACCCTGCTTACCTGAAGGAACCAATCAGAGCAC
AGGACAGGCTTGAGCCCCCAGAGcTGATTCTGGATGCCGGAATGACCCGCGAGGTGAAGG
CCATGGCTGGCACTCACATCACACTGATGGCCACCATCAAAGGTGCCCCATTCCCCACTG
TCACCTGGAAGAAGAACGATGCAGAAGTTCCCACCAGAGCTGACATTGAGACCCACCAGG
AAGGCACCAAGCTGGAGATGAGGTTCTGTAACCGTGGTGACTGTGGAGACTACACCCTAA
CTGTGGAGAACCCGGCTGGATCCAAGACAGCCACCTGCACAGTGcTAGTCCTCGACAAAC
CTGGTCCAATCCAGCACCTCCGGGTTTCTGACGTCAGAAGTGACTCCGCCTACCTGTCCT
GGAAGGACCCAGAGGACAATGGTGGTACTCGAATCACTAACTTCGTAGTGGAGAAAAAAG
ACACAGCATCCACTCAGTGGGTCCCTGTCTGCTCCACGTCCAAGAAACGCAGTATGATGC
TGAAGCACCTGATGGAGGGCACATCCTACTCATTTAGAGTTGCTGCTGAGAACCAGTACG
GCCGCAGTGAATTCGTTGAGATGCCAAAGGCCATCAAGGCAATGAACCCACTTTTCCCCC
CTGGCCCTCCTAAAGACCTGCACCATGACGACGTGGACAAGACTGAGGTATGGTTGGTCT
GGAACTGGCCCGACCGCAATGGAGGAAGTGAGATCACAGGTTTCCTGGTGGAGTATCAGG
AAGAGGGAGAGAGGGAGTGGGACGAATGGAAAACTGTCAGCATCCCTGAGAGTCATGTGA
CTGGCCTGGAGGAAGGAAAGACCTACCGATTCAGAGTGAGAGCTGAGAACGCCATTGGCC
TCAGCAGACCCGATACAACCGTGCCTATCCTCTGCCAGGAGAAACTGGTGCCTCCAGTTG
TTGAGGTTGATGTTAAGTTCACTGAAGGCATCATCGTTAAGGCCGGCACCACCATCAGGC
TGCCAGCTATCATGAGAGGAATACCCATTCCTACTGCTAAGTGGGCCATCGAAGGAGAGG
AAATTACCAGCGAGGGCAATGTCAAGATTGACACTGACAACTTCTCAACTGTGCTCAGCA
TCAATGAGTGCACCAGGAACCACACTGGCACCTACCTGCTTACTGTGGCCAACCCGGCTG
GAACCAAGACAGTGGCCTTGAATGTCACTGTCCTGGATGTGCCCGCTGCTCCTATTGGAC
CTATTGAGATCCTGGAGGTCACTCCAGACTCCATGATGATTGAATGGCGCCCTCCAAAAG
ATGACGGCGGTAGCCCTATTACCGGCTACATTGTAGAGAAGAGAGAGTCCAACAAGGAGA
CCTGGGGAGGTGTAAGCTCTGGAAGCCTCGCTACTGGTCTCAACATCAGCCGCCTGCAGA
GGGGAGCGGAGTATGTCGTACGTATCCGTGCTGAGAACAAGATGGGTATTGGCGCTCCTC
TGGAGAGCAAGCCTACTGTTGCTGAGCACTCCTTCATGCCACCCAGCCCACCTGGTAAAC
CACAATCCTCTGATATCGCAGAGGATGCAGTTACGCTCAGCTGGACCATGCCCCTGTCTG
ATGGTGGCAGCCAGATCACTGGCTACATCATTGAGCGCAGACACCTGGGAGGAAAATGGA
TCCGTGTCAACAAGAAACCCTACAAGGACATGAAGTACAGAGTCCTTGGCCTGTTCGAGG
GCAGTGAGTATGAGTTCAGAGTGTTTGCTGAGAACATTGCTGGCTACAGTGGCCCCTCTC
CCATCTCCGACCCCTGCAAGCCCTGCAGGCCCATCACTGTTCCCAGCCACCCCATCAATC
CCAAAGTTAAGGATTACAGCAAGAACACAGCTGACCTTGTGTGGACTAAACCCACAAAAG
ATGGAGGCAGTCCCATCCTGGGGTACACTGTGGAAATGAAGAAGGCGGACACTGAAGAAT
GGAAAAAAGTGAACTTAGATGACTTCATAAAACTGTGTGCCTACAGGGTGAAAGGTCTAG
AAGAAGGTGTGaCCTACAAATTCAGAGTCTATGCCTCAAACATGATTGGAGATGGAGAGT
CCAGAGAAATACCAGAGTCtATCACTGCTCAGGATATCCTCATCCCCCcAGAGATTGAGA
TGGAGGCCACCTGCCGTGAGCGTGTCACTGTGCGAGCTGGACACAACATCAACATCATCG
GTTACATCAAAGCCCGTCCTGATGCTGAAGTGCTTTGGTCTAAGGAGGAGAACATTCTGG
AGAGCAGCAAACGTATAACTATCATTCAGAACTTCCCTGTTGTCCACCTGAAGATCAAGG
AGGCCACAAGAGCTGACCATGGCAAATACACCTTGAAGGCTTCAAATGAGGGAGGTGAGG
CCTCTTGCACCATCACAGTAAATGTGTTAGACAGACCCAGCCATTGCCAGAATCTACACA
TAACTTATGCCACCAAAGACTCATGCATGATCAACTGGGAGGCGCCAAAGGACAACGGTG
GATCTGAGATCACCAACTACATTGTGGAGTGCCGTGAGCCCAGCATTAGCATGTGGTCCA
TGGTTTCCTCCAACTGCACCAATCGCAAGATCAAAACCAAGTTGATGGAGGGACATGAGT
ATCTGTTCCGTGTCTGTGCTGTGAACAAGATTGGACTGGGACCCTCTGTGGAGACCAAGA
CCCCTCTGCTGGCC
>contig06186  gene=isogroup00008  length=5083  
GgTCTTGGTGATGGTGACAGTGGAGTGTCCTGGCTTTGTGTCAATGGACACCCTGTCATC
AGGTTTGAGGACCAGGTCGGCCTTGGTCCATTTCACACGAGGTTCGGGCTTACCCGTCAC
CTCGGCGGGAaGTTCAATCTTGCTGCCAGCCTTGGCGgTCAAACCAGCAAGTAGCTTGGC
GTCCAGCTGGATCTCTGGAGCCTCTTTGGGATCAACAGCCTGGATCTCGTCTGTGGCCTT
GCAGGGCATGCTGGCTCCGAGTCGGTTCAGGGCTCGGACTCTGTAGGCGTACCACTGGCC
CTCAATCAGACCCGTCACTtGGCAcTTCAGCTCCGGCACCATGTCGCCACAGGCTTCCCA
CTTATCGGTTCCTCTCTGGCAGCGGTCCACATTGTAGCCTCtGATGCCAGTGCCGCCATC
GTACTTGGGTGGCTCCCAGGTCAGGAAAATGCCGCTGGCTGACTTGTCTCTCCATCTCAG
GTTCTCTGGAGGgTCGGGGATGGTGGCAGGAGAGGAGACGTTGACGGGCTCGTCAATGTA
CGCTGGCTCTCCTGGTCCACACTTGTTGCAGGCAGTGACCCTGAACAGATACTCCTTCCc
TTCAACCACATCAGTGACTGTGAACTCCTGATCCTGGATACCTGTGACAACCTTGACCCA
GGTCTTGCGGGACACATCGCGTTTCTCCACCTGGTAGCCAGTCAGAGGGCTTCCTCCGTC
ATGCTCCGGAGCCTCCCAGCTCAGGTGGACGTGCTGCCGGGTCACCTCCACAACCTTGAA
GTCTTTTGGAGCACTGGGCGCCGCGATGACATTGACTTCGATCTCTCCAGAGACCGATGT
TACGTCATTCTCCAGCTGCAGGGTGTAGGTGCCTTTGTCCGGGCGGACGCTCGGTGTGAC
GATCAGTTCTGTGAATGTGGACTTGGTTGTCATGGTGACACGTTCGTCAGCAGTGGTCAG
TTCCTTCTCTCCGAAGGTCCACTTGGCAATGGGGGTTGGGTATCCGGTGATGGGGACTCT
GATACTGAGAGGCTGAGGGACGATGACCTCCAGGCCGTCTTTGAAACCGCTCAGGTCGAA
GGTTGGGGCGAAATGTGGGTCGTCAGCCAGCAGAGGTCCGATGGTGTTTGATGGGTCAGA
GAGTCCAGCAGCGTTTTCAGCAAACACTCTGTAGTTGTACTTGGTTCCGTATTTCAGTCC
AGGCACCTTGTAGAAGAGGTCGGGGCAGAGACGAGCGTTGCAGCGGAGCCACTTGTCGGT
GCCATCCTCGCAGCGCTCGATGATATATCCGGTAATCATAGTGCCTCCGTTCCTCAGAGG
AGTCTCCCAGGTGAGCTGAACTGAGTTCTTGTTCTGATCCTGCCAGACCAGGTTCTGGGG
AGGACTGGGAGGTTCGATTGGATCCATGATCTTGACGGGCTTTGAGGCGGCGCTGGGCTT
GCCGACACCAGCTTTGTTCTCTGCTTTGACTCTGAAGATGTACTCTTTGTTCTCGATGAC
GTCGTTAATAATGGCGCTGAGCTCATCAGCTTTGGTCAGCTGGACAGGTGACCACTTCAC
CGACGTCCTGTCACGCAGCTCGATGATGTAAGAGGTGATGGGTGAACCTCCATCCGACAC
AGGAGGCTCCCAGGCGACGGTGCAGCCAAACTTGGTGACGTTTCCAACAATCACATTCAG
AGGAGCCTCAGGAACGTCAAACTTGTTCTTGGCCTGAACTGGTTTGTCGGTCTCTACGTT
GGGTCCACTGCCCACCCGGTTTCGGGCACAGACTCTGAACAGGTACATGGAGTCCTTGTG
GAGTCCTGTCACTGTGTACTCAGGACTCTCAGCGTGGTCTGTGGCCAGCGTCCAGGTCTT
ACGCTTCACATCACGTCTCTCCACCACATAGGCGATGACCTTGCTGCCACCATCACTCTC
GGGCTCCTCCCATGCCAGGCTGACTTCGCCATCAGCTGTGTCGACCACCTGCAGGTTCTT
CACGGGTCCCGGGACATCGATGACCTGCAGGTTAATGAAGGCCTCTCCCTCTCCGTGTTT
GTTCTTGATGATGATCTTGTAGCGGCCCTCATCGGCCTTCACGGGGTCCTTCAGCCGGTA
CTCTGTGCGGTCGGCAGATGTGTGGATGTTGTCTTTCGGCAGACTCAGGTTGTTGTACAG
CCAGTCGGCCTCGGCCTTCGGGTAGGCGCTGTAGGGGACGGCCATGACAATGGGCTTCCT
TGCGTCTGTGACGTAGTTCTGGTCTGTGGTCTTTATCTTAGGCACAGCTGCCAGCTCCAG
CTTGGCCTTGGCATCTTTATCCTTGGCGATGATTCTGTAaTCTCCCTGATCTCGAGGTCT
GATCTCACACACCTGCAGTCTGTGGATTTTACCCTCGCTCATCATCTGGTATTTGTCTCC
CTGGACGACCGTCATGTTGTTCCTCAACCACTTCACCTCCACTCTGTCTTTGTTAAGCTC
CACCTCGTACACAACGTCCGAGCCTGGAGGTTCAAACACGTCCTGTGGTGGTCTGATGAT
CTCCACTGGGGTCTCTTCAACAAAGAGCCTAGCTCTGGATCGTTTGTCGTCCACACCACA
GGCATATTCACACTCATCATCGGGTCTGCACTCCTTGATACGCAAGGTGCACATCTTTCC
TTCCTTTTCAAATATGTATCTTGGTCCTTCTCTGATCTCACGTCCGTTTCTGTACCACTT
AACCTCAGCTTTCTCTTTGGTCAGCTTGCATGTGAACTCTGCATCCTCGAACTCGGTGAT
GGTCTGGTCCTTCAGTTGGATGGAGAAGTCTGTCGGCGCCTCGCTGATGATCAGCTCTGC
GGTGGACTTGCTGTCTGCGGAGGCGACTGCAGTGTACTCGCCCTCATCGGCCAGCTTGCA
GTCTTTAATGGTCAGCGTGTGCTTCTCTTTGTCAACTTTGTAAACGATGCGTTTGTTGAA
GGTGATCTCCTCGCCGGCCTTCATCCACTTCAGGGTGGCATTGGGCCTGTTGACTTTACA
GGAGAAGCTCACGCTGTTCTTCTCCTGAGTGTCGATGTCCTCCAGAGGAACCACGATCCT
CAGACTCTCCTCTGTGATGGAGAGGGTGCAGGAGCTCTTGGCCTGCTCTCCTCTCTGATT
GGTCAGGTTGATGCTGAAGTTGCCACCATCTCCCTTCTTGGCGTCTCTGATCCTCAGGGA
GAAGACGTTGTCTCTCTGGACCATCACGTACTTGCTGCTCTCgAACAATGTCTCCTCGTT
CTTCAGCCACTTGGCCTTcGCTCCCTCTGAATTCACCTCGCAGTTCAGGACGACTTCCTG
TCCTTCTTTGGCCTCCGTGTCCTTCAGTGGCGTGATGATCTTCAGTTTTTCGCGCACAGT
GAGGTCAGCGCTGGCTCTTGTTGCTCCGATCATCACTTTGTATCCGCCCTCGTCTTTGAG
CTCGCAGTTCTTGATGACTAGAGCTCGTCTCTTGCCGTCACTCACCATCTGGTATTTGTC
TCCTGCCTCCAGCTCTTTGTCGCCTTTAAGCCATTTGACCTCAAAGGTATCCTTGGAGAC
GGAGCAGGTGAACTCCGCCTTCTCGCCCTCAACCACTTCCTGGCTCTGAGGCCTAGAGAT
GAACTCAGCAGCCAGTTCATTAATCTTGAGATTTGCGGAGGTTTTGTTGCTGGGACTCAG
CCTGCAGTTGTACTCTCCAGCgTCAGATATCTTCAGGTCCTGGATGAAGAGGATCCTCCT
CCTCCCATCATAGATGTGTTCATAGCGACCGCCCTCCGGCAGTTCcTCATCTCCTTTGCA
CCAGGTAACATCAACGCTGGCTTTGGAGACCTCGCAGATCAGTTTCACGCTGTCCGTCTC
AGTTCCCTCCACGTTGGAtAAGTTCTTGGTGAACCTCGCCTCCTCCTCAACGACAGTGAG
CATGCCGGAGGATTTGGAGGTCTTAGCGTCACATTCGTATTCAGCCTCATCGTCAAACAC
AGACTTGTGGATGATGAGGATGTGTTGGCGACCTTGAGCAATAATTTCATACTTCTTCCC
CTTTCTAATTTCACTTCCATCCTTAAACCAGCGGACCTTGACGTCCTCTCTGGAGACTTC
ACATTCAAACTTGGCAGATTCCTTCTCCATGACCTCGACATCATGCAGCGGCTTtGAGAA
CTCGATGTGTGGAGGTTCAACATTGAGGAAGCAGGAGGTTTTGAAGTCTTTAGCGTCACA
AGTGTATGTCCTTGAGTCATCCAGAGTGCAGTCATGAATGAGCAGCGCTCTCTTGCGGCC
ATCGATAATCATCTCGTACTTCTTGGTCTTGCGGATATCCTGTCCATCTCTGAACCATCG
TACCTCTGCGTTCTCTCTGGAAACTTCACACTCGAGTGTGGCGGTGGATTCCTCCTCCAC
TGTCTGGTCCTCCAGAGGCTTCGTGAACTCAACTGCTGGCTCTTTGACGATGAGGTTGGC
GTCGGTCaGGAAGTCCTTGGCGGTGAGTTTGACTTGTCCGGCTTCATTCAGCTTGACGTC
CCTCAATGTCAAGCTGTGCACTTTATCTTCTGCCTTCACCACCACTCTGTCGCTGGGTTC
CAGCTTTGTACCCCCAAGGAACCACTCGACAACGATGCCTTCGTATGACAGCTCACACTC
GAAGGTGGCCGTCTCTCCGGCGGTCACGGTGACATCGTTCAGAGGCTTCATCAGGCCGAT
CACTCGGGCTTTGACTCTGAGCTGAGCTGACGATTTGGCATTCGCTGCCGCGAAGTCGAC
GCCTCCGGCCATGTCCTTCTTGCAGTTGTAAAGGATCAATATGCGTCGGGCTCCCTCCTC
CTTGATCTCCACCTCAGCAGACGGGTGGAGTGTCTCTCCCTTCAGTTTCCAGGTGGCGTG
AATGTCCTCCTCTGAAATCTCTGTCTCAAACTTGGCTGTCTCGGTCTCTGTGACCTCCAC
GCTGTACAGCGGGCGAACgACCTTGATTTCACGCTCTTTGACATTGAGCATTGCACTGGT
GTTGGCATTGAGGGCCTGGTAGGACACTTCTCCCGCTTGATCCAACTGGCAATTTTTCAG
TATGAGTTTACGCACACCGCCCaCCATTTGGATGTCGCACGTC
>contig06187  gene=isogroup00008  length=959  
AAGAAGCTTCAGGACATTGTGCTGCAGGAGGCCGAGTCCATCGGCTCTGCTGCTGTGTTT
GAGTGTGAGGTCTCTCCTTCTACCGCCATAACCTCATGGATGAAAGATGGCAGCAACCTG
CGtGAAAGCCCAAAGCACAAGTTCACCTCTGATGGCAAAGACCGCAAGTTGAACATTATT
GATGTTCAGCTGTCTGACACCGGTGAATACACCTGTATTGCCAAGAATGCTGGCAAGGAA
ATACAATGCACAGCCAAGCTCATTGTTGAAGAGCTGCCTGTGAAATGGATCAAAGAGCTG
GACGAGGAGACTTCAGCTATGAAGGGTCAGCCAATATATATGACCTGTGAGTTGAACAAA
GAGAGAGATGTAGTGTGGAAGAAGGAtGGCACGGTCCTGAAGAAAAAGGCCAACAAGGTT
CAGATCAATATCATTGGTATGCAGCACGCTGTGACCATTCAGAACTCAACTGAGGATGAT
GCTGGTTCCTACTCGTGCGAAGTCGACGGCCAGGAGGATGTCAAGACCaTTACAAATGTT
AAAGTGATCGAAATCATCAAAGACTGGATTGTGAAACCGCTGAGAGACCAGCATGTGAAA
CCGAAGGCTGCCGCTGTCTTTAAATGTGAGCTCTTCAAGGACACTCCCAACTGGAAGTGG
CTCAAAGGAGAGAATGAAGTCGTGCCCTCTGACAAGATTGAGATCAAGAAGGAAGGAAAA
GAGCTGACACTTACCATCAAGAACTGTCAGCCTGAAGACGTAGCAGAATATGGCATGGAG
GTGGAAGGACGTCTCTACACTGCCAAGCTAACGCTAGGAGAGCGTGAGGCTGAGATCCTG
AAGCCCCTGGCCAGCGTTGAGGTCATTGAGAAGCAAGATGCCACATTTGAGACAGAGATC
TCTGAGGACGATGTTCCAGGAGAATGGAAGCTCAAAGGAGAGGTTTTGACCAGATCTCC
>contig06190  gene=isogroup00008  length=1199  
GGGGGTTCAATGGGATCTTTAGCTGCAACTGGTCTGCAGGGTTTGCTGGGCTCTCCAAGG
CCAACCTCATTCTCAGCCTTCACTCTGAACTGGTATTCATGGTTGGGAATCAGGTTGGTG
ACTTTCATGCGTCTCTCAGAGATGGGGCTCTTGGTGCATGGCACCCAGCGTACCGCCCTC
TTCTCTTTCCTCTCGAGGATGTAGCCAGTAATCGACTTTCCTCCATCATTCTCAGGAGGA
GCCCAGACAACTGTCATCTCATCTTTACTCACCTTGGAGACATCAGGGGCATCAGGAGGT
CCAGGTTTGCTGAACTGAGTCTTGACTGTTACAGGCTTGCTCTCCATAGCAGGGCCTGTT
CCCATCTTGTTTTCAGCCCTCACTCTGAAGATGTACTCATTGCCCTCCACCAAACGAGTG
ACATTACAGTATGGTGTGACAACAGAGGCTGAATATGTAGACCAGACCATCCTCCTTGTC
TCACATTTCTCCAGGATGTAGCTGTCTACCTCACAACCTCCTTCATCCTCTGGAGCATCC
CACACCACCCTGCACTTGTCGGATCCGAGGCCAGTAATCCTGAGGTTCCTCACCGGGCCA
GGGACATCCAAGACATTAACGTTGGCATATGCTGTGAATGTACCAGCTGAGTTGGTGGCA
GTAATGATATACTTTCCAGTGTCACTACGTCTGGACTTGGTCATGAGGAACTTGGAGTAG
TCAGGGCCAGTCTCATAGCTGAGTCTGGGGTTGTCCCCAACAGCCTTGTCTTTCAACCAT
TTGACCTCTGGCTGGGGCTTTCCTCTCAGGGCGGCCTCCATTCTCACTGATTCTCCAACC
ATCACTGTCAAAGTTCCTGCTAGCTTGAGGTCAATGACAGGCTTCTGGATGTCCTCCTTC
ACCAGAATATCTGCAAGCTTCACCCAACCACTCTCACCTCCCTCATTGACAGTCTGCACC
CTGAAGGTGTATGTCTGGTTCTCTGTGCATTTGTCAGCCAGGAAGAAGGTGTCAGTGTGA
GTGCCGGTGGTGAGTTTCTGCCACTCCTCAGCATCTTTGGCTTTGCACTCAAGGTTGTAG
GATAGGTTGGGGCTGCCACCATCATAGTCAGGCCTCCTCCATGTCAGATGGACATGGTGC
TTACCAATGTCACTGGCTTTGAAGTTCTCAGGCTCACCAGGCTTCTCGAGGGGGTCAAT
>contig06191  gene=isogroup00008  length=2366  
CTAAAagAAAaaCACACAAGAaCAcaCCcAGAaTCATCATCACTGCCTGAAAaCATTAAC
TATCCGATGCTCCATGTTACTGCAGTAAGTCTGATAcGTTTCATTAAGCGCACAaTCACG
TCTAGCAAaGAaCAaTTAtCTTTAGCAttcttGTGAAAATGTTTGCTGtAAACTGTGTTT
TAtGTTAAAGGTGCTTtATATAAGTATGgACCGGCTGTCAAAtgCATACTCTGAACAAaT
AGGTGCTGTTTCCTAAtcAGCTCAGTAAGCAGAGCTGCTAGCAGTGGTGTTGTTCACAAC
GCACACAGTCTGTTGtCAAACCTGTTATTTCTtCACatCTGTtGATAATTTTTGtACACT
TTtGAaTGTTTTAAcAAACcGTCTTGGATATTGCACCCTTAAAACaTCTAACTTAAAATT
GTTAAGTTATATTAAAaTTAAAAAACAAAaCTTAAAaTGTACATGGTAACCATTTGACCA
ATTACCAGTAAATCTAATGCAGATAAGGAAAATAaTACACATAGTACgTCCATGCAATTG
GGGTAATAAATTAAAAGCCcAAGCCAATAGAATGAaCAAACTGACCTCAGACTGCAGTTA
AAGAAAGAGGTTATTATTGGGAATGTAAACACATCAAAAGAaTGATTATAAGATgAAAaC
ATCAaGAtaaaaaaTGGTGAAAGACGATAACAGAAAAaCACAAACACAAATCTCAGAAAC
AGACGAACATTAAGAgCGAGCCATGGTTAAagAGcGGCTCAAACAcACAGGTATtAACAG
ACACGTAACCGACGTCCTTCCTGTATGTTACTGTGATCTGATACCtttGGCTGTGGACAC
CTGTTGTGTCACCGTcTcttCTGTCCAGCTCTGAtacTCGACTGAAggtgTGATGAACAC
AAGAGTGACaaaagaCaacaaaCGtgaggcaaaCAGtttgTGCTCTGtgacaaaaaaaaC
TCatgACCtcatttcccAGtttAACaaaGTCTCtgccTCttctcataaataaacgtttta
aaTACACGTCCTGATTTCATGGCCAGATTACTAAACTGgctgTCTGGgCACAAAAGgCTC
ACTGTTtAAAAaTGACTGTTAATCTTTCTGTTAGCGttaaaaatgGCaaaaTCGTGTCAG
AAtttCATGGttttGaaaGTCAATCACAtttggTGCtttaaCaaaaTCAGGTTGCAGCtt
ttATCTTACTCAAtttgaatttCTCAAtaaagtttGGCTGAtttCAttttCCAGATACAA
GacaaaaGACtttGACtGGGAAATGGTGCATCAACTGGTTGgTGAATGTGTGATGGAAGa
GTTGGAAATGGgATGAAAGTTAaGAGTGAAAAAAGaaGAAaCAaGTCCTCAAAGGTCAAA
CACAAACAAAGACGTACACATACGTTCAACAAACAAAGACTTTCCTGTTAAATCTGCACA
CAATAAAAaCAACCTTCACAAGAGGTCAGTCAGACGACACCATGATGATGTTATGATGAA
TGCGTGAGGCAGATTTGGGtAAATTCCcGTTCTTTGTtGTCCATGTTTAGttAGAGgaTG
GTTTCTTTTTtATCTTACAGCCTTTATtCTATGTCAAAAACTaCaTTTtaTTtCcAGgAC
ttttaTCTTCTGTTTTCCCCAGATCTGCTCTGaCAGTTTGATGtGGATGGAAaGGATGAA
GTTTGATTTAAAaGAAAaGAAAaaGAAaTACAACATGTTGtACCTCTCTGCTCCATCTCC
ACCTCCACCTCCACCTTCTCTTCATAGTGATAAGAATATTCAGCTGATTCTTGAGAAAAA
aCAaTGTTTTTtGTTtCCgTTATTAATAATAAAGACAGAAGAGTTTGGATTAGTTTGTCA
GTGAGCTGAGTGAtcACaaaaatacatttaaaaaagtggattaattgtgTTTTCtACAAT
GTTAATGTTGATTCCAATGAATAATTTAGATCTGTAACAAAGATAATCTGTTtAACGTTT
AGCTATGAAGTTAGGGTTAATGTACTTTAGGGTAAATCTCgCTGGGATGGAGGATTAAAC
TGAAGTACAAAAACACAGTAAATACCTCTATGTTCTTCTTCATACTGATAGAATTCAGCA
GATtCTTTAAAAAaGACAAAGAACATTTtGGtttcattatttaaattagtttaggtcaaa
atgttaatgtgataattgacaattcaagaattgtcagcaatccactttcaaatacgtgga
tttcaaagtgaactgaacctggttctggttccagtcttaccttgaattgccactgaagac
gacacttcaggcctctgaactgaggagtctgggacatctacagaatacggaatatggttc
acaccaaaactttattaaaagagcta
>contig06198  gene=isogroup00008  length=596  
ATTTTTGATCCATTTTTCTGTGACATGTACATAATGTATATAGCCGAAATTTAACGGTTA
TGGGAAATGTATGCATTGTTATTTATGACAATAATATTAACTGAAaCAAAaTGAAaCTAA
ATGTGGTTTAACAGGAGAAAGTTTCACTAGGAACGAATACCCTGTTAAACTTAGAAACTA
AACTCtGTGCCTCAACGATAAGTTGAAGtcTTAAGATTGCCTCAACAGGTGGAGAGGCTC
CCTGTTGACGTTAACTCAATCAGAGACAGAACTATGAATGCACTGCTGAaGAGTAAGAGC
GGTGCTTTtGAATGGTAACAAgAGCGTGAGATCCTGAGTGCTGTTTGCATCTACCCTCAT
GtAAGCAGGACGaCTGGaCCTCGCGCTCTGACTGATTATGTCATACCGCCATTCGATGaC
ATGCTCATAGTGCGTGCGGCCTGCACTCCCTGAGCACAAGtGTTttATTTTTTGTTTtGT
GCTCTGCTTCTGGCAAaCAaCCACCcGCTCAACtCTTCAGTCATACCATcAACCTGGCCA
ATTACAGTAAATAAGAGTCAATCCTGTGCTTGTTTGCAGAGGCAGAGCTGTCTCTT
>contig06201  gene=isogroup00008  length=2478  
CTATGTAAAGGACATTGAAGAAAGTGATGATGGAGTGTACAAATGCAAGGTGGTCAGTGA
TGATGGAGAGGATAGTGCTTATGGAGAGCTCTTTGTTGAGACAGTGAGGAGCATCAGAGA
GCACTATATAAGCCGCTCCATTAAGAAACTGAGGAGGAGAGTCGACAAGACAAGACTCCT
GCAGAGACCACCAGAGTTCACTTTGCCTCTCTACAATCGCACTGCCTACATTGGAGAAGA
TGTCCGCTTTGGTGTCACTATTACAGTGCACCCaGAGCCGCATGTCACATGGCTTAAGAA
TGGAGAGAGAATCAAAGCAGGTGATGATGACAGCAAGTATACGTTCACCAGTGATAAGGG
TCTGTACCAGCTGATGATCCACAACTTGGACATGAATGATGATGCTGAATACACCGTCAT
GGCCCACAACAGGTTTGGGGAAGACAGCTGCAAGGCCCGTTTAACTGTGACACCTCATCC
TGTGATGGAGGAAACTATGAGGCCCATGTTCAAACGTCTGCTGGCTAATGTTGATTGTGT
TGAAGGACATAGTGTCCGCTTcGAGCTCAGAGTGTCCGGAATCCCAACTCCTACACTCAA
ATGGGAGAAGGATGGTAAACCACTACAGTTTGGTTACAAGGTCGTTGTCATACAGGAGGA
TGTTGACTACCATATTTTGCACATCAGAGAGACTCTGCTTGAGGACTCTGGTGTTTACAA
GGTAACTGCAACCAACTCTGCTGGCTCTGCAAGCTGCCAAGCTACACTGAAGGTGGACCG
CCTTACCTATACTCGGAGAGAGTACAAGAGTGAAGAGGAGAAATACAGACATGTACAGAA
ACAAATTGAAAAGACTAACAAGATGGCTCAGCAAATTGTTGCCACTGAGGAGCTCGTACC
TCTCAACCCAACAGCACAAGAAGCTCTGAAATTTGCTGCAGAGATTTACAAGCCTGCAGT
CAGCACCAAGAACATTGAGGGAGAGTTTGACATCACTGAGGAGAAGTCTGAGACCAAGAA
GCTGGAGGAGGAGAGGAGGATCTTCATGCCATATGAGATACCTGAACGTGTAGTACATGA
TCCCAGAGTTCTGGATGAGGACAAAGGTATCAAACAGTTTGTGCCTCTCTCTGACATGAA
GTGGTACAGAAAGCTGAGAGACCAGTATGAGATTCCAGAGAGGATGGAGAGAATTGTACA
GAAGAGGCAGAGACGTATTCGCCTGTCCAGATGGGAGCAGTTCTATGTCATGCCCCTGCC
TAGAATCACCGACCAGTACAGGCCTAGATGGCGTATTCCAAAACTCACTCTGGATGATCT
AGAGACTGTAAGGCCTGCCCGCCGCTCACCCTCTCCTGAATCTGAGGTCTCTTTCAGATC
CAGGAGGAGATCCCTGGGAGACCTTAGTGACGAGGAGCTGCTGATGCCTGTAGATGACTA
CCTCACCATGAGAAGAACAGAGGAGGAAAAAACTATGCTGGAGGATGAACTGGAGCTTGG
CTTTTCTGCCTCTCCTTCTGGCAGCCCTGTCCGTGTTGCCATGGAACGTGAAGAGAGAAG
GCATGAGGTCAGGCGAGAGGCTGTCGAGGTTGcTGAGACTAAGAAGAAACGCACTATTTC
TGAGTTTACAAGAAGGAGACGGTCGCTgTCTCCCACATACATCGAGCTGATGCGACCAGT
CTCAGAGCTGATCAGACCACCACGTGCAAGGCCTCCTATGGAAGGAGAGGGAGAGATTGT
GGGAAGGAGGTCCCCCACTCCTGAAAGGACCCGTCCACGTTCTCCCAGtCCCATTAGGTC
TGTTGAGAGGTCATCCCGCTCCTCCTCCAGGTTTGAGCGGACTGCTCGCTTTGACATAAT
GTCTCGTTATGAGGCTAGAAAGGCTGCTCTGAAGTCTGAGAGGAAATATGAGGTGGTTAG
CCAGACACCTTTCAGCCTGGACCATGCTCCCCGTGTGACTGTCAGGATGCGCTCTCATCG
CATTCCAGTCGGCCAAGATACCAAATTCACCCTGAATATTCAAGCCAAGCCAGAGGCTGA
GGTGAAGTGGTTCCATAATGGAACTGAAATCTCTGAAAGCAGTGAAAAATACGTCTTCAT
GAACATGAGCGGTGTTTTGTCCATCGCTATTCTGGAATGCCAGGAAGAGGACAGTGGCAC
ATACCGCTGTGTGTGCTCCAACTCCAAGGGAGAGGCTTCTGACTATGCCACACTTGATGT
GTCAGGTGGAGGCTACACCACCTTTTCCTCTCGTCGCAGAGATGAGGATGCTCCCAAAGC
ATATGTCCCTGAAGTCACTCGAATCGACCATTACCACACCACCCACTTCAAGGCTGGCTA
TGCTTCCCAAACCCACCTTAAGGTAGAAGAGAGCAAGTCTAAGCTCACAGAGACACATGA
GGTTGTAACACAGGAACGATATGCTGCCTCCTCTCAGAGGTACTCTTCTGCTGAGAGGTA
CTCTTCCGCTGAGAGGTA
>contig06211  gene=isogroup00008  length=1529  
TCAAGAAACCCcTCAAAGACGAGAAAGAAGTCAAGAAACCTCCCAAAGAAGAGAAAGAGT
TAAAGACACCACCCAAAGAAGAGAAAGAAGTCAAGAAACCCATCAAAGAGAAAGAAATCA
AGAAATCCATCAAAGAAGAGAAAGAAGTAAAGGCACCATCCAAAGAAGAGAAAGAAGTCA
AGATACTCCTCAAAGACCAGAACGAAGTCAAGAAACCTCCCAAAGAGgAGAAAGAGTTAA
AGACACCACCCAAAGAAGAGAAACAAGTCAAGAAACCCATCAAAGAGAAAGAAATCAAGA
AACCCCTCAAAGAAGAGAAAGAAGTAAAGGCACCATCCAAAGAAGAGAAAGAAGTCAAGA
AACCTCTCAAAGAAGAGAAAGAGGTAAAGACACCACCTAAAGAAGAGAAAGAAGTCAAGC
AACCTCTCAAAGAAGACAAAGAAGTGAAAGCACCACCCAAAAAaGAGAAAGAAGTCAAGA
AACCACCCAAAGAAGAGAGAGAAATCAAGAAACCCATCAAAGAAGAAAAAGAATTAAAGG
CACCCTCCAAAGAAGAGAAAGAAATCAAGAAACCCCTCAAACAAGAGGAAAAAGTCAAGA
AACCCCTCAAAGAAGAGGAAAAAGTCAAGAAACCTCTCAAAGAAGAGAAAGAAGTCAAGA
AACCTCTCAAAGTAGAGAAAGAGATGATGACACCACCCAAAGAAGAGAAAGAAATCAAGA
AACCCATCAAAGAAGAGAAAGAAGTCAAGAAACCTCTCAAAGAAGAGAAAGAAGTAAAGA
CACCACCCAAAGAAGAGAAAGAGGTCAAGAAACCTCTCAAAGTAGAGAAAGAGGTGAAGA
CACCACTCAAAGAAAaGAAAGAAATCAAGAAACCCATCAAAGAAGAGAAAGAAGTCAAAA
AACCCCTCAAAGAAGAGAGGGAACAAAAGACAGAGCCAACAAAGTCTTCTAAAGAAGAGA
AAGAAATTAAGAAGCCTGCTAAAGACAGAGAACCTGTCCAGAGGAAAGAGGATAAGACAG
CTGATGAACCCAAAAAGGCTGTGAAGACTGTGAAAAAGCAGCTAGTTCCTGTTCTGAAAA
AGGAACTTGTTAATGTTACAAAAACAGAGGTTCCTGAGGTCCCTAAGGCAAAAGCCAAAG
CAGAACCTGCAAAAAAaGCTGACGAACCCAAGAAGACAGTGAAGGTGGTCAAAGCTGTAA
GAAAGCAGATGGCTCCTGTCCTGAAAAAGGAACATTTTAATGTTACAAAGACAGAAGTTC
CTGAAGCTCCTAAGCTGAAAGCCAAAGCAGAACCTGCAAAGAAAGTGGCAGCTCCCAAGG
AACCCAAGAAGGAACCAAAGGAAAAACTCAAGCCTGAATCTGTAAAATCAGTTACAAAGG
AAAAGGCCAAAGCAGCTCCTGCTAAGAAAGAAGCTGTTAGAGCTGATAAAGAAAAGGCCA
AACCAGTCACCTTGAAAAAaGAAAaAGAGGAGACTCCCAGAAACGCCACTCTGGTAAAAG
AGAGAGTCAAAATAGTTCCCATGAAAAAa
>contig06212  gene=isogroup00008  length=519  
GTCTTTTCTGTCTGTGATGGAGTGGCTTTTTAGTGAaCTAAGCtcGATGTGTaTTGATCC
ACTGATGATGTGGTGACTTTtGGTTTGAATACAACTGATCTAGTTtcTGTGAAAAGTTTT
AGAGATCCATGCACTGCCTCTTCGAAACCTAACCCTAACAGTTGTtATTTAGTAAGCAGA
TCTGCTGGAAACTTGAGCCGCAGCCATATTCATCTCAAGGCAGGCTTCAGTGgTAGaGAT
ACAACTCAAGGAaGTATTACCTCcTTTtGTATGAAGGCGTTtAACTGgTCATACCACAAa
TTTGCTgAAaTGTGTTGCTGTTTgAAAGTGCAGGATCTTAAACAcATCTTCTTCATTTTA
CATGTCATAACATAACCATGTTTTtAGATGTTTCTGAATCCTAAAACTTTGATTTTtCCA
AGTTtcTGAAAAAAaTATGaCAGATTTTCTTtGGGTCTTTCAGATCTTACTgtACATGTA
TCAAGACCTTAGGCACTTGACGAGTCCATCTATTCTTAC
>contig06213  gene=isogroup00008  length=613  
CTCTATCTTCATCTTGAGCCATGGGTGCTCCAGAGCCTCATGGGCCGTCATACGGAGCCT
CCTGTCCTTGACTAAAAGTCTGTCCACAAAGTCCATAGCCTCAAGGCTGATGTCTTTAAA
TGCATCACTGTCAAAGACATACTCACAGTTGGAGATGTTCTCAATCATCTTtGTAgTGGA
CTCTGCTGCAAACGGATTCAGGCCACTGAGCAGAACATAGGCCATCACACCAACAGACCA
CATATCAGTTGCTGTTGTGACCAGGTCATGACGGTGAACCTCAGGGGCACAGTACTCCGG
GGCTGAGAACAGCATTCTGATGTTCTCCCCTGGCACCAGCAGCCTGGCATGGCCCATCTC
GATAATCTTTATGCTGGTACTTCTCCTTGTGgTGTAGACAATGTTGTCTGGGCGGATATC
AAAGTGGCCAAAGTTATGGCTATGCAAGAACTTGAGGGAAGAGCAGACTTGTCTCAGaTA
GCGGACAATCTCCTGCTCTGTAAGCTCAAAGTTACCAGTGCCAAGGCGCTCAAAGATGTC
AACTCCGGAAATGAATTCAAAGATCAGGATGATCTCTTCCATGCTTTCAAAGTATTCATG
TAAGTAGATGATA
>contig06218  gene=isogroup00008  length=8198  
ATGTTTGCAAAGCTAGCCTTCATCCACTTTCCTTCAGGAAGATCACGTTTCTCCACTACA
TAGCCAGTAATTAAGCTTCCACCATCATACTGTGGAGGTGTCCATTTAAGCTTCACTGAG
TGCCTGGTCACAATCAAAGCCTCAGGGCAGCCAGGAGGATCACATGGGTCACGGGCTACA
TAAACTTCAGAGACTTTGCTGCATTTTCCAATGCCAACAATGTTCTCAGCAGAAACTCTG
TACTCGTACTCAATGCCTTCCTCAAGAGGAGTAGATTTGAACCTGCAGTCTTGGATGAGC
ATTTTATTGATCTTTGTCCAGAGGATACTGTTCTTCTCTTTCCTCTCCAAATGGTAGCCC
AAGATGGCACTGCCTCCATCAGATGGGGGTTTGTGCCACTCCACCACCATATAGTCTTTA
GTATATGAAGAAACAAATGGTGTTCCTGGTGGGCCAGGCTCCTGGAATGGATACTGTGCC
AAAACAGGCGCTGAGTCAATTGCATAACTCTTTCCATATCTATTCTCAGCATAGATTCTG
AACTGGTATTCAGCCCCTGTTTTCAGATTGCTCACTTTAAGCGTGGTTCGGGCCACAGTG
GCAGATACAACCACCCAGTTGGTTGTAGTTGTATCTCTCTTCTCCACTACATAGTTGGAG
ATTTGGCAGCCACCTGTATATGTAGGAGGTTCCCAGCTAAGAGTGATACTCTCAGCACTG
ATATCCTCCAACTTGACAGGGCCTGTTGGTGGCCCTGGTcTGTCCAGGGTGATCACCTCA
ATAGTAGCATCCTTGGAACCCAGGGCATTGGCAACATTGATGCTGTACATGCCACCATCC
TCTTTGGTGGCATCCTTTATGGTGAGAGTGGTGTGACGTGCTGAGTCCGTGACATTGACT
CTAGTTGTCTGCTTAAGGGCAGCTCCATCCTTGGTCCAAGTGATGGTTGGCTTTGGATGA
CCAGCAATCGGGACCTCAATCTTGAGGTCATATCCCACCTGGACACTGTAGTTGCTCGCT
TTTGGTCTTACAGCAGGTTCAATCACTAGATCCTTTGCTACAACTGATTGGACCAGTTGT
CTAGGATCACTTTTGCCCTTGTCATTTACAGCAGCAACTCTGAACTGGTACTCCTCTCCC
TTAAGTAGGTTTGTCACTACAGTCTCCAGTGCCTTAACACTAGCACACACAGACCAAGCT
TCACTGTCCTTGGGTGCCAGTTCAATTtCATAGTAACTGATCCTGCTGCCGCCATCATGT
TCAGGCTTCTCCCATGCAAGAGTTACTGTGCTACAAGTGACATCAACAACACTGACTTTT
CCAGGTGGCTGAGGCTTCTCAGATATCTTAATTGGTTCTATAGTTTTAGCTGGGAGACCA
ACACCATACTCATTCTCAGCCAAGACTCTAAAGAAGAAGATACCACCCTCTGGAAGAGGT
TCAACCTTCCATGACATTCTGTTGCAGGTGGTGATGGGAGAGTAAACTTTTCTGGTGCTT
TCACGCTTCTCAACAATATAATGCTTAATCTTTGAGCCACCATCCAGATGTGGAGGCTCC
CATGTAAGAGTGACAGAATTCTTGGTAATCTCTTTGACTATGAAGTTGGTTGGTGGACTA
GGTGAATCAAGGACTCTGACACTGATAAATACTGACTTCACGCCACTGGCATTCTCTGCA
GTCAGGGTGTACTTCCCACTGTCAAATCTGTCAACATTCTCAATGACAAGTGAAGCGTAG
CTGCCAGTATTGTCAATCTGTGCAGTCTCCTTAATCTCACCCTCAGCCTTGCCCCATTTC
ACCTCAGGTGCTGGACGACCTCTAACAGGGACAAACAGCCTGAGAGTGCTTGCTGATCTA
ATGTTGATCATCTTTCTCATATCGGAATCCAGTTCAAGATCAGGAGCCTCAAGCTTCTCC
TCCAGAATAATTTTTCCTGGAAAATCAGCATGCTCACCCACACCAACTTTGTTGATGGCA
CACACTCTGAATTGGTACTCATGCTTCTCCAGAAGTTTTTTCACTGTAAACTTAGTGTCA
GTGATTCCAGAGGCAGGAGTACACATAAACCACTCATCAGATGCCCCATTGCAAGCCTCA
ACAATGTAAGCCTGAATCTCACAGCCGCCATCATAGATAGGTTTGCCCCATGTCAGGGAA
ACAGTGGACCTAGATGTGTCCACCACCTTGGGGTTGTTTGGTGGGCCTGCTTTGAAGATG
GGATCCAATGCCTTGTAGTACACTGTTGGTGCACTAGGTGTGCCAACACCTGCAGCATTC
TCAGCAGCAACTCTGAATTCATAGCTGTGGTTTTCTATGAGCCCTGTCACTCTGAAGCGC
AGCTCACTCACCGTGCGCTTGTTGCACCTAGTCCATCTCACACCATCCTTGTCACGTTTT
TCAACAATGTATCCCTGGATGGGGCTGCCACCATCATTGGTTGGTCTCTCCCATGTCACC
ACCATAGAGTCTTTGGTGATTGTGGAGACCTCTACCTCAGTTGGTGGGTTGGAAGTGACA
AATGGATTTCTGGCAATCATCGGGTCAGATTCCAGAGGCTCACCAACTCCATATTTGTTG
ACTGGAATCACTCTGAAGATGTACTCATTTCCAGGAAGAAGTTTTGTGATCTTCAAGTTC
AATGTCTGAACCTTCGGTTCAACTACAGTCCAAACCAGTCTGCTGGTTTCCCTTCTCTCA
ACGATATAATGGGAAACATCACTACCACCATCTTGCAAAGGAGGTTTCCAGGAAATGGAG
CATTTCTCTTTGGTGACTCCATAGATTGAGATAGGGCCCTCAGGTGGACCTGGCCTGTCT
AGGACCTTGACATTGATGTTAACAGACTTCTCTCCTCCAACATTCTTTACTAGCAAAGTA
TATTGTCCTCCATCAACACGGATGGCTTCTTTAACAACTATACAAGCTGTAAAATCTGTA
TTCTTAATCTCGAGGCGAGCAGCTTCAGTAATCGCATGGCCCTCCTTCAGCCAGTGTACT
GTGGGCACAGGCTTACCAGATATAGAAGCCTCAAGCCTGAAAGTGTCATCAGCATTAACT
ACGACAGCCTGGGAATACTTAGCTTCCAAGTCAATCTTGGGTGGATCAACCTCATCCTTG
GCAGTGATAGCTCCAGTAGAGTCAGAGGGCTGGCTGAAAACACCTGCTGCATTCCTGGCG
ATTACACGAAACTCATAAGTCTGATCTTCAGTAAGTCCTGTGACAACAAATTCAGTTTCA
ATTATGTTTGTGAAACTGGCCTTCATCCAGCGGCCAGATCCCTCCTTCTTCTCAACCACA
TAACCTGTGATCTTGACACCAGCATCATACTCAGGTTTGGTCCATCTGAGCGTCACTTTG
TTTCTTGTCACAATTACAGCCTCTGGTTTTCCTGGTCTGTCACAAGGATCTCTGGCCACT
TGCATTTCACTCAGTTTGCTGGCTTTGCTGAGGCCAACAATGTTCTCAGCATAGACTCTG
AACTCATAATCAATACCTTCCTCAAGGCCGACAACCTTGAATCTTGTCTCTGGGATAAGT
TGTTTGTTCTGTTTCACCCACAGTATACTGTTTCTCTCTTTGAGCTCCAAGTGGTAACCC
AGAATTTTGCTTCCACCATCATTGCTGGGTTTCTCCCAAACAACCACCATGCTTTCCTTG
GTGGCTGACTGGACCACAACAGAGTGTGGCTGGCTGGGCACTTCAAATGGATACTGAGCA
ACAATGGTATCAGAAAGCAGAACTGAAGACTTTCCATATCTATTCTCTGCAGCAATCCTA
AACTGGTACTCACATCCGGTCTTCAGACGGGCTGCCTTGATTGTGGTTCTGGCCACTGTT
GCTGACACAATTTGCCAATTAGTGGTAGATGTGTCTCTCTTCTCAACAATGTAATTGTTG
ATAGTGCAACCACCGTCATACTCTGGTGGATTCCAGGACAGGATCACACTGTCAGCAGTG
ACCTCATCCAGCTTTATAGGGCCTGTTGGAGGACCAGGCTTATCTAGAACAACAACACTG
ATGTCCATAGATGCCTCTCCAACTGTGTTGGTCAGTTTGACAGTGTATGAACCCACATCA
TCTCTGCAAGCCTCCTTAATAACCAGGAGAAGGTTTTTGTCTGTGGCTTCAGCATTAACT
CTGGTTGTCTCCTTTAGAACAACACCTCCTTTTAGCCAAGTTGCTGTAGCCTTAGGACAG
GCAGCATAAGGCACATCTATCTTGAGGTCATCTCCTGCTAGCACACTGAATGTGGTAAAA
TGCAGTTTGAAGGTTGGTGAAATGACCAGGTCTTTAGCCACCACAGGCACACTCAGAGGA
CGTGGGTCACTCATTCCCTTTTCATTGGCAGCTGAGATACGGAACATGTACTCCTCTCCT
TGTGTAAGGCCAGTTACAACAGCCTCATTGGTCTTTACCACCATAACCTGGGTCCATTTC
TCACTGCCTTTACCCTGCATTTCAACAATATAGCCTGTGATTCTGCTGCCACCATCATGG
TCAGGCTTTTCCCAGGTTAGTGTGACGCTTGTGCTGGTAACTTCACCAAGGGACACTTTA
CCTGGTGGTAAAGGCTTCTCTGACACTTTAATGGGCTCAAGAGTCTCTACTGGGAGCCCA
ATACCATATTCGTTTTCAGCCAGGATTCTAAAGAAGTACATCTTTCCTTCATCCAGCTCT
CCAACTTTCCAACTAGACTTATGGCAGCTGGCACAGACTGTTGAATAGGCCTTTCTGGTT
GACTCACGCTTCTCCACAATGTAGTTGCGGACTCTGGAACCACCATCAATCAGAGGTGCA
TCCCACACAAGGGAAACAGAATCTCTAGTGACCTCCTTGAGAATCAGATTCTGAGGTGCT
CCAGGAGTATCTAGCACTCTGACATTAACAAAAGCTGTCTTGCTTCCTGAGGCATTCTCT
ACAGTCACGATGTATTTACCTCCATCAAACCTGTCAACATTTTCTACCTGAAGAGTGGTA
AATGATGAGGTGATTTCAATGTTAGCTCTGTCCAGGGATTCTCCATGCTCTCTTGACCAT
TTTATCTCAGGTGCTGGTCTGCCCTTAATAGGAACAAAGAGTCTGAGTGTGCTACAGGCT
CTGATGCAAACAACCTTACGCAGCTCTGCCCCAAGTTCAATTTCTGGAGGAAGCAGTCTG
TCTTCTGCTTTTGGAGATCCAGGAACAGCTGCAGGCTCTCCGACTCCTTCACAATTTGTG
GCACAGATGTTTATTTTGTACTCTTGGTTTTCCTTTAGATTGGTGATGGTGAAAGACATA
GCTGTCCATCCCTTCTTGGGAGTGTGAATTGTCCACTCATCTTCCTCAGGGAGGCAAGTC
TCCACAATGTAACCAGTGATTTCAGAACCACCATCATAGACAGGCTTGTTCCAGGCAAGG
GTGATAGACGACTTGGATGTGTCCAGCACTCTTGGGTTTCCTGGAGGTCCAGGCTGGAAA
ATGGTATCTACAGCTTTGTAGAATGGACTGGAAGGACTAGGCTGGCTTAGACCAGCATTG
TTCTCAGCAAAAACTCTGAATTCATACTCATGTCCTGGTGTGAGGCCTGAGACTTTGAAT
CGCAGATCAGTTACAGTCCTCTTATTGCACTTCACCCAGCGCAAACCAGTTTTATCCCTT
CTCTCAATTATGTAGGTGTTTATTCTGCTGCCTCCATCGTGTTCAGGGCGCTCCCAGCAG
ACAACCATGGAGTCCTTGGTAATGGTAGTGACTTCAGGCTGCTGTGGTGGGTCACTGGGG
ACATAGGGGTTGGCACAGATGACAGGCTCAGACTCAAGGGGCTCACCCACACCATACTTA
TTAACAGCCATGACTCTGAAGATGTACTCATTGCCCTTCAGAAGCTTGGTGACCTTGAAC
CTGTTTGCCTGAAGGTCTGTCGCCACATTTGTCCATGCCAACCTACTGGTCTCACGCCTC
TGAATGATAAAGTACTCAATCTTGGCACCACCATCATGTGTTGGATGCAACCAGTTAAGG
ACACATTTCTCAGCAGCGACGTCAGTAACAGTGAGGGAGTCTGGTGGTCCTGGTCTGTCA
AGTACCTTGACATTGAATGTGAACTTGGCAAAGCCACCAGGATTGCTGGCAGTCAAAGTA
AAAACACCTCCGTCTCTCCTCAGAGATTCTTTGTTTATTAGAGTTGTGTTGAAGTCAGAT
GTCTTTATCTCTAGCTTGGCTGTATCCACAAGCTCCTTTCCTTCCTTGGTCCATACCAGA
GATGGGAGTGGCCTGCCAGTCACACTGGCTTCTAGCTTGAACACCTCGCCTGCCATAACA
ACAACATTGCTGCTGTATGATGCATCAACATCAAGTCTGGGCTCTTCAATGTCATCTCTA
CATGTGATTGCCTCTGATGATTGCGATGGAGCGCTAACAGCACCAGCTGAATTTCTGGCA
GTCACACGGAATTCATATGTTGCATCTTCCGTCAGACCACTGACTGTGTAGATGGTTTCT
AGGATGTTGTTGAAGTTGGCTTTAAGCCAGCGTCCATTGGGCATTTCTCTCCTCTCTACT
GTGTATCCAGTGATGGAAAATCCACCATCTCCCTCTGGTTTTCTCCATGACAGTGTTACC
TCATGTCTGGTGATATTAAGTGCCACAGGCCTGCCTGGTTGGTCGATTGGGTCCAGAGCA
TACATAGGCTCAGATGGTTTGCTTGGCTTGCTGAGACCGGCCATGTTTTCAGCAGTAACA
CGGTGTTCATATGCGATTCCATCAACAAGGCCTGTTGATTTAAAGATATTTCCAACAACA
AGTGCTCTGCTGATTCTCTGCCACAGAATGCTGTTTTTCTCTTTTCTGTCCACATGATAG
CCTAGGATGACACTACCTCCATCAGAGGAAGGCTCATTCCAGCTCAGAGTCATTGCATCC
TTGTTGAAAGATGTGACTACAGGAGTGCCTGGCTGGCCTGGCACATCAAATGGATAGGCA
GCGACTACTGATTCAGAGATAATGCTTGGTCCAATGCCATATCTGTTCTGGGCCTTCACA
CGGAACTGATACTGGGTTCCAGTGTTGAGTCGGGCTGCCTTGAATGTGGTGCGAATCACC
GTAGCCGCCAACTCAACCCAGGAAGTACCAGTAGTCTCCCGCATCTCAACAATATAGTTA
TTGATGGGTACGCCCCCATCATTCTCAGGCGCCTCCCAGGACATGAGAACATAATCACAT
GAGACCTCATCCAGTTTGATTGGACCTGTGGGAGGACCTGGAATATCGTGGACCAGGACT
GTGATTGTCTCAGTCACTGTACCCAGCATGTTTTTtCCTGTCATGGAATACTGGCCTCCA
TCAGTTCTCTTGATCTCACCGATGTTGAGGATAGTTGATGTTTGTGTGGTTTCAGTGTTG
ATTCGCTGTGTCTCCTTTAGTGATATGTCACCCTTCTTCCAGGAAACTACAGGTCTTGGT
TTGCCGAGCACTGGAATCTCCACCTTGACACGGTCACCTGACTTGGCGATGACCGTTTTT
TGGTAGACTCCACGTAGGTCAAAGGAAGGAGCGGAAGTCTGCTCTTTGATAATAGCAGGC
CTACTCTCGCGGGGATCACTCCTGCCAGATGCATTGACAGCCATTATGCGGAAGGTATAT
TCTGCTCCCTCAATCAGATCTGTGACAGTGTAGTCCAAAGCCTTGATAGTGGCCATATGG
ACCCACTGGTCAGTATCTTTCTTCTGGGCCTCAATAACATATCCGGTGATCAAACTGCCA
CCATCATGAAGGGGCTTGATCCATGCCAGGCTGGCACTGTCAGCTGTCACATCAGTAACA
TACAAGTTTTCGGGTGCAGAAGGGGCCTGGGACACCCTGATTGGCTCAGGGGTTTCAGCT
GGCTCACCTACGCCCAGGTCATTCTCAGCAGTGACACGGAAGTAGTAGTAAGTTCCCTCC
ACAAGGTCTGGAATCTTGAACGAACACTTCTGCCATGTGGTGCTAAGCACTGTGTAGGCC
TTCTTGGTGGCCTCTCTCTTTTCAACAATGTAGTTGTGAATCTTAGAACCgCCATCAATT
ATGGGGATTTCCCACTGGAGGGTGATGCTGTTCTTAGTGATCTCTCGAGGTATGAGGTTG
ACTGGTGGTCCTGGTGTGTCTAGAACTTTCACATTAACAAAGCCGGTCTTTTTTCCAGCA
ACATTCTCTAGACAAAGGTTATACTTTCCAGCATCATA
>contig06221  gene=isogroup00008  length=6044  
TCTGGTGCAGTCAGGAATAACCAGCAGAGTGTAGGACTCTGTGGTGTCAATGTGTGCACG
TtGTTTCAGGTTGGTATCATCTTTGCTCCAAGTTACTTCAGGAACAGGACGACCTCTGAT
GGGAACAAACATACGGATTGAAGCACGGCACCTGACCACCAGGGTTCTCCTGAGTTCAGC
ATCCAGCTCAAAGTCTGGTAGCGATTCCTGGTCCACCAGTTCAGTTACTTTCTCCACTTC
TGCAGGCTCACCAACTCCCTCTGAGTTTACTGCACAGACTCTGAAGTGGTATTTGCCTCC
TTTTTGAAGTTTACCAATTACATATTCAGTAGCTTTCAATGGGTACTGTGTTTCTGTCTC
CCAGTCATCATGCCCCTCCTTTTTGTATTCAACAATATATCCCTCTACTTCAAGACCACC
ATCATAGAAGGGTCGGCCCCAGGAAAAGGTGGCTGTGGTTTTTGTAGTGTCTGTAACTCT
GGGGTTAGAAGGAGGACCAGGTGGATACACAATGTCCTTTGGCATTACAGGTTGTGATGG
CTCACTTGGCTCCCCAAATCCAGCTTTGTTCTCAGCAGTGACTCTAAACTCATACTCTAC
TCCCTCACTTAGTCCTTGCACCTTAAAGCGCAGGTCAGGGACTGTCCTCTTACAGGCTCG
GACCCATCTCATTCCTCTCCTTTCTTTCCTCTCTACACAATATCCTCTAATGTCACTTCC
CCCGTCCTGTGCTGGTCTCCTCCATGAAATGGTGACAGCATTCCTACTAACATTATCAAT
CTCTGGGGCTGAGGGGGGACCTGGTGGACGGAAGCTGTCAACCATTTTGACTGGACCAGA
CTGGCTTGAGTCTCCAGTGCCATACTGGTTCACAGCAGACACTCTAAAGATGTACTCGTT
GCCCTTGATCAATTTACTGGCTACATATCTGCAGTCTATGACGTTTTCGGCTAGCTTGGT
CCACTGCAGACGGCTGGTCTCTCTCTTCTCAAGGATATAGGACTTGATGGAGCAGCCTCC
ATCTTCGTCTGGTGGAAGCCAGGTCAGAGTACACTTCTCAGCTGAAATGTTGCTGGCTTC
GATGGGGCCTGGAGGCCCAGGTACGTCCAACACCTTCACTTTAATGTGTTCTTCCTTAAT
ACCGAAGGGGTTGCTAGCAGTGATCGTGTACTCTCCTGTGTTCTTCCGGCTTGCATACTT
GATTGATAGGGTGGAGGAGGTGGGAGTGCTGGTGATGGTGACAATGTCAGAGGTCTTGAA
CTCACGTCCTCCCTTTGACCAGACAGAAGTGGGTGGCGGTTTGCCCACAATCTTGGAGGC
TGAGATCACGATGGTGTCTCCCGCCCTGACTGATACACCATCCTTCATGTCTTGGTCAAT
AGTGATTGTCGGAGGCTCATACTCATCCTTGCAGGTCAGAAGCTCAGTAGGCTCTGAAGG
GACACTAATAGCCCCAGCAGCATTCTTGGCCCTGATCCTGAACTGATACTGAGATCCCTC
TGTCAGGTCAGTCACAGTAAAGGCACAACCCTGGATGTTTACATGATTGGCCTTCATCCA
GGTCTTGCCACCAGCCTCTAGCTTCTCCACCATGTAGCCAGTCAGCTTATGGCCACCGTC
ATATTTGGGAGCTGTCCAAATCAGTGTGACTGTGCTCCTGGTGACATTTATCACATCAGG
CTTGCCAGGAGGATCAATAGGATCCAGGGCTACCACAGCCTCAGTGACCCTGCTTGCCTT
TCCAAGACCAGCCATGTTCATGGCCATCACTCTGAACTCGTACTCTAGTCCCTCTATCAA
GCCAGTGACTCTACACTCCTTTACTCTCAGAGGAGTCTTACTGGCCCGTTTCCACATCAG
ACTGTTCCTCTCCTTAAACTCCACATGATATCCAGTAATTGGGGAGCCACCAGTGTCTTT
TGGATCAGCCCAAGTCAGGATGGCTGACTCATGGCGGATGCTCACTATTTCTGGAGGAGC
AGGCGCCTCTGGCACATCAAATGGATGGCGTGCGATGACTGGGTCAGACCTCAGATACTC
TCCAACCCCATACTTGTTCTCAGCAAACACTCTGAAGATGTACTCTATTCCATCGTGGAG
CCTGATCACCCTCATGGTCGTCTTCTGAATGGCTGAAGCTACTGTGGCCCATTTGTTATC
TGTGGTCCTCCTTTTTTCAACGATGTAGTTGGACACCTCAGCACCACCATCATCTTTAGG
CGGTTCCCACTCCAGGGTGATGCCATCAGCGGTGATCTCATCAAACTTAATAGGCCCAGT
GCAGATGCCAGGCTTGCCCACTACcTTCAGCTGGAACTTGCAGTCCTTGGAGCCGGCACT
GTTCCTTACGTTGATGTTGTAGGTGTCAGCATCTCCTCTCTGGCAGTCTCTGATCAGCAG
AGTCGTGACACCATGAGACGCCTCCACGCACATTCGGCCCGTGTCTCCAAGCATCACGTC
ACCTTTCTTCCAGGTGGCGGTTGGGTGGGGCACTCCAGTGAGGGGGATGTTGATACGTGT
GGTGCTGCCCTCCTTCACCACGCAGCAACCGTCATGCAGACTACTCAAGTTGCAGTCAGG
AAGCACAAACTGGTCCTTGGCGACGACAGTGAGCTCAGTGGGTGGACCCTCTCCAGATTC
GTTGAGTGCCTTGACTCTGAATGAGTACTCCTTGCCCATAGTCAGCTCACCGATGGTGTG
TGACATGTTCTTGCCTTTCAGGATTTGCTTCCACTTCTCCTCACCTTCGCTCTGCTCTAG
GATGTAAGCCGTCACGTGGCTTCCACCGTCGCTGATGGGCTTCTTCCATCCCAGGCTGAT
CGAGTTATTTGTAGTCTTCATGGCTTTGAAGTCCGCCACTGGACCGGGTTGCTCTGATGC
TCTGACGCTGCCAGCTGTCTCACAGCCCTCTCCGATgCCATAGGCATTTTCAGCCAGCAC
TCTGAAGCAGTAGGCCTGTCCTGCCTCCAGGTTGGTGATCCTAAAGGAAGTTTTGGGGCA
CTCTGCAGACACACAGGTCCAGGCTTTTCTCTCTGCCAGACGTTTCTCTACGACATAGCT
CTTGACCGGGCTGCCACCATCGATCAGCGGGGCGTACCATGTGATGAAAGCATGGTTTCT
GGAGGTCTCCTTGACAATCAGGTTAACAGGCGGTCCAGGAGTATCGAGGACCTTGACCAC
GATGGTGTAACTCTTGGAGCCGCTGCTGTTCTCTAGcGACAGGACATATTTGCCGGCGTC
GTATCTGTTAATGTCCTCAACCATCAGTAGGGTGTCCCACTCTGACGTATTGATCATCAG
GCCCTGCCTGTCCTTCAGGTTGGCGTCCACCTTTGTCCAAGTCACCTTTGGTGCTGGGCG
TCCTCTCAATGGGACATAGAGTCTCATTGTGACGCCAGCACGCAGAACCAGAACCTTTCT
TAGGTCAGCATCCAGCTCAGCTTCAGGAGCGATTAAGATATCCTTGGCCATGTGGTTTCC
AGGAACTTCGCTGGGCTCACTGTAGCCAATCTTGTTGACGGCGGTTACTCTGAACTGGTA
CTCAGTGTTGTCCATCAGGCCAGTCATCAGGAATTTGGTGGCCtGGAGCTTCTTTGGGAC
GTTGCACTTATTCCAATCCTCAGCTTCAGCTCGCTTACACTCAACTAGGTAGCCGATGAT
CTCACAGCCACCGTCGTATGCTGGTTTAGTCCAGCTAAGGCTGATGGAGCTCTTGGTGGA
GTCGACCACCTTGGGGAAGGCAGGTGGTCCGGGAGGATAGACAGGGTCAACAGCCAGTGC
AGCATTGGATGCGTCGCTAGGTTTGCCCAGACCAGCTTTGTTCATGGCAATCACTCTAAA
CTCGTACTCGGAGCCCTCAGTAAGCTGAGTTGCTTTAATAGTTCTGTCGATGACTGGCCG
ACGGTTGACCTTGGCCCAGGTAAGCTCCGTGGCTTCACGTTTCTCCACCATGTAGCCCAG
GATGGTGGCTTTACCGTCGTTGGCTGGGGCCTTCCAGCTTACTGTCATGGAGTTTTTAGT
AATGTTGGTAATGACAGGCGGGTCACATGGACCAGGAACATCATACGGGTTCTTGACCAT
GATGCCGTCGGTCATTTTGGGGTCTCCAACACCATACTGGTTCTCAGCACTGACCCTGAA
TTGGTACTCATGCCCTTCAATGAGTTTTTCCACTGAACAGTCTGTGAGATGTCCATGGAT
ATTGGAGCTGACAAGTGCCCAGTTGGCCCTGCTGGTCTCACGCTTCTCTATGATGTAGTT
GGTGATTTCAGAACCACCATCTGCAAGTGGAGGCTCCCATCGCAGCTTAACGCGATCGGC
AAAGACCTTAGCAGCTTTTACTGAGGCTGGAGGCCCTGGTCTATCTAGAACCTTGACCTT
GATAGAAGCGTACTTGCTTCCACTGGcGTTCTCAGCTATGATGGTGTAGTCTCCAGTCTC
CCTCCTCGTGACGGAGTAGAGCTCAAGCACATGGACATGTTTCTTCTGGACCATCTTCAT
TCCCTCAGCAAGGACCAGAGGCACTCCGTCTCTCTTCCAGCTCACCTTGGGCAGcGGCTT
GCCGAACACCACAGCATCCAGGGCGACATTCTCTCCAGCTTTAATCACGATCAGGTTCTT
CATGTTGACGCCCAGATCCACACGAGGAGGAACATTCTCTGCAATGACAGGGATGGGATC
GGACAGCTCGGACGGTAGGCTGATGTTGATAGCGGTCTTAGCGATGACTCTGAACTGGTA
CTGTGCGCCCTCCTGCAGGCCGGTCACCACGTAACTCTCAGTCTGGATGTTCATACAGTT
GGCATTGCAGCGTGTCCACTTCTCCTCTGGAAGCTTTGTGTATTCCATGTAGTAACCAAT
CAGCTTGCTGCCACCATCATGCTTGGGACGGCTCCAGACCAATGAGACAGAATTCTTCGT
CACATCCATGGGCTCGGGTTTACCTGGTTGGTCAACAGCATTCCTGGTGGTGATAAAGTC
TGTCTGTTTGCAAGGTTTGCCCTGACCGGCCATGTTGAGTGCAGACACCCTAAAGGTGTA
TTCCAGACCCTCAATTAGGCCGGTGCAAGTGTACTGTGTGGCTTTGACCATGGACTCATT
GGCCTTGACCCACAGAAGGCTATTCCTTTCCTTCTTTTCAATGCAATATCCAGTGAGGGG
GgAGCCTCCATCGCTGCTTGGACGCTCCCATGACAGGATCACAAAGTCCTTGCTGACCTT
GTTGATCTGGAGGTTTATGGGCTCGCTAGGAGGATCAAATGGATATCTGGCGATCATCTT
CTCAGAGTAGATGGGCTCGGAGATGCCAAACCTGTTCTCAGCACGGACTCGGAAGCCATA
TTCTTTGCCAGGCGTCAGCTTGGTCATTCTAAAGCTGGTTTTGGTGCAGGATGAGGACAC
AATGAGCCAGTCACCCTGGCTGACATCACATTTCTCTACAATATAGTTGGTGATATTGCT
GCCACCATCCTCTGGTGGGGAGTTCCAGAGCAGCGTACAGgCATCAATGTCCTGTTCAGT
GATTTCCAGAGGAGCTCCAGGTGGTCCGGGGATGTCCATGACAACGACTCTGAGGATCTG
GTTGATCTTGCCGGTGCTGTTCTCTGCTGACAGGCTATAGTAGCCACTGTCCTTTCTGGT
CACGTTCTTAATGATAAGCGTGCAGGTCGTCAGCGTCTTTACGACGGACAGGCGATCAGA
AGTGAGCACATCCTCACTTCCCTGCTTCCACTTGCAGAAGGGTGCAGGTTTACCTGCCAC
AATGGCCTCAACCACCATCTTGGTTCCAGCTCTGACTGTCACAATGTCAGGCATGATGAC
TTTAGGAGCCATGAGTTGTTCCTTGACCTCAAACACTCCCTCTGCCTCTCGGGCCAGGCT
AACTCCCACTGAGTTTCTGGCTGCCACTCTGAACTTGTACTTCTTTCCTTCTTTCAGACC
AACCACCACAATGGTCAGGTCTTTGACCACAGAGTAAGGTGTCCACTTGTCCTCTGTCGC
ACCCTCCTCCTGGTAGTCCACAACATAACCGTTGATTTTGGCCC
>contig06229  gene=isogroup00008  length=749  
TGAGTCGGTTTACGGGCACTTCACTCCActGTTTTCATTCCTGCTGCTGCAGAACATGTC
AGAGTCGAAGTTGtACTTTTTATtCTTCTACAtATGTTTGACAGCtgtAGTTTCTCTTCA
CAGACTTAAATAGTGCATGTAAGTtTGTGAAACAGATATGAAATTTACCTCCACAATATC
AAAATGCTGCTTTCACATTAATGTTGGTTTGTGTATGGCACCAGTGTTTTTCCCCTCGTG
TACTTTAACTCCAGGAACATCCTGAAAGCAGGACATTCACCTGTAGTTAAGAATGTTAGG
TAAGTGTTCTtCCActGCTGAGGAGTTCTtAATCAAATGTTcctGTTTtCTTtCAGGATG
TTGAGATTAAGGAGGAAGGAaCCAGACACATGCTGATCCTCTACAACGTTCGCATGGACA
TGgCGGGAGGCGTCGACTTCTCAGCGGCCAACGCCAAaTCCAACGCTCAGCTCAGAGTGA
AAGGTCCGAGAACGTTTCATTTttATtATtcATTTATTTAAATtGAAGAACTGTTTGTTT
CGTCTGAATATTGTTcccACACAGCAGAGCTTCATTCAGAAACATTTTAAAATGTATTTt
CTTTTttGtCGTCGTTCAGATCCTCGTTCTCTGAGTCATTACATGTAAAAAGGAaTAAAA
GCAGATGAGAGATAAATAAATGtcACATCTGAGGTATTAAAAAATAAaTACAGGAACAAT
AAACAAGTAAAAGCTGTAACGGACAGAAA
>contig06230  gene=isogroup00008  length=4032  
CGGAAATTGTACTCTGCATTCTCCTTAAGTCTCTTTACAGTGTAGTGGGTATCCTGGACA
CCTGTATATGGTGTACAAATGATCCATTCATCATCTGCTGCCTCCTTCATTTCAACAATA
TAGCCACTTATCTGTGCTCCACCATCATAGATAGGTCTGGACCAGGACAAAGAGACTGTG
GTGCTTGAATGGTCGGTGACTTTGGGGTTATTTGGAGGCCCTGGTGGATAAATGGCATCA
CAGGCCTTGATGTATTCAGATGGTGCGCTAGGCTTTCCCACACCAGCAGCATTTTCTGCT
GAGACCCTGAATTCATAGGAGTGGCCCTCTAAAAGACCAGTGCATCTGAATCTCAGGTCA
TTCAGTCTCTTCTTGTTGCACTTCATCCATCTGATGCCATCCTTGTCACGCTTTTCAAGG
ATATATCCTTCAATCTCAGCTCCTCCATTATCCTCTGGTCTCTCCCAAGTAAGCACTATG
GAGTCCCTTGTGACAGCACCAGCCTCTAGATAGGAGGGGGCACTGGGAGTGGTGAAGGGA
TTTCGAGCAATAACAGGGTCAGATTCCAAAGGCTCACCAACACCATATTTATTCACAGCA
GTGACTCTAAAGATGTATTCATTGCCAGGCAGGAGTTTCGTGATTTTGTAGCTGATTGCT
TGTATCTTAGGCTCAACCATGGTCCATGACAAACGACTGGTCTCTCTCTTCTCAATGATG
TAGTGAGAGATACTTGCTCCACCATCATGTGAAGGATGGTTCCAGTGCAGATAACACTTC
TCAGCTGTAACCCCTTTGACTTCTAGTGGGCCATCTGGAGGACCAGGTCTATCCAGAACT
TTAACATTAACTGGGATCATCTTGACTCCTCCCACATTGACAAGTTTGAGGACAAAGTGG
CCACCATCCACCCTGATGCAGTCTTTGACTGTCAGGATGGTACGTGTTAGTGTGGTCTTG
ATCTCCATTCTTGGAGTAGTTTTGTCAATCTCTTTTCCTTCCTTTAACCAAGTGACCTCA
GGCAGAGGCTTGCCAATGTAGTCTGCATCAATGATGAATGTCTCACTGGCATTAACAACA
GTCAGATCCTTGAATTTAGAATCCAAGGTTGCATCTGGAGCCTCAATTTCATCTTTGGCA
GTAATTTCGCCTGTGCTTTCAGAGGGACGGCTGGAAATGCCAGCAGCATTCCTGGCAATG
ATTCTGAACTCATACACACAGTCCTCAGTCAGGCCAGTGACTGTGAACTGGGTGTCAGTG
ACGTTGGTGAAGCTAGCCTTCATCCAGCGGGTATCAGGGTGCTTCCTTCTCTCAATCACA
TAGCCAGTGATTGCACTGCCTCCATCATACTGAGGCCTGGTCCACTGGAGTGTCACAAAG
TTTCTGGTGATTTCAATAGCCTCAGGAGTGCCTGGTGGGTCACAGGGGTCCCTGGCTACT
GTACTCACAGAGATCTTGCTAACTGGGCTGAGTCCAGCAATGTTCTCAGCATAAACTCTG
AATTCATACTCAATACCTTCTTCCAACTCTGTAGTCTTAAAACGAGTGTCTGGGATTAGC
AGCTTGTTAAGTTTAGTCCACAAGAGGCTGTTTTTCTCCTTCCTCTCAAGGTGATAGCCA
AGGATGGGGCTTCCTCCATTGTTGGTGGGAGCTTTCCACTCAACAACCATGTTATCCTTT
GTTGCAGCAGAAATAATTGGTGTTCCTGGTGCAGCAGGCTCACTGAATGGATACTGAGCA
ATAACAGCaTCAGATAGAATGGCAGAACTCTTTCCATATCTATTCTCAGCAGACACTCTA
AATTGATATTCAACTCCAGTCTTCAACTTGGTGACTTTGATGGTTGTCCTGGCAATAGTT
GCAGATACTATTTGCCATGCTGTTGTGGTGGTGTCTCTCTTCTCCACAATGTAGTTGTTG
ATCTGACAGCCTCCAGTATACTGTGGTGGCTCCCATGACAGACTGACATAATTAGAGCTC
ACCTCCTCAATCTTCACAGGGCCTGTGGGTGGGCCAGGCTTATCAAGAATAATAACCGTA
ATCTCTTCTGTAGCTGTTCCTACACTGCTTGTGGCTGTGACTGTATATTTACCAGAATCT
TCCCTATTTGCATCCTTGATGCACAGTTTAGTTGATGATGGTGTGCTAGTTACATTTAGT
CTAGTTGTCTCCTTAAGAGCCTGTCCATCCTTCTTCCATTCCACCTTGGGAACAGGGTGT
CCAAGCACTGAAATATCAATCTTCAGATCATCACCACATGGTAAACTGTAAGTGTTGAAT
CTCATCTTGAATCTGGGTTCAATAGTTACATCTTTAGCAGTGACTGGGGCAGCCAGAGCC
CTGGGGTCACTCTTGCCCTTCTCATTGAAAGCTGACACTCTAAGCAGGTACTCATGTCCT
GCACTGAGGCCTGTGACAGTGCCCTCACAGATTTTTGTTGTGGTTGCCACCACCCATTCC
TCTGAGCCGACAGGCTGCATCTCAATGTAGTAGCCCATGATTCTGCTCCCTCCATCATGA
TCAGGTTTCTCCCAGGAAAGTGAGGCTGTGGTTTTTGTCACTCCTGTCAAAGTGACCTTA
CCCACAGACAGAGGAGGCTCAGAGGTCTTCACACAGTCCTCTGTCTCAGCTGGCTGTCCC
ACGCCAAACTCGTTTTCTGCCAAGACTCTGAAATAGTAAATAGTTCCCTCAGTGAGGCCA
GTGATACGGTAGCTTGTCTTTGTGCATTTGTTGTCTACATTAGAGTAAACCTTCCTGGTG
GACTCGCGCTTTTCAACCAGGAAATTCTTGATTCTTGCACCACCATCTATAAGTGGAGGC
TCCCAGGTCAGAGTGACGCTTTGCCTCGTAATGTCTTTTACTGTTAGATTCAGTGGGGCC
CCTGGAGTGTCCAGAACTTTAACAGAGACAAAGGCTGATTTTGTGCCAGCACTATTTTCC
AAGTTGAGGATGTATTTTCCAGCATCATATTTATCACAGATGTCAATGGAGAGCTGGGTA
TAGTCTTCACCAGTCTCTATCTGAACCTTACTTGGCAGTTCTCCATCCTCCTTGGCCCAG
CTGACCTCGGGAGTTGGACGTCCCTTGAATGGAATGCAGATTCTCATTGAGCCTCCTGCA
CGAACAACTATTCCCTTTCTAAGCTGTGAATCTAGAATCATTTCTGGAGGATCAATCTTA
TCGATAGGTTTCACAACTCCTTGGATCTCAGTGGGCTCACCAACACCCAACTTATTGATG
GCACATATGCGCACCTTGTATTCCTGGTGCTCTATCAACTTGGTGATGGTAAACTTGGTA
GCATTAACTCCAGAGGGTGGGGTGCATATCGTCCACTCCTCCTCATCGGCCTTCGTAATT
TCTACAGCATATCCTTTAATCTCACACCCACCATCATAGATAGGCCGATGCCAGGCGACA
CTGATGGAGTCTTTAGCTGTGTCGACCACATGAGCATTGGTGGGAGAACCTGGCTCAAAG
GTGGGGTCACAGGCTTTGAGGTAAGGTGTACATGGACTTGGCTGACCCACTCCACCTGCA
TTCTCAGCAGAAACTCTGAATTCATATTCATGGTCCTCAGTCAGTCCTGTTACTCTGAAA
CGCAAGTCTGTCACTCTGCGTTTGTTGCACTTGGTCCATCTCACTCCAGCTCTGTCTCTC
TTCTCAACAATGTAACCAACGATTTCACTGCCTCCAGTGGTCTCTGGGCGGTTCCAACAG
ACAGTCATGGAGTCCCTGGTAATGTTGGTGATCTCAAGCTCCTGAGGTGAGCCAGGAGGA
ACAAATGGATTTCTCATGATAACTGGCACTGATTCAAGAGGTTCACCAACACCATATTTG
TTGACAGCCATGACTCTGAAAATGTACTCATTGCCCTTCAATAGTTTGGTAACCTTGAAC
ATGGTAGCTCCACAATCACCAGAGACGACAGTCCATGCCAGGCGGCTTGTTTCTCTCTTT
TGAATAATGTAGTGAGAAATGCTAGCGCCTCCATCATGCCTGGGTGGCAGCCATGACAGT
GAGCACTTTTCC
>contig06240  gene=isogroup00008  length=2819  
TTttGCATTGCTCTGTTTTAATGTCAGATTTGCTACTATTCACAAGGAAGATGTAGTTAA
TAAATGATACATGATGTGAATCTACCTCcAGGTAAAGAGCAGTTTCAGCAGTAGGGACTG
GATTAAACATTCCTTTTTCTCAATTTATTTAACTATGTACAGTGAAATTATTTTAACTAT
GAATTACATCTCATGTTAGCAACACAACTGAGTGACGGAAGTCATTTATTGGTTTCAAAT
AAGTTCAAGTATTTAGTGCTGCCATTTTGAACGTTGGGGTAAATATCACAGAAACACTTG
AGAGCGTAAAACAAAAACACACACGCGTCATGCACATTTCATTCAACGGCTATCTGACAA
ACATACAATGCTTGGATCACCCAGATATTTAAAAATGTATGCATTGCACATGTTTACCAG
GTTAAAGTGAGGCTTAAATAAAACTCAGTAAAATCATTGAAACAAATATTTATCTTTTGT
TGCCATAAATTAAATATTAGCGACAACATCTCTACTTTCAGTCCAATAACTCATTAAAAT
ATTCACACTGTCGCTTTGGGATAAGTGATGGTGGAACATCACCCCAAAACTCCAGCTGCT
GCAGTGCAGTTACTGGAGCAGATTGTATGCACCATATATGGACTCATGAAGACTGTGCTT
CTTTTATTTAAATAATAAGATAAATGGATTTAATTTGGGATTAGTGTCACAAGCTGTAAT
AATAACTGCCTTCTATGCAGCATATGGAGCAAAACGTAAAGAACTACATGTAAACAACAG
CTGGTACAAGCAGAGAAATAATGCACCAGTGTACATCTGAGATCATCTGCTCGAGCATGC
GGCGCCCTCTGCAACGACCCAGAGGGCGATCACACGATGCGCAGACACACAGTTCCATCT
CCAACATCACCACGTTAACCACAACGTTCAGGTTGACAAAATAAACCTGTGAAGGAGCTG
ATTCTTGCAGCTCTCTTCGTTCTTCAGAGATTTTCGTAAAAACGTGACTCAGATTTTTTC
GGCCAGCTTCAGTATTCAAAATCAATCGTAAGTCGTCCAAAGTGTACATCACAAGCACAG
GACTTCCATAAACTGTCATATGAAACCTGTCACCTTTGTTTCAGCACAGTAATCAGATGT
AATACAATGAATTACTCATGTTATAAATGTTAAAAACGTTACAATTGATGACACTATCAA
AGACTTCGAAACATTTTCTGACCCTTTCCGGTTGACAAGAACCCGTTCAAAAGGTTGTAA
AAATAAATCGTGTTTCTACAGACAAACAGCGACTAACCAAAAGTTAGTGACCGTGCGTTT
TTTGGTCTATCAAGGAATTGCCGTTAGCCACAGCAGTCATCCCTTCTGACTGACAAAAAA
ATTTATCACATGTGCCCTACTGTACTTTTAATGTTGCAGCTTGTAAAACAATCTTCAATA
ACTGTGCAAGAAAAGACTTTTACTCGCCACCTCATTGACTCGGACAAACTCGTCGTCCAA
TTATACAAACTCGGGGCCTCATTCTGACAGTGCGGACGATGCAAAGCTTGTTTTTAGCAC
CAGTGTCAGAAACGAGGAGCTGGCACACATGGCATCTACATGGTACAGTCTAATAAGACT
TTAAAGGTAGTGTTTCAGGTAGTGTTGGGAGCTCTCATATACAGTGCATGGTCATTCCTT
TTGACACAGAAGTAGACAGATACAGACAAAAAAAAAaaTCTTTCCTTGCTTTCATAAATG
CTTTGCTTCCTTGTTTGTACCCGTTAGGGAAGAAAATAGTGGAATATGTGTGAAAAGTTA
AAAGTTTCCTCGAATATATATCAAGACTTATGCACAGACTATAAATGCCTAATTGATTAT
GTAAGGGCTTCACAAGTTGATAGTACGATAAGTTGAGCCTTAAAAAGACAAGAAAAAAGC
TAAAAGTACACAAATTACTTAGGATAAAAATGTATGTACGATTACTATAGAAACAAGTTT
TCAAGTCGATGTGGCTTTGGAGGAATTGGACACCTGTCTGCCATGAATTGTGGTCATTTT
TGTACCCCGTTTACTGCACAGTTGAACGTATTTTACAATATGTTTTTTCTTTAATTAAAA
AAAAAAaaaaTaGCACCATCATGTTTATGTGCAGCTGTGAGGACCTAAATAAATGCTCCA
CAAAGGTATGCACTCTATTGATCCGTCTGAATAATCGCTTTCTATCCACATTTCAATAAG
AAAAAAaTTAAACACAAAAAaTAAATAAATACATAAACAAAAATGGAAAGGAATGACACT
GGCTGCATGTATTTGGTACGAGAGCTCAACCAAATCTGGAAAaTAAAAAAaTAAAGTCGG
TCCGTCACATCAAATCACCCATCATCCTCTGCTTTGCCCAGGTTTTTCCCTCCTGAAGAC
TAACAGTGAACAGAGGTGCAGGGCGTGCTCGGTGACTTGACCTCGTCGTTATCAGTGGGT
TGGCTAAATTGTAAACCTCAGGCTGGATTCAGACTGAAGCTTCAAATCTGCAGCGGGGAG
AAGGCGTAGAATGGGAACTGGGCCTCCTCCTCGTCCACAAAGAAACACTGGAAGTAGGGC
AGCTCATCCTCCATCTGAAAGCTGTCTGATACGGAAGGCTCTTTTATTTTTtCCTCTTTG
GCAACTTTCTTCTTGTCTTTCTTTGCAGGCTCCTGTATCTCTTTAAGAACTCTGTCCACT
TTTGCCTTCTCCTCTTTGGCTGCCTTCTTCTCCACTGGTTTTTCTTTCTTCACAGGCTCT
TGTTTTtCTTTAGGAACTCTGTCTTCTTTCTTTGCTGCAATGGGTTTGACCTTTGCCTT
>contig06242  gene=isogroup00008  length=546  
ACTTGGAAGCGCTTGGGTGTGGACAATGTAATCCGCCGAGGCCATGTGGACCAGGTTGAC
ACCATGTCCTTCCTGGTCATCCCTGAGAGCACCAGAGAGGACTCTGGGAGATACTCcCTG
ACTCTGTCCAACTCTGCTGGAGAGAAAGCTGTGTTCGTCCGTGTCAAAGTCCTCGATACT
CCCGGTCCCGTTGGTGGCCTCGAGGCAACCAACATCACCAAGACCACAGCTCAGCTGTCC
TGGTTGCCACCAGAGAATGACGGTGGCAGCCCCATCCTCAACTACATTGTGGAGAAACGT
GAGGTGGATAGGAAGACCTGGACTAAGTGCATAGAGGACCTGAAGAAGACCAGCTTCAAG
GTGACCAACATGACGCCTGGAATTGAGTACTATTTCAGAGTCATGGCCTGCAACAAGTAC
GGCATTGGAGTTCCACAGGACTCACCCAAGTCATACCTGGCTGTTGATCCTATCAGTGAG
CCAGACCCTCCAAAGAAGATGGACGTGTTGGAGATCACCAAGAACAGCGCCACACTGGGC
TGGCTG
>contig06248  gene=isogroup00008  length=565  
GGTTCTTGAACTGTTACCAGAGCCTCACAGGATGAGGTCCCAGCCTCATTTGCGGCTGTG
CAAACATATTTCCCAGAGTCTTTCAGTTTGGACTTGGGTATCTCAACAACAGCGACCTTG
TCCTCAAAGGACAGTTTACAATCCATGCTCTGGTGGACTTTTTTGCCATCCCTGGTCCAG
GTGACGGTCACACCAGTGTCCTCGTCCACCTGGCACTCCAGTCTCAGtGGGTCATTGACA
GCAGCTGACACTGGCTCAATGGTCTTAACAAAGCTGGGCTTGCTGATAACCTTGAGCTCT
GTAGTAAAGGTAGCTGTGCCGACACTGTTGGAGGCCTTGCACAGGTACACTCCCTGGTCA
GTCAGTTCAAGACTTTTAATCTGAAGAGAATACTTGTTCTTTTCACATTTCATGACATAG
TTCCCTCCAGAGGAGATGGCTATGCTGTCCTTGTGCCAGACAACATCCATGGGTGAGGAT
CCAGTGAGTGCACACTGGAACACAGCTTGTTTGcCCACATATAAAGTCATTGGGTCTGGT
TTTGACACAAATACCGGAGGGTACA
>contig06249  gene=isogroup00008  length=844  
GGGTTCTAGAACAGTCAAGTTAGCGAAACATTCCACACTCCCAGCATCATTTCTGAGTTG
GCAGGTGTATTTGCCTGCCGTGGTAGCATCGGCCTTAAACACTTTAAGAGCGACCTGGTT
GTTCTCAAAGGTGATTTTCCTGTTGTCACCGTCCCTGAGAATGTGATCCTTGTCTTGAAC
CCAGGACACAGTAATGGGTTCAGACCCTTTAACAGTGGCCACAAGGGTCACCTCCTCTCC
CAGAATCACTGTCATGTTTGACAGTTTCTTCACGAACGACGGTGGCTCTCTGAGTTTAAC
CGATGTCTGGCAGGTCTCACTTCCTACACTGTTTGACACTTTGCATTCGTATTCGCCAGC
ATCCGACGACTCTATCCCAATGACATGCAGTGTGGCTGAGCTTCCCTCGCTCACCATCTT
ATACTTCCTGCTCTCCATCAGAGGTTTCCTGTCTTTGAACCAGGTGATCTGGAACGGAGC
TGTACCGCTCATCTCGCAGTACAGACTCACGTCCTTACCCTTCAGCCCTTCAATGGGCTG
AGGTACTTTGACAAAGGATGGGGGCTCTTTAACGGTAAGTGTGGTGCTGCAGCTGACACT
GCCAGCATCATTCTGAGCTTCACAGGTGTAAACTCCATCATCATCAAAGCTGGTGGACAG
CAGTTCGAGGACTGCTACCGAGTCAATAAATGATGTCCTGTAGTTGCCCCCATCTGTGAC
CTTGGTGTCATGTTTGTACCAGGTCACTTTGAGAGGGGCTGTGCCACTGACTTTGCACTC
CAGTCGGAGTGACTCGCCCTGCTTCACAAACTTAGTGGCAGGGAGTTTCAGCACAAACTC
AGGT
>contig06251  gene=isogroup00008  length=2067  
CAAGTAAGTGTCTTTAAAGTTTTCCAGAGCGTTgTGATtgACGAGCAGCAGCTGACTGAC
GGCTGCTGGATTCACACTTTAACACCCaGACATTTGTCTTCTAGACCAGACTCCATTCAT
TATCTAGTCACTTTTCAGGAAGTGACACTGACACATTGAAGGCTTTTtGCTGGTTTTTCA
TGTTGAAGgTTATAATGGGACGTCCcAGAaTAGCCcTGATAGCATCAGACTGGACTCtcA
GCTGGgTGGCTGATGGCTTTTTaaGGGAATCAGCAGCAGGgCTATCAGTTGCTCCtCCAG
CTATGTGCCACATGGTGGCTGTCAATCAAACAGAGGTGTGGTGGTGGGGGTACTGCGGGG
GgTGCTGTTATTTTtAGTGGCTGGTGTCCTGTGTTagATAAACCCCcTCGTTACATTACA
CAGAGCTGTGAGGGGAGGAAGTGTCTGACTGACAGCAGGGACACATCAGAGAGGcTTTtA
TTTTGGAGGAGAGTGAACAGCTGTCGGTCTGTCATTATTTTtAGTTTTATTTAACGTGAA
GTgTCGGGGGTTATATCCTGCAGCTTTAATCTGATTTTAATGTGCTGAGACTGAaTTtAA
AAAATCTTTCTGAGATGCTGATTTGTCTCCAGGAATAAAAGGTCATTGTGTGAGGAATCC
TGAaTAATGATGATGAACATgTGGTGACCTGATCAGCTCGTTTCAGCTGATGCTGCGATT
GAAAGTCGATTTcTATGTGATCGACTGATTACATGAGGTTTGATGCTGAGTCAAATCTTC
GACATTTAGCAGACAGTTAATGTGAATGATTTTGTTTTtATTAAAATGTGTGTGATGTTT
TTTGTTAAAACATTCAATTTCTGTTCCGAAATCTAATATGTAAAGAAAGGGGAGACTTCt
ttAaAGAGgaTGTAGAGTAGAACAGAAGGAAAGAGACAAAAAGTGTAGTTTTCATTCTGT
ATCTACATGTAATACAAAACAAAaTGACACAGCACAAACAGCAGATAGTGACATGAAATG
TtGTGTATtGTTCTCAGTTAGTCAGAACTATCAGAACAGAACAGCTGAATAAAGACGGGA
CAGAtGGTGGATTtAAAAaTTAGTTTCTCATTAAAACCCCAGAAAAAAGATCTTTTGCTG
AAGTAAAAGTTTtATaTCACAGTGCAACAGgtCTCCATTCTGAGCTTCAGTCTtGTGTTA
TAATTAGGTAGAGCTCAAATCATTAAAATAgAATACTAATAATTAAGGTATgAAAaGTAA
AaGTATTCACAAGAACAGCCtCTTTTAtCGTATGTTTGATTGTTATTACTGCTTATTgAG
TAGGCAGCATTTTAATGtAAGTTAAGCTGGAGAGAATCCATCTTCTTTCTATACTGATAG
CAAAGTACATCAACAATAaTTCATCATATTTAAtAaGTTAATGGTGTGATTTAGATAAAC
AgACGTGCTGAGTAGCTCCAGCTGTCAGATAAATGCAGCACAGAAATGAAATGCAGAGAA
GAATAAAGTAACTTGTACTTTAATAAAATCCTTCCATAACTTGTTATAAACACGTTGGCT
GaTGAaTCTTTTAaTAAGTAGAGATGACTGTTGAGCGTCAGACCTCCAGCTGGCAGCGTt
ACACTCactCcATCAACATGCAGTCGAGTCATCAGATtAAGTTTAGCTGAAACCAGATCT
GATCTAAGTCGAGTTCACAGAAACAGATTtAAACtGCTGCAGGAACCTGATtAtCTCtCC
ACAAACacTGtcACATAAATCTGAGgATTCCTCTGGTTTattacttttatagatcttaaa
tttatagagagaaaatctaaatgaatgaactcaaggtaatgaaatgtaacttagacagat
ttgaaacagaaaaaagaatctatttagatgttgatttatactgtttgaccttaatgaaaa
gatgaaactttattttttatttgttcctttttggttaaaatctattaaataaatctccac
tttgaggctgaaaacacaacaaacaactccatcgaaatcaaagttaatgaaaagggnttt
taangtgatcgaatctgaaaaagtctt
>contig06253  gene=isogroup00008  length=7471  
TGGGGCACTTCTCCAAAATGTAGCCGATGATGTCGCTTCCACCATCATTGGCAGGGGGCT
CCCAGGTAAAGGTGATGGAGTCCCGAGCAATGTCGCTGACAACGAGTTTCTTTGGTGCTT
CAGGTATGTCAGCCACGTTAACCTCAATGGTTTGCTTGTCCATTCCGAACCTGTTCTTTG
CGGTAATAATGTAGTAGCCAGTATCCTTCCTCTGCATTCCCTTTTGGAAGACCAGGGAGG
TGAAAGACCGGGTGGTGATAACTTGGTGATACGGAGAATTGGAGAGGATTTCCTGACCCT
TCTGCCAAGTGACTGCAGGCTCAGGCTTGCCAGAGATGGGGATCTTGATGGTGATGTGAT
CGCCACGGACAGCATGAACTGCTCCCATTCCCTGGAGCTCCTTGGGCAGGTGAATCTTTG
CAGGAACTTCCACCTCCAGGTTCGCTGTCATAGAGATGGATCCTGAGGGGTTGGTTGCTC
TGACTTGGTAAACTGTGGCATCATTCTCATcAGCAGTAGTGATGACCAGCTGGTAGTAGC
CTCCCTTGAACTCCTGTGCTTTGATCTTGgTTCCATCTGCCAGGACCTCCTTTCCACTGC
GGTACCATTTTACCAAAGGCTTGGGATGTCCCACAACCTTAGTGACAAACGTGGCATTGG
CGTGGTATTTGACAGTCATGTCCCTTATCTCCTCTCTGAATGCGGGAGCACGAGGAGCCT
GTTCGGACTTGGGGATGATAGGTGCAGAGATCTCACTCCAGTCACTCTCACCACCGATGT
TCAAACACTTGACACGGAACTCATACTCAAAGCCCTCAATCAAGCCTGTGACCTCAAAGT
GGGTTTCCACAACCTTCTTAGTAGTTACTGACATCCACTTGTTCTGCTTCTTCTCACGTT
TCTCCAGGTAGTAGTTGGTAATTTTAGCCCCACCATCACTGCTTGGAGGCTTCCAGCAGA
CAACACATGAGTCCCGAGTAGAACTCATGATAAATGGCTGCTGTGGGATGCCAGGTTTTT
CAAATGGACTCTTAATGATGACCACTGATGGGATCTCCAGAGACTCACTGACACCATACT
GATTCTGGGCAGAGACTCTGAAGTAGTACCCAGCATTCTCTGTCAGGTTGGGGACACGGC
AGGTGGTGCCAGAAACGGAGGAGGACACCAGGTTCCACTGCTCGCCTTCTTTGGCCTCAC
GCTTCTCCACAATGTAGTTGGTGATCATGGAGCCTCCGTCGTCCAGGGGAGCCTTCCAGC
TGATGACAACTGAGCTCTTCAGTAGTGCATCAACAACAACAGGGCCCTCAGGGATGGATG
GTTTATCTTGGATTTCAACGCGCAGCACAGTGTCAATGGTTCCATAGACATTGCTGAGCT
GCACCTTGTAGCGGCCAGCATTGGTCTTCCTCTGGACGTTCCTCACCACCAGGTGGGTGT
AGCTTTCAGTGTTTTCAATGATCACATTTTCTGATGAGTTCAAAGGCTTCTTGCCATAGA
ACCACATGATCTGTGGGATGGGACGCCCAATGTATACAACATGGAGGCGGAGGCTGGTGC
CAGCTCCAGCTAAGTACCTCTCCTTCAGAGGGAAGCCCGGGTGGAACTGTGGCGCAGCCT
GCAAACGCAGTTTGCCACTGGTCTCGATCTCTCCAGCCTCGTTGACAGCTCTACAGGTGT
ACAAGCCTTCGTCTTCCTGCTCATCTGTCAGGATGCTGATGGAGTGGTTGCGGCCGTCTG
AGCTCATCTTGTACTTGCGGCTTTGGATCAGTTCCTTGCCATAACGATACCACTTAATCT
CAGGCAGAGGTCTGCCAATGATGCCACAGGTCAGAGTGCCGGACTCGCCAAGCTTGGTGG
TTGCATCTtGGATCTCTTCCTTCAAAGCTGGAGCCTCACCAACACTCAGTTTGGTCTTGA
TGCCCATGGGTGTGCGACGAGGTCGGCTGAGTCCGGTTTCATTCTCAGCAATGATTCTGA
ACTCGTACTCTGTAGCCTCCATCAAGCCGCCCATGGTGAACTGACGATCCTTGGAGCGCT
CCTTGTTGCATTTCTTCCATGAGCTTTCTCCAGCCTGCCTGAACTCAATCCAGTAACCCA
GAATCTCTTTGCCGCCATCAAGCTCGGGCCTGAGCCAGTGGATTGTGATGCAGTCTTTGG
TGACTGAGATGATGTCAATCTCTCCTGGTTGGCTGGGTTTATCAAATGGATCTTTGCAAA
CCACAGACTCTGAGGCAGGACCAGGCTCACTCTGCCCAATGTCGTTTTGAGCCACTACTC
TGAACATATACTCTGCATCAGGGATGAGACCGGTAACATTGTACATGGTGGTGGTGATGT
GGGTCTTGTTGTGGCGGACCCACTTCTCTGTTGAAATCTCCCTTCTCTCCACGTAGTATC
CTGTCACACGGGAACCACCATCATCCCTTGGCCGGGCCCAGGACAGAGACACCGTGGTCT
TGGTTACGTCCATGATCTCTGGTGGGTTGCTGGGAGGTTCTGGTGGGCAAaGCGGTGTCT
TTGGCATGACAGCCTGATCAGACTTGAGAGATCTGCTGATGCCGAACTGGTTCTCAGCGG
AAACCTTGAAGTGATACTCAACATTCTCCTTCAGGCCCTTCACCACTAGAGAGGTCTCAG
TAACCCGAGCATCCACTGTGCACCAGGCAGCCTTGGGTACTTCCCGCCTTTCCACAATGT
ATCCCAGGATGTCAGAGCCACCATCATCTGACGGTGGCCTCCAGCTGACCCGGACTGATC
TGGCCTGAATGTCGTCAAACTCCAGAGGTCCCTCTGGGGCATCAGGGCGACCTATCACCT
TCACCTTGATGTACACAGCCTTCCTGCCACATTTGTTTTCCAGCACcAGGTCATAAGTAC
CGGTGTCATCTTTGTGTGCCTCTTTGATGACCAGCTCAGTGATGTCATCATGAGTGGCAA
TCATGGCCCGGTGAGAGATGTCACGACCGTCCTTGGTCCACTTGCATGTAGGGATGGGTT
TACCCTTGATGGGCACAGACAGATGGATAACTCCACCCTGCCGTACCACGTAGCCCTCCT
CGTATTTATGATCAAGCTCATAGTCAGGATAATCAAGCATTTCCTGGACTTTAACCACTC
CGGGGATCTCAGCGGGCTCTCCAGAACCACCAGCATTGCAGGCAATGACTCTGAATTTGT
ACTCAGCACCCTGGGGCATGTGGGTGAGGGTGTACTCGCACATCTTGATGGGCGTAGTGT
TGCACAGTGTCCATTCCACCTGGTCAACCTTCTGCATCTCGATAAAGTAACCACTAATGA
CTGAACCACCCTCCTCTTCAGGTGGCAGCCAGGCAAGAGAGACTGAAGTCCTTGTGGTGT
CTGTGACTCTGGGCTGAGCTGGAGGACCTGGAGGCTCAATGGGATCCATGGCGACGGTGA
CTCCAGAGCTCTCGCTGGGTTTGCCAGTTCCTCTGGAGTTGATAGCAGTGATCCGGTGTT
CATACTCCAGTCCCTCTATCAGGCCAGAGGAGCGATACCTGGTCATGGTGACGGGATTCT
TGTTGATCTTCATCCACCTGTCAGTATGGGCCTCTTTaCGTTCAATGATGTAGCCAGCAA
TGGTGGAGCCACCGTTGTCCTCAGGTGGATGCCAGGTCAGGGTCATGCCCTCGTGGGTGA
CATCAAGCACCTCTGGTCTGCTTGGAGGTCCAGGAATGGTCTTAGCGCTCTTGCACTCCA
CCACCTCGGACTGCAGGAAGCCACCAACACCAAAGCGATTCATGGCAGCAATGCGGAACA
CATATTCGGTTCCCTCAGAGAGTCTGGTAAACTTGAAGCAGGGTCGGGTCACTGACTCTG
AGACGGTGGACCAGCCTGGTTGGTGGGCATCACGTTGCTCCACCACATAACCACTGACGT
TGGCACCACCGTCCTTCTCTGGAGGTTCCCAGCTGACTGTCACTGACACGCCATCAACTT
CCTCAATCTTCACTGGTCCAACAGGAATGCCAGGTTTGTCGAGGATGATGACCTTGATGA
CCTCGGTTGCTATGCCAACGGCATTCTTCACCTCAAGGGTGTAGTCTCCTGTGTCATTGA
TGGTCGTTTCGCGGATGACAAGGTGGGTGTATTTGCCGTTGCTGTCAATCTTAATGCGGT
CCAGGCTGTCCTTCAGTTTGATGCCACCAAaGGACCAGGAGCAGACGGGAGGAGGTTTGG
CCTTAATGGGGATGTTGAGGTCGATTGGTTTGCCACGGTGCACATGGACAATCTTCTGAG
GAATGTTGGTCATGTCGATCTTGGGCATCACCTTGATGTCCTGGATTGTGACAGGAGTGA
CTGTATCCATGGGTTCGCTGGGTCCCCGGCTGTTGGTGGCTCGGATTCTGAACAGGTACT
GATCATTCTCCATCAGAGACTGGATAGTGTACTGGGACACTGAGGCTTTAACTGTCGCCA
CAGCACTCCACCTGTCTGAGCCCACCTTGCAGGCCTCGATGAGGAAGCCCGTCACCCTGC
TGCCACCATCATGCATTGGCTTCTCCCAATGTAGTGTGACGGTGGACTTGGTGACATCGA
CAATCTGGAGGTTCAGAGGCACAGAAGGCACCTCGCATACCAGCACGGCCTCAGCTGTCT
CACAAGGCTCTCCGACGCCATAGATGTTCTCTGGCAGGACTCTAAAGAAGTAGTGGGCTC
CCTCCTCCAGACCAGTGATCCTAAACAGGGTTTTCCTACACTCAGTGGTTACAGTCTTGT
ATGACTTCATGTCGGCTTCTCGCTTCTCTACGATGTAGTTGCTGACATGGGCGCCACCAT
CAATGCCCGGGACGTCCCAGGTGATCACAACGGACTCCTTGGTGTAGTCCTTCACCTTCA
CAGAACCTGGAGGACCAGGAGTGTCGTAGACTTTAACCAGGATTGTGGCAGTCTTCTTGC
CAGATGGGTTCTCTGCCTCCACAACATATTTTCCAGAGTCGTAGCGATTGACCTTCTCCA
CCATCAGCGAGGTGTAGCTATCTGTGGTCTCAATGTAGCCACGGGTCTGCAGCTCAATGC
CAGTCTTCCTCCAGGCCACAACTGGTGCCGGCCGGCCAGTGACAAATACCATCAGACGCA
GGGTTCCTCCAGCACGCACACACACAGTTTTCTTCAGGTCATCAGCCAGCTCCAGGTCGG
GAATTTCGATTCTCTCCAGCGGCTCAACCTCAGCGCTAGGTTCACTGAACTCGCCGGTGC
CATTGCTGTTGATGGCTGCCACCCTGAATCTGTACTTCTTATTGGCTGCCAGGCCAGCGG
CCACATACTCATTGGTCTTGAGAGCCTTGGCAGTGGCACGATACCACTGCTCAGTGTTTT
CTTCAAGGATCTCCACCACATAGCCAGTGACATCTGAGCCACCATCATACATGGGCCTGG
TCCAGGTCATGCTGATGCTGTGCTTGGTTGTATCAGTGATGCGAGGTACTGATGGAGGAG
CTGGGGTATATGTTGGGTCTTTGCAGAGGATGTATGGTGAGGCATCGCTCGGCTGGCTGT
CTCCAGCGGTGTTGACAGCGgTCACCCTGAACTGGTACTCGCTTCCTTCCAGGAGACCTG
TGATCTTTAGTCGGGTGTCATAGATGGTGTAAGTCCTATTCACCCTTGTCCACCTTGTGC
TGCTCTTCTCTCGTTTATCCACAATGTAGTTTTTGATCTCACTGCCTCCATCACTCTCAG
GCTTCAGCCATTCGATGATGACATGCTCCTTACCCACAGCAGAAGCCTCTGGAGTGCCCG
GCTGTGATGGAATGGTGTAGGCATTCCTGGCAATGACGGGGTCAGACTCCAGAGGAACTC
CAGGCCCAAACTTGTTGACTCCTCTGACTCTGAAGATGTACTCATTGTTCTTGATTAGCC
TGGAGCTGACACATGACAGTGACTTGCATTCAGTCTCCATGATGACCCAGTTGAGGCGGC
TTGTTTCACGTCGCTCCACAATGTAGTGGCTGATGCTGTCTCCACCATCCTCCAGAGGAA
TCTTCCAGGACACTGAACACTTCTCCTCTGTCACTCTGCTGATCACAATCTTGTCAGCTG
GAGCTCCAGGAGTGTCCAGAACTTTGACGCTGACGGCGGCGgTCTTGATTCCGCTGGCAT
TCTTGACAGTCAGAATGTATCTGCCTGTATCGTATCTGTCACAGTTCTTGATCACGGCCA
TGGCTCTAGTTGCAGTGTAGGTAAGAGAGTATTTCTCTCCAAGCTCCAAAATCTTGTCTC
CCTTTGACCAGTACACAGTAGGCTCTGGTTTACCACCCACAGCACCATCCAGGACGAGGT
CAGAGCCAGCGGTGACGGTGACAGTCTCGCCCACCAGCTTGCTGTCCAGTTCGGCTTTGG
GAGGAGAGTATTCATCTTTGCATGTGACTGGTCCAGTGGACTCAGAGGGTGAACTGTGGA
CACCGGCAGCATTCTTGGCAATGACACGGTACTCATAGGTCTCCCCTTCTCCAAGGTTGC
TGACTGTGAAGTAGTTCTCTGTGATAGTGGTGTAGTTGCACTTGAGCCAGCGGTTGTCGT
CCCACTCATCTGTGCTGTACACTTTCCTCTCCACCACGTAACCAACAATCTTGCTACCAC
CATCATTGAGTGGCACGGTCCAGCATAATGACACGGAGGAGCGGGTGATGTCAGTGACCT
CAGGTTTACCAGGAGGATCAACAGGATTGAGCGCCCTCACAGGTCTGGAGGCCTCACTAG
CCTTGCTGAGTCCGGCGATGTTCATGGCATACACCCTAAACTGGTACTCCAGGCCCTCGA
TCAGGTTGGACACTTTGTAATGGCACTCGAGGCAGGGCAATTTATTCTCCCTCACCCACA
AGATCGTGTTCCTCTCCTTCTTCTCAATCCAGTAGCCTGTCACCTGGCTGCCACCGTCAG
TGTATGGCACATCCCATTTGATGCTGATGGCATTGGCTGACACAGATACCACATCGGGAC
GAGTTGGAGGACTTGGAGGAATAAATGGATGCTCGATGACAACAGGAGCAGACTCAGTGG
ACTTGCTGACTCCAAACTTGTTCTCAGCGCACACTCTGAATGTGTATTCCATATACTTGG
TAAGATGTGTCACTTTGATGGTGGTTCTTTTCACACTTGAGTTTACTACTTGCCAGGAGG
CAGAGCCAGACTCTCGTTTTTCCACAATGTAGTTGCTGATGTCACTGCCACCATCATCAG
CTGGTTCTGACCAGGACAAGTTGCAAGACTCTGAGGAGACTCCAGAAATTTCCACAGGGC
CTGTGGGCGGGCTCGGTCTGCCAACTACAACCACGGTCACTGTAAATGTCTTCACACCAG
CAGAATTCTCCAGGATCAGGTAGTATTTGCCACTGTCGCTTCTCTTGCTGTCTTTCACTA
CCAGAGTAGTTCTCTCTTTTGTGGTTTTGATGGAGACTCGGTCAGTCTCCTTAAGCTTCA
TCTCTTCCAGCTTCCAGGTGACTTTGGGTGC
>contig06260  gene=isogroup00008  length=905  
GTGCTGCCGAAGGAGCTGGATTCCATCATGGATGACATCATCGCCTGCTGGGAGGAGGAA
GAGAAGGACGACGACTCCTCTACTGTATGCATTTCTTTCTTCATCATCATGGATGAGCTT
ATGGATGATGATGACTCCTTCTGACTCATCATTGATCCTTTAAGTGCCAGTTGCTGCTCA
CGGTAGGCTGTGATCTTCATGCGAATGGACTGGAACACCTGTCCACTAAAGGAGAAGGAG
GATTTGGATACTCCTCCTTCTGAGGTCATCTCACAAGTGTACTCTCCTTGATCACTGTCT
GACAAGTCGTGGATTAGAAGGCTGCAGGAACCCTCAGAGTAGTGAaTCTCAAAGTGGCTG
CTCTGTGAAAGCCTCCTTCCGTTGACATACCACACCACCTCCCTGACGCTGCTCTCACAG
ACACAAGACATCCTCACCGAGCCCTCACATGCCTCAGCTATCAGCTGACTCAGGACCTTG
GGAGGTTTTGGGATTGGGGATTTGACGGTGGGTGGAGACATAACTCTCTTGGGGGACATG
ATAGGAGGAGGAGACTTCATCCTAGGAGGTGATTTGAGTCCCTCAGGCTCAGGGGACTTC
AAGGCCCTCGGTGATTTGATACCTGAAGGTTCTGGGGACTTGATGCCTTTTGGCGTTTTG
ATTCCAGCAGGTTCTGGGGATTTGAATCCTTTTGGTGTTCTAATTCCTGCAGGTTCTGGA
GATTTGACACCCCGGGGTGACTTTACTTCCTCAGGTTCAGGAGACTTGATTAGTTGTGGT
GACTTGAGTCTGGGTTCAGGAGATTTTAGACCTCGTGGTGACTTAACTCCCTCAGGTTCA
GGAGATTTTAGACCTCGTGGTGACTTAACTCCCTCAGGTTCAGGAGATTTGACACTCGGA
GCTGG
>contig06271  gene=isogroup00008  length=1205  
TAACACCGACCCGGGAGAATCTtCcTGCTGCAGCTCAGCGCCCTCTTCTGCAAAACAATG
CAAACTTATTTGTCCGTCCTCCACTACTAAAATCTTTAATtGTTTTGTTCTGTTTCACTT
TGTCAGTCCtGTTTttTTttgTTTtaTTtCCtCTCTTATTTAATCCATTATTAAtATTTT
tAAATGATTGACTGTAGTtGTTTTTCATGTCTTATCTTCTGCTGCGCTTCTTTGCTTCAC
CTGCAAATGCACAGCATTGTTCTTGTGAtGTTAACACAATCGGTGTCTTTTAAGCTCCTA
AAGCTGAGAAAGTGCCTGAGGAGAAGCCAACACCACCTGTGAAGGAGCCATCACCACCAA
AAGGTACCAACATACACCTGATGTTGGcATATACCTGTTTAATGTTAGACTCATgTATAA
TGTTCCATGTTTcTACTCTTTTAACAAAAATtCcTGTACATTTAATGTAATCCTTTCTGT
GTGGTTTGTGACTTCGTAACCTCCCGTGATTTTTTATGTTCTGAAATTTTACTTAATTTT
ACTGGTTTTGAAGTACCCGAGGCCAAAAAGCCAGTGGAAGAAAAGGTTCCTGTAGTTTCA
GTCCCAGAGAGGAAGGAAGTTCCTGCTCCCAAAGGTAGAGATGGTTGATTTCTAACATCT
CTTTACTGAACATCTTTCATCTATGCTGATGACACTATCCTTATGTCGACTGTTCTGTTA
CGATGTGGTTCAACCGTTGTTTTtGTCTAGATTCAGTCTGTTcTTTCTATCTCTTGTTAT
CTTTGATTTTATGAGTTAAAATGTGTTTGAATGTATCTTAAAAGAACCAGAGGAGGTTAA
GAAGCCTGCTGCTGCcCCTTCACCACCCGAAGAGAAGCCAGGAGTGCCAAAGAAAGGTAC
ATTACTTCCTGTTGTTTGACATCTTAAAAAGCACACTCAGTGAAGCTTACTTGTGCTTAA
GGCTACATAGCCTCTCACCTCTTAATGTCTGTCTCGTATTGATTCTATTCTTATGTTAAT
CTTAACGTTTGTACTGTTTCATTGGTGTTCTGTGGATTCTCCATGTAATTCTGTAGCTAG
TTTCACTCTTCACCAGCTTCACCTCGCCTAGTGTCACCTCACTCTTTCGAACACCTCTTG
ATAACTCTTAGAATGCCATAAATTACTTAATGCTAACCTTGGCTAATGTCTGTGTTACCT
AACTG
>contig06273  gene=isogroup00008  length=4595  
GATGTACTCATTGCCCTGGATGAGTCTCTGCACGTTAACGATGCAGTCTACCAGTTTTTC
TGAGACAATAGACCACATAACGCGGCTGGTCTCCCTCTTTTCCACAATGTAATGTGTTAC
CATAGCACCACCCTCATCAGCAGGTGGGGACCACATGATGGTGATGTTGTCAGCTGTCAC
CTTCTTAAACTGAATCTCTCCATCAGGGGGgCCTGGCTTGTCTTGAATGAGCAGCCTGAC
AAGGCCACATGCAGATCCAAGGGAGTTCTTCACCTTGACCTCATATGTTCCAGAGTTAAG
ACGAGTGGTTTCCCTCAAGAACAAACTGGTTGACTCAGACGTGTGTTTGAAAGAGAGTTG
GGCAGTGGGCTTAAGCTCTCTGCCATCCTTAAACCACTCAATAGTGGGAGCAGGTTTGGC
TGTGATATTAAACTTTAGCTCCACATTAGACTCAGCCATGTACTTAACCTCATTCAGATA
CTCCTGAGGAATTTCAATCTCTGGGGCACCATAGGTATCCACACATGTAACTGGCCCAGC
AGTCATGGATGAGTTGCTAATTGAGCCAACAGCATTCTTAGCCATGACTCTAAACTCATA
TGTCTCGTCCTGGGTAAGGCCAGTCACAGTGAAGCGGGTGTCTGTGACATTGGTAAGGTT
AGCCTTGGACCATCTGGCACCAATGCCCTCTCTCTTCTCAACGATGTAGCCAGTGATCGG
GGATCCACCATCGTAGTTGGGCTTCTGCCAGGCTAGGCTAATGGAGTTCTTGGTAATGTC
ACTGATGCGCAAGTTGATGGGTGGCTCACAGGCATCAATAGCCAGCACTGCATCAGAAAC
CTTGCTGAAGGCACTTATTCCAGCAGCATTCTCTGCTGCCACCTTGAACTCATAAATAAG
TCCAGCATTAATGCTGGTGACCTTGAAATGTGTTGCACGGATGACCATTTTGTTGACTCT
CTGCCAAAGGATGCTGTTTCTGTCTTTCATCTGGAGATGGTAGCCAAATACATGGCTGCC
ACCATCTGACTTAGGCTCCTTCCAGGTCACAGTGATGGTCTCCCTGGTTACAGCAGTGAT
CTCTGGAGTCGATGGTGCATCAGGAATAGTGTAAGGAAGGCTGACAGTGACTGTTGGTGA
GTCGATGTGCTCACTGATTCCATATCTGTTCTCAGCTCTGATTCTGAACTGGTACTCCAG
GCCAGTGGTAAGCTTCATGATCTTCATGGTGCAGCGAGCCACAGCAGAAGAGACATCcAT
CCAGTTGGCTGTTGTTGTCTCTCTCTTCTGGATAATGTAATTGGTGATGGGGCTGCCACC
TTCATATGCTGGTGGGAGCCACTTTAGGCTCACACTGTCTTCTGTGACATCGGACAGTTC
CACAGGTCCAAGTGGGGCACTGGGACGGTCCAGAACCACAATATTTACGAAAGACTTGGT
GGTTCCACTGGAGTTGGATGCAATGATATCGTATCGTCCCGAGTCCCCAGCAATGCTCTC
GCGCAAAGTGATCTTGATGCTGTCTGGAGTGACTTCAGAATTAAATCTCATTGTTGATTT
GAGCAGCACATTATCCTTGGACAGGCTGACTTTGGGCAAAGGCCGGCCAGTTAGAGGGAT
TTCACACTTCAGAGTGGAGCCGGCTCTTACATACACAGTGTTGTGGGGGAAGTCCTTCAT
GATGATCTCCGGAGATTCAAGTTGGTCTTTCAACATTACAGGGGTGATCATTTCCTTAAT
ATCACTGAATCCAGCATGGTTCTCTGCTCTGACTCTGAAGAAGTACTCAGCATTCTCCCT
CAGACCAGAAACTGTGAAGTGGATGAACTTGGTTACGCCACACTTAACCCACTTCTCCTG
GCCCTTCTCCAGAGCTTCTATCAGGTAGCCAGTAATTCTGCTGCCTCCATCTTGTTCTGG
TTTAGCCCAGGCCAGAGTCACACTCTCCTTTGTCACCTCAGTCACACCCAATTTTGGTGG
TGGGCTTGGTTTTTCTGTGATCTTGGTTCCTTCTTTGgTCTCTGCAGAAACACCAACACC
GTACTCATTTTCTCCTGTTACTCTGAAGTAGTAGACTTCCCCcTCCTTCAGGTCTGCCAC
CTTGTATGTCAGTCTGTGGCATGTGTCAGTCAACCTGGTCCAGCCTTTCTTGCTAGCCTC
ACGGATATCAACAATGTAATTCTTGACTGGTCCGCCTCCCTCATTCTCCGGGGTGTCCCA
AGTCACAGTAGCAGAGGTTTTGGTCACATCCTTGACCTCTACATGGGCAGGAGCTCCAGG
TGAGTCCAGGACTCTGACATTGAGTGCCAAGGAGGATGTTCCAGCTACACTGGACAATGT
GACAGTGTATTTGCCAGAGTCATTGCGAGTTGCTTTCTCTAAGGTGATGGAAGTGAAGGT
GTCTGTGGTGTCAATTACAGCACGAACTCTAAGGTCAACATCAGGCTTAGTCCATGTAAC
TGTGGGAATTGGTTTGCCTCTGAAGGGCACTGTCATGGTGAATGAGCTGCCATCCTTCAC
GATAAGAGTCTTCCTCATCTCATTGCTGATGTCAAAGACTGGCTCCTCCTCTCTTTCTTT
TGCGATCTGTCTATCTGACTCAGGACTGGGCTCACTGACTCCAATCTTGTTAATGGACTT
GACAACAAACACATATTCAGCCCCAGGTGTCAATTTTACCACTGTAAACTCTGTGTTCTT
GGTGTTCTGGACTCCAACAATCCATTCATCATCTAAAGTCTTCCTGTATTCTACTCTGTA
ACCAGTCACAGGTGCTCCACCATCAAATAGTGGCTTGTTCCATGACAGGGTTACTGTAGA
CTTTGTAGAGTCAATGATCTTAGGCTTAGCAGGAGGTGAGGGCAGGAATTGGGGGTCTTC
AGCCTTGGTGAGTGGGCAAGGGATGCTGGGAGCACTGAGACCAGCAGCATTCTCTGCAAA
AACTCTGTACTCATACTCACTGCCCTCACGAAGGCGTGAGGCTTTGACTCTAAGGTCATA
AACGGGTTTCTTGTTGACACGGCACCATCGAAGGCCAGTTTTCTCTCGCTTTTCAATGAC
ATAGCCGGCGATACTACTGCCACCATCAGAAACTGGTCTTTCCCAACATATGGTCATTGC
CTCACTAGTAACTGAGGTGACCTGGACATTAGTGGGAGCTGCAGGCACAGTGAATGGATC
CATGGCCTTTGTTGGATCACTCTCCAGGGCCTCACCATCACCATATTTGTTTACTCCCCT
GACTCTGAAGATGTATTCATTTCCTTTGAGTAGCTTAGTCACTTTACAGGTGGTTGCCTT
CATGTCACCATAGACAAGAGTCCATGCAAGGCGACTGGTCTCACGTTTCTCCACAATGTA
ATGCATGATTTCAGCACCACCATTTTCCTGAGGGGGTCCCCATGATATTGTGCATTTCTC
TGCTGTGAGGCCAGATACTGCCAAAGGACCTGAGGAAGGTCCAGGTCTGTCCAGAACCTT
ACAATTGATGGCCACAGACCTGGTTCCTGCCACATTATGCAAGGTCAGGACATACTGGCC
AGAGTCCCTCCGAATAGCATCTCTGACAATCAGTGTGGTTGCAAAGTTAGTCGAGGTGAT
TTCACACCTGGCCTTGGCCTGGATCTCCTTTCCATCCTTAGACCATGAGACAACTGGGAG
TGGACGGCCTGTGATTTCAGCATCAATTCTTATGATCTCTCCAGCCTTAATGACAACCAG
CTGTCTCAACTTATCGTCCAGGATAATAGTGGGAGGGTCCACATCATCCTTGACTGTGAC
AGGACCAGTGTTCTCAGAGGGAGCACTCAACAACTCTGCAGAATTCTTAGCAATGACATG
GAAGTCATATTGGACATCTTCTGTGAGGCCTGTGACATCGAAGTAGGTGTCTTGCAGGTT
GGTGAAGTTACATTTCAGCCAACGGCCATTTGGAAGTTCTTTACGCTCAACAATGTAGCC
AGTAACCTTTGCGCTGCCATCAAACTCTGGCTTATCCCAGAAAAGGGAAACTGAGGTCCT
GGTAATGTTGGTGACTCTAAGGTTACATGGAGGTTCACATGGATCCCTGGCGGCTACAGC
GTCACTGGCCTTAGTGCATGGACCAATGCCAGCAAGATTCTCAGCATAGACTCTAAACTG
ATACAGCAGGCCTTCTTCAATGCCTGTCATTTTGAACTGGTTCTCGGCTAGCAGAGCTCT
GTTGACTTTGGTCCACAGGATGCTGCTTTGGTCTTTGCATTCAATGTGATAACCGATAAC
AGGGCTTCCACCATCACTGGCAGGTCGGCCCCATTCCACAAGCATGCCATACTTGGTGGC
ATGAGCAACATGTAGGTTGGTTGGAGGGCCGGGAGGCTCGAAGGGATACTGAGCAACAAC
AGGAGCAGAGTCAATGGCATGACTCTTACCATAACGATTCTCAGCTGCAATACGGAACTG
GTACTCTGTTCCTTGAGTCAGACGGGACACTTTGATTGATGTCCTGGCTACTGTTGCAGA
AACAATCTGCCATGTGGTTGTTGTAGTGTCTCTCTTCTCCACCACATAGTTGTTGATCTG
GCATCCACCCTCATAGGTTGGAGGATCCCAAGACA
>contig06277  gene=isogroup00008  length=1283  
GGGAGATGAAGTCAGCACTCACCTCATCCACTTTAATGTTGCTTGGTGGGCCAGGTTTGT
CTAGGATTATAACAGATATTTCAGCTGTCTTGGTGCCAACGGAGTTAGTCAGAGTAATCT
CATACTTTCCTACATCATCCTTGGTTGCATCCTTGATGAAAATCTTGGATGAAGTCTTTG
AAGAAAGAACATTGACCCTTGTCGTCTGCTTAAGCAACTGGCCGTCCTTTTTCCAGGACA
CCTCAGGCTGAGGTCTGCCTCTGAAGGGAACATCAATCTTCAAGTCATCTCCTGCTTTTA
CACTGTATGTATCAAACAGCAGGTTGATGATGGGCTCCATTGTGATGTCCTTCACCACTA
CAGGGGTAGCCAGGGGCTTAGCATCACTCTTGCCCTTGTCATTTACAGCAATTACCCTGA
AGGCATATTCCTCTCCAGTTGCGAGTCCTTCAATAGTTGCTTCCAGTGCTTTGACTTCAC
TGCATACAGTCCATTTGTCCTCTCCCTTGGGCTGCATCTCCACAATATAATTTGTAATTT
TGCTGCCTCCATCATAGTCAGGTTTTTCCCAGGAAAGGGTAACAGTATGACGGGTCACAT
CTACCAAGACAATCTTACCAGGAGGCAAAGGAGCCTCAGACACCTTGACTTGATCTGTGG
AGGCAGGCAGACCTACTCCCAGCTCATTCACAGCCAATACACGGAAATAATATCGGCCTC
CCTCCTGCAGGTCAGAAATGATGTAAGAGTTCCTCACACAGTTGGTGCAAACACTGGTGA
AAGCCATCCTTTTCTGCTCTCTCTTTTCCACAATGTAGTGTGATATCTTAGCCCCACCAT
CAATTAGAGGAGGCTCCCAGGAGAGAGAGACAGAACTTCTCTTCACATCCTTAACCTCCA
AGTTGGTAGGAGCGCTTGGGGAGTCCAGAACTCTGACATTGATGAAGGCTGATTTAGAGC
CACTGAGATTTTCAAGGGTCAGTACATATTTGCCAGTGTCGAATCTGTCAACATTTTCAA
TCACCAGCATTGTGTAAGAGCTTGTGACGTCAATCTGGGCACGCTCATTCAGAGTGCCAT
CAGCCTTTGACCATTTGACCTCGGGCTCAGGCATTCCTCTGATTGTCACAAACAGACGCA
AGGTGGCAGTGGCACGAATATTGACCATCTTCCTCAAGTCAGCATCTAGTTCAATCTCAG
GAGCCTCCAGCTTCTCAGCAGCGATCACAGACACAGGTAGGTCCACAGGCTCTCCCACTC
CCTCACAGTTAACAGCACAGATG
>contig06278  gene=isogroup00008  length=1261  
AaGAGGCTAAGAAGCCTCCGGTGTTTGACGTCCCTCTCAAACCAGTGACTGTGGACGAGG
GCGAGAAGCTGAGTCTCCGCTGTCACGTCTGCGGCACTCCTCCTCTGAAGATCCAGTGGA
TGAAGGATAGGAAGGACCTGACGTCCAGCGGCAGCACCAGGATCACCTTCTCTGACGGGA
CAGCCTGTCTGGAGATCGGCTCGGCCTCCAGGCACGACGCTGGCGATTACCTCTGCAAGG
CCACCAACGACGCCGGCAGTGAGTTCTGCAAGGCCAAAGTCACCGTCAAAGAGAAACCAG
GAGCAGCTCCGGCTCCAGCTGCAGCTCCAGCTGCTGCTCCgAaCCAAAAAaCTGGACAAC
CTGTTCTTCATCGAGGAGCCCAAGACTGCACACGTCACTGAGAAGGGCACTGCCACCTTC
ATTGCCAAAGTGGGCGGTGACCCCATCCCCAACGTGAAGTGGATGAAGGGGAAGTGGAGG
CAGATCACACACGGTGGCCGCATCTCCATCGAGCAGAAGGGCCAGGAGTCCAAACTGGAG
ATCAGAGAGGTGACCAAGTCTGACTCGGGTCAGTACAGGTGCGTCGCCTCCAACAAGCAT
GGAGAGATCGAGTGCAGCACCGACATGCACGTGGATGAAAAGAAAGACTCTGCGATGCTC
GAGGGAGATCTGAGAGCCAAGCTGAAGAAGACACCATCGAAGCAGAAAAGTCCAAAGGAG
GAGAAGGACATCGACATTGTTGAGCTGTTGAGGAAcGTGGACCCTAAAGAATATGAGAAA
TACGCCCGGATGTACGGAATCACCGACTACAGAGGCCTGCTGCAGGCCATCGAGCAGCTG
AAGAAGGAGAAAGCTGAAGAAAGTGGAAGACCGGAACTGGAACGTGGAGACAGAGAGTCT
GATGAGGATATGGCCCGACTTGTGGCGgACCTGCAGAAGAGGATGGAGAGGACGGAGCCT
GTCACCGTGGTGAAAGACATCTCCGATCAATCAGTCTTCACCAACAAGGTGGCAGTGTTC
GAGTGCGAGATCAAGATCAACTACCCAGAGATCACCCTGTCCTGGTACAAGGGCACCCAG
AAACTGGACACCAATGACAAGTACGACATCAGCATCATTGGCGACCGCCACCTGCTCAAG
ATCAAAAGGTGCCAGGTGTCTGACCAGGGCAACTACCGGGTGGTCTGTGGACCGCACATC
TCCAGCGCCAAGCTCACCGTCACGGAGGCGGAGGTCGAGAAGCATCTGCAGGACACAGCG
G
>contig06279  gene=isogroup00008  length=580  
AAGATGCCCACAGTGACGTCGCAAGAGGCTTTTCCAGCTTCGTTAGAGGCCTGACAGGAG
TACCTGCCGCTGTCAGCCATCTTACTGCTCTTAATGCACAGCACGGCCACGTTACTCTTA
AAGCTGATGTCGTATTTGTCAGAGCTGTAGATCTCTGAGCTGTCTTTGAACCAGCTGACA
GACATGGGCTGCGAGCCAGTGACTCGGCCCTCGATCTTCACCAGTTTGCCTTCCATGTCC
TCCATGTGCTCAGAGGGCTTTTTGGTGAACACTGGTGGGTTTTTACGCTCTTTGACAGTG
ATGTCAGAGGAACAAGAGTCCTTCCCCATGTCATTAGAGGCATGGCAGAAGTATTTCCCC
GTGTCGGCTTTATCTGCCTTCAGAATGGTCAGGTGGGGCGTGTTTTCCACACAGCTGATC
TTATAATTCCCCCCAGTGCGAATATCTTTATGGTCTTTTGACCATGTGACTTTTATTGGG
GCAGAGCCGGTCATGTGACACTCAAGCTCAATGCTGTCGCCCACTGTCACTGCCTGTGGT
GACAACTTCATGTCAAAGACTGGAGGGTATCTTGGTTCTT
>contig06280  gene=isogroup00008  length=1687  
GTAGAGTGAGCTTGGCTCTGCAGGAGGACGAGCCAACGCTGTTGGTGGCCACGCAGGTGT
ACTCTCCAGAGTGCCTCATCTCGCCaCGGCTGATCTGCAGCACTGCTGTGTTATCATCGT
ACAGCATGGAGAACTCGTCTCCCTGCCTCAGAGGCTCGCCGTCTCTCAGCCATGACACCT
CGATGGGCGAAGAGCCGGCAACACGGCACTCGAACCTGACAGCCTGACCCTCGGTCTGCT
GCAAGCTGGTGATTTTCTTTGGGAAGGATGGCGGCGTTTTGGCCTCGAGCACGCTGAGTC
TGCAGGTGGAGGAGGCGGAgCCTATGCGGTTCTCTGCCTTGCAGGTGTACTCTCCGATGT
CGGCCTTGGTGGCTTtGCTGAGCTTCAGACAGGCGACACCCTTGGTGTACTCCAACTTAC
ATGTTGGGCTGGACCGTACTTTGCCgTCGGCCTTGAACCAAGATACCTTGATCTCAGGTG
TTCCCGCCACCTGACACTTCAGACACACAGCATCTCCTGCTGTCACCTCCATGGGCTCCA
GAGACTCAACGAAGTATGGTGGCTCGAGGATGGACACGGCTGCCTCGCATGTGTCCTTTC
CAGCATCGTTGGACACTTCGCAGGAATATTTCCCTGCGGCCTCCTTGTCATCGGTGCTGA
GACACTCCAGGAGGCAGGAGCTTTCAGTCGTGGTGATGTTATATTTGTAAGAGGCAAAGA
TCTGCTGGCCGTCTTTGTACCAGTTCACAGTGATCTTTGGAGTTCCAGTGTACGTACACT
CCAGCGTTATTGGTTTGCCCTTTTCAACTGACACGTCCTTCAGCTTCTTAGAGAAGGCTG
CAGGCTCTTTGACAGTAAGATTAACAGGGCAGCTTTCCTTTCCTGCATCATTAATAATCT
GACAGGTGTACTCTCCAGAGTGAGACCTGTCCACGTTGAAAAGCTCGAAAATAACTTGGT
TGTCCTTCAGAGAGAAATCACAGCCATGTCCAGACAATATCTCCTTTGTTCCTCTGAACC
ACTTCAGTTTGAGGGGGgCACTGCCTTTCACCATGGCTGAGAATGTCACGTTTGAGCCCG
GCATGGCCTCCATTGGCTGtGGTGGCACCACAAAAGATGGAGGTTCTTTAACAACCAAGG
AGGCCAAGGTTTCACTGGATCCTGCCTTGTTGACGGCTTTACATTTATACATTCCAGAAT
CGGGCAACTTCAGAGTGGGCACTTTGAGCGTGCAGCTGTTGTCGCTGAATGAAATCTCAT
AATTTGGCCCGCTCTGTATCTCCTCCCCATCaTGGTACCATGAGATGGTAAAAGGTGGGG
AGCCCGACACTTTGCACTCCATCTCTCCAGCTGATCCAACGACTGTGCTGAAATCCTTCA
ACTTCCTTGTGAATGTTGGAGGTATGATCTTGTCTAAGACAGTGAGATTAATTTTACTCA
GGTCCTTCCCGACCTCGTTCATGACCTCAAATGTGTATTCTCCAGAGTCCAATTTCTCAG
CAGAGAGCACGTTCAGGCTGGAAATCATGCGCGAAAATGAGATCTTGTACTTCCTCCCAG
AGGCCAGCTCAACGCCATCCTTGAACCACTTGGGTTTGAGCTCTGGGGTTCCACAGACTT
TGACCTCTAAGGCGGCAATGTCGCCAGCTGTCACACTCAGAGCATCAGGTTTATCCACTA
TCTTAGC
>contig06283  gene=isogroup00008  length=2508  
cactttcctctatactctggaagattctggagggagacaagttccttcctttctggttCG
CAAgcAAaaCCCTGGCTtCTACgACGGACTgAAGCCcTCgAGCTtCTCcTTCCTTtCTtG
CTTAtGgTTtCAAcTtCcTGACAAGGGATGTATTGGaGATCTGCTTTCAGAAAaGACTGC
CCGACTTCTGATTTTGATTTCCtGGtGGCAATTTCCCtGTGTTCTGTaGCATCCATTTTG
TAGTCAGTAGCAGTAGCCTTCTTCTTAAaCATCTTCGGTTTGGCTTTATCTGTTACTGAG
GGTTCTTTAGCAGCAGGCTCATGCCAATCAAtATCACTTTCACGGACAGTCTGTTTTGGA
AACTGTTTTTCAGTATCTCCAACAACTTCTTCAACtCTGGTGTAATTTTCcGGAgtATCT
TGGCGCATTAATTCTTTAGCTTTGGACTCTCCCCTTGTATGTTCAACTGGAGTAACTTTG
GTAGTTCTGTCACCaTGTAGTTCAACCTTCGACTTGCTTTGTTGGACATGACTTTTGTCA
GTTTGATCTAACCtCcGTCTGTTATCGATTGTGGATTCATCTATCTTCAaTGTAATATCC
TCTGACTTGTAAGTCCCTTTTttcTtGACTGAaTGTCTTTtAcAGATCATTAGGGgAAaT
GTACTgTtGGgAgTATCTAAtaCAGCAtCTTTTCTTttGcAaTCAATGAACTTTCATACG
CAACATCCATTACCAGCGTCCTTGaGgCCTTCCTTTGTATTTCcTCCTCCTTTGTTTCAA
CAATtGGAGTAACACTGaCcAAAACGTCCTTAACTGTGTCTGTTTTAGGCTGAATGCCTT
CATCTGTTTTCTGTCTATCTGGTTTCTTtGGAGATATAGCTACCTCTGTTTTaGCATCTT
CTCTGACCAATGTTTTTtGAGTCTTTTGCTGagACACACCTGTCCTTTCTGCCTTTTGTT
tAGTTTGTTGCTTAAcTGAAGCAATTTTGTCAGTTATAAATtGAGTTGTGGCTtCTTTtA
CtGGAGTTGTCTCTtGATTTTCCACaCTTCCCTTTGCTGATTCTGGACTTTGTGATTGAC
TTATTAGaGAAACTTCACCGCCTTCATAGATGTCCTCTCGTTTTGATGTgATTTCTTTTA
CAAGCTTGTCAGGTgtAaTAAATCTTTGGAGAGTGTCTGATTTAACATCTCCCTCTTTTA
CTATCAGAtGTTTTTCAGATGCAACCTCCATCACAGGTGCAAAcGAAACTGTTCTTTcGA
CTTGTtCcTGTTTTGTTTCTGTGTCGTCAAATGGAGTCATTACACCAAATTCATCTTTAA
TCAAAACAGACTtGGACTGCGCTTCTTGAAGGGAAGTTCTTCCACCTTtGTCCAACTTCT
GTCCTTTTTCTGTCAGGGATTTTGATTTCTTTGACTGAATCTCTGGAGCATCTATTAAAG
GaGgAACAACTGGTTTCGTTTTAGTTTGCTTTTGTCTTGGTTTTATCTCTTCAGCTAAAA
TAACTGTAGTGGTTTTGTCCATTACTgTAAGTTTTTCTGGAGCTTCTGCCAAAGAGTGTT
gaTCTGTTACTTCTGTTTTAGATGTAaCTGAGGCCTTTTCTTCATTTTTCTCCTGTCGTT
TAGGTAATGTCTCGCTGATAaGAGTAACCTTCTCGGTTTTATCTTGAACTCTATCTACTT
TTGCGATAGCTTGTTCAATTTTAAcGTCTTTCGTGTCCTTTAAAGTCTCCACTGACTTTA
GAGAAATGCCATCTGACgTgCAAACAaTCTCTTTTCTTGATGCAaTATCTTTTACTAGCT
CATCAGGTGTGATAtACCTTTGGAGAGACTCTGATTTAACTTCTCcTTCTTTCACTATCA
GATATCTTTCAGATGCAACCTCCATCACAGGTGCCACTGAAAACTTCATCTCACTTTGTT
CCTGTTTTGTTACTTCAATTGGAGCAACACTACCATATTCATCTTTAACTACAACTGTCT
TGGACtGAATCTCCTCAGGcaTCGTTTTTtAGATGGTTTGTCTCGCAGATCTGTTACTGA
CTTCTTTCTTTCAGTTTGTTCTTGACTTACTGGTTTTGTCTTTACAGTtgtAGGGACTTT
GCCAGTTTCAACTTTAGTCACTTCgaCTGCAGTCTTGAGAGTTTTGATGAATTTCTGGGA
TTTGTCTTTTTCTtGTGAAATATCATcTGGCTTGTTCTCCTTTCCTtCCATCTTAAGTAT
AACTTCTGGCTTTGTTTCAGTGTCTTCCTGTTTTGCTTTTTCCTCTTTAAGAGGAGGGTA
TTtGGCTGTTTTGTCTTTCTTTGTATCTCCTTTTattttAGCTGACTTCTCTTCTCTCTC
GGgAATCAATTCATCCTTCTCTAGAGGAATGGTTTGAAATTTATGGATGTCCTTCTTTtC
TTTTtCTTTGTCTTTAAGAATTATTTCAGTCTcAGCATATTTTTCTGAGGCATCAgACTC
cACCAGTGACTTTGCATATGTTTCCTCAGGCTCGACCTCGGAGGGTTG
>contig06286  gene=isogroup00008  length=1308  
TGAGTAAACTCCATCATGTGTCCTGGTGACGTTAaCCTgCCGGGTCGGACCGGGTCAGGA
TTCTGGTGTTTAGTGAACTGGGGCAGGTGTTCTGTGTTTCTGTGCTGGTTTTCTGTATTT
TGGtGGCGTGGCCGCGTGCAGCAGACTGCAGCGATCAGACGGAGGTTAAGAATAGCTGCT
GAGAGCATGAGAGTGGCCCGTCAGCTGGCCCATGGCTTTTtAAGGGAaTCAGCCGCGGGG
CTATCACTCTCACCTCCAGCTATGTGCCACATGCTGCCTGTCAATCACAGCCGGCAGGAG
GGGGGCGgTGTATTTTTGGCCACTGCCATATCTGTCGCTCACATTCAGCTCTGTAAATAT
CAGCCGGTTTATCCTCTGCTCCAcTGCTGAGGGGGAACAGGGGTATTGATCGCTGATTGG
TGGGTCAGACTGCGATCGGCTCGGtGCTGATGGCTGTCAGAGAGAATCTGAGGAACTGGA
ctCTCcTTCTCATCCAATCAGCTGACAGCACTGAAActAAACaGCAGCTGTCCTGACGAG
GCGTTCAAAGACCTCAAAGAGTTAAAGAAATAAATCAGCAGTAATGTGAAGAGATGATCT
GAACATTGATTTACAGATCCGATCAGTTTCTTTCTGTCCTCAGACTTTTATTAACTTTCT
TTTATAAACATTTATTTTCCTGTCCAGTTGTTCTGTGAGGAGTTCACGGCTGTTTTCATC
TCAGTCGCTGCTTTTTATTCACATTTTCTAAAAATAACATTTTATATTACAAATCAGTAA
AATGAGCAggaaaCAGAAAAACaTCTTCAGATTTCGGCCCTGAAGAGAAAATGTTCAGAC
AAACGTTTCATTaTCAGATTAAAGATGTTTTAATCTCTTCATGTTGCTCTGATGAACTCT
GTCTGCTGTCAGCGtGTCACATGTGATTCAGTAACTCAGgAACATCATTCATGAGCTCAG
AGCTGTAAAAaTAAAaGCAGCTGCtGTTTCCtGCTGCTCAGTATTtcACATGTCAGTCTT
ATAAATATTGACATCAAATCTCTGACACAGTTTCAGTTCTTCAGATGAATTTTATGGTCT
TCAGAGTTCATTTAGATCTTGATGAAGCTGACGTGtGTTTTCTGCtGcGTGCGTCAGAGT
CCTGTGAGTTAATAATAAACGGAACATAATTTATGATCTCcGGCTGTGAAAGTTTATCTG
ACAGCTGGTTTCTGTGTTCTAAGAATGTTTTCACGTGTTTgaTTGAGTTCAGTATGAAAT
TATATTTCAGCCATCAGTAAAAACACGACAACGTTTCTGAAACTTCAA
>contig06288  gene=isogroup00008  length=4100  
ttttgTtCAGAGATcTCCAGAGTGCCACTGCAGATCGATTTGCCATATCTATTTGTTATG
ACACAGTCATATGTCCCCTCATGGTCTGTTGTTGGATAGTAGACGGTGAGCTGTGATTTG
TTAGATTTGCTCACAATATCGTAGTCAGGGTTGTGGGCTAATGGGTGGCCATCTTTGAGC
CAGGTGACTGTGGGCAGCGGATCACCATTGAATTGGCATGTGAACTCcGACATCTCACCA
ACTTTTACTTTGACTGAAGATATTtCTTTCACAAATACTGGACGGGAGCCTCCGGCACTT
GCATCTTCTTCTTTTATCCTCTTTGACTGTTGAGTTTGGTATACTCCAGCTTTCAAATTT
GAATCCAGTTTTGACTTTATTGAATCTCCACTTCTTTCCTCTCTCCTTATACCTGCAAAA
TCCTTCTCTTGTCTCCATTCGCTGCTCTCTCTGGTAGCTCCCATCTCCTCTCCAATTCCT
CTCTCCTCTCTAACCTCTGACTGAAAGTGTTGGCTGCTAGATTTATCAATATTGACAGCA
TACTTTTCTTTGCTCTGACTGCTCTCTGCCTCTGTTTCTAGATCCCCCTGTGGACTGAGA
CATGGGGAGGATCTCCTGACAGAGGTAATCTCTCTGGAAGGTTTATGGAGACACTCATCC
TGGGCAGGAGTAGATTTTAAATTGTAAAAACTTTCAATTGGCACACCTGCATGGTGCGGT
AAGCCAGACTGTGTAGGAGAATGCCTCCTCTGAGAAGACAACTCACAAGGAGGCGATGGA
TCGTACCCAGTGGCATGTTGAAGAGTTGAAGGTTTTCTTGTTGGAAAGACTCCACCAGCA
AGAGTTCTATGTGAAAGTGGACGTTCATGAGGTACGTCGAATGGTGGAACATGGGACTCA
AATGGCAACCCAGAGGCAGATTGTTTACCTTGATGGTCCAAAGCCCACTCAGATTCCAGT
TCAACCACTTCCTCTTGTTCGACAACATCTTCTTGCCATTTCCGGATGCGCTGAGCCATT
GCCTCCTCCTCACTAACAAAGTACTCACTGTCCCTCTGTAACCTAGTCTCACGACCCTCT
GTTGGTAGATCAGGTGACCACTGCAGATTATCACCCTGCCGATCTTGGACACCAGTAGGA
ACTGACTCGCTCAAAAGAAACTTCTCTTTGGCTGTTTTTCCTGGGGCTGGCTTCCTGCTG
CGAACTACTTCAGGTTGTGGAGTTGAGTCTGAAACAGAGGCCTCAGTAACATTTCTTCCA
ACCTCAGTGGTCCTCTCTGCCTGGACCACTGAGTAACCCTCCCAGTTGGACTCAAGCTTC
ACATCTTGCTCCATCAGAACATCTTGTTGCCATTTCATTATCCGCTGAGTCAAGGCCTCC
TCTTCACTGACAAGCTTCTCACTCTCATTCTTCAATTCAGAGAGATTCTCCCTTGACAGC
TGGAGCTCACGCTCTTCTTTGGTCTTCTCAAACAACATCTTCTCAGCTCTGGATTTTGAT
TTAGGCGATTCCTCAGCCTGTATTTCTGCTGCTCTAGCTTTTATTCTTGGAGATTTTTGT
GCCAGCATGACTGATGATTCATTaTCCAATTCTCCAGGTCTGGCTATCATTTTGGCTTTA
AGCAAGGGAGCAGAACTTTCCTGCTCTACCCTACCTTTAACTTCATGTGATTTAGGTGTT
GACATGGTAGCATGGTCAAGAGTTTTCTCCAACACCTCCTGCTGTGGGTAAATGTGTCCC
TCAGGCTCCATGTACTGTGTATCTGCCTGCATTGACAGATCAGTTTCAGTTTCAGGTGTT
TCcTCTTCTGACATGCGCATGCCATGCTGCCATTTCCTGATACGCAGGGCCAGGAGTTTT
TCCtCACACTGCATCCTTTCAGCATCCAGGCTCTTTTCATACTGAGCCCTCAAGGACTCG
CCTGcACACTCCTCTTCATATGGCTCAACTGGTTGTTTTGCTATGCGATCTGGTGTTTCA
GCTTCACCGAGGAACCTCTcTTtGAAAGTTTCGACcGGCCTCGACCTGGGTGACTCTCTT
AGTCTGGaCTCTGCCCTGGCTTTtGCTCTAGgCGACCAATGTACTTCCACTTCTTCTGCT
CTTGCTTTtAATCTGGGGgATTTTTGTGCCGGCATCAGTGATGCCTCACGCTCCACCTCT
TCTAATCTGGCTTCCATTGtGGCAGATGTTTCTACTTCTTCTCCTCTGgCTTTTACTTTT
GGTGATTTGGTTGTCGACACAGTTGCAGCTTCAGGATCTGACAACTTTGCTTTCATTCTT
GGTGAATTATGGAAAGAGGAGGGCAATGCCTCAgTTTCTACAGTTACTCTTTTCCCCACC
ATGTCCTGCTGGGTGTAAATATTCCCAGTAGGATCCATGTACTGTGTCTCTGCTGGCATA
GGCAGATCAGTTTCAGGGTGAAATGTCTCCTCTTCTGACATCCTACTGCCTTGCTGCCAT
TTCCTGATCCGCAGGGCAAGGAGTTTTTCCTCACACTCCATTCGGTCAGCCTCCAGGCTC
TTTTCATACTGAGCCCTCAAAGACTCCTCTGCACACTCCCCTTCATATGGCTCCCTTGTT
TTtGTTCTTGCTGTGTCTTCTTGTGGGAGCGTTTCACTATGATACTTTTTCCTGATTGAT
GTCACTGGTTTGTCCCCTTGATCAGgCACAATTCTCACAGATTCCCTGCTCTCAGTGTAT
GGTGTTGTTTCTGGGTAGGCTAATTTTTCAGAGTATGGgACCTTGACATTTTTACCCTCC
ACTGTTTGGTCATCAACTGCACCATGATGCTCACTTACCAACCGCTCGAATCCAACATCT
GCCCgAGATTCAACAAAGCTTTCAACTTTTCTATCCACTAGTGTATCAACCAACTCACCT
CTCATGATTTGAATGGCCCTGCTTCTGGACTGAGGCTCAAATGAATGCCTCACACGATGC
TGAGAGGGCACACTGCTTGAAGTTTTACCGTGAATCTCCTTATGACTCTCCCCCAAATCG
AAGGGTCGATTGAAATGCTGGACATCAGGCAGGGAGGCAGGTTTGACCCTAAGCCTCTCC
ACATAATCTGCATAGCTTGACTCACTGGCAACTGATTCTGCCTCAAACTCAGAGGAGGAC
ATGGTAGAGATAGAAAGCCTCTTCTTCTGTTTGACAGCTTTTTGAAGCGTGGTAAGTTTT
GTTCTTACCTCATTGTGAAGGCTCTCGGTGTCACTGAACCTCTCGCTGTATCTGTCACTG
CACCTGTCACTAAATTTGTCACTGAACCTGGCACCGGTGCGCCTGTCACAGTAGATATCA
CTGAATCTGTCGTTGAAGCGCTCAGACCTGTCAAACATAGGGGGAGGGGATGGGGCACGC
TCAGAGGCAGTCTCCAAACATTTGGAATCTTTCTCTGGCGGTTTTTCTTTtGAATGAGAA
CCTGACCTAAAGTACACGCTACGCACCAGGGAGCTCGTTGATCGAGATCTTCCTTTATGA
ACCTTGGACATCTTGTCAAACGGAGACCCAACACACCTGAGGTCAACCCTAATTTTCCTC
TCTTTCCTCTCCTCTGCCATGGTGTCCATGCTTGCATGGGCTTTGGCAGAGCGTTTAACA
AAGCCCAGGTAGTTAGCAGACTGCTCTTCCCTCAGTGAAACCAGAAGCGATGCTGTGGAC
TCAGCAGAGCCCTCTGTGTTTAAAGCCATAACCTTATAACTGCCCGAGTCCTTCTCTTTG
ATAGTATCAATAACCAGACTGGTAATGTGCATGTGCATTTTGCTGTCAGTACAGATCCTA
CGTCTACGCTCTTTAGGAATAGATTTGTTATTATGAAACCAAAGTATAGTTGGTGGAGGG
AAAGCAACCAGTTTACACTTAAACTCCACTGGTTCCCCTTCCAGGACTGATTGAAACTTG
AGTTTCTTGGTGAAAGACGGCTTTATATTCTCCGTCCATGAGGTGATGGACGAAGTTCTG
CTGGAGCAACGGTTGGCCGACACCAGGCCATGATCTAGGAAGTCCTCAGTGTCTGAGAAG
GCTCCTCTCAGCTGTTGAGTAGTGGTGAGTTCTGCGATGCTGTGTGGTGTTCCTTCTTTG
CCTTCTTGATAAAACAGTTC
>contig06295  gene=isogroup00008  length=1151  
AGacagtttaacccagacttctGTTTtACCTCAATGATTTTCcACTTCGAAaGTaGTCTG
TCAgCaaGGTAACTTTGATCCAAGCTTTGGCTCATTGAaGAtGGTTTTTGtAGAGAaGAA
ACTGTTGAGAAAGTGGAGATAAAAaCaGATGTgTGGGTGCATGTATTATGGATTATAGTT
GGCCTGCGTTCACAGACTGCTTTAAGTGTTTTTAAATATGTCATTATGTTGAACTGtCCC
TTGAAATGATCTTTGAATTTCCACAGTTGCATGTCTTCTCAATGTGTCTTGATAAAGCGT
TCCTgTTTTCTGTATTATTCTACCTGCTCTTACTCCgaTGATAATCCATGGTTTTCCCCA
GGCGAGCGCTGGTAGAACTTGCTTGTACCAGTTTTtGACACTTGCGGTTTGCATCCAAAA
GTCGTTTCGTTTtGGCATGAAGGTTCCTCTGATCTTTTCCCAGAAAAGGCGCAGGATATG
TATCTTTTAAAGCTTCCGGACTTGAAGTGCCCTTTAAAAGATATGGAGGTTTActGCATC
TGGAACTGATACCTTCCTCCTGCAAAaTATTTCTAAGCCTGGCTTGCAGATAGTGGGATG
TCATTCCTGTGGTTTGCCTTCTAAATAACACCAGTAAACTATATTAGTTCGAATAAACGC
CTTCTCACCCAATTTTTCAGCTTCATTTGTTTAGTTTGGAATCTGAAATATGTTTTGGAG
AGCTTTGCTTCTCAGAGATACTTGTGCATCATGTATCCTTCCAAGTTTAAGGATTAgAAa
GGGCGTTTATTCTCCTGTCTGCAAGTCAGGTAAGGAATATTCCAGCATAAAGCCAAAGCA
ACTATCAAAAAGCAAGACAAGCGAATGTTAGCAGCCCGTCTTGGAATTATGCTTTCTTTT
tAATAATAATAAAATAATTTAtGTTTTGAAGAAATTTCCACAGACGAAGGATCAAAACCT
CCTGCAGGTTTCTAATAAAAaGAATCAAGTCTTGCGTTTATTCGAACAAATATGGTGAGT
GAAATTATTTCTTATGGCATTGTGACTCCCAGCATGCATTTAATATTTCCATTAATGATT
CATTCAAATCCTTTTCTCTATTTTTACCCCTGGGGGCTGAGTTGTTCTCACAGTTCTCTG
TTTCTATTTTC
>contig06297  gene=isogroup00008  length=693  
CTATGTAAAGGACATTGAAGAAAGTGATGATGGAGTGTACAAATGCAAGGTGGTCAGTGA
TGATGGAGAGGATAGTGCTTATGGAGAGCtCTTTGTTgaGACAGTGAGGAGCATCAGAGA
GCACTATATAAGCCGCTCCaTTAAGAAaCTGAGGAGGAGAGTCGACAAGACAAGaCTCCT
GCAGAGACCACCAGAGTTCACTTTGCCTCTCTACAATCGCACTGCCTACATTGGAGAAGA
TGTCCGCTTTGGTGtCACTATtACAGTGCACCCaGAGCCGCATGTCACATGGCTTAAGAA
TGGAGAGAGAATCAAAGCAGGTGATGATGACAGCAAGTATACGTTCACCAGTGATAAGGG
TCTGtACCAGCTGATGATCCAcAACTTGGACATGAATGATGATGCTGAATACACCGTCAT
GGCCCACAACAGgTTTGGGGAAGACAGCTGCAAGGCCCGTTTAACTGTGACACCTCATCC
TGTGATGGAGGAAACTATGAGGCCCATGTTCAAACGTCTGcTGGCTAATGTTGATTGTGT
TGAAGGACATAGtGTCCGCTTCGAGCTCAGAGTGTCcGGAATCCCAACTCCTACACTCAA
ATGGGAGAAGGATGGTAAACCACTACAGTTTGGTTACAAGGTCGTTGTTCTATTACTAGG
AGGATGTTGACTACCATATTTTGCACATCAGAG
>contig06299  gene=isogroup00008  length=3892  
GTATTTGCCTGCTTCATACCTGGTGCAGCCCTCAATGGTCAAAGTAGAGGAGGAATCTGT
GGTGTTGATGTCAGCCATGACAGGCAGCTCACCGTCTGCTTTAGACCAGGTGGCGAGAGG
AGCTGGTTTGCCACGGAAGGCAATTTGGAGGGTGACAGTGCCGCCGTTCTTTACAATGTG
AGTCTGCTTGAAATTTGCATCAATGTCAATCTCAGGAGATGTAAGTCGGTCCAGAGCCTG
AACAGGGTTGGGCATCACTGAGGCTTCACCTTCTCCAGAGCCATTCACAGCGCTGACCCT
GAACTTGTAGAGCTCTCCAGGCACCAGACCCTTGGCAGTGTACTTGGTGTTGAGGCAAAT
CTGGCTGTTGACTCTATGCCACTCCTCCAGACTGGCCTTACACATGTCAATATTGTAGCC
AATGATTTCCAGACCACCATCAAAGACTGGCTTGGTCCATTCCAGGCTGACTGAAGACTT
GGTGGAATCAATGACCTTGATTACAGTGGGGGCACTGGGAGCACTTGTTGGTTCTCTGCA
TTTGAATAGCCTAGAGGTACTGCTGGCCGGTCCAACGCCAGCACCATTTTCAGCCATGAC
ACGGAACTCATACTCGTTGCCCTCAGTGAGGTTGGTGACACGGTGTCTTAGCTCAGTGAT
GGTCCTCTTAGAGGAAACCTTCACCCAGCGTAGACTCTTCTTCTCTCTCCTCTCCAGGAT
GTATTGTTTGATCTCGTTACCCCCATCTGACCTTGGCCTGTTCCAACACAAGGTAATGCT
ACTTCCGGTCACATGGGTAGCATCTGGGGTACTAGGGGCATCAGGCACAGTGTATTGCAT
CTGTGCGATGATAGGATCAGAGTCCAATGGTTTGCCAACACCAAATTTGTTGACAGCAGA
GATTCTGAACTGGTACTCGTTGCCTTTAATAAGGTTTGTGGCATTGTAAGAGCAAGCTTC
ACATTTGGAGGTGACCATTGCCCAGGATATCCGAGATGTCTCTCTTTTTTCCACCACATA
GTGAGTGATGGCGGCACAGCCGTCGTTCTCTGGTGGGTTCCACCACACGGTGCACTTCTC
AGCTGTGATACCGGTGAAACGGATGGGACCCTCAACAGGTCCAGGGGTATCTTGTACTCT
GACATTTACATCAGCTTTCTTGGTACCAGAGCTGTTCTTGGCCTCTACAGTGTAGATGCC
GCGGTGGTTCCTATCAGCATCACGGATAAAAACACTGCTGGTGCCAATGCCTGTGGTAAT
CTCGATGTCAATCATAATCCTCTTGTCAATTTCTTTGCCATCCTTGTACCAAATAACCTG
GGGAACGGGACGTCCAGTGATGCTACAGGCGAGCTTAACGTTTTCTCCTGCCCTAAGAGT
GAGCACCTGGTCTGGAGACCACTCAATCTCAGGAGCAATGCTCTCATCCTTTGTCATAAT
GTATCCAGAAGAGTTAGATGGTGGACTGACTGTGCCCACAGCATTCCTAGCAATTACTCT
GAATTCGTATCTGTCTCCAGCAGACAGGCCAGTCACCGTGAACTGGGTCTCGCTTATATC
AGTGAAGTTGCAACGCAGCCATTTGCCTCTACCCTGGCGCCTCTCAACGCTGTATGCCAC
AATTTTGCTGCCACCGTCCCTCTTGGGGATGTCCCACTTCAGGGTCACTGAGTCCCTGGT
TACATCGATGCAGACAGGGTTACCAGGTGGATCAACAGGGGAGATGGCGAGTGCATGTTT
ACTCTGTTCACTAACAGGACTCAGTCCGGCGTTGTTCTCAGCATAGACTCTAAAGGAGTA
CTCCAGACCCTCAATGAGACCAATGATCCTGTACTCTTTGTTGGAAATGATAGTGGAGTT
CACCTTTTGCCACAAGAGGCTGTTCCTGTCCTTTTTCTCAACATGATAGCCCAATATTGG
GGATCCTCCATCAAAGCCAGGGGCCTCCCACCTGATAGTCATGCCATCACTTGTGATGTT
GTAAGCCACTGGCTTTCCTGGGGGGCCTGGGGGTTTATACTGGTGCTGGGCAACAATGTC
TGAGGAGGTGAGCGGTTCACTGACTCCATACTTGTTCTCTGCACGGACTCTGAACTGGTA
CTGTGTTCCCTTGACCAAGTTGGGAATCTTGAAGGTGGTCCTTACAACGCTGGAGCAGAC
CATCTTCCAGTTGGCGTGGGAGGTCTCACGTTTCTCCACGCTGTAGCAGGTGATCTCACC
ACCTCCATCTTCCTTTGGCACATCCCAGGAGATAATGATACTCTGGGCTTTAACCTCATC
AAAGCGGATGGGACCAACAGGCACTGAGGGAGCTCCCAGAGTGATCACATTAATATCAAA
GTAGTTTTTGATGACTCTGTTGTCCAAAACCAAGGTGTACTGGCCTGCATGTTCCTTCTT
GGCTCCTCTGACTGTGACTGCAGTCTTGTTGTCAGTGGTACGGAAGCGAATCTTCTCACT
CTCCTTCAGAGGGAAGTTATCCTTTAACCAGCTGATTGCAGGTCTTGGTTTACCCTTGAA
AGGCAACTCAATGTGGATGTTCTGACCAATACGAACTGCAAGTTCTCCATTGGGGTAGTC
AATCATGTTGGCCTCCGGTGGAATGATGAAGTCCACCACTGTGATGGGACCAATCTGGGA
GAAATCACTTTTGCCCTTCTCGTTCTTGGCAAACACTCTGAAATCCATGATAGTGTTTTC
CTTGAGTCCTGTCACTTCGCAGCTGCAGCGCTTGCATGTCGCACCCAAAGTCCAGGTGAG
ATCTTCCTGGGTTCTCTTCTCAATTATGTATTCTGTAATGTGGCTGCCACCATCATGGTC
AGGTTTTGTCCACTGTAGGGTAACAGATTTCTTTGTGGAGTCAACCATCACCAGGTCTTT
AACAGCTCCTGGAGTTTCAGTGGCTCTGACAGGCTCTGTGGTCTCACAAGTGTCACCCAC
ACCATACTCGTTTTCAGCAGACACACGGAAGAAGTAAGCTATGTCCTCCTCAAGGCCTGA
CACCTTGTAAGTTGTGTTGGCACACTCTGCATTGATTACCTGGTAAGCCTTCATGGTGGA
GGCCTTCCTCTCAACAATGTAATTAGTGACAGGGGAACCACCATCGATAACAGGAGCCTC
CCAGCTGAGTGTCAGCTTTCCTCTTGTCACATTCTTGATGATTAGTTTCTGGCAGGTGGA
TGGACTGTCGAGAACCTTAAGGGAAACTGTAATTATCTTAGGTTCTCCTACGCCGTTCTC
AATCTCCAGCAGGTACTTTCCACAGTCATCACGAGTGACCTTAGGGATGAGGAGTGTTGT
GGCTCGCTCACTGCTGTTGATGGTGTAGCGGTTGTCACCCGCAATGTTGCGATCGCCACG
GCGCCAGGTGATGTTGGGGGCTGGGCGTCCCTTCAGGGGGATAAAGACTTCCACATCACG
TCCAGCCCTGGCTGTGTACTGGGTTGTCATAGGAACGTCCAAGTCCAAATCTGCCTCCTC
CAAGATATCTTTGGCTTGAATAGGCTGGTACATTTTGATATCTTCTCCTTTGCCTTTGCA
GTTTACAGCAGAGACTCTGAAGAAGTAGTAGGTTCCAGGTTTCAGGTGGGAAACAACATA
CTCGCAGGTCTTGACCTGTGGGTTGATGGTCACCCATTCTCTCTCTTCTGTGTTCATCTG
CTCCAGAATGTAGTGTGTGATTTCACTACCGCCATCATAGACAGGCTTCTCCCAGCCAAG
GGTGATGGAGGTCTTTGTAGAGTCTATCACGCACAGCTTGGATGGCTCACCAGGCAGATC
AATGGGGTCGTAGGCCTTATAGAGGTCAGAAGCCTCAGAATAGTTTCCAGCTCCGGCCTT
ATTGACAGCACAAACTCTGTATTGGTACTCATTATTCTCCACCAGGTTGGAG
>contig06314  gene=isogroup00008  length=6693  
TTACCTCATCTGCTGATGAAAATTCAATTTGTTTGATTTCTGCTTGTTTTGAAGGTGCAA
CTTTCAATCCTTCGGAAGTGTCACTGATCAAAGGTGTAACTGAAACCTTTCTTTCGGTCT
GACCCTGTGTTGTTTTTGTTTCTTTCAGTGGAGTAACTTTAAAAGTTTTATCTTTAACTG
TGCTAACCCTTAGCTGATCTTGTTCCACTACAATCTCTTGTGGTTTGGTAAGTTTTTGTT
GTGGTTCTTGTGGAGATACAGACTCGCTCTCTGTTGTACTAATTTCAGTTGTTTTGTGCA
TTTCTGGCATATCTAAACCTTTTCTTCCAACTTGTTCTTTTCTTGCTGGTTTCTTTTGTT
TATcGGTGACAGTTTTATCCTCAACTTTGTCTGATTTACTTGATATCTGGCGTCTTTCTT
TGGCTTTTTCCTCCTTTTCTTGCTCTGTCAGTGACTTCACGTAAGTTTTGTCAGCATCAG
GAGGAGCTTTTCTTTCAGTTTGTTCCTGTTTTGTTTTGTGTTGCTTGTCTTCAgTTGTGA
CCATCTCCGGCTGGACTTTGGTTTCCTTTAACCTCTGTTCTTTTtCTTTTAAACCAATGC
CTTCTACTTtGACAACTTTTACTTTACTCCCAGTGTCTTCTGCTTTAGtGTTATATTCTT
CTGGGGTATAATGCTTTAGCTCTGCTTGTTTTTGCTCTTGTCTTGGTTTTGTCTTTTCTT
TAGCTGCCTtGACTTCTACCTCATCTTCCACGACTGTCTGCTTACTCACTTTCTGAGCAA
CATCTTTTAGAGTCCTGGCCTTTGATAGGTTTTCAGGTTTTTGCAGGTTATTATCAGTTA
TATTTTCTATGTCTGATAATGATTCTGGATGTTTGATTTCCACTACAGGAGAAACTGATG
TTTTTCTGGTGGGTTTCACCTCAGTTGTTCCTTCCATAGGACTGACTTTGACCAGTTTGT
CTTTAAGTGTAACtACTTCAGACAAAATGGATTCAGGCAGAAGCTTGCTGGTTGATTTTG
ATAGTTTTCCCTCTTTTCCTTGTTTCAATATGTCCTCAGTTTCTTGTGTCTTTGAGGTTG
TTTCAATATTTTTAGTCTTTAAGGTTTTATCTTCTTGGTCAGTTTGCCTTAATTTCTTCT
GGAGACTGGCTTTTTCTAAAGACTCACTGTCTGTCACACTGGATAACTCCAGTTTTCTAA
CTGGTAGTTTGGGTTCAACTTGATCAGAAACCGTTTTGACTGAAAGGTCTGGCTTTTCAG
CTTTTCTTTCAATACTTTGATAAGCTTCCTGATGTTCTTTAGTGTCTTTTTTGgTGGGTT
CACCCACAACTACCACACCCTTTTCCCTCTTAGCTTCACCTCCTGTCTTGATGACCTTTT
CTTTAGCTTTTGGGGTGACCGTTGTTTTGAGATCCTCTGTCCTTGAACCATCAGTAACAG
ATATATCGCCACTCAATCCAGGCATTTCATCAGGTTCTTCCCTCTTACTGGAAATGTCTT
CTTGCAGCAAAGATTTAATACTTTTGCCCACAAGTTCTTCTTCATCCTTAAGATATGTTG
TAAGTTTCTCTTCAACTTCTTCTCTTTCCACAACCTCCTCTAAACTGAAATCTTTCTCGA
TCTTCTGAGTTCCAGCCTTTAGGCGGCCGGCGGCGGCCACTTGTGGATGGAAGATAATAA
GAAGTGAGAAGAGAAAGCACCATGTAGCGGTGCCAAGAGATTAGGGGGAAAAAAaTGACA
AAACATAGACACAAACAATTGGAGTTAAACTAGACAAACACAGATAATAAAAAAGGAGTA
GGAACTGACAATAAAGGAAAATCTGGTGTCGCTGTACCTCTCTCTGGTCTTTTCTCCTTA
ATCTTGACTTCTGCTTCACGAGGCAAAGCTGCAGGAACGGTCaTGGGAATAATCTCCCCc
TTGGCTTCTGTTTCTTTTTTGTTTAACGCAAGATGTTAATATTAAGAGGAGAAAAAAaGA
GGAAAAACGGTAGAATTAAATAACCACACAGGGATAAAAAAGAACCCATTTgAAATGAAA
ACAAATCAAAAACAGTAAGTAAGAAATGTGATGACCATGCGGGTCACAATGAGCATGAAA
ATGTGGTATGAAGAGATAAATGAGGTGGTTGCCCAAGATTTTGGATAAAAAaGAACAAAG
TGCAACCAGACATGGAGTCGTATGAAAAGTTAAGGATGGAGATGATCGTGATGTTAGATT
TTCTCTTTGTACCTCTGGAAGGTGTTTGTGGGGGAGTCCTTTTCTTCTCCTCTGGTCTTG
AAGGGATTGAAGTTTTTGCCTGAACCTCGATCAAAATGTCTTCTTTTTtCTTCTCAGCAT
CATCTCTCTGAGGCGGAACGTATTTGGTGTCCTCTTTTTtCTTGTGTACCGGTTCAGTTT
TCTCAACAACTGACTgAAACACAGCCTCCTTAAGCTCGATATCTGTTACTGACTCCTTTG
GTTTTtCTTTGGGGGTCACCTCTACTTTAGGTTTTGGTTtTtCAGCAACTTTttCTTCCT
TTGTCTCAGCTTTAACATCAGCTCTTGGCTTCTTGTCTTGTTTCTTTTCAGCTACCTCaT
GTTTCTTTGCcGACACCTGTTTGTCTTTAACAGTGACTCCTCTCTGCTCGATTATAATTT
CTGTAACTTCCTCAGTTCTACTGTATTTTTCTTCTGGAGGAGCTGATATTATCTCATCAT
CACGATCGATTGATTCCTCGTGGGTTACCGCTGTCAAAAATGTTCTTTCAAATTCCAGCT
TTTCAGTTTGTTTTCTTGCTTCTGCTGTGATAATCACTGGAGAAGGTTTGGTTTTATCTG
CATCTATTTTTTTGACCATTTCCTCACTTTTTCTGATCTCCTGTTCTATCACTTGTCTCC
CTTTGCTCTCTGTTTTAATGGTCATCTCTCTTCCCTTTCTGACTGTTTTGACACTAGTTT
CTTGTTTAGAAATGTCTTGTGTGACTGATATACTATCCCTCCTCTCATCTGTAACTTCTT
CTGTTGGCGACTCGATCGTCCTGACAAAAAACTCCTCTTCAGTTTTTtCTTTtCTAGGTT
TTTCCTCCACAGTTGTGACCACTCTTTCTGaTTCAGcTTCCTGGAATATAATGGAAGTTT
CTTGTGTTTTTGGGACAACTTTGTGTTTAGTTAACCTCTTTGAGGTGTCAGTAACAGATA
TCTCACCTCTCAGTTCAGACTTTTTATCTCTTTGGCTTGCCTTTTCTGTTGTACTTAAGA
CATCCACTTCTGCTAACAACACTACTCTCTTGCCcAGAGTAGTCACGTCTTCCTCGTACA
GCACTTCGGCATGTTCTTCCACCACCTCTTCGTGTTCCCAAACCTCGTCCGTGGGCGAAA
CTTTCTCTGTCACGTAATAAACTTCCTGCATCTTCTGAGCACCTTTTCTGTGCTCGACCT
TGACAAGACTCGTAGTTACTGGAAGTTATAAGAGGTGTTGAAGAAGAGGCGTCATGAGGC
GGCGCCAAGAGGTGATGACAAAACACAAAGACAAGCATCAGTGTTAGAAAGaGACAACAC
AGAGATTAAATAAAGGGCTAATGCCACCTGTTGTGTATTAGCATCAAGAGTGAAAGATGT
GGTGAAAGTACTCCGTCATGTTTTCACATGGTCAGTACCTTTTTCTGGAGGAGAGACTTT
TATCTCTTGTTTCACCTCAGCAGGAAGAATCTTCTCAATCTTCTTAGTTTCTATTTCTTT
TAAAGAGTGAATCAGTTTTTAATCCAAGATTGTgTGTGAAAAGAAGATAATTTAAAGTAA
GAGAGTGTAGACAATTAACAAACAGACAGAAATAACCAGCAAACATTAAATAACACAAAA
TACAGCAAACAGTAAGACATCAAAGAGGTTACAAACCATTTAAAAGAGTAACGACAGTTC
AGTtGgTATTCAGTGTTATGAATATTTCTCACTGTCAACATAACATCCGCTGTAGACTCA
AAAAAATGAAATATTTCTGTTCATTCTTCAGAGTAATTGGCCTTTTGTGTTGTTGGTGGA
CAaTTTGTTTTtAGAAAAAaTAaTCTATGTAaGAACTGCTGTCTGCCACATTATATCTTT
TATACTTCCACTTGACAGAGCTAATGTTGGAGTTTCAATTGAATACACAGTATCTTTGCA
GTAATATAAtATTTTGAAGTTATACTCTGTTGTATAACTCTGTTGTTTAACTTTGTACTG
TTGAATAAAGAGGTGGACAGAGTTGCGACCTTAAACACAGCTTATGGTTGTTCAGGCACT
TAACACTTGCTTAGTTAAAGTTTAATTAAAGTaGTTTTtGTTGTGTGTtAAAAGAACACA
AAtGCTTTTTCTTGAGCCCCTCTgTTTAAATACaTagTATTAAAATTGCCGTTAAATATT
GTTCaGTAAAAAAAtGCAGAAATCATCATTTGATGCAATAATTGCATAACTTAaCATTTT
TGgCTAGTCTCCATCAATAATTAAAAATCAGTGTCAGACTGTTTAATGTTGACTGAATAT
TTGTTACTCTAACCACTGGATGGCACCAAAGTACAGAATTTAGTTTTTAGTTCAATCCTT
TCAAACATTGCTGAATTTGGTCTTAAATATGAAATATGATAAaTTTCCCTTTAATTGTTG
ACCAATATTTCATTTTTATGAGCTCACATTAAGATGAATGCACCATTTAGCAGATGaCCA
ACTGGACTGtcGTGGATTATTCACATGCATGAAGAAGACACAAAGAAAGATATAAAGACT
TGAGGTCTGCGTCTGCTGTACCTTTAGGAAGAGTTTCTTcTACCTCAGGTTTAGGTTTAG
CTTCAGGCACCTTCTCAGGTGTTTTATCTGGGgTCTTTATTGGAACTGTTTTAtCTACAG
AGATCCTCTCTGTCGGTTTCTTAGACACCCTCTCAGGTTTtACTTCTTCAATCTTTACAG
GAGGTtcTGCAGGTGGCTTTTtCTCAGGAATCCTCTCTTCTTCAGCCACCTTCTGAGGAA
CTTTTACCACTGCCACTTTTtCCTCaGgTATTTTTtCtGGCACCATCTTTGGAATGTCCT
CCCTTTTtCTCTCAGGTGCCGGTACCTTCTCTGGTACCTTCTCTGGTACcTTCTGTGGTA
CCTTCTgTGGTACCTTCTCTGGTACcTTCTCTGGTAtcTTCTCTGGTACCTTCTCTGGTA
CCTTCTGTGGTATCTTCTCTGGTACCTTCTCTGGTACCTTCTgTGGTAtcTTCTCTGGTA
CCTTCTCTGGTACcTTCTgTGGTATCTTCTCTGGTACCTTCTCTGGTACCTTCTGTGGTA
TCTTCTCTGGTACCTTCTCTGGTACCTTCACTGGTATCTTCTCTGGGGTCTTTTCCTTCa
CCTCAGCTTTCTCTGGAGGCCGTCTCTCAGGTATTGCTTCAGGTATTTTAACAGGCAGCT
TCTCAGGTTCAGTCTCCAACACAACTACCTCATCAAACACCTTCTGGGGCACTTTTTCAG
TCACCTTCTCGGGTAAGAGTTTAGGTTTGGGCTTCAAAGCTTTAAGAGGGTTTAACACAA
AACATTCACAAGACATGACTACAAaGACtttAAAAATGTGCTGGCGCACAATAAGGAACA
TTGAACACAATAGTAATGGTTTACtCAGATAACCCGTTTCTTAAGTGCTTCATATTGTCT
TGAGGTCGGTGCAGGAGGAAAGATCATAGAGCTACTtAAATCATTGGTATTCATCCTCTG
GGGAAaCTGTTCACTGAGAAATATGACCAACTGCTACTAACGATTAATAATATGgTTAAC
TTAACTCTGTTTGTTTAAAaCTTAAACAGACAACAAACAACAACACAGAAGCTAACAAAG
ACTGGGCTTATTACTGAAAGAAGACCCATCAGAAACACACAAGTACCTTTCTCTTTCTTT
GTTGGTtCTTCTTTGGGAGGAACAACAGCAGGTTCTGGTTTCTTGGCTGCTTTTGGAGGC
TCAGGTATTTTCTCCTCCACAGGAACTTAAAaGaGTACCATTCAAATACGTTAGAAGCCT
TTCAGTGAATTAAAGTTGAAGAGTTGTTAGAGATGGACAAACCCCAAcACTCTATCGAGT
GTAAGACAACAAATAACTGACAAACgTGACGTGCAGCCCCATCcTAACGCCACAGAAaGT
TAGACGTTAGACAAAAGAAAAaCACACCAGGAACTGAAGACAGTTTAAGATGACTGTAAG
AGTTTAGGTTTCTAGCATCCAAACTAAACACACCAAAGATCATTAGGAATTAAGAAAAaT
CACACCAGATGAGTTAAAGTTGGATGGTGGAGTTAAGAAAATTAAGAAAAACTCCAGAGC
GCCGATATGATCAAAGATATTGTATACCTTTCTTAGGCGGTTCCTTTGGTGCAGGGGCTG
GTTCTGGTTTtGCCTTTGGAGGTTCTGGTTTGGCCTTTGGaggttctggtttggcctttg
gAACTTCTGGTTTCGGCACTTTCACTTCAGCTTCAGCTTTCTTCACTGCCGGTTCAGGTT
TGGGTATCACCGCAGGTTCTGGTTTTGGAACTGGAGCTTCTGGtATGACGACAGCAGGCT
CTGGCTTCGTTaaaaGAGGCTCTGGTTTCTGGACTTCTGGTTTTGGTTTTtCTTGTTCTG
GTTTTGGTTTTGGGGCTTCAGGTTCAGGCTTTTTAACAGCCGGTTCAGGCTTGATCTTTG
CTGGCTCTGGTTTTGcAGCCTCTTCAGGAACTT
>contig06315  gene=isogroup00008  length=7990  
TTGACTTCTTGCTCAATCTTGGCTTCAATCTGCTCTCTCACATGGGTCACATCCAGTGTG
AGAGTGGCGgAGCAGGACACCCTGCCAGCGTTGTTGGTGGCCACGCAGGTGTACTCGCCC
TCGTCCTCGGGGTAAACTCTGGAGATCTCCAGCTGACAGCTGTCGTCAAACTGAGACATC
CTGAAGAAGTCTGACTGCTTGATCTCTTTGTCCCTGTGGAACCAGCTGATCTTCACATCG
TCTCCGCGGACTCTGCACTGGAAGCGAGCTGATTCTCCCTCACGGGCTGAAGTGCTGGTA
ATGGGTGAGATGACGACTGGGGGAGCGACGGTAGCAGCAGAGTCTGGAGAAACCACTTCT
GACACTTCCACGTTGAGTGAAGCAGTGCTCGTGGCGGTGCCACAGTCATTCTTGGCCTCG
CAGTTGTAGACGGCAGCATCCTCGGGGAATACTTCGATCAGCAGCAGCGAGTGCTCGTTG
CCGTCGTGGAGGAACTTGCATTTGAAGCCCGGAGACAGAGCCTGGGAGTTCTTGTACCAG
AAGACCTGAGGCTGAGGAACGCCACTCACCTGCACTGAGAAGCGAGCGGGTTTACCAGCC
TCCACTGACTGGGGCTCCATGTGGCGAATGATCTGAGGCGGCTCCGGgATGTTGACTCGG
AGGTGCATGGTGCTCCTATTTTTGCCGGCAATGAAGGTGTACTCCCCGGCGTCACTCCTG
TAGGTCTCAGAGATGGTGAGGCGGTGCAGCTTCCTGATGGTCACGTAGTTGAACCTCTCC
TCCACCGAGAACTGGATCTCCACGCCGTTTCTCAACCAGCGACCCTCCACGTCGTCCTCG
TTCACCTCAAACTCGAAGGTGGCTCTGTGTTTCTCCAGAACCGTGATTTCCCGCTCGGCA
GGTTCAGAGATCCTGATGTCTCGACCCTCCACAATCAGCTGGGCCTTGGAGACGCTGGAT
CCTGCCACCACAGAATACTGTCCAGCATCAGACATACGAACTGTCTGGATCATCAGACGG
TGAACGTACTTCTCTGCTGTCACAGTGTACCTCTCCTCTGACATGTCCAGCTCCTGACCG
TCCTTCATCCACATCACCTGAATGTTTGGCTCAGAAACCTCACATTCAAAAATCGCCTTC
TTCTTCTCTGTGATCTTTATGTCCTTGATTTTCTTGGTGAATTCAATCACACGAGCTTCG
ACAAACAGGTTTGCGGCGGTGGCTGCAGAGCCGGCCACAAACTGGTACTCTCCTCCGTCT
CCAAAGTGAACATTTCGAATGGTGAGCGAGTGCGTGAGCTGCCGGCTGCGGACTTGACAT
CTTTCAGACGACTTgACCTCTACGCCATTCTTCAGCCATTTGTAGGTGATGCCCTCGTGG
TTGACGGTGACCTCGAAGGTGATGGTGTCTCTCTCCTGAGCGTTCAGGTCCTTCAGCATG
GAGGTGATCAGGACGGGGTTAACAGTGAGCGTTGCAGACACTCGGTCGTTCCCGCAGATG
AAGGTGTACTCGGCAGAGTCGTCCCTGCTGGTGTTCATGATCTTCAGCTGGTGGAGTTTT
CCCTGAACCACGATCCTGAACTTCTCGCTCATCTCGATCTCTACTCCATCTTTCAGCCAG
GTGGACGGCACGTTGAAGTGAGAAACTTCACACTCAAACGAGGCCGCCTGCGTCTCTGTA
ACCGCCACACTCTTCATGGGTTTGGTGACTCGCAGAGCCTCCACATTGAGTGTGGCGGTG
CACTGCAGGTGTCCGACCACAGCGGTGTAGTCTCCTGCGTTGCTGCTGTCGACGTTCTGC
AGGGTCAGCTTGTGAGCTTTACGCTCCGACAGAATCTTACACTTGTCGCTGGACTTCAGC
TCCACACCTTTGAACATCCACCTGACGGGGATGTTGTCGTGTGACAGGCTCATCTCAAAG
GAGGCGGTGCCGTCCAACAGCGAGGTCACaTCCTTAATCTTCTTGACGATTTTGATTGTC
TCTACGTTGAGCCTGGCGTTGGCGGACAGTTTACCCAGTTTGAAAGAATAAACCGTCTCG
TCCAGTGTGTTGCAGTTCTTGACCTTCAGCGTGTGGACCATGCCGTCGGTGGTGATCTCA
TAcTTGTCGCTGTTTTGCAGCTCCACGCCGTTCTTGATCCACTGGGATCCTTTGACATTG
GAGTGGGTGAGCTCCAGTGAGAACACCGCCTCCTGGGTCTCCGTCACAGTTTGGTTCCTC
AGAGTCTTCTTGATCTTTACCGCCTCAACCCTGAGGTTAGCAGTGGTTTTGGAGTTGGCC
ACCTGGTAGCTGTACTCTCCGACATCCTGGGGCCTGGTGATGACGATGATGAGGCGCCTG
ACGGCTCCCTTCACCTCGCTCACCACGTTCTCACTGAAGTCCACAGAATGACCCTCCTTC
AGCCACTTGCCCTCAGCGTTGGCGTTGGCAACCTCACACTCGAGCTCAGCTGTCTGAGAC
TCAGCCACTGTCACGTCCTGCAGGGGTCTCGTGATGGCTCCACCAGAGACAGTGAGCTTG
GCGCTGGATGTCTTTTCACCAGCGTGGAACATGTACTGGCCCTCCTCGTCCTTCATGGCG
TCAATGATTGTCAAAGCGTGATTCTTGCCCTTGGACTCCATCTTGTATTTGGGTCCAGAT
TTGAGCTGCTGGTTCCTGAATGTCCAGACGGGGTCAATTCCAGGGTGGGAAACTTCAACG
TTAAAGGTGACATTCTGGGACTCTGAGCACACTTTGTCCTCCATGTGCTTCACAATGTGC
ACCTTTTCGACAGTCAGGCTGCAGCTGGTGTCGACCTTGCCGACCACCAGTTTGTAGTGT
CCTTCGTCAGAGGCAAAGGTCCTGGCGAAGACCAGACGCTGCTTGGCTCCCTTGGCCACC
ATCTGGATTCTGTCGCTGGCTGTCAGCAGTTTGTCGTTGTGGTACCATTTGACTGAGCTG
ATGTCCTGAGCAGAGATCTTGGCCTCCAGAACAGCTTTGGTGCCTTCAATGGAGGAGACG
TCCTTCAGTGGCACCACAATGCCAATAGTTTGAACATTTAGTTTGCCCGAGGTGGAGATG
TCTTGGGCAGGAACCACAAACGAGTAAGAAGCAGCATCTTCTGTGCTGACATTTTCCAGC
AGCAGCTTGTGAACCTGCTTGTCGATGACGATGTGGACACGGTCCGAAGCAGAGATGGCC
TGGCCGCTCTTCATCCAGGTTCCCTCAACGTTCTCCTGGGAGAACCTGACCTCCAGCTGA
GCGATGTCACCCTCACACACAGTGAGGTCGGTCAGGGGCTGCATCAAGGTCACAGGGCGC
AGTTTCATCTTCAGTGAGGCACTGGTCCTCAGATCTCCACACACGAATGAATATTTCCCC
TGGTCTTCTTTCCTGACATCCTTTACGGACAGGCTGTGTCTGCCACGGCGGGAGGACATG
ATGTATTTACCGCTGGGAGAGAGTTCCTTGTCTCCAAAGAACCAGCtGCCCTCAGCATCC
TCACGAGAAAGCTCAACCTCAAACTCTCCAGCGTAGGTCTCTGGAACCTCGATGCTCTCC
ATGTGTTTGATGAGCTCCAGGGCAGCACCTTCTACATAAAGCCTTGCGCTCGTCCTTATG
CTCTCATCATCCACAACCACGCAAGTGTATTCAGCATCGTCCTTCATTTCAATCACCAGC
ACAGACAGGAAGTGGACCTTTCTATCAGAGTGCATCCTATATTTGTCTCCGGAGAAGATC
TCCATGTTGTTCTTGAGCCATTTGACTTTGACGAAGGGTTCaTTGGTTTCACACTCAAAG
GTCACCATGGTGTCCTTCTCATTGGCACTGGtGTCCTCAAGGTGTTGGaTAAAGTTAACT
GTTGCcTTGGCTTGCACAAGCAGGAAGGCGTGGCTTGAGGCCTCACCAGCCACATTCATG
GCTTTGACCATGATGCTAGCAGAGTCCTCGACTGTGACGTCTCTGATCACCAGTTCACAC
ACATGATCCTCAGGCCAATACCAGTAAATACGGTCAGTCTTCTCCACTAGAATGCCGTTC
TTGAACCACTGGCACACAGGTTCTGGTCTGCCGACGACTCTGACATGGAAACGGACCTCA
TCCATCGGGGACACTGTCTTGCTTGTGATGCGTTCCAGGATCTTGGGTGCTTCCATGCTG
GGGGAGAGCTGGACCCTCTCTGGTTTGATTGTGGGGATGGTGACGCTGCCCTGTTCCTCC
AACCTCCTTCTCTCAGCTTCTTCTTTCTCTTTCAAATGATGAAGCAGCTCTTCCTTAGTC
TTCTTCAGCAGACCTTCATAAGACTCGTCCCTCTTGCGAGACTTGAATTCCACGGCAGAG
ATGGACTCGTAGAAACCTTCCTCTGTCCTACGCTTGAACTTGCTCTTCAGTTCATCTGTC
TCCTCTGAGGTTTTCTCGTGAACAATTCTCTGTGCCTTACGCAGCTTCACAACTTCCCTT
TCCTCCGAGCCCTCACGAGGTCGGTCGGCCTTCACAACATCAAATCCGACTCTGCCAGAC
TCATGTGCGGCCTCTGCAGTCTTCGTTTCTGGGGCACGACGCAGTACAGATCTAAAGTCC
TCCTTCTGTTGGATCTCCAGCTTCACAGTGTGCTCAGTTGTGCCTAGAGGGTTGTCTGCA
ACCACCCTGACCTCTCCTGAGTCATAGGACTTGACGTCGACAATCTCAAGGTAGTAAATA
CCATCATAACGAAGTCTGTATCTCTTGCTCTTGCGGATTAGTTGTCCGTTAaGGTACCAG
TTAACCTTGGGTGCTGGGTAACCGGTCACTCTGCAACGGAATCGTGCAATTTCACCTTCT
AGGACTCTGGCTGGTTCGGGAACTAGGACAATGTCAGGTTTGGTCTTCTCATACTCGTCG
TCGGTGCTGACTCCTGCAGGTCCCCCCTCGTGAGCAATTCGCTCAATCTCTTCCATTCTG
TGTGGTGCCCTCCTGCCTtCAGGAAGCTGCGATTCCTCAATGAGGCCTTTCTCATCCTTG
ACAATCAGGGTGGCTGAAGTCTGGTCGACCCCAAACTTGTTAGAGGCTCTGCAGGTGACA
ACGCCACTGTCTCTGGCGTAAGCGGCTTCGTAATCAAGACTGCAGTATCCAAATTCATTG
ACCATGCGCAACCTGTTtGCAGCagCCAGAGGTTTGCCaTCATGCAGCCACTCCACTACC
ATGGTGGGGTCACCGATAggcgTCAGTCTGCACTCAAAATGAGCTGGACCGAAGCGCTTC
ATTCTGATAGATGTCAGCTTCTTCTTGAACTGTGGTTTCTGCTGCTTCTCTTTGTCGTAA
AGGTCACCCTCCTCCCACTGCTCCTGACCATATCGCATATGAAGGGGCTCCAGCTCAGGA
GCTGCGATCTCTTTGGCTTTGTAGGTGCCTTTGGTAATGATGAGCTTCCTCTCAGCTTGA
GGAGCGGTGAAGTCGACCTCCACATTGACTCTGCAGCGAGTGGTGTCTCTGCCAGCCTTG
TTGATGGCTGTAGCAGTGTACCAGGCACTGTCTGAGCCAGCTGCTGAGGGAAGCTGGAAT
TTGGCCTCTCCTCTGGTTCCGTCAATCCTGATTTGTGGGTGCTTTTGTGGGGTGATgATG
TCACTGTTTTTGAGCCAGACAATGTCAGGCAGGGGGTTTCCAATGGCTTTGACAGCCAAC
TCAaCCAGAGTGCCCTGTTTTACAGTGATGTTCTTCAGCTTCTCAACAAACTGAGGACGT
GCAAGGCTTTCTCTAGCATCAACAGTAAGATTCACAGAGACGGAGGTGCGTCCAGCTCTG
TTCTGAGCAACAACAGTCCACTCTCCGGAGTCTTTCGGCATGGCTGGGACGATGATCAGG
GACTGGATACCATCCTCTTTAATCACTATCTTGTGGGTGTAGTCGTTGACCACTTGTTGT
CCATTGTGGAACCAGTATGTTTCCGGCATAGGTCTGCCGACAACCTTTAAGTCAAATCTG
GCAGTTTGCCCCTCAGAGCACTTTATTGAGGAAGGCTTCATGACAAACACaGGTTTGTAG
AGTCTTTCCAGCTGAGCCTCATCAGTgTCATCAAGCCTGCGGGCAGGAGAGCGTCCTGGA
GAACGGCTGGAAGAACGGCCAGGTGAGCGGCTCATGGAACGAGGAGATGTGGATCTGATC
CTCTGCATCGACGGCTGTGGCGTGTATCTCTGAGGTGTCACAGTtCCGGATGGCTCGATG
TAAAGCTTTCCAGAGCTGACAACATTTCCCTTCATGTTACATGCAAAGGCCGTATACACG
CCCTCATCCTCTGGCAGCACCACAGGCAGACGAAGACTGGCTCGTCCATCCTGCAGAACC
TCCATCTGGTAACGGCCACCAGCTCTGATGCGCTGGCCGTCTTTGTACCAAGCAATCTTG
GGCAGTGGCGTTCCACTCATCTTgCAGTGGAAAGTGACGCCCATTCCATCCATAATtCTG
TAGTTTTTGACCGGTGTTTCGAAGACCGGCTGCACCGCCTCACTCTCTGCTACAGTCACC
ATCAGCTCTCCATCCTCTGTCACCAGCTCTCTGTAAGTAATCCTCATGATACGGAGCTCA
ATCTCCTGGATGATCCTCTCTTCAAAGGCCGAAACAAGAAACTCCGTTTCTGAGACAAAG
CTCATGGGGGTTGTCACCCTCCTCTGTTCCATTTCATATTGACTCACAACCACAGAGGGC
TCCTGAATCACTGTCGTCGTCACTTCGgTTTTATATGTCACGTCATGCTGCTTCATATAG
GCTTCATATTCCTCTTCCTCCAGCAGGTTGGCGGAGGCTGAGGCTTCTCCATGTGGATTC
TTGATGAAGATGGCGTATTCTCCAGCATCATCAGCAAAGGTCATAGAGATCTCCAGTTTA
CATTCTCCAGTCTCCTTCTTGTAGGCAACTTTGTATCTGTATCCAGTAGTGAgtggCACA
CCACTCTTCTTCCAGATGATGTGAGGTTTAGGGTTTCCTCCAATCTGGCATTCAAAGAAG
ACACTTCCTCCCTCcACCAGCTTCTGAGCGGTCGGTTTCTTGATGAAGAAGGGAGCAGCA
GACTCTCCTGTAGTCACCTCGACCACCATCTGTTCTTTTGTCTGGACGGAAACGgTTTTC
TCTTGACTCATTCCAATTTCAGTTACAGCTGTGGTTTCCTCTCTGCTCTCAATTTCTTCT
GACACTTTGACAAGCAGGTAGCAGGAGGTGCTGACGGTTCCAGCCTCGCTGGTGGCGGTG
CAGCTGAAGCGGCCGCTGTCCTCAGCGAACGCCTCGCGGATCACCATCCGTGCGAATCCG
TTTTTGTAGGTGATCTGGAAGTCAATGGAGCTCTCGATCTGGTAGTCCTCTCTCAACCAC
ATGATGACGGGAGCGGGTTGGCCACTGATCTGACACTCCAGTGTCACTGACTCACCCTCG
GTCACCGTCACGTTTTTCAGGCCAGCAATAAGAGTTGGAGGAACGACTGGCTCCTGAGCT
CTTGTGGGCACAGCAACCGCCTCCTCTCTGGTGGCAGTGACCTGCTGCTCCCAGTGCTTC
TCCATATGTAGCTGGGTGGCGCTACTTACACTGGTCATGCTGCTCATAGTGGTGTAGCTG
GCTTCAGCCATATAGTCTCCCTGCTTCCAGGGGGGCAAAACCTCTGCAGAGCCAGATACC
TGTTTCCTGGTCAGTGAAGGAGACTTGACTGGTCTGATTGGAGAGACAGACACTCTGGTG
GAGGGAGAAACAGGTCTGACAGGTTGGGGCGTCGGCCCTTTCACGTGTCTGACAGGTGAA
GGCGACTGCTGACGTCCTCCTGACACTTTGGAAAcGAAGGACGGTGGGGACTTGGAGGTC
GGCTTCGGGGGAACCCGTGGAGGGGTTTTGTGAGCCATgTGTTGAGTCATCATTCCTCCT
TCTACATGCATCTCCATCATGGTGGCGGCTTGGAAACTGGCCTCCACCTTCCTCTGAACT
CTGGTCTGAGAAGACGCCATCTGTGATGTGGACACAATAGTCTTGGTTTTCTTCATAGGT
ACAGCTTCCT
>contig06338  gene=isogroup00008  length=770  
CCTCGTCGTCGAAGGCGGCCGAGCGGATCACCAGAACATACATGTTTCCTTCCTGTATCA
TCTCGTACTTGTCGTCGCTCTGCAGCTCCTGAGAGCCTTTCAGCCAGCGGAAACTCTTCG
GGGGTCTCGACACCTCGAGCTCGAACCTCGCCTCGTCCTTCTCGTACACCTGAACGTCAC
TCAGCGGTGTGAGGAAGTTCAGTGGAAGTTCTTTGACCTTCAGGTTAGCTGAACATTTGG
CGTTGGCGGCCGCGTACGACACCTCGCCGGTCATGGCCACTTTACAGTTGTAGAGGATCA
GCGTGTGTTTGCCTCCCTCCTCGACGATGTCAACATCCGAGGACGGATTGAGGACTTCTC
CGTTCAGTTTCCACTGGCCGTGCACGTCGTCCTCAGAGATCTCCACCACGAAACGAGCCG
TCTCTCCATTAAACAGCTCCACACCATAAATTGGACGAACCACCTTGATGTCACGAGCTT
CAATAGTGATGTTGGCTGAGGTCTTGTCTGTTCCACAGTCACAAACATAAACGCCTCTGT
CGCTCTGCTCCACTCGCTTCAGGACCAGAGACCTGCGAGTGCCCTCAGATTTCATGACCA
CCATCTTGGAAGCGATGATCTCCTTCTCGCTGTGATACCACATGACGGGGACGTCTTTGC
TCAGTTCACAATCCAGAGACACCTCGTCTTTCTCTGTGGCTGTATAATCCTGCAGTTTCA
CCACAAAGACAGCGTCGCCCTCTTTGACGGTGAGCATGGCGCTGGTGTTA
>contig06824  gene=isogroup00011  length=3034  
ATAAAAAaTATAAAAGCAACAAAATCTCCATAAAAAaTAAGAACCTTACTATTTAAAGAA
ATACAAACATAACAAAaAAAAAaaTAGCAAAAaATTAATAACAAAAAaTAGAAACAAGAG
GCCTCGGGCTTAACCCGAAGTTGTTATCCACCTTTGACGGAAGACTTCAGAAGACATCGA
CTTATGTCGTGATTTTTCAGGTTTGATATTTTCTCAACAAAGCTGGACCCCAGAGCCAGC
TGTCGGTGTCTTTATTAGGCGAGAAGTGAGGCGCAGCTTGGACCCAGGATACACTTCACA
CCGGCATTATTCTTCCTGGCGTGTTTGAGGGAGGCTCCGCATTCACTTATTTTGTGAACT
CCGAGATATGAACACGGCGACGGGGAGTTATCCGATGGCTTCTCTCTACGTTGGCGACCT
GCACCCCGACATCACGGAGGCTATGCTGTATGAGAAATTCAGCCCAGCCGGACCGGTGCT
CTCCATTCGGGTATGCAGAGACATGATCACCCGGCGATCCCTGGGATACGCTTATGTCAA
CTTCTCCCAGCCAGCTGATGCTGAAAGAGCCCTGGACACCATGAACTTTGACGTGGTCAA
AGGGAAGCCAATCAGAATCATGTGGTCCCAAAGAGACCCCTCCCTTAGGAAGTCTGGAGT
GGGCAACGTGTTCATCAAGAACCTTGACAAGTCCATTGACAACAAAGCCCTGTACGACAC
CTTCTCCGCCTTTGGCAACATCCTCTCCTGCAAGGTGGTGTGTGATGAAAATGGCTCCAA
GGGCTACGCTTTTGTCCACTTTGAGACCCAGGATGCTGCTGATCGTGCCATTGAGAAGAT
GAACGGCATGCTTCTGAATGACCGCAAGGTGTTTGTGGGTCGTTTCAAATCTCGCAAGGA
ACGGGAGGCTGAACTTGGTGCCAAAGCCAAGGAGTTCACCAATGTGTACATCAAGAACTT
TGGGGATGATATGGATGATGAACGCCTGAAGGAGCTTTTTGACAAATATGGTAAAACACT
CAGTGTGAAGGTGATGACAGACCCCACCGGCAAATCCAGAGGCTTcGGATTTGTTAGTTA
CGAGAAGCATGAGGACGCTAACAAGGCTGTAGAGGACATGAATGGCACCGACCTCAATGG
CAAGACTGTGTTTGTGGGCCGGGCTCAGAAAAAGATGGAGCGACAGGCTGAGCTGAAGAG
GAAGTTTGAGCTACTGAAACAAGAAAGGATCAGTCGTTATCAGGGTGTAAATCTTTACAT
TAAGAACCTGGATGACACCATAGACGATGAGAAACTGCGTAAGGAGTTCTCTCCATTTGG
GTCTATCACAAGTGCTAAGGTGATGCTGGAGGAGGGTCGCTCCAAGGGCTTTGGCTTTGT
CTGCTTCTCCTCCCCTGAAGAGGCCACCAAGGCTGTGACTGAGATGAACGGACGAATCGT
TGGTTCCAAACCACTCTACGTAGCTCTCGCTCAGCGCAAAGAAGAGCGCAAAGCCCACCT
CACCAACCAGTACATGCAGCGTATTGCTGGCATGAGAGCGATGCCGGCGAACGCCATCAT
TAACCAGTTCCAGCCCACCAGTGGCTACTTCATGCCAGCTGTGCCACAGGCCCAGAATAG
GACTACATACTATGCACCCAATCAACTAGCCCAAATGCGACCCAACCCCCGATGGCAGCA
ACAAGGTGGCAGAGGTCAAGGCGGTTTCCAAGGGATCCCCAACTCACTGCGTCAGCCAGG
ACCCCGTGCCAaTTTGAGACACATGACTCCTAATAGCGGCGGACAGGGTCCACGAGCTTC
TGGCCAGGCCATGGCTCCTCGCCCCTCAATGGGAGTCCCCGGGCCGCGTGCCATGCCTCC
TTACAAATATGCCACCGGTGTCCGTAATCAAAACCCTCAGGTGGTGCAACCTATTGCCTT
ACAGCAGGCTCAGCCAGCTGTGCACGTTCAGGGCCAGGAGCCTCTCACAGCCTCCATGCT
GGCTGCTGCACCCCCTCAGGAGCAGAAACAGATGCTAGGTGAGCGTCTTTTCCCACTGAT
TCAGTCCATGCATGCCAACCTGGCAGGAAAGATCACTGGCATGCTGCTGGAGATCGACAA
CTCTGAACTGCTACATATGCTGGAGTCTCACGAATCTCTGCGTTCAAAGGTGGAAGAAGC
TGTGGCTGTGCTCCAAGCCCACCAGGCGAAGAAAGACGCCACTCAGAAAGTTGGTGGCAT
GCCCACAACTGCTGCTGCTGGCACATCCTGAAGACGTGCCACATTCAATCGGGCACAGAG
AAACAGGCAGAGATGCGAAGAGACTCACCACACTGACTCAAAACACCAGATTCTTCTGAG
CAATTAGGCAGAAGGAAAGAAAATTTAATTTAAAAAaTGTACTTGAACATTTTGAAAAAT
GTTACAGTTGACAATTTTCTAGCTCTGTAATACTTTTAAACTGCATACCAAGGCCCCTAA
CTCTGTGGCAAAGGAGATAACTTTTTAAAGGAAAATGAGCCTTGTTCTTTTTCTTTGCTT
GGAAGTTTTTTTtGTTTGATTTGAAATTATGGACTCCCCCATTCTATCATGTTATCATGG
GTGTGTGATATTCTCAATAAAGGGATGAATTATCAaGGTTACCATTCTTGTGTTATTTTA
ATGCTTTTGTGTTACCTATTCTATTCAGTTTCAAGTGTGTAGGTGTGACAATTATACCTT
TTtGTGTTGGCTAGATAcTTATAATTAAGGTTTCTCTGTTTTGATAGATGATTGATATAG
AAACCAACATTTAATCTGCCGGTTAAAAGGTaTTTTtGCACTGAAGACAGAAGGACAGAG
AGGTTTTTCACTGTATCAATATtAGTTATAAGTATGGTTACTGAGTCCATGCATAGAGAC
CTCATGATCAAATTTATATTCATCACAaCAAAAAAaGGACTGTCACTTTTGCATGGTCTG
ATATTGAGCTCTGAAAATGATAAAAACATTAAATTCGTCTAATTTTGtAAATAAgaaTTt
GTAATGCTGAAATAAAATTCTATTTTAtAGGCGT
>contig07108  gene=isogroup00013  length=943  
TATGTGTCGAgaTTtCCACAGCCGATGTTTtACCCTCAGTTCACTTCTCTTTAACATTTt
CTACTTAGATGCTGTTtCTTGTCTGATCAATCTCAAGACAACAGAGCAAGGTTACAGAAA
CTTCAGTAGGTTTCACTTGTGCAACATTTCAACCcACTTATGTTGCATAAGTGCAGCTAA
GCAGGAGgAACAaGCAACGCGTGGGCTCACTTtGACTTTTTTGGTATTAGCTTGTTATTG
TCGTACACCTGAGAGATATTTGATGTGTATGCTCTGTTCTTATGTCACAAATTTAGCCTA
AGAAGGTTGTTGCAGGTCGTCCAcGCTGCAAAAAGAATCACATTGGAGCTACTTGCAGCG
ATCACAAACCTTAGGTCTTAATTGACAGATGAAGTGTCCTTCTTACAAGTAGTACCAATG
CTGCATATCGCCGTAGGATGCATGTTTGTATGCAGCCTTTTTtCACCGTTCAAAATATGC
AACATGTAAGCTGCAAATTAGCATTATGAAGTAATAACTGCACAATACAACTATaTAAAA
ACaCACAGTATGGATGCAAGTCACTCATACTTCCCTGATCAGGTGTACATTTCTTGGCTG
TTGCCTCGTCCACAGGCTTAAAGAGCTGCACAACATTAtaCAGGGgTTGGGGAAGTAACG
CTGCATATGTGAAAGACCCTGTTGTGGCTCCAGGTGCAAAAaCCTGGTGcGCTACCTCAA
GTGATGTCACCTGAGTCAGCATTtGTTACGTCTGAAGAGtGTGaGTTTAAAAAAAaTGGA
AAAAGAAACCTGGAGGCGTCTCCGAAACTCTGTAGCCCGCTCCTCATCTCGGCCTAACAA
TAGCAGCTTGAGGCTACATTAGTCGCAACTAGCATAACACACCCTAATCACTTACCAAAc
tGTTAGCGGTTGAGTTGCATTCTGGGTTATGTATGCACCAGGT
>contig07109  gene=isogroup00013  length=2116  
GAGGAGCCACACAGCCTCCTGGACGAGCTGTCTGGAGAGGAAGAGGGCGCCCTGGAGTCC
GCCTCTGCCTTCTCCACCGCATGCCACTCGGTGAAGAaGAAGTTCGCCAGCGTCCGCcAA
ATCTTTTCAGTTAaGAaCGTGCGCAAGCAGTTCAAGAaGTTCAAGAaGCTGAGCATCAGG
GAGATCATCACAGGCTTCTTCTCCTTCTTCTGGATGCTCTTCACCGGCTTCTTCAAGGGC
ATCTACAGCCtcATATTTGGCTTCTTCCACGTCATCTGGTCCTCCATGTTTGGCGGCGgC
CTGGTCGAAGGaGCCAAGAACATGAAGGTGACGGACATCCTCGGAAACATGCCGGACCcG
ACCCAGTTTGGTATCCACGGAGATGTGATCGAAGGAGAGAAagTGGAGACGGTAGAGTCG
GCGGGAAGCTTAGACACAGCCATGACACCAGCGGGCGATATAGCAGAGGTCGACATGATG
CTGGAGATGCTGACAAACCCcAAGAGGGAGGgCGGgAAaCACGTGGAGCCAGGCCTGGGT
GATGTTTCTGAGTTATCAGGAGAGACCTCTACCACCGATCAGAAGAAGAAAGCTGCTGCC
AAACCGGTCGAAACCAACGAGAGCGAACCAGAGAAGGCAGACTCAGAGAACCAGGAGAAG
GAGGATAAGCCGAAGGAGGAGGAGGCGAAGGAGCCGGTGGTGGAGGAGAAGCCCAAACCC
AAATCGAGTCAGCCTAAAGAGGCGGCCCCGGCCTTCATGTCCAGTGTCTTTGCTCTTCTG
GATGTCTACATGACCAAGATGCTGAACTACCTGGCCCGTAACTTCTACAACATGCGTTTC
CTGGCTCTGTTTGTGTGTTTCGCCATCAACTTCATTCTGCTCTTCTACAAGGTCACTGGT
GAAGGTGAAGAGGAAGATGATGATGAAAACGGCTGGGGTGGCGAGGAGGACGAGGATGAC
GAGAACACGCTCTTCGATATGGATGAGTTCGTCCTGCAGGAGAGCACCGGCTACATGGCA
CCAGCTCTGCGCTTCCTGTCTGTATTCCACACTGTCATCTCACTCCTCTGCTTGTTTGGG
TACTACTGTCTGAAGGTCCCTTTGGTGGTGTTCAAGAGGGAGAAGGAGATCGCCAGGGAG
CTTGAATTTGATGGTCTTTACATCACTGAACAGCCGTCCGACGATGACATCAAGGGCCAG
TGGGATCGCCTCGTCATCAACACGCCGTCTTTCCCCAACAACTACTGGGACAAGTTCATC
AAGCGAAAGGTGATCAACAAATACGGAGACATGTACGGAGCTGAACGCATCGCTGAGCTC
TTAGGCCTGGATAAGAGCGCCCTGGACTTTGACCCCACAGTGGAGACTGTAGAGAAGGAG
GCTTCCCTGCTCTCCTGGCTGAGCTCCATCGATACGAAGTACCACATCTGGAAACTGGGC
GTTGTTTTGACTGACAATAACTTCCTGTATCTGATCTGGTACACCGTCATGTCCATTTTT
GGCCACTTCAACAACTTCTTCTTTGCCGCCCATCTGCTGGACATCGCCATGGGCTTCAAG
ACGCTCCGCACCATCCTGTCTTCTGTCACACACAACGGCAAGCAGCTTGTTCTGACTGTG
GGTCTGCTGGCCGTGGTCGTGTACCTATACACCGTGGTAGCCTTCAACTTCTTCAGGAAG
TTCTACAACAAGAGCGAGGACGAAGACGAGCCCGACATGAAGTGTGACGACATGATGACA
TGCTATTTGTTCCACATGTACGTGGGTGTGAGAGCTGGAGGTGGTATTGGAGACGAGTTG
GAGGACCCAGCTGGAGACCCATACGAGCTCTACCGCATCCTGTTCGACATCACCTTCTTC
TTCTTTGTCATTGTCATCCTGCTGGCCATCATTCAGGGTTTGATCATTGATGCCTTTGGT
GAGCTGAGAGACCAGCAGGAGCAGGTGAAGGAGGACATGGAGACCAAATGCTTCATATGT
GGCATTGGGAACGACTACTTTGACCGAACGCCTCATGGGTTCGAGACCCACACCTTACAA
GAGCACAACCTAGCTAACTACCTGTTTTTCCTGATGTACCTGATCAACAAGGACGAGACT
GAACACACGGGTCAGG
>contig07111  gene=isogroup00013  length=753  
CTCTCTCTCTCTCTtTTTTTTTTTTtAAATGTATTTTAAAGCCACAAAACTAGCTCGAGC
TAAATCTGCTTGTAACTAATCCGGAACTAGAACGCACTGCTTGTGTCAGGAGGAACAAAA
ATGATTAATAACTTTTTTTTGCATAGTTTCTCATAAGGCACGTCGGCACTTGATAAACAC
CTAAAGTGAGTCGTCTCCGGTCCTGGAAGAACCATCTCCTGTAACTCCTCATTTCATTTG
ACAGATTTGAAAAGGCAGATCAGGTCTCACTCATGTCATGTGATGTTGAACTGGATCAAT
AGTAGCAGCACACATCCATTCAGTTGGTTTGGTAGTTAGTGACACTAACATCCTGGCGTT
AATCTAGAAATTGTGCATATTCAGACATTCAGTTGTCATGCTGTAACCCTTCACGTGTAT
CAAATGTCTACACACAACAAATTGTGCAACAGGTTGGGGTTAAGCAAGTGAAAAGGCAAT
GTGAATCAGAATCAAAAGAAGAATTTGCATAAAAGAAGCGTCATGGCAAGTGACTACTTT
TCGGTAACGAGGAAGAGGACTTGGATGCACGAAGCCGAAAATGTCCAATCGTCAGTCGTT
CGTCTTGAAAATCATTTTCTCCAAATCGTGTTTCGTTATTAAATTCAGAAttTTTTTTTT
TCGTtTTTTTTCTCTTCACATTTTTTCGACACCATGGCAGCAGAGAAAGTCCAGCGAGTG
TCCAGGTTGTGTTAACAGGGTGAAGTCAAGTTC
>contig07223  gene=isogroup00013  length=895  
AaAaCATTTGTTGTATAAAaTCTAGATGATCCTTGTGTAAATGTTGCTTAGTTTGGTTTT
GTTTTCGAAGCTGTGGTGTCCTGCCCGCCTGCACTTCTTTCCACAGTAGAAGAGCCCCAC
AACAAAATGGATGAAAAAAAAaCACacaaaaCACATCTTGGTTCAAGGATTTATTGACGA
CAGAATGGTTAACTGCTATTGTATGGCCATTTGTATGTATGTAGTAGCTTTGGTAAACTG
CATTTCTTTTGATGAGGGGGGGAGgAAATGAATAAAGTAATTGACGCAATAAACcAAaCG
TGTTGTCCGTCCGtCCGTTCGGCAGCTCTGATTTcTCCGATGGCGACACTCCTGCGGTGC
GTAACTTTCACAGTCTCACCAGGAACAGAGAATGATTTCTGTGAAACGTGAAGTACAGAG
GGAACATCATGACATGTAACGAATGTTCAAGACGTGCTGTCCCGTCTGTACACCTCTTAA
CATATTATGTGTCGTTCAGCCTCAAGAACCAGAAAAaCAAaTAACTTGACCAaCCGCTTT
tttcAAAAaGGCCTTtAGAAATGTCTGTccactgtaaactttgtgctcagctctcaggct
gaatgtttaaagttctgccaagttttgacatgctttttaaaggacggaagctgaaataca
gaatttgaaaccaaagtccggtttccttcacacaactcctcagtcttTCTTAAGtggttg
accatcaggagatcatgctgtccagccagtcctccagatcctcctctgtcacttccttct
tgacggaagcacacttggatggtgtgacatccttcatcttctccaccttctcttctgtct
cctccttcacttcctcatatactgcagtatttaaagaacagtaagttaaaactta
>contig07381  gene=isogroup00014  length=584  
ttgttgatttactggttaaaggggtttggaggtggtGgATGgAGGATGtAgATGGTGGtg
TTGgATGGCcgTCgtcTCCCGATCAGTCAgTaCATTCGcTTGCtATTtGTGTGCAAGGTA
AAGTCAGGGCACGCCTTTTCCtCCTCcTCCTgTGGATCTGCATCTACATGAATTTGCGCA
TCAAGTAGTGATAGGCCTTGCACAATTcGACCCAcTATGCTCTTGTCTGTTCAGTTCGTC
AAGAATCCTCGGTCAACCAGTTTTGCCAGTTTGTTCGTTCGTTATGTTCTATGACAcTCC
TTAAAAGTTCTGCCTCACCcTTTTCATCTGGTATCTCTTTCATAAAAACCTTTGTAGctC
TCTTACTATTACCTACTACTTACTAACTATATACATATCAAAATGCACAGATACTCCTTT
ATCATCTTGAAGAAATGAGTgAAGgCCAAAAACTGATAGCTCATCAATGTGTTtGCCTCT
TTTTAtAATCGgAATATACTCTGCAGTGTTtGaTTGAAGTTTTTGAAGGAaTGCaGcTAG
TGTGCAATCAATAAATAgTAATGAAAcaacaaagaaacttattC
>contig07464  gene=isogroup00015  length=910  
CTGGAGAGAGCCAAGATAAAGAGGATTCCTAGGTTAAGGTCAATGACGGGGTAAGGGAGG
GGTATAGGGGCCCAAAGGGTGAGGGCCAATGTGAGGGCAAGGATTGGGGCAAGTAAGAAA
AGGACGGGGGAGGAGGTCGAGGGTCGTACGGGCTCCTTAATAAATAGTTTGACTCCATCG
GCGATGGGCTGAAGGAGGCCGTAAGGGCCAACGATGTTTGGTCCCTTTCGGTGTTGCATG
TAGCCTAAAACTTTCCGTTCAAGGAGGGTTAAGAAGGCAACAGCTAGGAGGATTGGAACA
ATAAAGGCCAAGGGGTTAATCAAATGAGTAAACAATACAGACAGCATTATTAAGGAGAGG
AccTGAACCTCTGTCCAAAGGgcTTAGgTCTTTTGCAATTCCGGGCTCTGCCaCCTTAaT
TAGCCGTTCTCTTAGGCGGGCGGGGTGTGCCTCCTTGCCAACTTTAGTTGTTTTCAGTAG
GTGGGGgTAAGGCATGCCGTTAGGCAGGGGCCCTCTCTTTTCGGTCCTTTCGTACTAGAA
AAGATCACTTCATAGATAGAAACTGACCTGGATTACTCCGGTCTGAACTCAGATCACGTA
GGACTTTAATCGTTGAACAAACGAACCCTTAATAGCGGCTGCACCATTAGGATGTCCTGA
TCCAACATCGAGGTCGTAAACCCCCTTGTCGATAAGGGCTCTTTAAGGGGATTGCGCTGT
TATCCCTAGGGTAACTCGGTCCGTTGATCGGCGTTGCCGGATCTTGTTGGTCAGAAGTTC
TGTTTATTAGAGCGGGAGCTCTTGGATTAAGGAATATAGTGTTCCTGTTCCACATGGGGG
TTTAATTTTTCCCCGCGGTCGCCCCAACCAAAGACACTAGAGCAGGGTCCACTTGGTTTA
TTCCCTTTAT
>contig07471  gene=isogroup00015  length=610  
ACCAAAGCaTATGGatAAATTTAGCATGTGTTAAAACTGGAATGCAATTTGCAGCATGTG
ATACTGGAAAGCTCCAGTTTTGAACGCCGGCCTGTGGCAGGACTGCCTCTCTGTCACTGC
TTTATTTCTtCCCAGTCAGctCAGCCGTAAGTAACAGTTGGACCTTATCCCCCAATTAAA
AAATATGAAGTGTCATTTACAGCCTAATACCCAAGTTTTGTGAAGCCAGCCaTCATCAAA
CTGTCAGCTAAAATGTGCATTAACCCATTCTTAACAATAGACTGCAGTCACATGCCTTCA
GTGACAAGCGCACCTTTGGCTTTACTACACTTAACTCCATTGAGTGATTGAGAGTACAAA
aTAAAAaGGGGAAaGACTCTGTGGGCGAAGGGGAACCGAACAAAAGGGTTTTATTtGCTG
TATTTATGATCCCTGtCTTTTTtCCAAAATTACCTCATGTATCAGGAAAATGTGATGCAA
AAACTTTTGTAACAAGCAATTCTAATATAATCGTTCTATTTTCCTCTGTCCTGGGGTTAA
CAaTGAAGCAATATGTTTATGAATAGCAAATATGCAATGCTAAACTTACAAAATAAAaTA
TATTATGAgt
>contig07543  gene=isogroup00016  length=549  
AGCTGACGCTGTACGGTCAGAAGTTCGACGAGTTTCAGGCGACTCTGGCGAAAAGCAATG
AAATCTACACCCGCTTCAAAAAGGaGATGGATAATATGTCAGACAAGATGAAGAAAATGG
ATAAAGAGTCgAATCTGTGGAAGCAGAGGTTTGAGAACTGCAACAAGGCTCTGACGGACA
TGATGGAGGAGAGAGCaGACAAAGCCAGAGAGTACGATCTGTTCGTCCTGAAGATTCAGA
AGCTGGAGAAGTTGTGTAATATCCTCCAAAAGGAGAGGGTCGTCCTCTATGCCAAGATCA
AGCAAGTCCGCACCGCCAACTCCAGCATCCCAGCAAAGGTGTTTGGCAGCTCTAACCCTG
ATGATGTCCCTGACGCTGAAGGTTCTGATAAGGGCCAGCTGACCCCTGGGGAGCTCCAGG
AGATCCAGGAGGACGACCCGGTCCTAACAGAGGACATGAGCCGTCTGAGGGAGCAGCAGA
CCAAGCTGCAGGAGTTTGCCGACTCCTTGTTTGCTACCACCAGTGACAACGACGATGAAA
AGGATAAGG
>contig07576  gene=isogroup00016  length=953  
TCcTTTTCCCCGCAGACTCCAACATGGCAAGAGGACCGAAGAAGCACCTGAAGCGCGTCG
CAGCGCCAAAGCACTGGATGCTTGACAAGCTCACCGGAGTGTTCGCTCCTCGTCCTTCCA
CCGGTCCCCACAAGCTGAGGGAGTGCCTGCCCCTCATCATCTTCCTGAGGAATCGCCTCA
AGTACGCCCTGACTGGGGATGAGGTGAAGAAGATCTGCATGCAGAGGTTCATCAAGATCG
ACGGCAAGGTCCGCACCGATGTCACCTACCCCGCTGGATTCATGGATGTGATCAGCATCG
AGAAGACCGGTGAGCACTTCCGTCTGATCTACGATGTGAAGGGACGTTTCACCGTCCACC
GCATCACCGGCGAGGAGGCCAAGTACAAGCTGTGCAAGGTGAAGAAGCTCATGGTCGGCA
CCAAGGGGATCCCCCACCTGGTGACCCACGACGCCCGCACCATCCGCTACCCaGACCCCC
TCATCAAGGTCAACGACACGGTCCGCATCGACCTGGACACCGGCAAGATTACAGACTTCA
TCAAGTTTGATACTGGTAACCTGTGCATGGTGACCGGCGGTGCTAACTTGGGGCGTATCG
GTGTGATCACCAACAGGGAGCGTCACCCTGGCTCTTTCGACGTGGTGCACGTGAAGGATA
GCACAGGCAACAGCTTCGCTACCAGGCTCTCCAACATCTTCGTCATTGGCAAGGGCAACA
AGCCGTGGGTGTCCCTGCCCAGAGGAAAGGGAATCCGTCTGACCATCGCCGAGGAGAGAG
ACAAGAGGCTCGCCGCCAAGCAGGGCAGCAGCTAAACTGGCCACACAGACAGCTGACCGC
TGGTTTtCAAATAAACTGTTATTTACAAAAaCaaaaaagaaaaaagtaccGACTGCGACT
CTGCGTTGATACCACTGCTTGAAGCAGTGGTATCAACGCAGAGTACGGGgCTC
>contig07605  gene=isogroup00016  length=582  
AAGTATTCTTTCTCTCTCTTGTGTTTCTCCTCGGCCTCGGCCAGCAGAGCGTTGGCCTGC
TGCAGTTTGGCGTCGGTCAGTTTCTGCTGCAGGTCGCGGCGGTTGTTGATCTTCTCCAAA
CTCTCCTCCCTCAGCTCGCACTGGTTCATGAGACCCTCCAGCTTGTCGGTCAGGTTGGTG
TTTTCGTGGCACAGCTTGTCGTTTCTGGCGCTGTGCTGCTCGATCTGGGCCTGGATTTCT
GTCAGCTTCATCTGGAAGTGGCCGGCCATCTCTTGCCTCTTCTCCTCATCCTCCCTGCAG
CGCTGAAGGGTCTCTCCCCTCAGTGTGTCGTAGTATCCCTGCAGCTCTCTGCACAGAGTC
TCCAGTTTGCTGCGGGCTGTGATGCTGCGCTGACTTTCAGCCTGCAGTTGCTGCAGGACA
CACAGCTTCTTCTCATCACTGTGCCGCAAGGCTGCCAGTTCAGCGTGTTTCCTGACCAGC
TCCTTCAGTTTCTTTTCTGGAGAAGAGATCTTTTTCAGACTCTGCATGATCAGAGACTCT
TCTTTCTCCATGGCAACTGCGATGTCATCCTTTGCCTCCTTC
>contig07666  gene=isogroup00017  length=550  
GTgtGTATTCGCTCAACGGTGCGGGGCGTGAAAAGTGCCaaaaaaGAGCGGGAGGATGAA
aaaTAACTAGAAAAaTTTGCATTTCCTgCGAAAaTACAGTGTGAATGCTGAAGACTGAaG
CGAAATCTGCTGAACGTACTGCCAGAAATGCACAAAaCTATAAGCTGAATGgTTGGGATT
CTGCaGAAAAAGCAGAATTTTCCAGTAGCTGGAAAGGCAGAAAGGCTTAAAAGCAATAGG
TTTAATGGGCTAACAAATTTGAACATTTTGACAGCAAAACAGTTTATCTAGCTGAATaTA
AAGCTGAATGTATGAAAAAGTTGAAAATGCAGAAAGATTAATATTTAAAAAGGGCTGGTA
AGGCAGGAAGGCTTAAAGGTAATAGGTTCAATGGGCTAACAAAGTTGAACATTTtGATAG
CTGAACAGTTTCTCGAGCTGAACATGAAGTTGTATGTTTGAAGGAGTTAAAAAGGCAGAA
AAaTGAATAGCTAAAAAGGCTAAAAAGCTGTAGAATAAAGGgCTGAAAGAGCTTAAAAGG
TGAAAGAAGG
>contig07668  gene=isogroup00017  length=986  
GaTTAATTCGATtAATTTTTTAaTtGTAAAGTGACCTtGACTtAtATTtACATTtACCAG
ACGCTTTtGtCCAAAGCGACTTACAGTAATGCATACATTAATACACTGATGGCGGTGGCT
GCCATGCAaGTTGCTGACAAGCACATCAGGACCTTCTGATTACAAGAAGCTGGCTCTACC
CCTGAGCAACAGCTGCTTATATAGCACTTTCTAGCTGTACAGTATTGATaTTTAATTCAA
CCATTACACGTTTGAATGCAGGGTTATAGAAAAATCTGACTATATTTATTAATGTAAAgA
aCTAAAGCAGGAGCAAATACAGGAAGTGACCTTACGGCCACAGTATATTACTTGTCCACA
CAAAATGCTATGTCTCACCGTATGCTCTGTCACTGTCTATGTCACAATTGATTGGAGATA
GgAGtgATTGCATAGACAATTtCTTCAACTCAAACTGTGGAAAATATAAAACATtCTTCA
GTTGGAACACTAAACACTGGTTTGTGTCTAAGGATTGAGCATTTTCATTATGCAATATAA
CCACTTACATCATGTTCACATTGTGAtGCAGAGCCTAATAATTAACTATTTTATTTATGC
ACTGGTGCTTGAGTCTTTGTTTCAGAGCTCTGTCTTTCCATCAGTCATTTTGCTACTGGT
agCCCCACCcTCGGAGGAGGAGGCCGTGTGTTTGGGCTGGAAAGCCAATGAGGCTGAGTT
AaTACAGTAGCGTTTtCCTGTGGGTCTTGGTCCATCATCAAaCATGTGTCCcAgATGAGC
tccAccTGACTGCAGGTAGTCTCCACTCTGTGCATTCCATAGGaGAAATCATCTGACTGA
GTGATGGAcTCCtCCTTCACGAGATCAAaGAAGGATGGCCAACCTGAGCTTGAGTCAAAT
TtAGTATTCGAGCTGAACAGCAAAGCCCCACAGACAACACAAGTGTAGgTCCCCtCATCC
TTATGGTGTGTGAATTCTCCAGTAAA
>contig07676  gene=isogroup00017  length=562  
TTtCaCCTTTTtAACCTCTTCCAGCCCTCTTACTCtACAGCTTTTCATCcTTtATTCaCC
TTTTtgAaCCTCTtCcAgCCcTCTTACTTTACAGCTTTTCACATGTTTTCACCTTTTtAA
cgTCTTCCagCCCTCTTACTCTACaGCTTTTCaCCTTTTTCACaTTTTtAAACTTTTTtG
gTCCTCaTCAGCCTtCAACTTTTCACCTTTTTGCCTTCTTTCACCTTTTTAAGCTCTTTC
AGCCCTGTTACTCTACAGCTTTTTAGCCTTTTTAGATATTCAtGTTTCTGCCTTTTCAAC
TCCTTCAAACATACAACTTCATGTTCAGCTAGAGAAACTGTTCAGCTATCAAAATGTTCA
ACTTTGTTAGCCCATTCAACCTATTACTTTTAAGCCTTTCTGCCTTTTCAGCTTCTGAAA
AATTCTGCTTTTTCTGCAAATTCCCGACCATTCAACCtATAGTTTTATGCATcTTtGGCA
GTttGTTCAGCAGATTTtGCTTCAGTCTTAaGCATTCACACTGTATTTTCGTAGGAAATG
CAAATGTTTCTAGTTATTATTC
>contig07682  gene=isogroup00017  length=554  
TAAACAGGGTGAGAGAGAGAGGGGGAGTGACACGCGGCAAAGGGACCCGGGTCAGGAGTC
GAACCCAGGTCCGCTGCAGAGCCTCGGCACATGGGACGCGCGCTCTACCAACTGAGCTAA
ACGGCACCCcGcaGAAgACAATtCTAaTAGGGCATTtGTAAGCTCTGgAAaGaCAGCCCa
CaCAgCCCATGcaGtCTTTTtCCCCtGGCCAGcAAAACCTGATACTGTgTCACagCCGgt
caaagcatgaaacactggaagagcgCGTgccttctcaggcccaagtgcagctgggatttc
atggccTGCTAGGTatggtaaactctttccagtaccaaaTGccaaCCAAAGCTCATCCTC
TGCCTTtAGACCTCGAGCTGCTGCCACAGCTAGAACACAACATCGGTATCAACATTTTGG
ATCATAATTTtCTTGTGACCATTTCGTACTGCATGGGtCccATGTCATAAAATGCGAGTG
TCAGCTTCATCATGTGTGCatGGAGAAAgtGaGGACAGATAAACGaGGGGTGgCTTGCCG
AGCATAGCAGTCCA
>contig07687  gene=isogroup00017  length=728  
GTTACAGtGGTAGAATGAGatGTAgTGGCAgcaGCACTCGATTGGCCAGCaGACCCTCTC
TGTgAAAAAAtGAATGAAAATGTCATTATTAATTATTACTGTCATtgTtACTTAaTActA
AGGGTGCAACCAACAGATCAcAAAACTCACAaTTTAGAtcataTCACTTTtGtgAGgAaC
agTtGGATaTTTTTTagaTCAAAaCAAAAaGGATTAttgTTGTTAAATGAATTATGAATA
CTCTATtttGGCTCTTaTTTCTATCTAGACACTtGTTATATTCACcATTTTATATTATTC
TTTATATAtAGTCTATTCTACAAaTAaTCCACAAGTgTTAtAtATTTCtGATATTACTTA
TATAtcGGCTGTCTGTCTCTCtgTCTGCCTGCTCGTCTGTTGTCagTGGacTCGGTCAaT
CTGATTGGTCcgATgcTGCTGAGCCACAGgTAgATGCTGCTCCAGTGAaCGgaGCTGAGA
TGAAAGTCAGTCATCTCAGTCAGTTTcTaTTCACTAACTCAGTCCACCCAGTACGTGTTT
GTgTCAAATCCTCCTCACTGCAGCTCTGCATCAATATTTGGGGAATTATTAGGTCGACTT
TAAAAAGTGAAAtCTACAATTAATAAGaGGTTCAGAtAaCGtGCCAAATCACGGATCAAC
TTtgTTCAGTTATACCACTATCTGGTCAGTTTACATTAGTGACAACAGCAAATTAGACAG
AGAAAACT
>contig07704  gene=isogroup00017  length=1441  
AAATAGCTTTTCAGTAGCttaGCTCTTTtATTGACCAAGTAGcGCGGTAGcGTCCACACA
AGcTaCATTTTTATGAACACCTCTGAAGTTcaGCGCAGCGGAGCTTTCTGTtGCGGTCTG
AAATGAAAGGATAagTCGgTGAtGCCACCGCCACACATGGCCGTGTATGTGGAGCCGACA
GAAGCACTTCCGTATGACGGTGACACcACGGACTAATCCTTGCATACAACGTCTCTGCTG
CACGggAAtACAGACAGGTTAGCTTCAGTGAGTTACGTTACTTGATGGAAAGATGGCagA
GGGTgAGGAGGACGGAGACGAGTtGATCCCGAGGGATGCAAAaGACAAACTTGAaTAatA
AACAAaTACAGTAaCAGAGAAACATTACTCTGAATTGTTACTTTTgTAattttaaCCAGC
ACAGGATACAGCAAAAaTtCAATTtCTACAAAaCCAAaGtAtGgtGATTAGTCAAAATgA
TTAGCTTAAcATGTATGTAGATAtAGCTACTACTACAGAGTGGGcTtAATAAAAaTaCcA
CTTTtGAAaCTGCCAgTTATATGAGaCaCTGGTtGATGGATAGAGTACTTTATTAATCTC
AAAGGGAAaTTAAAGTGTTACAGCCaCTTGACATAAATCAAAATCCAAAAACAaTGAGGT
AGgTAAaGgAAaCAAATACAATTAAAagCTGAATTATaTACAATAACTAAATAgACTAAC
TCAAATATCAAATATAAATTATAAaGCTGAAACTAGAAGAaTAGAGAACcTtAAcGAAAa
CTACAaCTATAATATACTATTTGCTGTTTAATtATGTTAATATGCTACAGTGTAGGACAC
TGTCCATTAGTGTAAGCCAGGTGgATATTGCTGTGGTAgCAAGGTGAATGaCTGTCCATG
GaTGTTAGAATTAAGTGTGcATTGATAGTTGAaTAaTAAAaTaTaCAAAATaGTgAAaGC
ACAAaTtATTGTTTAATAAACAaTTGAatgTAAcATTTTTGCCTGCTTAtCTGTCTGATT
gtATAATTTtATTGATCACTGAGATAGCTTTGACTTGGAATGAAGTTGTTCCAATaTAAA
AAAAaatAGCTTTGATGTAGTTAAGCtACTTTtGCCATTTtGCTGTAGCTTAGCTTGCTA
CATTTCTCTGGGGAGTAGCTTTGGTGTAGTGAAGCTTcATTTAATGTAGAGTAACTTGTA
GCTTAGCTCACtACTTTTTTcGaGTAGCTTGCCcAaCaCTGCGTTCATGACTTCAGACAA
CAACAATGAAcgAAGAAGCAGATGAGACcGCTCTGGTTGGCCCCGTGGAatGGGAAATtT
TGTTTTAAAaAGCGGACGGATGGCAGCgTAGATAAGAGCAcGGTtGTGTGCAAATTATGC
AAGAAGGAGTTTGCGTATCACcGCAGCATATCAAGCCTcAgaTAtCACcTAAatGctAAG
C
>contig07712  gene=isogroup00017  length=690  
ctaccaaaaaagagcgggaggAaGAATAATAACTAGAAAAaTTTGCATTTCCTACGAAAA
TACAGTGTGAATGCTGAAGACTGAAGCGAAATCTGCTGAACTTACTGCCAAAAATGCATA
AAaCCAATGGTCTGAATGGTCGGGATTTTGCAGAAAAAGCAGAATTTTCCAATAGCTGGT
GAGGCAGAAAGGCTTGAAAGCAATAGGTTTAATGGGCTAACAAAGTTGAACATTTTGATA
GCTGAACAGTTTCTCTAGCTGAACATGAAGTTGTATGTTTGAAGGAGTTGAAAAGGCAGA
AACATGAATATCTAAAAAGGCTTAAAAGCTGTAGAGTAACGGGGCTAAAAGAACTTAAAA
ATGTGAAAGAAGGCAAAAAAGGTGAAAAGTTAAAGGCTGACGGGGACCAAagAAGTTTAA
AAacGTGAAAAAGGATGAAAAGCTGTAGAGTAAGAGGAAGGGGAGAGGTTAAAaGGTAAA
AaCATATGAAAAGCTGTAAaGTAAGAGGGCTGGAagAGTTcAATAAGgTGAATgAaGGAT
GAAAaGCTGCAGAGTAAGAGGgCTGTAAGAGGTTtAAAAGGTGAAAAAaTATGAACAGTT
GTAGAGTAAGAGGGCTGGAAGAGGTTAAAAAGGTGAAAAAaGgATGAAAAGTtgAAAAaG
TTTGAGGGTGAAAGAGCTAAAATaGGtgAG
>contig07714  gene=isogroup00017  length=678  
GGAGCACACAGGACTAAGAACACATGGCCACTGAGCTTTTCTCAGGAGGAGCTGaGgAAA
CGgCTCACACCAATGCAATACCAtGTtaCCCAGGAAAGAGGAACTGAGAGaTGAaGGCCC
ATCTGTTATGGCTGAGaGAAGgaGgTGGACCCAAAaGCgAGGgACtGCCTGAGAGTTGGG
CACAAAAaGTTTATTAACAAAAGgggAGACAAGGAGAAAGAACAAAGTGCACAACAaaaC
GTAACCCAAGAATAAATCAGACGCAACCTGAGCCATGACACCATCCAAGCAGCATAAACT
GTGGGAAACCAGGCTAGAGTGCTACCTGGCCTGcccGGATGATACCATGGATGTCCTGAA
ATCTTTCCCAGCAGTCTGCAACGTGTCACTGAAGCTCAACACACCtCTACCtGCcTCAGC
TGCCTGTGAGAGGcTTTtCAGCACTGCAGGACtgATTTTCAGACCCAAAAGTACATGCCT
GAATTCAAAGAACTTTGAGAACCAGATCGGCTAAATAAACAATTTTGGGATTCCTGTAGA
GATGAGTGAATATCTCACAAAGAAAAcAACTtGATTAATCTAATTCTGTCTGAAATTTAA
CTCAAACAGACCAGTGATTTATTtATTTTtCTCTGTACCAGAACTAtGCAGgTTGTTAAT
AAaGGAAAAAACTAataa
>contig07734  gene=isogroup00017  length=652  
GCATATCCCTGAGTTCATGCTGCAcTCTCCTCAGTTCTTCCCTGTCTCCAGACCTGAACG
CCCTCTTCTTCTTGTTAagAAGgaCTTTCAGGTCAgtGGTGATCCACgaCTTATTATTAG
GGAAGCAGCGTACAGTCCGGGTTGgCATGGTGGTGTGTTCACAGAACCTGATGTATTCtG
TGATGCAGTCGGTCATGCTGTCgaGATCCTCTCCATGTGGCTCAACAAGTGCATCCCAGT
CTGTCGACTCAAAGCAGTCCTGTAGTGCGTCAGCAGCCTCCTGAGTCCACCTCCTCACGC
TCCTAGTGTGGACAGGCTGCCGCTGAACAAGggGGATATACTTAGGGGTCAGCAGAACCA
GGTTGTGGTCAGATCTTCCAAGAGGGGGGAGGGCTGTGGGACTGTATGCATCCTTAGCAT
TTGCATACAACAGATCCAGTGTGTTACAGTCTCTGGTGGGGCAGTCAACATACTGgTGAA
ATGTTGgAaGGGTTTTGTCCAGTGAGACgTGATTAAAATCCCCAGTGATGACAATAAATG
CgTTAGGATGCTGCGTCTGTATCTGGGCAACAGCGGAGTGGATGACGTCACAGGCCAGCG
CTGCATCAGCTGAAGGAGGAACGTACACACCGATAATGATGGCGGACGTGAA
>contig07749  gene=isogroup00017  length=549  
ggttaaaaTGgTGATAACAtaTGAAAaGCTGTGgAGTAAGaGGgCTGgAAGaGgTTAAAA
aGGTGAAAGAAGGATGAAAaGGTAAaGAaGTTTAAGGGTGCATGAGCTCAAATAGgTGAG
AAAaGGATGAAAaGGTAAAAGATGCAGAGTAAGAGGGTTGGAAGATGTTAAAAaGTTGAA
AaGAATATGAAAATCTGTAGAGTAAGAGGCCTGGAAGAGGTTAAAAtGGTGataaCATAT
GAAcAGCTGTagAGTAAGAGGGCGGAATGAGCTTAAAAaGGTGAAAAAAaGaCTGAAAAG
GCCAAAAagTTGTAGAGTAAGAGGGCAGAAAGAGGTTAAAcAgTtGAAAAAaGGCTGACA
GGTGAGAAgTtAAAGGCAtAAAGAGGTTAAAATGGCTGCAGACATGCTGCAGCAGGAGCA
GAAACACAGACGAAAATGTCCCCATAAGGAATGAATGGGAGAATGCCTCCCAAACTCcTG
CGATTcTTGaGAAAaCTGTTATAGTTATCGgcAAAACATgTTACATGTTGAGTAACAGGA
GACATTGCT
>contig07764  gene=isogroup00017  length=566  
ATATTTtGgTGaTAACcGTTACAGTTTTTtCAAAAtGCAGGGTTtGgtGggCATTTTCCC
ATTCattgTAATaGGGACATTTTAatCTTTtGGCTCTGCTCCTGTTCCACCATGTGTGAG
GCCATttgAaGCTTTTTCTGCCTTTAACTTTTCTCCTTTTCAaCcttatttCACCTCTTC
AAGCTCTTTCATCCCTCTTTCTCTaCAGCTTTTTaGCCTTTTtcAgCCTtcTTtCACCTT
TTTAAGctCTTTCAGCcCTgTTACTCTACAgcTTTTtAGTcTTTTtAGATATTCATGTTt
CTGCCTTTTCAACTCCTtcAAgAATACAACTTCATGTTCAGCTAgAgAAACTGTTCAGCT
ATCAAAATGTTCAACTTTGTTAGCCCATTAAaCCTATTGCTTTcAaGCcTTtCTGCCTCA
CCAGCtATTGGAAAATTCTGCTTTTtCTGCAAAATCCCGACCATTCAGaCCaTtGgTTTT
ATGCAtttttGGCAGTAcGTTCAGCAGATTTCGCTTCAGTCTTCAGCATTCACACTGTAT
TTTCGTAGGAAATGCAAATGTTtCTA
>contig07799  gene=isogroup00018  length=1181  
AGCATCCTCATCACGGTACCCAACTCCTTGGTGCTGATATCAAGCAGTGGTATCAACGCA
GAGTACGGgggCTTTCTCTCGTCCTGAAGATGGCGGCAGGGACTCTGTACACGTATCCAG
AGAACTGGCGGGCCTTCAAGGCCCAGATTGCAGCCCAGTACAGTGGTGCTCGCCTCAAAG
TTGCCAGCAACCCCCCTGCCTTCACCTTCGGGCAGACAAACCGTACTCCTGCCTTCCTCA
ACAACTTCCCTCTGGGCAAGGTACCCGCCTACCAGGGAGATGACGGCCTCTGTCTGTTTG
AGAGTAATGCCATTGCTTACTACTTGAGCAATGATGCCCTGCGTGGTGCCACTCCCCAGG
CTGCAGCCCAGGTACTGCAGTGGGTGAGCTTCGCTGACTCAGAGATCATCCCTCCTGCCA
GCGCATGGGTCTTCCCCACTCTGGGAATCATGCAGTTCAACAAGCAGGCCACAGAGCAGG
CCAAGGAGGACGTGAAGAGGGCACTTACAGTACTAAACCAACACCTGACCACCCGTACCT
TCCTGGTGGGAGAGAGGATCAGCCTCGCTGACATCACAGTAGCCTGCTCCATGATCTGGC
TCTACAAACAGGTCCTTGAGCCTTCTTTCCGTCAGCCTTACCCCAACGTGACTCGCTGGT
TTACCACCTGTGTTAACCAGCCCCAGTTCAAGGCTATCCTTGGGGAGGTTAAGCTGTGTG
AAAAGATGGCCCAGTTTGATGCCAAGAAGTTTGCTGAGATGCAGCCCAAGAAAGAGACCC
CTCCTAAGAAGGAGAAGGGAGGAAAGGAGGCAGCCAAGCCCCAGGAGAAGAAGGAAAAGA
AGAAGGAAGAGAAGAAGCCTGCCCCAGAAGAGGAGATGGACGACTGTGATGCTGCTTTGG
CTGCTGAGCCCAAAGCCAAGGACCCATTTGCAGCCCTGCCAAAGAGTGCATTTGTCATGG
ACGAGTTCAAGAGAAAGTATTCCAACGAGGACACCCTGACAGTAGCCATCCCCCACTTCT
GGGAGCACTTTGACCGTGAGGGGTACTCAATCTGGTATTGCCAGTACAAATACCCAGACG
AGCTTGAACAGACCTTCAAGAGCTGCAACCTTATTACAGGTATGTTCCAGCGCCTGGACA
AACTCCGAAAGAATGCCTTCGCCAGTGTCCTCTTGTTTGGC
>contig07833  gene=isogroup00018  length=844  
CCAaGCAtCcTTTTTTTtCTtCTTTTTTTTtCGGgTtCTTCCCcTCTCTGGCAAtCATAT
ACACATTGGCATTCACATGtAAAAAAAAAAaaaaaaaGaaCATGAATCTTAGCTTATTGG
TTGTCAAAGAAAAGAGAAGAGGGAGGCGTAAAGCCGGTCCTCACACATCAGTCTTGTCCA
GAATCGCCCCGAGGTTCTGATTACAAACGGACCTTTTCTGACACCATTCACAGGagCTAC
CATtCACCGTGTCTTCTCTTGATAAGAACTAAACCTCTTGATTGttttttttcttttttt
tAAAtCAaGTAtCGGcTCCAGCTTTGCGGGGGCCGCcTGaaCAAAAaaaaaaaaaAAAag
gaaaCCGCCCCcGTGTGATATCCATGTCACTTtCACGTCACTgTTTtAAATGTATCTGCA
TGTAGGAAGGCACTGTGACTTGCACACCGAGAGaGAAAAAAaCGACCCTGTTATAACCTG
tAaCCTTTTTTTTtGTTgTTGTTTTCtGTTTTTttATCATGCTCCTCTTAAAATGTAGGC
GTCGAACCTATGTCTCGAAGGCATGTGAGCAGAAGGGTTCCAGAGGGTTAGCTTCTTTGA
CTGCCCTGTCGTCATCATGACTCTGGGTCATCTTTTTGTTTTTtGTTTTTCCTGACAGGC
TatCGAGGACCTATTCAAATTCGTTTACAGGCTAGAAATcttttttttttttctaTTTTT
TTtttCCCAAAAGCACAATAACATTGTTGTCATACTAATGTTTCTACAGGAAAAAaCAAC
ATTCAATAACTATATTTAAAAaGTAACGTAATACACCGTGGTTACaCTGTAGTAGCAGTA
CTGA
>contig07834  gene=isogroup00018  length=1243  
ATCTCTAGTCTCTGTGTTACTTTTCGTATTCATTTTTTTTTTTTTTTTTTAAAATTTTGT
AATACATAACTTtATTtAAaTAAATGCTTtGTCATAaCAAAAAAGgACAAaGGTTAAAAG
AGTACATAAATTACAAGTTGAATAAATATTACACAGTGATATTCACTTTAATAATTTGAG
atttttGTCTTTTtCTTTTCTTATTTGTCTTATGTAGATCCAAATGCtGACCTTTTTTTT
TtGTTtGTTTTATTTCCCACTTCTCCTCCTGCCACCGatGGGTCTAATTCACAAGCCAGT
GAACACCAAATTATGAAAAAAAAAaCAAAAAAACAAAAAACAAAACCAATTGTGTTGTCT
CATTACATCCAGAAaGTgTGTTATGTACTCGGAAAAAAGCTGAACTGTCGTTACTGTACT
ACTGAAGTATGAAATGTGAAGATGAGTTTAAAAACCAAGTAGGAGATGTGAAACCTGAGG
AAGCAGGAAGTCACTGATAAACTCTGAATCTCACGCTTGATTTGATCCCAGATTTCAGAT
AATTCACTGTTTTTTTtGTTTTTTTtacATCTTCCTGGTTCAAGTGTTGCATTCCCCAGA
TCTCCATGACTCCTGGTAACTGTCCTGCTAACTGTATCTAATGTCATGCAATTGGTGACC
CCGTATCGGGGAAGTGGCTAGGCCCTGATTATGACCAGCGCCCATGGCGTTCGCTCTTCC
TCTTTTCCTTCCTCTCTCTCTTTTTtCTTTTATTTTACCCCCcTCTCTCtATCTCATCTC
TCTGTGCAATTGGCCATGAGAACATCTCTAGCTCTGTGTTACTTTTCGATCtATTTTTTT
ttGTTttCCcTAAAaGATGTTGCTGTATTGGAGGTCCCAGGCATGGGCTGCACAGCCCCT
GTCGACATATATTACCTCAAAGCACCACCTTTAAAACAAAAaGGTAAGCACAAGATAACA
CAACATTTAGCTTTTTGtggcTgCttttttttttttCTTTCTTTTTTTTTTTTtAAGTTC
CACTAACTTCATGATACCACATCTTAGGACGTCGTTGTGTGTCAATATCAAATAGTGATT
AACTGAAATAAGTGCAAGCTGCTTTTTATTTATTTATTTTTTCGAAAGTGGTGGtGGGGA
TTTGGTGTCGGAAGTGAaAAaGGGGGgACGAGGAGCCTTGATAATATATAtaTTCACAAC
TGGAAGCCATTTTTAAAAAGGATGCACATGTTGATTTTAACCT
>contig07884  gene=isogroup00019  length=12559  
TGTAGGTTCCTGTGTGCTCCTTAGTAACTGCCGTCATCTCCAGCTGGTAGTGATTCCTCT
GCTGGGTGATGACCTGGCCCTCACCTGACTTTAGGCTATCATCGCCTCTCCTCCAGGTCA
CTCTGGGCATAGGCTTACCGAACACTTCAGCCTCCAGGAGGACTGTGGTTTGGGCCTTTA
TCTTCAAACCCTTCTGCATCCTGGCATTAAGCTCCACCCTTGGGGGAACATTCTCAGCAC
AGACCAGGATAGGGTCAGTGGGCTCAGAGGGTTTGCTTATGTTGACAGCAGTTTTGGCTA
TGACTCTGAACTGATACTGCAGGTCTCGCTCCAAGCCTGTCACTGTATACTCCTCCCTTG
GGACATTCTGGCTGCTGGTGTTGCAGCGTATCCAAACATCTCCTGGCACCCGCATGGCCT
CGACATAGTAGCCAATGATCTTGCTGCCACCGTCATTCTTTGGGCGAGTCCAAACGAGAG
TGACAGAGTTCTTGGTTATATCCAGGACCTCAGGTTTACCTGGAGTGTCAATAGGTGTCC
TGGCAGTGACAAAGTCAGTCTTTATGCTTGGTTTGCCCTGGCCTGCACGGTTGATGGCAG
ACACTCTGAAAGTGTATTCCAGGCCCTCAATGAGGCCAGCACAGGGATATTCAGTAGTGC
GGACGACAGTGTCATTGGCCTTCACCCACAGCAGGCTGTTCCTCTCCTTACGCTCTATAT
AGTAACCTGTGATTGGACTGCCACCATCACTCTCAGGCTTATCCCAGGCCACAAACATGC
AGTCTTTGTTGGTCTTGTTGATGCGGCACTTGAGAGGCTCACCAGGAACATCGAAGGGGA
ATTTGGCCACCATCCTCTCAGACTGAATGGGGTCTGACACACCAAAACGATTCTCTGCAC
GGATACGGAACGCATACTCCTTCCCGGGGATGAGCTTCCCAAGTCTGCAACCTGTCTTCC
CGCATGAAGAGAGAGCCGTCACCCAGTCACCTCTACTCACGTCACATTTTTCCACCACAT
AGTTGGTGATATTGCTGCCTCCATCCTCCAGTGGTTTATTCCAGGACAGGGAGCAGGCAT
CAGAGTCGATGTCACTGATCACCACAGGGCCCTCCGGAGGACCTGGGATGTCTCTGATGA
CAATCTTCAGGGACTCGACCACCTTTGCAGAGCTGTTTTCAGCCACCAGGCTGTACTCTC
CACTGTCAGTCCTGGACACATCTTTGATGATCAGGACACACAGGTTGCCGGACTGGTGCA
CAGCAAGACGGCTGGACGGAACCACTGCATTCTCACCACGCATCCATTTGCAAGTTGGGG
CAGGTTTTCCGGAAACCAGTGCTTCTACTCTGAGCTTGGCTCCAGCTCTGGCACCTGCTG
TCTCTGGCATGACAATCTTTGGCTCCAACATCTGTTCCTTAATCTCGATTGGCTGCCTGG
TCTCGGTGAATGAACTCATGCCCATGATGTTCTTGGCAGCGACTCGGAACTTGTACCTCT
TGCCTTCCTTCAGGCCACTGATGCTGATTGTCAAACCTTTCACTGTGGTGTAAGCGTTCC
AGACTTCCTTTTCAGGTTCTGCCTCCTCTTCATCCTCTACCACTGGAGGTGGTGGAGGCG
GTGGAGGAGCTTCCTCTCCCTCTGGAACCTCCACAGGTGCTGGGGGCTCTGGAGGCGGTT
TGACCTCAATGTATTCAATTACGTAACCGTCTATCTTGGCACCACCATCCCTTGCAGGCT
TCACCCAGCCGACTGTCGCACTGTTTTTAGTGATATCCAGAACCTCAATCTTCTCACATG
GATCGGGCTTGCTGACAGGATCAGAGGCCAGGTAGGAAGTGGGCGACACTCTGGGAACTC
CAGAGCCATACTCATTGACAGCTGTGACTCTGAAGTAGTACTCGGTGCCTGGCATCAAAC
CACTGACTTTGAAGGGAATCTTATCATTCAAAACTTCAGCCTTGACAGTTGCCCAAGTCT
TGCGGTCGATCTCACGCTTCTCGACAATGTAGTGAGTGACTTCGCTGCCACCATCATTCT
CTGGTGGAGTCCAGGACAACATGGCTGTTGTCTGTTTTATGTCAGTAGCCTCCAGGTTCA
TCACGGGTCCGGGAGTGTCCAGAACCTTAACAGTGACAAACACAGCCTTCTCTCCAGCAG
AACTCCTTAGAGTCAGGCAGTATTTGCCAGAGTCGTCACGGGTACTATCAGGGATCACCA
GGAAGGTCATAGTGTCAATGATGTCAACCTTTCCCTTCCTGGCTACATTGTCAATGCCCA
TCCTTCTCCAGAGGACTGTAGGTGGTGGTCTACCTCTGATGGTGGCACACAGTCTGATGG
GACAGCCCGCTCTGACTGTTAGTCCTTGCTTAAGGTTGGCGTCCAAGTCAATCTCTGGTG
CCTCTAGAATCTCCTTGGGGATCACAGCACCCTCCAGGTCACATGGCAGGCTCATGCCCA
CCTGGTTTTGAGCCGATACTCTGAATTCATACACAAGATTTTCATCCAGACTTGTTACTG
TGAACTCGCACACTACCAGCTGAGCAGCCACATTGCACCTCTTCCAACCATCATCTCCTT
TCTTGGCACTTCCCTGTGCCCGCATCTCCACAACGTAGCCAATAAGGGGAGCTCCACCAT
CTGATACAGGCTTGGTCCAGCCCAGGGTGATAGTGGACTTTGAGCTGTCCAGGACCTTCA
TGTTGGTAGGAGGTGCAGGAGGCTCAACTGTGTCCTTGGCAGTGATGGCACGTGAAGCCT
TGCTTGGGCTGCCAATACCAATTTCATTGACAGCCTTTACTCTGTACTGGTAGTCATGGA
GGGGCAGGAGTCCAGTTACTGTAAAACGGGTTGCAGGGATTGGATCCTTATTGATAGGAG
ACCACCTAACGGCATGTTCTTCTCTTTTCTCCAACAGATAACCTATGATtGGCTTTCCAC
CATCCTTCTCTGGCTCTGACCATTGCACAGTCATCTCCTCCTTGGCGATCTTGGTGACCT
CTGGTGCATCAGGGGCATCAGGTACCCTGAACTGGGTGCCAGCGACAATGGACTCACTTT
GCACTGCAGGGCCAGGACCCATTTTATTCTCAGCACGGACTCTGAAGATATATTCATTAC
CCTCAATAAGACGGGTGACTTTAGCATTGTTGGTGATGACAGCGTTAGAGTGGACAGACC
AGACTCCTCTCTTAGTCTCACATTTCTCAATAATGTAATTGTAGATTTCACAGCCACCAT
CATCCTCTGGAACTTCCCAGGCAAGATGGCACCTGTCAGTAGTGATACCAGACACCTTGA
GATCCCTGATTGGGCCTGGCCTATCCAGGACATTGACCTTAGCATGAGCAGAGCAGGATC
CTGCACTATTCAAAGCAGTGACAACATATTTGCCACTGTCTGTGCGCCTGGCACCGGTGA
GTAACAGCTTCGAAAAGTCAGCCCCACTTTCGATCTGAAGCCTTGGGCTCTTCTTCATCT
CCTCTGTGCTCTCATCTTTGGTCCATTTGACATCTGGCTGGGGTTTGCCCTTCACTACTG
CCTCAATAGGAATGGAGTCTCCTGCCTTGACCACAAGTGTTCCATCAAGTTTAATGTTAA
CTTCAGGCTCCACGAGCTGTTCCTTAACCAATACTTCAGCAGTGGTTACCCAGTTGCTCT
CACCTCCCTCATTCTTAGTCTGAACTCTAAACTGGTAGATCTGGTTTTCGATGCACCTAT
CAGCCATGAAATAAGTCTCTTTGATGGCACCCTTGTGAAGCCTCTCCCACTCTTCAGCCT
CCTTTGGCTTCTTCTCAACATGATAACCGATGTTACGACTACCACCATCGTAGTCTGGCT
TCTTCCACTTCAGGAAGCAGAAGGTCTTGCCGATCTCAGAGATGTGGAAGTCAATTGGTT
CGCCAGGCTTCTCAATGGGATCAACTGCCAGAACAGGTGTCTTGGTCTCAGTGGTTGGAC
CAGCACCAATCTTGTTCTCTGCGTTGACACGGAAGAAGTACTCGCAGCCCTCAGTGAGAG
GCGCCTTCATCAGACGCTTGGTGCAGTCACTGGACACCACAGTCCATCCTCTCTGGCTGG
GCTGACGGCACGCAATAGTGTACTGAGTGATCTCAGTGCCCCCGTTATCCTCAGGGTTCT
CCCAAGAtACCATGCAGGAGTTCTTCGTCACATACGCTACTTTCAGGTTCTGGCAAGCTC
CTGGTGTGTCCAGGACATTGACAATAATGGTGGCCTGTGCTTGTCCACTACTGTTCTTTG
CAACAATGGCATATTTACCATAGTCTGACCTCACTGCATCATTGATGACCAGTTCACACA
TTGGGTAGTTGTTGTTCATCTCAGTGCGCTTGTCTCTGGACAAGGCTCTTGCATCCTTGG
TCCATGTGATCTCTGGGTCTGGTCTGCCCTTCACCCTGGTAATCAAACTTATGATCTGAC
CTGCCCTGACTGTCAAAGCATCGCGGCAGGACACATCGACAATAACTTCAGGCGGTACAA
GGATGTCCTTTGCCAAGACAGTCTCAGCAAGCTCCCTGGGTTCACTGTCTCCAACCTTGT
TGGTGGCTCTGATGCGGAATCTGTACTCCATTCCTTCAATGAGGCCCGGCACTCTGTAGG
CACATATCTTGATGAGATCCTTGTTGATTCTGTCCCACTGGGCGCTTCCCGACTTCTGAG
CCTCGACCACATAGCCTAGGATAGGACTACCTCCGTCTCTTGTAGGCTTGGTCCAGCAGA
TGTCCGCATAGGACTTGCTCCAGTCCTTCAGTTTAGGATTGCTAGGGGGTCCAGGTTTGG
TGATGGCGCGTGTAGCCTTAATGGGGTCAGAAGTAGGAGAAGGCTCGCTGACACCAGCAA
CATTCTCTGCAAACACTCTGAACTCATAGCTGTTACCTTCAAACAGCCCTGAGACTCTGT
ATCTGAGATCCAGCACAGGAGTTTTGTTGACACGGATCCACTTTCCAGTCATTTCTCTGC
GTTCAATCACATAGCCACTGATGGGGCTGCCTCCATCATAGTCAGGCAGGGGCCACTGCA
CTGTCACAGCATTCTCTGTGATATCAGAGCACTCTGGCAGGCCTGGTGGACCAGGAGGGT
TGAACATGTGCTTGGCAATAGTAGGAGGACTCTCAAGCCCTGCACCAATTCCAATCTTGT
TCTCTGCACGGATGCGGACAATGTACTCACGACCCTTCTCCAGCCTGGACACCTTGGCCT
TGGTGCTGGTACCACTGGAACTCACAACAGACCAGGGCTCCCATGGTTTCTTCACATCCT
TCTTTTCAACCACATAGTTGGTAATGGGTGTGCCACCATCATCCTTAGGTGCCCTCCATT
GGATCATCATGTAATCAGGGGTGACCTCTAAGATGTTGACTGGTCCAATGGGTGGACCTG
GAATGTCCAGCACTGTGACATGCAGAGCCACAGTCTTGCTTCCTGCAGGATTGGCCACAG
TGAGGATATACTCTCCAGTGTCTCCCCTCTTACATTCAGGGATAGTGAGGATAGTGGAGG
ATCCAGCAGACTCAATTTGATAGCTGCCCTCAGATGTAATCTCCTTGCCATCACTCATCC
ATTTGGCGGTGGGGATGGGGATGCCTGTCATCTTGGCTGGAAGGACAACAATACTGCCAG
CTTTGACAACAAGACCTTCAATAAGCTTCACGTCCACTTCAATAGTTGGTGGCAATGTCT
TCTCCTGGCAAGTGACAGGGACGCTAGTGTCAGGACGGCTTATGCCGATTGCGTTCTGAG
ACTTAACCCTGAAGCGGTAAGTCTTTCCCTCCAACAGACCAGTGACATGAGCATGGTTGT
TGCTGACTGTCTTGAAGGTGACCCAGTCAGTTTGGCCATCTTCCTGGTGCTCCACAATGA
AACCGGTGATTTCACTTCCACCGGTACGGTCAGGCCACTCCCATGCCAACCACACCTCTG
TCTTATCTGCGTCTGTGTGGTGCAGGTTCTTGGGTGGGCCAGGGGGATAGAGAGGATCAA
TAGCCTTGATGGGTGTCTTGGTCACCACAAAGTCACTCCTGCCAAACTGGTTCTCAGCAG
CCACTCTGAACAGGTACTGGATTCCTTCCATAAGGTACAAGGCCATCAGACTCAGCTTTT
TATTGGCAGGAGAGACAGGCACCCACTGATCGGCAGCCACATCTTTCTTCTGCACAACAT
AATGGGAGATGACAGCACCCCCATTGTCCTCGGGGACCTTCCATGTCAGGTAGGCAGATT
CACTGGTCACCTCGGAGACCACCAGGTCTCTGGGTGGAGAAGGTTTGTTCAGCACAAGCA
CGGTGACAGTTGCTGATTTCTTTCCAGCAGCATTCTCTGCGGTGATGGTGTAGTTACCAG
AGTCTGCGCGGACAGACTTTGGGATGAAGACTTTGCTACCGGTGGCAGTGACAGCAACAG
TTATGTGAGAAGGAATGTCACCATCGTTCTTCTTCCAGCTGACGGTGGGTGTGGGCACAC
CCTTAATGGTAGCACTCAGGGTGATGTCAGTGCCCAGCATTGCCAGGTGGTCACGTGCCA
TGTTGGCATCCAACAGAAACTCTGGCGCCTCCAGTCTGTCGTGGACCTTGATGGTCTCTT
TGACGTATGCAGGGTCAGATTTGCCAGCAGCATTTACGGTGAAGATCCGGAAGATATATT
CCTGTCCATCGGCCAGGCCTGTTACCACATAGTGGAGGTCGGGACACTGTTCTGGCGTCT
CATTGGCTGGACTCCACTCCACAGCGCCGGGCTTCTGGTACTCAACAAGGTATCCAAAGA
TCCGGCCTTTTCCATCGTGGCGGGGCAACTTCCACTTCAGGCTGACTGAGTCCTTGGTCT
TATCATAGGCCTCGGGAGTCACTGGAGGACTGGGACGAACGATGGGATCTTTGGCGAGGA
TGGGTTTGGAGGGTGGACTAGGGTCTCCAGTTCCAAGCTCATTCTCAGCCATCACCCTGA
ACTCATACTCGCAGCCTTCCACCAGGTCCTGGACTCGGTACTGAGTGGCAGGGTACAATG
GATCTCTGGTGGCTCTGGACCATCTCTTGGCCGAGGGCTCCTTCTTTTCCAGGATGTAGT
TGGTGATGGGCTTTCCACCATCGCGAGGGCGGTTCCACAGCACGAGTGCGTTGGTGCCGT
ACACCTCTCTGACTGTTGGCATCTCAGGCGCCTCAGGGACTCTGAAGAGATCTTTGGCTC
TCATTTCCTCGGACTCCAGAGGGTCACTGATGCCGTACATGTTCTCAGCAGAGATTCTCA
TGATGTATTCCCTGCCCTCAGTTAGCTTGGGGATCTTGCATGTGGTCTTGGTGGTGGCAG
ATGTCACCGTGGTCCACATATCTCTGTTGGTGTCTCTCTTCTCGATGATGTAGTTGGAGA
CATCGACTCCACCACTGTCCAGAGGAGGTTTCCATGAGATTACCATGTACTCTCTGTGCA
CCTCGTCGAACACCACTGGGCCAACGGGAGGAGTGGGACGGTCGACAACTGTGAGGTTGC
AGACGCCCTTTCTGGATCCAGTACTGTTCTCCACCACTACTACGTATCTGCCACTATGCT
CTCGCTTTGCCTTCATCACTCCGAGCGACATGGTGGTCAGTGTGTTCTTGAACATGATGT
GTTTGTCGGCCTTCAGTTCCTCATCATCTCGGTACCATGAAATGGATGGTGAAGGTTTTC
CGGTGTAGCGCCCTTGCAGCAGGCAGCTCTCCCCCACACGGATGACTATCTTATCGCGGA
AGTCCAGCTCAATAGTTGGTGGCTCAAGTTCGTCCCTGCAGGTGATTGGTTTGGTGCTGA
ATGACGGCTTGCTTGGACCAACCTCGTTGACAGCAATGACCCTGAACTCGTAGGTGTCAC
CCTCCCTCAAGCCGTCAAATGTGTACTTCCTTTCCATCAGCTTCTCCTTTGTCAGTCTGG
TATACTTGTCTTTGCCAATCATACGTGCCTCCAGAATGTACATGGTGATCTCTGAACCGC
CGTCGAATTTGGGTGCCTTCCAGGTGACGCTGATCAAATCCTTGGTGACCTTGGTGACCT
CAAGCTCCTCAGGGCGGTCAGGCACACTGATTGGTTCCTTGATGATAACTTCAGCTGCAG
TCTCGACGAACGGCCCAATGCCGATGGCGTTCTCGGCAGCCACTCTGAAGAAGTAGGCCT
TTCCGGTGGTGAGCCCTTGAGCGATGGCATTCTGTCTGCTTGCAGTGAAGGATAGTGAGG
TCCAGGCCTTACGCTCAGCCTCGCGTTTCTCTACAATGTAGTTACTGATGGGAGAACCAC
CGTCGTTCTCGGGGAAGTACCAGTTGATCTTGCAGGAGTCGCAGCTCAGGTTCTCGGCAG
TAAGGGGGATGCCAACGGGCCCAGGGACGTCTAGAACTTCCACGGTGATGTTCTTCGTCT
TCTCTCCTCCAGCATTCTTGGCATTTAGTGTGTAAACGCCGAGGTGCCTCCTGGCACAGG
GTTTGATGACCAGAGAAGAGCTGATAGCTGTCGTCTCTACTTTAGCCTCAGGAGGCAGTG
CAGCTCCATCTCTGCTCCAGGTGACCTCTGGGGACGGCTGGCCAGACACATAGGCAATGA
TACGGATCACACCGCCAGCGTGGACCACCATCCTTTCCTTAACTGAGGCATCCAGATCCA
CCTCAGGAGCAATGGTTCTGTCGTTGACCTCAAGCACCTCTGGGACTTCTCCTGGCTCGC
CGTTACCAGCAGCATTGAAGGCAATCACCCTGAACTTGTATTTTCCACCAGTCTTCAGAC
CAGTGATAACAAGTCGAGTGCCACGGACTTCAGTTTCCTTGGCCTTTACCCAAGCCTCAG
TGCCCTCCTCCTTGTACTCCACCCAGTAACCCACGATCTTGGAGCCTCCATCCTTCAAAG
GAGGGATCCATTCCAGGTCCACTGTGGACTTTGTCCAATCAGAAACCTTCGGTGTTGGAG
GAGAGGGTGGTGATATGGGGTCTCTAGCGAAGGTGGGGTCTGTGGAAGCGCTGGGAAGAC
CAGGTCCTGCTGCATTGATGGCGATGACTCTGAACAGGTACTGGGAGCCCTCAATGAGTC
CACTCACCACGAAGGACTCgCCCATGCCCATGGGACGGATGGGGTCGCGGCTGACACGCA
CCCAGCGTTTCCCTGTCGTCTCTTTTCTCTCCAGCCAGTAGCCGGTGATCGGAGTGCCAC
CATCGTCCTCAGGCTCCTCCCAGTTAAGGGTCATGGAGTCCAAAGTGATGTTGGTTATGG
TCGGCTTCTCACACTGACCAGGGACAGTGAAAAGGTTTCGGGCGACCTCGGGCTCGCTGT
CCAGTGGCTCTCCAACTCCGTATTTATTCTGCGCCATGATGCGAAACACGTACTCGTGTC
CTTGCATCAGATTCTCCACAGTCCAGATCCGGTCTTTGGGCTCATTGGTTACGGGGACCC
AGGACTTCCTGTTGGCCACGCGCCTCCAGATGACATAGTTTGTGACTTTGGACCCACCAT
CATCCTTGGGTGGCAGCCAGGATAGTGTGATCTTCTCAGCTCCGATCTCCTCGAACTTAA
TGGGAGCAGAGGGAGGACCAGGCCGGCCGAGCACATTGAGTCTCATCTCCTTGGAGGCCT
TGCCAAGGCTGTTGGAGGCCACGAGAGTGTAGAGGCCGGTATCAGGACGTTTGCCTTGCT
GGATGAGCAGCGTGCAGCTATCATCCGACACGATCTTGTTGATGTGCTCGTCATACTGAA
CCTCCACCTTGTCGTCGGACTTGTGGGGCGGAGCCTTGTACCAGGTGAGCGTGGGGAACG
GACAGCCACGGATCTTAGCCACGATGCTGATGTCGGAGCCCTGTTCGACCTCCATGAACT
CCTCCAGCTCTATAGACGGTGTGCAGGTCTGGTCCTGGATGACGATGGGTCCAGCTGTGG
TTGAAGGTCGGCTGGCTCCGGCTGCATTGTAAGCTATCACTCTGAACTCGTACTCATCTC
CCTCAGTCAGGTCCTCCACCTTGAACCTGGTGGTGTCCACATCTCTCCTGTTACACCTCG
CCCAGGACTCTTTCCGGGTGCCGCTGGCATCCCAGCAGAGCAGATCCACGCTGTAGTGAG
TGACAGGTGAACCGCCATCATTCTTTGGAGCCTTCCAGGTTAAAGTCACAGTGCCCTTCC
TCACGCTCTGAATCTTCAACCTTGTGGGAGGATCAGGAGGATGGATTGGATCTCTGGCTT
TGGTTCCATCAATGGTCTCAGCGTATGGGCCGAAACCAAAGCGGTTCTCAGCCTTGATGC
GGAACAGGTACTCCTGGCCATTGATGAGGTCTGGAACCACCATAGACTGAGCAGCACAGG
CTGGGTTCACCTTGGTCCAGGCTTTGCCGTCCACCGTCTTCTTCTCGATGAAGTAGCTCT
TCACTCTTTCTCCTCCATCGGACTGTGGAGGTTTCCAGGTAAGTCGGCAGGTTCCCCTTG
TCACATCGCTGACCTTAAAGTCTCTTGGAGCTCCAGGCAGGTCCAGCACGTTGACTCTGA
CTTTGACCACCTTGTGTCCAGCGGGACTCTCTGCATTGATGATGTATCGGCCACTGTGGT
TCAGTTTGGATTCAAAGATCACGACCTCTGAGGTTGTGTCGGTGGAGTGGATCTCTGAGT
CGACAGGAAGTGTGTGCAGTTCATTCTTCTTCTCAGTCTCAGCAGTTCCATCGAAGGTCC
AGGTGACTTTGGGAATGGGTCGTCCGGTGATAGTGGCAGGAATCCTGATGGTCCTTCCCG
CTCTGCAGTTCAGCAGGTCATGAGCGCTGATGTCCAGAGTCACTGCTGGCTCAATCAGGA
TGTCCTGAACTATGATGTCGGCAGTCTTGGCGGGCTCCGAGTTGCCAGCTGCATTCACAG
CGTAGATCCTGAACTTGCACTTCTTGCCCTCCTTCAGGTCTGGGACAGTGATTTCAGTGG
ATGGGTGGAGCTTATCGGCAGGGTTCACCCTCCTCCAATCAGGAGAGCCCTCCTCATGGA
CCTCGATAATATAACCCTTGATGGGGCTTCCACCATCTCTGTCCGGGGGgCTCCAGGTGA
GTGTAATGCTGCTCTTGGTCTTGTCTTTAACCTCGGGAGATCCAGGTGGACTGGGAACAT
TGCATGGATCCACAGCGAAGCGGCACTCAGATGCCTCGCTGGGCGGTCCAACACCTGCAG
CGTTGCAGGCTGCAATCCTGAACTGGTACTCAGTTCCTTCGATGAGCCTCAGCACAGTGT
GCTGCAGACCCTTCACTGCCGGTTTAGTGACTGGAGCTCGGTTGACACGACCCCAGTACA
CAGCGCCGCGCTCCCTCTTCTCCAGCCAGTATCCCTGGATGGTAGAGCCACCGTTATCAA
GAGGAGGATCCCAGGTCAGGGTCATGGTGGTTGCTGTGCCGGCAATAATTTTGGGgTTAC
GTGGAGGGCCAGGGAGGCCAAACGGATCCCTGAGCTGGACTTTCTCTGAATCGCAGCCAT
CACTGACGCCATACTTGTTTTCAGCTTTGATCCTGAACTGGTAGGTACCATTCAGGTTCA
GTTTGTAGACCCCAAATCTCCTGTCGATGAGGTTATTGGTCAGAACTTCAAAGTCGGACT
TCTTCTTACTGgCGTCTCTGCGCTCCACGATGTAATTGGTGATCTCACTGCCTCCATTGT
CCTCTGGGGCGTCCCAGGTCAGGTAGCATGATTCTGCCTTGATGTCTGAGACTACAACGT
TTCTCGGAGGAAGAGGGCGGTCAAGGATCTCGACATGGATAACATGCTGAGCTTTGCCGT
AGCAGTTTTCAGCCACCAACTTGTAGTTGCCCTTGTCCTGTCTGATGGTGTCTGGGATGG
cAATCTTAGTGTTTATAGTCGTCCGGTTCACCTCCTCAGTCTCCATCGTCATCTTCTCTT
CATCAGGCTTCTCGATTACCAGATCGTCCTTCATCCATTGAAGTGTTGGCAGAGGAAGTC
CCTTCACCTCTGCTGGGATGTCAATCGCTGAGCCTTTCTTCACAATGATGGCATTGCTCT
TGAAGAACTTCAGGATGGTGATGGTTGGAGCAATTTCATCATCCATGATCTTGGCATTGA
TGGGCTTGGAGGGATCTCCATCCCCAACCTCGTTCACAGCTTTGACGCGAAACTGGTACT
CTTGGTTCTCTGACAGGTTCTCGATGGTTCCACAACACTCTGTGAAGATCTTGCGGTTTG
CAACATCAAACTCATTGCTGTCAGACCTCATCTTCTCAACATAGTAGCCTCTGATTGGGC
TGCCACCGTCGGTGCGAGGTGGCTGCCAAGCAAGGGTGATGGTAGTCTTGGTTCTTTCAG
TGTAGTGCAGCTTTTCGGGAGCAGAGGGAGTACCTTTGGGATCTTCGGCCAGGATGGGTC
CCAGGTCGGCTGGAGCTCCATCGCCGTACTTGTTCCTAGCAACGACCCTGAAGTCGTACT
CCTCGCCGGCCAGAAGGCCTTGGATGTCGCACTTGCAGGAGGCAGTCTCAATGGGCTGGC
GGAAGAGTTTCATCTTGGCATCCTTTCTCAGCACCTCATAGCCAATGATGTCACTGCCAC
CGTTATCCACGGGGTCGGA
>contig07889  gene=isogroup00019  length=929  
GGTCATCAAATCATGGTGGTATGACACAGTCAGTCTGAGCACAAGGCCGGTTCATGCTGC
TTACATGAGGGTAATGCAAACAGCACTCAGGGTCTTACACTCATGGTACAACTCATAGGA
AACTGTAATATCTCACGCATGGACGCGTGTCCAAAACAATAACTTTGTCTTTCTGTTTGT
GGTTCATAACGTCAACAGGGAGCCTCTCTACCTGTTGAGGCAATCTTAAAGACTTCAACT
TATCGTTGAGGCACAGAGTTTAGTTTCTAAGTTTGACAGGGTATTCGTTTCAGGCGAAAC
TTTCTCCTGTAAAAACATTTGTTCTTATGTTATTATTGTCATAAATAACAATGCATACAT
TTCCCATAACCGTTCAATTCGGCTATATACATTATGTACATGTCACAGAAAAGTGGTTCA
AAAATCCTAAGTCATAATTGTCCAATATGGCACATTTTATAACAACTTTAGACTTTAGTC
TAGTTTGGCATAAATTAATGTCAAGTTTGGTACAAAAATAGTTCATATTTACAAGAACAG
AAATCCAGATCTTTATCAAGTATTAATGTTGCTAATTCACTAAATAAAAAGGTTCTGGAC
GAGGGAAACAGGGGAAATAAATTATTATAATTTTTTTTtACATGGACCGAATGTGAACGT
TGACAGTCGCAGTGTCGGAGCCAAACTCGTTGGACAGTCGGAGGGTGTACGCTCCGGCAT
CGCCCTCTTTCACTGCAGAGATCATGAGGGTGCAGTGGTCAGCAGTGTTCTCCACGTGAT
ACCGCTCATCCCCGTTGGGGAGGGTCCGACCAGAGCGGACCCACTGGACGGAAGGTACAG
GATCTCCAGAGAACACCCCCGCCACAGTGAGGGACTTCCCCGCCTCAGCGCTGACGTTCT
CCGGAAGAGCTTCTATCTTTGGTGGAACG
>contig07903  gene=isogroup00019  length=686  
TATATAGCCGAATTGAACGGTtATGGGAAaTGTATGCATTGTTATTTATGACAATAATAA
CATAAGAACAAATGTTTTtACAGGAGAAAGTTTCGCCTGAAACGAATACCCTGTCAAACT
TAGAAACTAAACTCTGTGCCTCAACGATAAGTTGAAGTCTTTAAGATTGCCTCAACAGGT
AGAGAGGCTCCCTGTTGACGTTATGAACCACAAACAGAAAGACAAAGTTATTGTTTTGGA
CACGCGtCCATGCGTGAGATATTACAGTTTCCTATGAGTTGTACCATGAGTGTAAGACCC
TGAGTGCTGTTTGCATTACCCTCATGTAAGCAGCATGAACCGGCCTTGTGCTCAGACTGA
CTGTGTCATACCACCATGATTTGATGACCTGCTCAGAGTGCTAGCGGCCTGCACTCTCAG
CGTATAGATCATTTTAATTAAGAGCGCTGTTTCTGGCaCAGGATGGCCGGACTGGCTTCT
TAAAGCTTAACATCTCCTGGCCATAAATAAACAGGAAGTCAATGCCGGCTCTGCTGTGCA
GAAGCAGCGCCGTCTCTTGGAGGATAGATAGCTAATGTGTTTGTGTGTTTGAGTGTGAGT
GTTcGTAGCTTTAGTCGTTTCACCTTGTCAGTAGTCAGGGTCTCCTtCTTTCACCACAGT
GACTCCATCTCCTGTGAGAGGAAAGA
>contig07917  gene=isogroup00019  length=4619  
GAGATCCTCCAGAGATCCAGTTGGATGTGAAGCTGCTGGCTGGTCTGACGGCCAGGGCTG
GAACCAAGATCGAGCTTCCCGCTGATGTCAAAGGAAAGCCTGATCCTCGAGTGAAGTGGA
CGAAGGCCGACCTGGTCCTACGGGCTGATGACCGCATTGCCATTGACACCCAGCCGGGAC
ACTCCAAGCTGACCATTGGCAAAACCACCAGAGGAGACACCGCCACCTACATCATCGAGG
CGGTCAACACCTGTGGACGCGCCACCGCCACCATCGATGTCAACATTCTTGATAAACCTG
GCCCTCCAGCTGCCTTCGACATCTCCGAGATCACCAACGAATCATGTGTTATGGCTTGGA
ACCCTCCCAGGGACGACGGTGGTTCGCCCATCACTAACTACATTGTGGAGAGTCGGCAGA
CGGACAAAGAGGAGTGGGTAAAGCTGTCAGCCACGGTGAAACACACAACTTTCAAGGCCT
GCAAGCTCACAGcTCTGAAGGAGTACATCTTCAGGATCAGTGCTGAGAACCAGTACGGCA
TCGGCGAGCCTGCAGAGCATGTGCCCATCATCGCAAAGTACTCTTTTGATCCTCCAGGTG
CTCCAACCAGAGTCACTCCCTCAGACATTGCGAAGGATGCCGTGACTCTGACATGGTTCG
AGCCAGATGAGGATGGTGGCAGTCCAATCACCGGATACTGGGTCGAGAAGTTTGATCCAG
AGAGCGACAAGTGGATCAGATGCAACAAACTGCCCATAAAGGACACGACCTTCAGAGTGA
AGGGACTCCCCACAAAGAAGAAGTACCGCTTCCGTGTTCTGGCTGAGAACCTGGCTGGAC
CTGGAAAACCAAGTGCAGAAACCGATCCCGTCCTAATCAAAGATCCCATTGATCCTCCAT
GGGCTCCTGGTAAACCTGACATCAGGGATATTGCCAAGACCTCAGCCCTGCTGGCATGGA
CCAGACCGGAGCACGACGGCGGCGCTAAGATTGAAGGCTATATCATCGAGTTCCAGAAAA
CAGGCAGTGAGGAATGGATCCGCATTGCAGAAGATATTCCTCAGACAGAGCACCAGCTGC
AGGGCCTGATGGAGAAGCAGGAGTACTCGTTCCGCGTCAAGGCCGTCAACAAAGCCGGCG
AGAGTGAACCCAGTGAGCCCAGCGACCCTGTGGTCTGCAAGGAGAGGCTTTACCCTCCGT
CCGCTCCTCAGTGGCTGGAGGTGGCCAACATCACCAAGATCAATGCCGACCTGAAGTGGC
AGGCTCCCAGCAGCGACGGAGGCTCGCCCATCACCAACTACGTGGTGGAGAAGAGAGATG
TGAGGCGTAAGGCCTGGCAGGCCGTTGACACCACCGTCAAGGAGCTCAAGTACACTGTAA
CTCCTCTCAATGAAGGATCGCTGTACGTGTTCCGTGTTGCTGCTGAGAATGCCGTGGGAA
TGGGAGAATTCTGTGAGCTGGAGGACGCCGTGCTCGCCAAAGACACTTTCACAACTCCTG
GACCTCCTTATGCTCTAACGGTGGTGGAGGTCACCAAGAGACATGTGGAGCTGAAATGGG
AACCCCCcAAAAGCCACGGTGGAAGACCCATAACCAAGTACGTGATTGAGAAGAAAGAAA
AGCTGGGAACTCGCTGGCTGAAGTGCTGCAAGACTCCAGACAAACAGTCTCAGTTCAAGG
TGACGGATGTAGACGAAGGCACTGAGGTGCAGTTCCAGGTCAGAGCTGAGAACGAGGCTG
GAGTCGGAGACCCAAGCGAACCCACTGAGATTCTCACCATCGAGGATCCAACCAGCACTC
CATCTCCTCCTCTGGAAGTCACCATCCCCGACGCCAGCAGGGAGCACATCAACGTCACCT
GGAAGCCTCCAGCCAAAGACGGTGGCTGCCCCATCACCGGGTACCATGTGGAGGTGGCCG
AGGCCCGTCCTGAACTGAAGTGGCTCAGGGTCAACAACAGGCCCATCAAGGAGCTCAAGT
TCAGGATTGATGACGGAATCAAACCAGAGAAGAAGTACGTCATCAGGGTCCGTGCCATAA
ACTCTGTTGGTGTGAGCGATCCCTCTGAGATCTCTGACAAAGTCTTCACCAAGGATCCCG
ACTGTGCTCCAACCATGGATTTGGAGGCACAGGACGTGGTcGTGATTGAGGGTGAGAAGC
TGCACCTgAAGATCCCCTACAGAGCGATCCCGACACCCAAGATGGTCTGGCAGAAGGACA
CAATCGAGTGCAAGGCTGATGACCGCTTATCCATGACAGTGGAGATGAACAGCGCTCACC
TGGAGCTGCTCAAGTGCACACGGGCCGACACCGGCGCCTATGCCATCACCCTGGAGAACA
GCCTTGGAACCGCCACCGGCACCGTCAACGTCAAAGTCATCGGACTCCCTGGTCAGTGTA
AAGACATCACCTCCAGTGACATCACCAAGAACTCCTGCAAGATCAGCTGGGAAGCCCCAG
AGGATGACGGTGGCACCCCGATTGTCGGTTACACCCTGGAGCGCCGCGAAGCCTCCAAGA
AGACCTACATGCCTGTCATGTCTGGAGAGAACGTCCTGACCCACACCGTCAAAGACCTCT
ACACCAACTGCGAGTACTACTTCAGAGTGAAGGCCATCAACAAGGTCGGAGCCGGACAAT
ATCTGGAGCTACGCAACCCCGTCCTCACAGAGGAAGTCAAACAGAAACCAGACCCACCGA
TCCAGGTGGAAGCCCACGATCCTACTTCCAAGTCCATCACGGTCACCTGGAAGGCTCCGG
ACAATGATGGCGGCTGTCCCATCCAAGGCTATATTGTGGAGAAGATTGAAAAGGATGGTG
ACCGCTTTGAGAGGGTCACGCCGAGCCTGGTCCCCGGTTTCTCCTTCGTTGTAACAGACC
TGAAGGAGGACATGGAGTACCAGTTTAGGGTCAGAGCAGAGAATGCAGCTGGAGTCAGTG
AGCCATCCCGCAGCTCACAGCCCATGAAGGCTGCAGACCCCGTCGATAAACCAAAGGTCA
CCCTCCATGCTCGTGTGCAGTCTGGTCTTTGCATTAAGAAGGGTGAAGAAATCCGCATTG
ATGCCTACATCTCGGGCTCTCCGTATCCCAAGGTCACCTGGATGAGGAACAACGAGGATG
TCACCAAAGAGCCTGCCAAAAAGATCGTCCCTGTCATTAAGAAGAAGAGGACAAAAGCCA
AGGTTCCTGAACCAGAGGAAGAGTTTGTGACTCCGCTGCGTGAGCGCCTAGGTATGGATC
AGACCAAGAGGGGTCAGTCTGCTGTGATGATCCGTGACGCCGTCAGGGCCGACCATGGCA
ACTTTACCATCCACGTGGAGAACACTCATGGTGTTGCCTCTGCCACCTGCCTCGTCAATG
TCCTCGACAAACCTGGCGCTCCTATTAACTTCACCTTCGATGAGATCAGGGACACCTCGG
TCATCTGTAACTGGGAGCCTCCCGAGGATGATGGTGGCAGTGAGATCCTGAACTATATCC
TGGAGAAGAAGGACAACAAAAATGATGAGATCGGCTGGATCACCATCACCTCCACCCTAA
AGGGCACAAGCTTCCCTGTCACCAAACTCATTGAAGGGAAGGAGTACATCTTCAGAGTCA
CTGCTGAGAACAAGTTTGGCTGCGGGCCAGCTTGTATCTCCGACCCACTGGTCGCCAAGA
ACCAGTTTGATCCTCCCGATGCTCCCAACACCCCCAGAGTCCATGAGGTTACGGCGAGCA
GTGCCCACATCTCCTGGCATGAACCGAAGGATAACGGCAGCCCAATCCTGGGCTACTGGA
TTGAGAGGAAGGAGGTAAACAGCAAACACTGGACCAGAGTCAATCGCGCCCTCCTCAACT
CTCTGGAGGTAAAGATCACCGGCCTGATGGAGGGACTCACCTACATCTTCAGAGTGTGTG
CCGAGAACTTGGCCGGGCCTGGGCCCTTCAGCGAACCAACTGAACGCACCGTTGCAaTGG
ACGCCATCTTGCCTCCTGGCCCACCCACACCACGGATCGTGGACACTGGGAAGGACTCtA
TTATCGTGGCCTGGAAGCCTCCTCTGTACAATGGTGGAGGAGACATCCTGGGATACCATG
TTGAGAAGGTTTTGGTCGGAGAGAAAGAATGGACTCGCAGCACAGAGTTCAGGTGTAAAG
AGTTGACATACACCGTGACCGGTTTGACCGAAGGAGCAGATTATTATGTCCGTGTCATCG
CAGTCAACGATGCCGGCCCTGGAGCTCCTGGTGTGACTGAACCTGTCCAGGTCATAGAAC
CTCAAGAAACTCCAAATGTGGAATTTGATTCCTCCGTAAAGAACGGTGTCATCATCAAGG
CTGGCGAGCCACTGAAGCTTCCCGCCGTGGTGACTGGCAGACCCCAACCTGAAGTCAAAT
GGGTCAAAGATGAAGCTGAAATTGACAAGGAACATATGATTGTGGAAACACAGGGAAAGA
ACAGCACTTTGTTTATCAAGAAGGCTGTGAGGGCGGATCACGGAAAGTACCAGATCTCTG
GCACCAACAGCAGCGGCACCAAGACCGCTGAGACCAGAGTGGACGTTATGGACGTTCCCG
GACCAGTGGTTGACCTGAAGACAGTGATGGTGACCAAGAAGAACATCACCATCACCTGG
>contig07920  gene=isogroup00019  length=33912  
ATTGGTGAAGTGAGCTCCAGTGGTTCGCTGTTGCCATAGCGATTCTGAGCATAGACACGG
AAGAAGTATCCAGCACTGTCAATGAGGTTGGGCACGCGGCAAGATGTGCCATTGATGGAT
GATGACACCAGTTCCCACTCAGTGCCCTCCTTGTCCTCACGCTTCTCAACAATGTAGTTG
GTGATCATGCAGCCTCCATCGTCCTTGGGAGCTTTCCAGCTGATGATTACAGAGTTCTTC
AGGAGGGCATCCAGCACAATTGGACCCTGGGGCATGTCAGGTTTGTCATAAATTTCAACA
TTGAATGCCATGTCAGCCCTGCCAAAGTGGTTGTGCAGTCTGATCCTGTATTTGCCTCCA
TGGACTCTGCGTTTCACATTCTTGATGATCAGATGTGTGTAGTGCTCAGTAGTCTCAATG
CTGATGTCCTCTGTGTTCTCTAGGGTCTTTGCTCCATGCAGCCACATGATCTTGGGCTCA
GGACGGCCGATGTAGACTGCATGGATGCGCAGAGTGGTTCCCAGGCCGGCATAGTATGTT
TCCTTCAGTGGGTAGTCTGGATGGAAGGATGGAGTTGCCTCCAACACCAGGACACCTGTG
GTTTCAGCTTCTCCAGCATCGTTGATGGCCTTGCAGGTGTACTCTCCCTCATCTTCCTGC
TGGTCAGTCATAATAGACAGGGAGTTGTTGCGGCCATCCGAGCTCATCTCATACTTGCGG
GACTCAACGACCTCCTTTCCGGCATGATACCATTTAATGTCAGGGACAGGTCTGCCTATA
ATCTGGCATTTCATGACAGCAGGCTGGCCAAGCTTGGCAGTTACTTCATCCATTTCCTTT
CTCAGGCTTGGTTTACTTTCAACGCTCAGTTTGGTCTTTATGCATGTGGCAGTCCTGCGA
GGTCTACTCATTCCtGTTTCATTCTCAGCAAAGACTCTAAACTCATACTCTGTGGCCTCA
GCCAGTCCAGGCATGGTTAACTCTTTTTCCTTCAGCCTTTGCTTGTTGCACTTCTTCCAG
GTACTCTCGAAGGACTTCCTGTACTCCACCCAGTAGCCCAGGACCTCTTTTCCACCGTCA
CACTCTGGAGCTTGCCAGCGGATGGTGATGAAGTTGTTTGACACGTTTACTGTGTCAATC
TCGCCTGGTTGGCTTGGCTTGTCAAATGGATCTTTGCATGTGACTGGGTCAGACACAGGA
CCAGCCTCGCTCTCACCAATGTTGTTGACAGCAACAATGCGGAAATGGTACTCTGCATCA
GGGGTGAGTCCAGGCAGAGTAAACATGGTGGAGCCAATCTTGGTCTCGTGTCGGGACCAT
GTTTCAGTGGACACCAGCTTGTACTCAATAAAGTAGCCAGTGATGGAAGATCCACCGTCG
TCCTTTGGTCTGGACCACGCCAATGCCACAGAGCTCTTCGTGACATCCATGATCTCTGGT
GGGGTGCTTGAAGGTTCAGGGGGACAGAGAGGAGTCATGGGCACCAGTGGCTGCTCCGAC
TTCAGAGAAGAGCTGACACCAAAGGAGTTTTCAGCAGTGACCTTAAAGTGGTACTCTGTT
CCCTCCCTTAGTCCCTTAACAAGCAATTGAGTGTCAGTCACTCTTGAGTCAATGGTGTAC
CAGGCGTTTCTGGCTGCCTCGCGTCTCTCTACAATGTAACCCAGGATTTCTGAGCCACCA
TCTTCTGTAGGTGCCTTCCAGGACACCTTGACAGAGTTGGCCTGGATCTCCTCAAAGACT
AAGGGTCCCTCTGGAGCACTTGGGCGGCCGATGACCTTCACCTTGATTTGTGCCTTTGTC
TTGCCAACCTTATTCTCCAGCAGGAGGTCGTACACGCCAGAGTCACTCCTCTCAGCTTCC
TTGATCACCAGCTCGCTGGCGTCCTCATTGGAGGCAATCATGGCTTTATTGGAGACTCCC
CCACCATCCTTCAACCACTTGCAGGTTGGTTGTGGTTTACCCTTGATGGGTACAGAGAGT
CTAACCACTCCTCCCTGGCGGACCACGTACACGTCTTTGTATTTGAGCTCCAAGTCATAG
TTCGGAGATTCAAGCATCTCAGTCACAATGACTGTTCCAGGCACTTCAGCAGGCTCTCCA
GAGCCACCAGCATTGCAGGCCATCACACGGAATTTGAACTCCTCTCCTTGTGGCATCTTG
GTCAGCGTGTACTCACAGATTAGAGATGGTGTGGTGTTGCACTTGATCCAGGCCATGGTG
CCCACCTTCTGCATCTCAATCAGGTAACCGTCCACCCTTGCATCTCCCTCATCGTCAGGA
GGACTCCAAGCAAGTGACACAGAGGATTTGGTGGTATCAATGATCCTTGGGTTCTGAGGA
CAGCCAGGTGGATCAATGGGATCTGTTGCCACTGCTGGTTTAGATAGCAGACTTGGTTTG
CTTAGACCTCTGGCATTGATGGCGGTGACTCTGTGCTCATACTCCAGGCCCTCAATCAGC
TCTGTCGACCTGTATCTGGTCATGGTGATGGGGTTCTTGTTGGCACGCACCCATCTATCA
GACCTGACCTCTTTGCGCTCAATTATATATCCAGAAACCTCAAGGCCGCCATCTTCATCT
GGCGGGTTCCAGGCCACGGTCATGCCGTCACGAGAAACATCAAAGATGGTTGGACGACCA
GGTGGTCCAGGCACATTTTTTAAGCTCCTGCACATTACGATCTCAGACTGCAAGAAGTCA
CCAGTGCCAAAGCGATTTATTGAAGCTACACGGAAGACATACTCATCACCCTCAATCAAG
TTTTCAAACTTGAATGTTGATCGGCTAACGGAGTCACAGACAGGCACCCAGCCAGGTCTG
TGGGCATCGCGCTGCTCCACTGCATAGCCACTAATAGGAGCTCCACCATCTCTGACTGGA
GGATCCCAGCTGCAGGTGACAGTGGTGGCATCGACCTCATCAAACCTGATGGGTCCCTTT
GGTTCATCAGGTTTGGAGAGGATGATGACCTTGATGACCTCTGTGATAACACCAACAGCA
TTCTTCACCTCCAGGGTGTAGTCACCAGTGTCGTCGATGGTGGTGTTTGACATGGTCAGT
TTTGAGTACTTGCCAGTGCTCTTGATCTTGACACGGTCTGTGATTTTTATCTTGTTATCA
TGGAAATACCAGGAGCAGACAGGAGGAGGCCTGCCAATGATGGGCAGGTCCAGTTCCAGA
GTCTTGCCAGCTAGGACATTGACAACCTTTTGAGGGATACTGGAGAAGTCCACCACAGGC
ATTACTCTCTGTTCCTGTACAGTGACAGCTGTAAGAAGCTCTTTTGGCTCACTGGCTCCT
CTGCTGTTGACTGCTCTGATTCTGAACAAGTACTGCTCGCCCTCATTCAGCTTCTCCATG
GTGTACTCGAAGTCTGTGGTCTTAAGTGTGGCCACCTTCATCCATTTGTCTGTGCCAAAT
CTGCAGGCCTCAATGATGTAGCCTGTCAGTCTGCTGCCACCATCATGTTCTGGCTTCTCC
CAGCCAAGGATGACTGTGCTCTTGGTGACATCGATCACCTCCAGCTTGTGTGGTGGCAGA
GGCACTTCACAAACCAGGATGACATCAGGAGTCTCGCAGGGCTCGCCTATACCATAGATG
TTCTCAGGGAGCACCCTGAAGTAGTAAAGCATACCCTCCATCAGGCCATCAATCTTGTAG
GATGTCTTATTGCACTTTGAGGTGACAGTCTTGTAGGCTCTCATGGAGGCTTCACGCCTC
TCTATGATGTAGTTGTTGACAGGAGCACCACCATCGACAGCTGAGGCTTCCCAAGAGATG
GTAACAGAATCCTTGGTTAGCTCTTTGATCTTTATTGGTCCGGGTGGTCCAGGAGTATCA
TAGACCTTGACCAGAATGTTGACTTCCTGTTTCCCGGCAGAGTTCTCGGCCACCAATGTG
TATTTGCCAGCATCGTAACGGTGGACCTTGTCAATGATGAGTGTGGTAGACTTGTTGGTG
ACTTCAATGAATCCTCTGTTCTGGAGGTCAACTCCAGGCTTACTCCAAGTGAGGGCAGGA
ACAGGACGACCGGTGACCTTTACAAACAGGCGGAGGGAGCCACCAGCACGCAGGCAGATG
GTCTTCTTCAGGTCATCATGAAGCTCAAAGTCAGGAGTTTCAATTCTCTCCACTGGCTCA
GTCTCAGCACATGGTTCACTGAAGTCTCCTGTGCCATTGACGTTGATGCCAGCCACTCTG
AAACAGTACTTCTTCCCTGCAGAAAGTCCGGTCACTATGTGCTCTGTTCCACGCAGGGTC
TTTTCATGGGCCTTCTTCCATTCCTCTGCTCCGGCCTCCTGCATCTCTAGGATGTAGCCG
ATCACATCAGCTCCTCCATCCTCCACGGGGCGGGACCAGGCTAGGCTGATGCTGTCAGCG
TGGGTGTCAGTGATACGAGGAATAGAGGGAGAAGCAGGTGTGCATGTTGGCACTCTGCAG
ACAACATATAGAGAAACCTCGCTGGCTTCACTCTCTCCTGCCTTGTTGATGGCTGTCACT
CTGAACTGGTAGATGTTGCCTTCAGTCAAACCAGACACCTTCAGCGTTGTGTCCAGGTGA
GCTCCGTCCCTGTTCACCTTCACCCAGCGGGCACTCTTTCTCTCACGCCTCTCCACCAGG
TAGTGGATCAATGGGCTACCACCATCACTCTCTGGCTTCAGCCATTCAATGGTGGCAAAG
TCCTTTCCTGATGCCAGGATCTCTGGAGCACCAGGAGGTGTGGGCACAGTGAAAGTGTTT
CTGGCAACCATTGGGTCTGACTGGAGGTAGACTCCAGGTCCGTATTTGTTGACTCCACGG
ACTCTGAACAGATATTCGGTATTCTTGAACAGCCTGGTGATGTCACAGGTCAGCTCCTTG
CACTCTGCGTGCATGATGACCCAGTTGAGTCTGTTGGTGTCACGCCTTTCCACGATGTAG
TGGGAGATCTCATCCCCACCATCCTCGAGGGGAGGCTTCCAACTCAGTGTGCATGATTCC
TCTGTGATCTTGCTGATCTCAATGCTGCCTTCACATACTCCAGGGGTATCAAGCACTTTA
ACGTTGACCTCAGCAGTCTTGGTTCCGCTTACGTTCCTGACCGAGAGGATGTACTTTCCT
GTGTCATCTCTGTCACAGAACTTGATGATGGCCATGGCCTTGGTGGGGGTGTACTGCAGG
TGGTACTTCTCACACAACTCCAGCTCCCTGTTGCCCTTGGACCAGGATGCCTTGGGGTCA
GGCCTGCCTCCCACTGCAGCATCCAGAACCAGGTCTGAACCGGCTCTGACCATCACAGTT
TCAGACAGGAGTTTACTATCCAGCTGGGCCTTTGGAGGCTCAAAGTCAGTCTTGCACTGA
ACAGAGCCGGTGGACTCCGAGGGCCTACTGAAGACCTGGTTGGCATTCTTGGCGATGACT
CTGAACTCGTAGGGCTCTCCCTCTCCCAAGGCGGTAACAGTGTAGAAAGTGTCGATCACG
TTGGTGTAGTTACACTTGAGCCAGCGGCCCTCACCGGTCAGAGTGTAGGGCTTACGCTCA
ATGATGTAGCCCACAATGGGACTACCACCGTCATTCAGTGGGGACGACCATTTGAGTGAG
ACAGTGGTTCTTGTAACATTTGTGACTTCTGGCTTACTTGGTGGATCAACTGGATCTTGA
GCAACTGCTCCCTTGGAGGCCTCACTGGCTTTACTCAGCCCAGCGCTGTTCATGGCATAA
ACCCTGAACTGGTATTCCAGGCCTTCAACAAGTCCCTCCATTTTGCTGTAGCACTCAAAG
CAAGGGATCTTGTTCTCTCTCACCCACAGAATATTATTCCTCTCCTTCTTCTCAATCCAG
TAGCCAGTCACCTTGCTTCCACCGTCATGATAAGGTTCCTCCCATTTCAGGGTCATTGAG
TTAGCAGAGATGTTGCAGACTGTAGGCCTTGTTGGTGGGCCAGGAGGTGTGAAAGGATGC
TCTGCAACAATAGTCTCGGACTCGGTGTGTTTGCTGACACCAAATCTGTTCTCAGCAGAG
ATCCTGAATGTGTACTGCATGTACTTGGTCAGGTGACTGACGTGGAGAGACGTGTGTTTT
ACACTGGAGTTAATCAGTTGCCAGGCGGTGGAGCCAGACTCACGCTTTTCCACAATGTAG
TTGGTGATGTCAGTGCCACCATCATCCTCTGGTGGTTGCCATGCAATGACACAGGACTCA
GAGGTGATGGATGAGATTTCGATGGGTCCAGTTGGAGGACTTGGTCTACCTGTGACATTA
ACTTCAATAGTGAAGGTCCTGGTGCCTGCAACGTTTTCCAGTGTCAGGTAGTATTTACCA
CCATCTCCTCTCATGGCCTCCTTGACTGTGATGCTGGTTCTGTCCTTAGTTACAATGATG
GACACTCTGTCTGTACTCTTCAGCTTCATCTcTTCCAGCCTCCAGGAAACCTTTGGAGCA
GGTCTACCACTGATAGGAACATCAATAGTAAAGGCACTGCCAGACCTGCTTGTGACCAGC
TGGTTGGTGATCTCGCTAAGGTCAGCTGCTGGTTCAATGTGAGGCTCTTTAACCAGCACA
GGAGCCAGAGTTTCCCGGGGCTTGCTGTAGCCTGATTCATTCTTCGCCTTCACACAGAAG
TCATACTCATCACCCTTGTTAAGCTTTTCAACCACATATGTGAGGTTCTTGGTGTTGCCA
ACCACGTGCCATTTGTCCGTTCCCTTTGGCTTAGCCTCAATGACATAACACTGGATGCGG
CTGCCACCGTCATGCTCTGGTTTCAGCCAGCCCAGAACCACAGTGCTGTCTGTGGTATCC
AGAATGTCCATTCTCTTTGGAGCTGCTGGCTCTGCGGTGGCGATGACAGGTTCAGTCAGC
TCAAATGCCTCTCCAACTCCATGCTGGTTCTCTGCTGAGACTCTGAAGAAGTATGGCACT
CCCTCCAGCAGGTCCTGGATTTTCAGCATATGCCCTGTGCACTTGCTACCAGACTGTTGC
CAAGTGCGGCGGCTAGCCTCGCGTCTCTCAACAATATAGTGATGGATTCGAGCCCCCCcG
TCATTTAGAGGAGACTCCCAGACAAGTTTGACTGTGCCTCTGGACACCTCCTTTATCACA
ACAGCCTGAGGAGGTCCAGGAGTGTCCATTACCTTTACAGCGAATGTAATGGCCTTGCTG
CCACTGGAGTTCTCCAAATTAATGGTGTATTTtCCTGTGTCATTTCTGGAGCAGTTTTCA
ATACTTAGAGAACTATAGCCATCTGTAGTTGAGATTTCTGACATGACACCCAGTTCTCCT
TCCTCCTTCACCCAGGTAGCAGTGGGAATTGGCTTTCCTCTAAAGTAGATGCCCAGGCAC
ACTGAACCTCCAGCCTTGACTATGTGTGTCTGCTTGAAGGTTGCATCAATATCCACCTGT
GGTGGTGTTAGCCTGTCTACaGCCTGAGCAGGCTCTGGAATCTCcTTgTCCTCACCTCTA
CCCACCTGATTGACACCAGCgaCACGGAaTTTGTACTCATTTCCTGTCTGTAGACCTGTT
ACCACATAATTTGTTTCTGCGACAAGCTGCTCATTTACTCTCTTCCATTCTGTCTCATCT
CCCTTCACCATCTCAACAATGTAACCCAGGATGTCCATGCCTCCATCGTCTGCAGGCCTG
GTCCACTCAAGGCTGATGGAGGTGTTGGTGGAGTCTGACACATGGATCACAGATGGCGCA
CAAGGAATATCCTTTGGCTCGGCAGCTTTGATAGGCAAAGAAaTGTTGCTAGGAGTTCCA
ACACCAGCGTCATTCACAGCCATTACACGGAACTCGTACTCCATATCCTCTGTCAGGTGG
AGCACCTTGTGAGCACATTCAACAATGGGTTTCTTGGAAATAACCTTGTAGAACCGGAGA
GTCTTCTTTtCCCGTTTCTCCAAAATGTAATACTGGATGGGGTTTCCACCATCGGATGTT
GGAGGAGCCCAGGACAGGGTGATGCTCTCTCCTGTCACCTCAGTAGCATCAGGAGTTCCT
GGAGCATCAGGAGTAGTGTATTGCATCTGTGCAATGATGGGGCTGGATTCCAAAGGTCTG
CCAACTCCAAACTTGTTGACGGCAGAGACCCTGAACTGGTACTCATTGGTCTTGATGAGC
TTGGTTGCATTGAAAGTGCACTCCACACATTCATCAGACACCAAGGCCCATGAGATCTTG
GATGTCTCACGCTTCTCAATGATGTAATGCGAAATCTCTGAGCAGCCATCGTTCTCTGGT
GGGTTCCAAGACAGGGTGCACTTTCCTTCTGAGATATTGCTGAAAGTCATGGGTCCTACT
GGCTCCCCAGGTGTGTCTTGGACTTGAACAAGGATGTTCTCCTTTTTACTTCCAGATCCA
TTGGTGGCCTCCACAGTGTAGAGGCCACGGTGTGTACGATCAGCGTCCCTGACAAACACT
GTGCTGGATCCGGCCACGTTGATAATGTCCATAAGTTTTTtGgTTATCTGCACGCCATCT
CTGTACCATACAACCTTTGGAACAGGTCGTCCAGTGATGGTCACCTTCAGCCTCATATTG
TCTCCTGCCTTGACCGTCAAACCCTCGAAGTACTCTGGGCCAAACTCGATATTTGGAGCA
GCATTCTCACTTCTGACTACAATCAAGCCAGAGGAGTTGGAGGGAGGACTGACGACACCG
ATTGCATTTCTGGCAGTCACTCTGAACTCATAGCGTTCATTTGTTGCCAACCCAGTGACA
GTGTATTGGCAGTCATGTACATCAGTCAAGTTGGCTTTGAACCAGCGGCCATGTCCTTGG
CGTTTCTCAATGTAGTAGCTGGTAATCTTGCTACCACCATCACGTTTCGGTGCATCCCAT
TTAAGTGTCACTGAGTCGCTGGTCACATCTGTGTAGTCAGGCTGGCCAGGAGGATCAACA
GGACTGACAGCCATGGTTGGCTTGCTCTCATCACTCATTCGACTGAAGCCAGCATCATTC
TGGGCGTAGACTCTGAAGGAGTACTCAAGGCCTTCAATGAGTCCCAAGATCCTGTAATCT
GTTTCTTTGATCAACATAGTGTTCACCTTTTGCCACATGATGCTGTTCTTTTCCTTCTTC
TCCACATGGAAGCCCTGGACAGGGGTACCACCATCATAGATGGGTTGCTCCCACTGGATG
GTCATTCCATCGTTAGTGACATTATACACGACAGGTTTACCCGGTGGGCCTGGAGGCCTA
AACTGGTGCTTGGCAATGACCATCTGTGAGACCAGAGCCTCACTGACACCGTATCTGTTC
TCAGCACAAACTCTGAACTGGTACTGAACACCCTTGATCAGGTTTGGAATCTTGAATTGA
GTATCTTGTGCACTAGAGCAGGCCATCTTCCAGTTAGACTGGGAGGTGTCTCTCTTTTCA
ACAGTGTAACAGCTGATTTCTCCACCACCGTCATCGTTAGGTTCATCCCAGGAGATCATG
ATGCTCTCAGCTCTCACTTCATCTAGCCGGATGGGTCCAACAGGCTTTGATGGTGGTCCA
AGTGTAATGACATGGATGTGGAAAGATCTTCTGTTGACCCTATTGTCAAGTGTCAGGGTG
TATTTACCTTCATTCTCCTTCTTCACATTCTTAATCATTAGAGTGGCTTTGTTTTCTGTC
TTCTTGAAGCGGACTTGGTCACTCTCTTTCAGAGGTAGGCTGTCCTTCAGCCACAGAATA
GCAGGTTTGGGTTTACCTTTGTAAGGCAGCTCAATGTGCACATTGTGACCCAGGCGAACA
CTTATCCTGCCATCCGGGTATTCCGCAAGGCTTGCCTCAGGTGTTATAATGTAGTCAATG
ACTTTGATGGGCCCAAGCTCAGTAAAGTCGCCCTGTCCCTTCTCATTCCTAGCAGCAACT
CTGAAGAACACATCTGAGTGCTCCTTGAGTTTCTTGACCTCAAACTCACACTGTCTGCTA
GTTCCTCCCAAAGACCATTCCTCATCCTTGAGCTTCTTCTCGATGACATAATCAGAGATG
ATGCTGCCACCATCATAATCAGGCTTCAGCCACTGCAGGGTGACAGAAGTTTTGGATGAA
TCCTTCATAGAGACCTCTTTGACTGGTCCTGGAGTCTCTGTAGCCTTCACAGGCTCAAGT
GTTTCACATGGATCACCAAGACCATTCTCGTTCTCTGCTAACACACGGAAGAAGAAGGAT
GTCTTCTCAGAGAGATCTTCAATGGTGTATGTTGTGTCTGTGCATTTGCTGGTCACTGCA
GAGTAGGATCTCTTGGACGAGTCCCTCTTCTCAACAACATAATTTGTGATCTCAGCACCG
CCATCGAGGAGTGGAGGCTCCCAGCAGAGTGTCACcTTTCCACGGGTCACTTCCTTTAGG
ACAAGATTCCTGCACTGAGCCGGAGTATCCTGGACCTTCACAGACAGGGTCAGCGTCTTG
GGCTCTCCCACACCATTCTCTATCTTTAACGTGTACTTTCCAGTGTCAAGCCGGGTTACC
TCACGCATAACAAGGACTGTGGTAGTGTCTGAGTGGTGGAACTCATATTTAGGGTCGCGA
TCAATGCATTCTTCTCCCTTGCTCCAGGAAGCAGTGGGAGCAGGTCTGCCCTTCAGAGGA
ACAGACAGCTCCACATCATTGCCAGCCTTCACAGTGTAATGAGTTCTCATTGCCACATCT
GAATCAATCTGGGCCGCCTCCAGGATATCCTTAGCCTGCACAGGTTCAGTCATCTCCAAA
GGCTCTCCACGGCCAGCACAGTTGACAGCAGAGACTCTGAAGAAGTAATTGGCATCTGGT
TTTAAGTCATGAACTGTGTATTCTGTTGTCTTGACTTCTCCCTTGGAGGTTATCATAGCC
CATTCTTCCTCTCCGTCAATAAGCTTCTCCACCATGTAGCTGATGACCTCACTGCCTCCA
TCCCATTCTGGCTTGGACCAGCCCAAAGTGATGGATGTCTTGGTGGAGTCCACCACCTTC
AGCTTGCAAGGCTCATCAGGTGTGTCAACTGGGTCAGCAGCCTTGTAGAAGTCTGATGCA
TCAGAGAATGGTCCCTCTCCTGCCTTGTTAATGGCACAGACACGATATTGATATTCATTT
CCCTCTGTGAGATGGTAGACACTCTGTTTGATGTCAGTGACGGGGTCTTTGTAAACTCTG
ATCCAGCGTGAGCTCTTCTTGTCACGTCTTTCCAAGTAGTAGCCTGTCACAGTGCTACCT
CCATCTACACCTGGTTTATCCCATTCTACCACCATGGTGGACTTGGTGATGGTGTTCACC
TCAGGAGTATGAGGCTGCCCAGGAGTTaCAAAAGCGTTCTTCGCGATGACCGGCTCAGAC
TCCAGTGGCTCTCCGACTCCATACTTATTAACAGCCATTACACGGAACACATACTCATTT
CCACGCAGCAGCTTGTTGACAGTGACATGCGTCTTCTCGTGCTTGTCTGAAATGGTCGAC
CAGACCACTCTGCTGGTTTCACGCCTCTCAACAATGTAGTGGGTCACCTTGGCACCACCC
TGGTCAGACTCAGGCACAGGCTGCCAGCTAAAGATGATCTTTTCAGCTGTGATGGAGTTG
AAGTTAATGATTCCAGgTGGGGGACCAGGCTTGTCTAGGATTTCAATCCTGATGGTTGCA
GAGGCGGAACCAAGAACATTCTTGATCTTGATCTCATATGAGCCTGTGTGAAGGCGAGCT
GCATCCTTGATCAGGACAGCTGAAGTGTCAGTTGTGCTTTCAACAGACAAAGCAGAGGTT
GCAACAAGCTCTTTTTCATCCTTGAGCCACTCAATGGTTGGCAGAGGCTTGGCGATGATT
CCGACTTGAAGCTTAACCGAAGCTCCAGCCTTGTACTGAACCACATCCAGATACTCTGGA
GGAAGGTCAATGGCTGGTGCACCACATGCATCAACACAAGTGACGGGGCCAGCAATGAAA
GACGGGTTGCTGACAGATCCAATGGCATTCTTGGCATACACCCTGAACTCATAGGACTCA
TCCTGGTTCAGTCCAGATACAGTGAAGCCAAGCTCAATGATGTTTGTGAAGTTGGCCTTC
ACCCATCTTCCATTGGGTGCATCCCTCCTCTCCAAACTGTAGCCGGTGATCTTGCTGCCA
CCATCGTATGGAGGCCTCTGCCAGGCCAGGCTGACTGAGTTCTTTGTGACTTCAGTGATC
CGGACATTTGCTGGTGGCTCACAGGCATCAATAGCGAGCACCTCTTCGGAGGTCTTGCTC
ATCTTTCCAATACCGGCAGCATTTTCTGCCGCTATCTTGAATTCATAGATGAGGCCAGGA
CAGACGTTTGTGACTCGCCACTGGTTTCCTGAAATTGCTGTCTTATTGACCTTCTGCCAG
ATGATGCTGCTCCTCTCCTTCATCTGAAGATGATATCCAGTGACAGGGCTTCCTCCATCA
TTTACTGGTTCATTCCAGCAGACTGTCAGGCTCTCTCTCGATACAAAGCTGAACCATGGT
GTGGATGGAGGTCCAGGGATGATGTATGGAAGTTTTATCATGACTGGCTTTGTGTCAATG
TGGTCGCTGACACCGTAGCGATTCTCAGCCTTGATTCTGAATTGATACTCCTCTCCCTTG
GTCAGTTTAGTCACCTTGATTGAGCTTCTGGCAATATTAGTTGACACCTCGGCCCAGGTA
GGAGTGCTAGTTTGACGTTTCAGAACAATGAAGTTTGTAACAGGACTGCCACCATCATAA
TCTGGTGTAGCCCAGCTCAGACAAACGGTGGTCTCTCCGACCTCTCCAATCTTGACTGGA
CCAATAGGAGGTCCAGGTCTGTCCAGCACAACGAAAATAATGAAGATCTTGGTTGTACCT
CCCACATTTGAGGCAGTGACTTCATACTTGCCAGCATCAGTTGAAATGCTCTCATTTAGG
GTGATGATTAAACTGTCTGGAGTTACTTCTGTTAGTAGTCTCTTGGAGCCCTTGATGATG
ACATTGTTCTTCGACATAGTCACCTTAGGCATAGGCCTGCCAGTGAGTGGAATCTCAAAG
GTTAGGTTGGATCCTGCTCTGACATAAACTGTATTCTTGGGGTAGTTCTTCAGGTCAAAC
TCTGGAGCCTCGTGTATTTCCTTGACAAGAACAGGAaCAATCATTTCCTTCGGTTCACTG
AGTCCGGCATGGTTCTCAGCACGGACTCTGAAGAAGTACTCAGCACCCTCCCTCAAGCTC
TTGATGGTGTGGGTCATGGTCCTCACGGTGGCACATTTCACCCACTTGGTCTGTCCCTTC
TCCAGGGCATCGATAAGGTAACCCCTGACTCTACTACCACCATCATATTCTGGTCTTGTC
CAGGCAATTGTAATGCTGTCCTTGGTTACATTTGCAACTCCAAGTTTCATGGGTGGAGTT
GGTACCTCTGTAATCTTTGTTCCAGCCTTGGCTTCTTGAGGGACACCCACTCCATACTCA
TTTTCTCCAATAACTCTGAAGTAATAGGTGGCACCCTCCTGCAAGTCTTCCACCCTGTAA
GTCATTGCATGGCAGTTGCTGGTCACGGATACCCAGGCCTTTTTACTGGCCTCACGTTTT
TCAACATGGTAGGCCTTCACTGCATCACCGCCATCATTCTCAGGAGCTTCCCAGGTGAGG
GTTGCAGAATCCCTGGTCACTGTTGAAACTTTTACATTAACAGGGGGTCCAGGAGAGTCA
AGCACTTTTACAACCACAGGCAAGGTGGCTTTTCCCAGTGATGATTCAATGGTAACACAG
TACTCTCCAGAGTCACTTCTAGATGACTTCTCAATTGTCAGTGAAGTGCTGCATTCTGTT
GACTCAATGGTTCCTCTGACCTGTAGATCAATTCCCTCCTTGGCCCATGCCACTGATGGC
ACAGGTTTGCCCTTGAATGGTACACTGAGAGTAAATGCCATGCCATGCTTGACAAGAAGT
ACTTTACGCATCTCAATGTCAACATCAAATGATGGCTCAGCAGTTCGATCAATTGCTGCA
CCTGGGTCTGAACATAAGCTACGCACACTGCTGCCAATTTTGTTTATTGCTTTGACACAG
AATTCATATTCTACATCTGTCTTTAGCCCAGGGATAGTGAACTCCAAGCTCTTGGTAAGA
GGAATAGCCTCCACCCATCTTGCTAGTTCCTCAGGTGATTCAGGCATCTCCTCTTCCTCC
TCCTCCTCCTCCTCCTCATAATATTCTTCCTCTTCTTCCTCAACCTCTGGCTCTGGTTTA
CGGATGTGCTCTCTGTATTCTACACTGTATCCAAGGATGCGGGCTCCACCATCATTTGTT
GGAGGTTTCCAAACAATCGACACACTGTCCTTGGTTGAACTCACAATCTTTGGCTTGGTT
GGGCGAGAAGCAACAACCAGAGGATCAAGTGCTCTGAATGTTGCAGATTGTTCACTTGGA
GGACTCAAACCAGCAGCATTTTCAGCATAGACTCTAAAGTCATACTCACAACCTTTGCGC
AGTTTGGTTGCTACTGCAGTACATTCAACGACTGGATCTCTGTTCACACGCACCCAGCGC
ATACCTGTCTTCTCACGGCGCTCAATCACATATCCAGTAACAGGGCTGCCTCCATCACTT
GCTGGCTTGCACCAGTTAAGGGTCATTGAATCTCCAGTTATGGTAGTGACATCAACACCA
GCTGGAGCAGTAGCGACTGTGTATGGATCTGTAATCTTTATAGCTTCACTCTCCAGAGCC
TCACCAAGTCCATGCTTGTTGACAGCTAAAACCCTGAAGATATATTCATTGCCCTTTAGC
AATCCTGTGACTTTGAAGTGTGTTTTTGTGATGTCTCCCTTCACCATTGTCCATGCCAAG
CGACTGGTCTCACGCTTCTCAACAACGTAATGTGTAATGTCAGCACCACCAGCCTCATGA
GGAGGACCCCATGACAGAGTGCACTCATCTGATTTCAGACCTGTGATCTGCAGAGGTCCT
GCTGAAGGTCCTGGTTTATCTAGAATCACACAGTTTATTGGCATGGTAACTGTTCCAGCA
ATATTCTGGAGAGTCAAGGCATACTGTCCAGAATCTCTTCTGATGCAATCCTTTACAATG
ACAGAAGTGCTGGTATCTGTTGAAGCAACCTGGATTCTGGCTCTCAGTTCAATTTCTTTG
CCATCCTTGGTCCAGGAAATAACAGGGGCAGGACGTCCAGCAAGGTCAGCATTAATCTTC
AGAGTTTCCCCTGCTTTCACAAACACTGTCTCTCTGAACTTGACATCCATCATGATGCGT
GGTGGATCCACATCATCCGTGACAGTGATGGGGCCAGTGTTGTCAGATGGTATACTGAAC
AATCCAGCTGCATTCTTAGCAATGACACGGAAGTCATACTGGCTGTTTTCAGTAAGGCCT
GTCACATCATAGTGGGTCTCAGGCACATTTGTGAAGTTGCACCTAGTCCAGCGTCCCTCA
GGAAGGTCTCTGCGCTCAATGGTGTATCCAGAAACCTTGGCTCCACCATCATACTCTGGT
TTATCCCAAGACAAGGAGACAGATGTTCTGGTAACAGCATTGACAACAGGTGTGCCTGGA
GGATCACATGGATCTCTGGCTGCCACACCTTCACAGGCCTTGCTACATTTACCGATACCA
GCAATATTTTCAGCATAGACACGATATTCATATATCATGCCCTCTTCAATTCCGTTAACT
TTGTATTCTGTATCTTTGATCATTCCTCTGTTCATCTTTGTCCAAAGAATGCTAGTACGC
TCCTTTCTCTCCAGATGGTAGCCCAAAACAGGACTTCCGCCATCATTGACTGGCTCATTC
CAAATCACCAACATGTAAGACTTAGTGGCTAACTTTACTATGGGTGTTGAAGGAGGTCCA
GGTTGTCTGAAGTTATACTGAGCAGTGATTCCAGGTGAATCCAGACTTGTACTCTTTCCA
TAACGGTTGACTGCATAGATGCGGAATTGGTACTCTGCTCCATGTGTTAGGCGGCCAGCC
TTGAAAGCCGTTCTAGCAACATTACTTCCTACCATCTGCCATTCCTGTGTGTTTGTGTCT
CTCTTCTCCACAATATAGTTACTGATGGAGCAGCCACCATCATAATCTGGTGGAGACCAG
GACAGTGTGATGCTGTCTGAGGTCACAGCATCTACCTTGATACCTTTAGGTGGACCTGGT
TTATCAAGGACAATAACTCCAATATCTGCCGTGATGGTTCCTGCTGAGTTAGCCAAGGTG
ATCTCATACTTGCCAACATGTTCTCTGTAGGCCTCTTTGATGATAATTTTAGATGAGGTT
GCAGTGTTTAGGATGGTCACCGACGAAGTCTGCTTCAAAGGAAGGCCATCCTTCTTCCAG
GATACAACAGGCTTTGGCCTGCCTCTTACTGGAACCTCAAGAGTGAGGTCACCTCCAGCC
TTCACGCTGTATGTGGTAAACAATAAGTTGGTAGATGGTTCAATTTCAACATCCTTGGCA
ACCACAGGCAAGCCAAGATCCTTTGGCTCACTCTTACCTTTCTCGTTAATTGCAACAACT
CTGAATAAATAGGTCTCATTAGGAGTCAGATTAGGAATAGTTGCTTCAGGCACCTTAGCT
GTACATGCTGTGCCCCATTTATCTCCACTTTTCGGCTTAAACTCTACGTTGTAGCACATT
ACTTTGCTACCACCATCATGAGCAGGTTTGTCCCATGTCAGTGAAACACTGGTCTTAGTC
AAATCTACAAGTATAACCTTGCTTGGAGGCATAGGTACCTCAGACACTTTGACTTCTTTG
GTTTCAACTATCTGGCCTTGCCCATATTCATTAACAGCACAGACTCTAAAGTAGAAAATA
CCACCCTCAGGCAGCTCTTCAATCTTGAATGAGTTGGCTGTGCAGTTGCTGGTGACGGTA
GTATAGGCTTTCCTGACAGATTCTCTCTTATCTACAATGTAGTTTGTGATTTTAGAACCA
CCATCAGTGAGTGGAGTGTCCCAGGCAAGGGTCACTGAGTCCTTTTTGAGCTCCTTAACA
GCAAAGTTTTGTGGAGCACTTGGTGTATCCAAAATTCTTACTGCTACAGTTGCAGATTTT
GTACCACTACTATTTTCCAGTGTTAGTGAGTATTTGCCACTGTCGAAGCGGTTAACATTG
TCAATGACAAGCATGGTGTATGAGCTGGTGGTGTCAATTGCAGCACGTTCTGTGAGAGTA
CCCTCAACCTTCTCCCATTTCACAGCAGGTTCAGGTCTGCCTCTGATGGTGACAAATAGA
CGCAGAGTTCCACCAGCACGAACTGATACCACCTTTCTGAGATCAGCATCCAACTCCATC
TCTGGTGCTTCGACCCTGTCAGAGGTAACCACAGTGCTGTGGACATTAGCAGCCTCCCCC
ACTCCCTCAGAGTTGATAGCACAGACACGGAACTGGTACTCTTCACCGTCCTTCAAGTCC
TTGATAGTGAGTTTAGTGGCTTGAATGCCAGCGGGCGGAGTGCACATGGTCCATTCTTTT
TCAACTGGTGTCTCTACTGCTGGTGCTACTTCTGCCTCCTCCATCACTTCAGGCAATGGT
GTATACTCTCTCATTTCAACAATGTACCCCTTGATATAGGCACCACCATCAAAGGCAGGT
TTGCCCCAGGACAGAGACACAGAAGACTTTGTGTAGTCTGTCACCTTAGGATGGTGTGGA
GGTCCAGGTGGTGTTGTGGCATTACATGCTCTGTAAAATAGGGACAATTCACTAAGATCT
CCCATTCCAGCCTCATTTTCAGCAGCAACACGGAACTCATAGAAGTGGTCTGTCAATAGA
CCTGTGACCTTGAAGTGTGTGTCAGTTAGCTTTTGTCTGTTGCATTTTGTCCACCTAACA
CCATCTTTGTCACGTTTTTCAAGGTGGTAGCTTTCAATGTCAGCTCCACCAGTCTGTTCT
GGAATGGTCCATGACAGAACCATAGAATCCTTTGTGATCTGACTTGCTTCTGGAGTTCCA
GGGGCACTGGGTGGCTTGTAAGGATTGCGTGCAATGATGGGTTCACTCTCAAGGAACTCA
CCAGCACCGTATTTGTTGACTGCCCTGACTCTGAATATGTATTCATTTGCAGGGAGCAAA
TTTTTtAGTTTATAGAACAGACCCTTGATATTTGGTGCAGCCACGGTCCAGGACAATCTG
CTAGTCTCTCTCTTCTCTAGGATATAGTGAGTGATACTAGCACCACCATCCAGAGTGGGC
TCAGACCAAGCAAGGACGCATCTGTCAGACATGATTCCTGTCATCTTCATGGGTCCAGTG
GGTGGACCTGGTTTATCAAGGACTTTGACAGTGATAGGGAAGGTTTTAGTACCACCCAGA
TTTCTGAGAACGAGGTCATAGTGGCCACTATCAAGCTTGGTAATATCCTTGATGGTAATG
GCTGCACGTTTCTGTGTAGTTTTCACTTCAATGCGCAGGGCTTTGTCCATTTCTTTGCCC
TCTTTTAGCCAGACAACATCAGGAATTGGTTTCCCATGGATGTCTGCATCAAGAAGCAAG
GATTCTCCAGCATTGACAACAATGACATCCTTATATTTGGGATCCATTGAAGCTCTTGGT
GGTTCAATTTCATCAGTAGCAGTGATAGGTCCAGAGCTGTCAGATGGTCCACTAAACACC
CCGGCTGCATTTCTCGCAATAACTCTGAATTCATATTGCTCATTCTCTGTCAGACCAGTG
ACGACATACTCAGTCTCAATTATATTAGTAAAGTTAGCTCTAACCCAACGCTTATCATCG
GAGGAGTGATCTTTCCTTTCCACAATATAACCATTCACTTTGCTGCCACCATCATACTGA
GGCTTGGTCCATTGAATCTTGATAAGGTTCTTAGAAATAGAAACAGCTTCAGGAGCACCA
GGAGGGTCACATGGATCACGAGCAACAAAGGACTCAGATGTTTTACTGCATCTGCCAATG
CCAACAATATTTTCAGCGTAGACTCTGAATTCATATCCAATATTCTCCTCAAGATTGCAG
ATCTTGAACAGAGTATCAGTGATGAGAGTCTTGTTCAGTTTGTTCCACATGATGCTGCTT
CTCTCTTTGCTTTCCAGATGGTAACCAATAACTGTGCTTCCACCATCATTCACTGGCTCA
TTCCATTCAATGATCATCATTTCCTTTGTCGCAGATTTGACATATGGAGTTCCTGGCGGC
CCTGGTGGTTTGTATGGATATTGCACAACAATGGACTTGGAGTCCAGAGACGCACCCTTT
CCATACCTGTTTTCAGCTATGATTCTGAACTGGTATTCAGCCCCAGTCTTCAGCTTGGTG
ACCTTGAAAGCTGTTCTAGCAAGCTGTGTGGTGACTGACTGCCATGTTGTGGTGGTGGTG
TCTCTCTTCTCCACTATATAGTTCTTAACCTGGCATCCACCCATGTACTCTGGGGGTTCC
CAGGAGAGATGTACAAATGTGTTACTCACTTCAATAACCTTGAGGGGACCTTTTGGTGGA
CCTGGCTTGTCAAGAATAATGACACTCATATCTTCAGTGATTGTGCCGGCAGTATTTGTT
GCTGTAATACTATATTTGCCGAAATCTTCCTTGCTCGCCTCACCAATTTGAATTCCAGTT
GTTGTTGGAGTGTTAACCACATTGACTCTAGATGTCACCTTCAAAGGCTGACCATCCTTT
GTCCAGGCTACTTTGGGTTTGGGCCTGCCCAGCAAGGGGAACTCCAACTTGAGATCTTTT
CCAGCTAATACACTGTATGTGTTAAATTGCATCTTAATGCATGGCTCCAGGGTCATGTCA
CTGGCAACAACAGGTGCAGCAAGTGCTTTTGGTTCACTTTTTCCTTTCTCATTGTAAGCA
ATGATACGGAATAGGTATTCTGTTCCAGCTGTCAGGCCCTTGACAGTGCCTTCACATATC
TTTGTATTTGTCGCAACTCCCCACTTATCTGTACCCTTGGGCTGCATCTCAATTAGGTAG
CCACCAATTCTACTGCCTCCATCATGCTCAGGTTTGTCCCAGGCCAGTGAGGCACTGTTC
TTTGTGACATCAGTAAGGGAGACCTTTCCAACAGGCAGTGGTACCTCAGAGGCCTTGGAA
GCTGTCTTTGTTTCAACAGCCTGGCCAATTCCATAATCATTTTCAGCCATGACTCTGAAG
TAATACATAGCACCTTCAATGAGATTCTCAACTTTGAATGTTGTCTTTGTACATTTTGTG
GACACATTTGCATAAGCCTTTCTGGTGGATTCACGTTTGTCAATGACATAGTTCTTGATT
TTGGAGCCTCCATCAATTAATGGGGCATCCCATACAAGAGTGATGGAGTCCTTTTTGATT
TCTTTTACCACAAGGTTTTGTGGGGCCCCTGGTGTATCCAAGACTTTAACAGCAATAACC
TCGGACACAGAGCCACTGCTGTTTGTCAGACTCAGGGTGTATTTTCCTGAATCACTCCTG
TCACATGAGTCAATAGACAGCTGAGTAAAGTTGAGCGCCTTCTCAACCACCACCTTTTCA
GTCAGGACTCCCTCATCCTTAGTCCACTTAATCTCAGGTGTTGGCCGGCCCTTGAATGGA
ATATGGATTCTAACAGATCCACCAGCTTTCACAATGATGCCCTTCCTCAGCTCAGAGTCC
AGACGGATCTCTGGAGGGTCTACCCTTTCCTCTGGCTTAGCAGTTCCAGAGAGAGCTGCT
GGTTCACCAACCCCCAGTTTATTCAGGGCACACACTTGAATCTTGTACTCCTGACCCTCA
GCCAGTTTAGTTATTTCATATTTGTTGACACGCAGGCCAGTGGTTGGAGTAACCATGGTC
CATTCCTCCTCCTCAGCCTTGCAGACTTCCACAATATATCCTTGAATAGCACTGCCACCA
TCAGACACAGGCTTACCCCATGACACTGTAATTGAAGTCTTAGTTGAGTCAATCACATTC
ACATATGCTGGTGCACCAGGTTTGTACTTTGGATCACTGGCCTTGAAGTATGAACTTGGA
AGGCTTGGCTCTCCCACTCCCACTACATTCTCAGCAGCTACTCTGAATTCATATTCATGG
CCTGTGGTTAGGCCTGTAACTCTAAAGGATAGGTCAGTGACCTTTTGTCTGTTGCATCTG
GTCCATTTAATTCCATTTCTGTCCTTCTTTTCAATATGATAATTGGTAATCTCAGTGCCT
CCATtACTCTCAGGGGCTGACCACGTGATCGTCAAGCCATCGTGGGCAATGTTGGATACA
TCCTCAATGTGAGGTGGACCAGGAGGAACAAATGGAGTCTTCATGATCACTCCACCAGAC
TCTAGTGGTTCACTGACACCATAACTGTTCACAGCCATGACACGGAACATATACTCATTG
CCTTCCAGTAAATTGGTAACTTTGTAGCATGTAGTTTCACAGCTGTTAGACACAACAGTC
CAAGCTAAACGACTTGTCTCTCTTCTCTCGATCACATAGTGTTTAATCGGACTACCTCCA
TCATGCAGAGGGGCACGCCATACCAGTGTGCATCTATCTTCAGCTACTCCAGCAGTGTGC
AGGGGTCCTTCACATGGGCTGGGCCTATCCAGAACCACAACCTTGAATGGAACAGTTTCA
CTGCCAGCCTTATTTGTCAGCTGGAGTGTGTATATTCCACCATCAATTCTAACTGAGTCC
TTAATGACAATCATTGCATGGTTTTCTGTGTTTTTGATCTCTAGTCTGAGTGTATTCTCA
ATTGGTTTTTCATCCTTAAACCACTTGATAGTGGGCAGCGGCTTGCCATGGACATCAGCA
TCCAGCTTGAAGGTCTCTCGAGCATTTACGATGATGGTCTTGGTGAATGCAGGGTCAATG
GAAAATTTGGGTGCCTCCATATTATCACTTGCAATGATTGGCCCACTGTTGTAGGATGGT
TTGCTGATAGTGCCAACAGCATTTTTAGCAATGACTCTAAAGTCATACTGCGCATTTTCA
GTAAGACCAGTGACAGTGAACTGGGTTTCAATCACATTAGTGAAGTTTGCCCTTACCCAC
CTGCCCTCTGGTAGATCACGCTTCTCCACAGTATAGCCAGTTATATTACTACCACCATCA
TACTCTGGTTTAGTCCATTGAATCACAATGGTATCTTTGGTCACATGGATGGCCTCTGGT
GTGCCAGGAGGGTCACAGGGGTCACGGGCAACACAGCCCTCTGAAACTTTACTGCATCTG
CCAATGCCGACAATATTTTCTGCATAAACCCTGTATTCATACTCGACACCCTCATCCAAG
GGATGACTCTTGAAACTAGTCTCATGAATAAGTGACTTGTTTATTTTGACCCAGAGAATA
CTATTCCTCTCTTTCCTTTCAAGATGATAGCCTAGAACAGCACTGCCTCCATCTGAGACA
GGCTCATGCCACTCAACAATCTGGTGGTCTCGCGAGAGAGAGGGGATGAAAGGAGTGCCT
GGTGGGCCTGGCTCCCTGTATGGGTACTGAGCAACAACAGCAGATGAATCAAGACCATGA
CTCTTGCCATAACGGTTCTGAGCAATGATCCTGAACTGGTACTCTGCACCAGTCTTCAGT
CTAGGCACTTTAATGGAGGTTCTGGCACAATTGATGCTGACATTTTCCCATGTGGTTGTT
GTAGTATCTCTCTTCTGTACAATATAGTTTGAAATCTGGCAGCCACCATTGTGTTTTGAT
GGGTCCCATGAAAGAGTGACACTTTGTGTTGTGATTTCATCAAACCTCACAGGGCCAGAT
GGGGGGCCAGGCTTATCAAGAACAATGATTTCAACAGTTGTGTCCTTCGTTCCAGCTGAG
TTAGCAACATTTATACTGTACATGCCACCATCATCCCCTGCTGCCTCCTTAATGCTCAAT
GTCGTATGTGTCGGTGTGTTGTGGATGTTAACTCTGGTAGTGAATTTCAAAGGAGCTCCA
TCTTTGGTCCATGATACTTTTGGTTTAGGACGTCCATAGATGGGAATGTCAATGCTCAGG
TCTTTACCCACACGGACACTGTAATTGCTGAATGCTGGTCTAACATCGGGCTCAAAGACT
AAGTCCTTGGTCATCACTGGACCAGCAAGGACTTTGGGGTCACTCTTTCCCTTATCATTC
ATTGCTGTAACTCTGAACAGATACTCCTCTCCTGGGTTCAGATTGGTAACAGTAGCCTCC
ATTGTCTTGAATGTGTTAACACCATTCCACTTATCCTGGCCCTTCAGCTGCACCTCAAGC
AGGTACTGAATGACTCTGCTACCTCCATCATACTCAGGCTTCTCCCAGGCCAAAGAGATG
CTTGTTTTAGTTTGGTCTGTAACGTTCAAGCTCTTTGGAGACTGGGGCACCTCTGAGACC
TTAAGAGGGTCAACAGTTGCTGCAGGCAGGCCGACACCATGTGTGTTCTCAGCAAGCACT
CGGAAGTAGTAACTGCAACCCTCCTGGAGTGGCTCAATCTTCCATGAAAGAGCATGACAA
TTTGTTACCACAGCTGCATATGTTTTGCGTGTGCTTTCTCTCTTCTCAACAATGTAGTTT
TTGATCTTGGCTCCACCATCTAACAGAGGTGGTTCCCATGCCAGTGTAACTGACTGGTTT
GTTATTTCCTTCACTTTCAGATTAACAGGAGCACTAGGTGTGTCTAGAACACGAACAACA
ACAAATGCTGATTTGGTTCCACTGGAGTTCTCTGCAGTGACTGTGTATTTTCCACTGTCA
TTTCTGTCCATCTTGTCAATTACAAGTGATGTGTAGCTACTGGTCACCTCGATCTGAGCA
GTCTCTCTAAGTGCAGCTTCATCTTTATCCCACTTGATGGTAGGACTGGGCCTTCCTTTG
ATTGGAATAAACAGTCTAAGTGATGCTCCAGCTTTGATATTCACAATCTGTCTTAGTTCT
GCATCAATGTCAAGGTCTGGCTCTTCTGCCCTGTCCTGGGCAACAACAGCTCCAGAGACA
TCAGCATGCTCTCCAACTCCAACTTTGTTGACAGCACACACTCTAAACTTGTATGCCTGG
TTTTCCTTTAGATTTGGAACTTCAAACTTGGTCTTTTTGATCCCTGATGGTGGCGTGCAC
ATTAACCATTCCTCAGCAGGTGCATCTATGGCAGCTACTTCTGTAGGGGCTTCGGCAGGG
GCCTCGGCAGGGGCCTCAGCTGGCACTGTGGTAGTGCAGCACTCAACAATGTATCCCTGA
ATCTCACAGCCTCCATCACAGGCGGGCTTGCCCCATGACAAAAATACTGACGTTTTAGTT
GTGTCAGTAACTCTTGGATGGTGTGGTGGACCAGGTGTGAAGATGGGATCAAGCGCTTTG
TAGAGTACAGTTGgggggCTTGGTTCACCAACACCAACAGAATTCTCAGCTGCGACTCTA
AATTCATAGTTATGGCTTTCCATGAGGCCTGTGACCTTGAAAGTCACACCAGTGACTGTT
TGCCTATTGCATCTGATCCATCTTACACCTTCCTTGTCATGTTTTTCAATTATGTAGCCA
GTGATAGGACTGCCTCCATCTTCAGAAGGAGCCTCCCAGGTGAGCACCATTGAATCCTTT
TTAATATGTGAAACTTCCAAGCTCTTGGGTGATCCAGGGGTTACATATGGATCTTTAATT
ATCACTGCTGCAGACTCAATAGCTGGACCATTTCCAAAATTGTTGACAGCATGGACTCTG
AAGATGTACTCATTTCCTTCCAGGAGCTTAGTAACCTTCAAACAAGTATTTGTCACTTTT
GAGTCAACAACAGTCCAAACTAGTCTGCCTGTCTCTCTCCGCTCTACAACGTAGTGAGAG
ATCTTGCTGCCACCATCTTGTTGTGGTGGTTTCCATGCAAGGCAGCATCTTTCTTTGGTT
ATTCCTGTAACAACAAGAGGTCCCTGTGGTTCTCCAGGTTTATCGAGAACAATTACATTA
ATCTGTACAGCCTTTTCTCCTCCTGGATTTCTTAACAGCAGAGTGTATTGGCCGCCATCG
GATAGTTTTGCCTCCTTGACAGATATGTAGGCTTTGGTGGGTGTGTTCTTAATCTCTCTA
TGAAGAGTATTGCCCAGTTCCTGCTCTCCCTTCATCCAGTGGATAGACGGCAACGGTTTT
CCATGAACATCTCCATCAATCTTGAAGTTGTCTCCAGCATTAACTACAACAGTCTGTGTG
TACTCTGGGTCAATGCTGATGCGCGGTGGTTCAATCTCATCCATGGCAGTGATAGGACCA
GTGCTGTAAGAGGGAAGACTGAAGACACCAGCAGCATTTCTGGCAATGACACGGAACTCA
TACTGATTGTCCTGCACAAGTCCAGTTGCAACATATTCTGTCTCAATGATGTTAGTGAAG
TTGGCCTTCAGCCAACGACCTTCAGGAAGCTCCTTCTTTTCCACAATGTAGCCTGTAACC
TTTGCACCACCATCGTACTCAGGCTTGGTCCAAATAATGGTTACAGAATCCTTGGTGATC
TTTGTTGCTTCTGGTGTGCCAGGGGGATCACAAGGATCTCTAGCAATCTGTCCTTCAGAC
ACTTTGCTTGCTTTGCCTATTCCAACAATGTTTTCAGCATAAACTCTGTATTCATACTCC
ATTCCTGGTTCCAGACCACTGGTCTTGAAGGTTTGGTCAGTAATAAGAGACTTGTTAAGT
TTTACCCACAGGATGCTGTTTCTCTCTTTTCGTTCAAGATGATAGCCCAAGACGGTGCTA
CCGCCATCATTTACTGGTTCATTCCAGGCAATCACCATGCTGTCCTTGTTGCAGGCTGCA
ATGGATGGTGTTCCTGGGGGTCCTGGGAGTTTGTATGGGTATTGAGCCACAATACATGCT
GAAACAAGAGCTGGGCCTTTTCCATATCTGTTTTCTGCTGTGATTCTAAACTGATACTCT
GAGCCAGTCTTCAACCTGCCTGCCTTGATTTTGGTTCTGGCAAGGTTATGAGATACAACc
ATCCAGTTAGTTGTGGATGTGTCTCTCTTTTCCACAATGTAGTGTTTGATTGTGCACCCA
CCATTATACTCTGGTGGTTCCCAGGAGATGGTTACGCTCTCAGAAGTTACCTCCTCCACC
TTGACTGGACCACCAGACTGACCAGGTTTGTCAAGAACAACAATGCTAATGTCTGCTGTT
GTCTCTCCTGCTGTGTTGCTAAGAGTTACACGGTAATGTCCAACATCATCTTGAGTTGCC
TCTTTAATGTTGAGGTTCAGCATTGTCTCTGTTGCACCAAAGTTCACTCGGGTAGTTCTC
TTCAGAGGCTGAGCATCTTTTACCCAGGAGACAGCTGCTTTGGGACGTGCAACATATGGA
ACATCCACTGTCAGGTCTTCTCCTGCCAACACACTGAATGTGTTGAACAACATTTTGGCA
ACAGGTGCAATCACAAGATCTTTTACGATCACAGGCACACCGATTTGACGTGGGTCACTT
GCTCCCTTCTCATTTTTTGCCGCTACACGGAACATGTATTCTTCACCTGCATTGAGTCCA
CTAATAGTGGCTTCAGTTTCTTTTACAATAACAGCCTGGGACCACTTATCAACACCTTTA
GGTTGGATCTCAACAACGTAACAGCCCACTCTGCTGCCACCATCATGCTCTGGCTTCTCC
CAGGTGAGGGTGACACTGTTCTTTGTAACATCCTTAAGGGTGATTTTGCCAGGTGGCTGT
GGCTTCTCAGACACTTTGACAGATTCGCCGGTTTCAATGGGCAGACCAATGCCATATTCA
TTCTCAGCCAAAACTCTGAAGTAATAGTTGCATCCTTCCAGGAGCTGGTCGACTGTGAAG
GTGGTGTGATGGCAGTTGGCACTGACTGTGGCATACGCTTTTCTTGTGGACTCACGTTTT
TCAACAATATAGTTCTTAATCTTAACACCTCCATCATTTATCGGTGGTTCCCATGTCAGA
CTGACAGCTTCCTTTGTTACACTTGTTATCTTCAGATTCAGTGGGGCACTTGGTGTATCA
AGCACCTTGACTTGGACTGTAACTGTCTTTGAGCCAGAGCTGTTTTCAATTGTAAGATTA
TACTTTCCACTGTCAAATCTGTTGACGTTTTCAATTACAAGTAATGTGTATGATGTTGTG
CTGTCAATGGTTGCCCTCTCAATAGGCTCACCATCTCCTTTGGTCCATTTAGCCTGAGGA
GCTGGTCTGCCTCTGATAGGCACAAAAAGTCTGAGAGAGCAGCAAGCTCTAAGACTGATA
ACCTTGCGGAGCTCAGCATCCAAATCCATCTCAGGTGGGAGGAGCCTGTCCTCTGCCTTG
GGATTTCCAGGTACCAATGCTGCCTCTCCAATTCCTTCACTGTTGACAGCAGAGATGCTA
ATCTTGTATTCCTGGTTCTCTTTCAAGTTAACAATAGTGAATGAGGTGCCAAGGAGTCCT
TCTTTGGGTGTCACAATGGTCCATTCTTCCTCTTCCTCCTTTTCGGATGGGATGCAGGTC
TCAACCATGTAGCCAGTGATGTCAGAGCCACCATCATATACAGGTTTGTTCCAGGCAACA
GTAATTGAGGACTTGGTTGTGTCCAAGATTCTGGGGTTGCATGGAGCCCCAGGCTTGTAC
AGTGCATCAGTGGCTTTGTAGAATGGACTTGTGGCACTTGGTGCACTCACTCCGGCAGCA
TTCTCAGCAGTTATTCTAAATTCATATTCATGTCCAACAACAAGGCCTGTTACTTTGAAT
TGGAGATCTTTGACCTTCCTCTTGTTGCATTTGACCCAGCGAAGGCCAATTCTGTCTTTT
CTTTCAATATTGTAGTTGGTGATGGGAGTTCCACCATCACTCTTAGGTGCTTGCCACATA
ATAACCATTGAATCTTTAGTAATAGCTGTCACCTCAGGATTCTCTGGAGGATCTGGAACC
ACATATGGGTTGTCTGCAATAGTGGGCTCAGATTCAAGAGATTCGCCAAGTCCATATTTG
TTTACTGCCATAACTCTAAAGATGTATTCATTTCCTTTGAGCAGCTTGGTCACCTTACAT
TGTGTAACTTGAAGGTCTGAAACCACATTGGTCCAAACCAGTCTGCTTGACTCGCGCTTC
TCAATCACGTACCCTTCAATCTTGGCACCACCATCATCAGCAGGTGGAGCCCAGGTAAGT
AAACAGTTGTCAGCTGTGACATTAGAAACTTCAAGAGGTCCGACTGGTGGTCCAGGTCTG
TCAAGCACTTTCACCTTAAAGATGTGCTTAGCAAATCCACCAACATTAGTTGCAGTCAAA
ACAAATTCTCCTCCATCTGATCTGATAGAATCCTTGTTGGTCAGAGTGGTTGTCAATTCT
GTGAATCTGACTTCCAGTTTCATTGTGTTCTCAACCTCCTTTCCACCCTTGGTCCAAACC
ATAGATGGGGTGGGTTGACCAGCAATATCAGCATCAAGTTTGAAGGTCTCACCTGCTTTC
AGGAGTACAACATCCTTAAAGATGGCATCAACCATAATGCGTGGCTCAATAATGTCATCT
TTGCAAATAATTGGGTCTGAGGGTTCAGAGGGCACACTCACTGCACCCGCAGAGTTTCTG
GCTATCACACGGAACTCATATGAGGTATCTTGAGTTAGACCGCTGACAGTGAATGTCGTC
TCAATGATGTTGGTGAAGTTGGCTCTCATCCAGCGGCCAGCAGGCAGTTCTCTCTTCTCC
ACTGTATAGCCAGTGATTTTAAAGCCACCATCGTACTCAGGCTTTGTCCACTGAATTGTG
ATGACATTCTTGTTGACAAATATTGGCACAGGCATGCCTGGTGGATCTACAGGGTCCAGG
GCCAGTATAGCTTCAGAGGCCTTGCTGGGTTTACCAACTCCAGCCATGTTTTCAGCTGAG
ACACGGAATTCATAGGCAACTCCATCTTCTAGACCACTAGATTTAAATATGTTTCCTTTC
ACAATACCCTTGCTGATCTTGTGCCACATGATACTGCTTCTTTCTTTCCTTTCAACATGA
TAACCAATTACTTCATTTCCACCGTCAGACACAGGCTCATTCCAGCCAATTGTTATTGAG
TCCTTGGTAAATGCAGCGACACCAGGAGTTCCTGGGGGTCCAGGGGCTTTGAATGGATAG
GCAGCCACCACTGCCTCTGATGTGATTGGTGGTCCAACACCATATCTGTTCTTAGCCTTG
ACTCTGAACTGGTACTCAGATCCAGTGTTTAATCGAATGGCTTTGAACATAGTACGTATA
ATAGTTGAAGAGAGCTCTGTCCATGTTTGGGAAGTAGTGTCTCTGATCTCAACCACATAA
TTAGTGATTGGAACACCTCCATCATTCTCAGGAGTGTCCCATGCAAAGAGACAATAGGTT
CGAGATATCTCTACAATCTTAACTGGTCCCTTGGGAGGCCCAGGTACATCATGTACTTTG
ACAATGATGTTGTCTGTCACAGAACCAACAATGTTCTTCGCTGTCATGGTGTAAACACCA
CTGTCTGCTCTGTTGCATTCACTAATGCTGAGGGTAACAGTAGCAGCAGCAGTTTCTACA
TTAGTTCTCTGTGTGAGTTTCAGGGCTGTGCCATCCTTCTGCCACGATACAGTTGGTCTA
GGACGTCCCATCACTGGGATTTCAACCTTGATGTCGTCTCCTGCTTTGGCAATAACAGTC
TTCTGGCATACGCCACGGAGGTCAAACTCAGGCAGGGAAGTAGAATCCTTTACAACAATG
GGTTTGCTGTCACGTGGGGCACTTCTACCGGAGTGATTGACAGCCATTACACGGAAAATG
TACTCCTCCTTCTCATTCAGATTTTTCACTGTGAAATCCATTGTCTTGACTGTTGTTACA
TGTGCCCACTGATCTGTTCCCTTCTTCTGGGCTTCAAGGACATATCCCGTAATTCTGCTA
CCACCATCATGTTTGGGTTTAGTCCAAGCCAAGCTCACAGAGTTCTTGGTGATATCAGTA
GGAATAATACTCTCTGGAGGAGTTGGTGCTTGGGATGCACGAATAGGATCAGCAGTTTCA
ACTGCCTCGCCAATGCCATACTCATTCTCTGCACACACTCTGAAGTAGTACTCACAGCCT
TCACCCAGCTCATCAATCTTGACTGATGTAGTTGGGCATTTTGTGATAGCAGTAGCAAAA
GCTTTGCGTGTTGATTCTCTTTTCTCAATGATGTAGTTTGTGATCTTGGCTCCACCATCG
ATGAGAGGCATCTCCCACTGAAGAGTAATGCTTTCCTTGTCAATCTTAACTGGTTTTAGA
TTAAGTGGAGGTCCAGGTGAATCCAGAACTCTAACATGTATATCAGCAGTCTTCTTTCCA
GTCGAGTTTTCAAGGTTAAGTTCATATTTGCCGGCATCAATCCTTGAACTCTCAGGAATG
ATCAGCATTGTAAATGACTCAGTGCTGTCAATGACTGCACGTGGGACAGGACCACCCTCT
TTTGTCCAGGTGACTGTAGGCGCAGGGCGTCCCTTGATTGGCACAAAGAGTCGAATGGAG
CAGCCAGCTCTGACAACAAGGGTTCTTCTAAGCTCAACGTCAAGCTCAAAGTCAGGTTCA
GCTGCTCGCTCGACAATCTCAACCATTTCCTGAGTTTCAGCAGGTTCACCTGCACCCTTA
GCATTTACAGCACTAATTCTGAAATGGTATTTTGCACCAGCTTCCAGATTGGGAACAACA
AACTCTGTGATCCTAAGTGGAGATGAAGGGGTGTCCTTCAACCATTCCTCTGTTCCTTCT
TTCTTGTGTTCAATCACATATCCAGTAACTTCAAGTCCACCATTATCAAGAGGTTTTCCC
CAATTTAGAGTGGCAGTGGTCTTGGTCGTGTCTGTTACTCTTGGATTAACTGGAGGTCCA
GGCACATAGGCAACAACTACTGTTCTGACAGGCATAGATGGTTCACTTGGCTCTCCAAAG
CCGGCTTTATTCTCAGCAAGAACACGGAACTCATACTCGATGCCCTCTGTGAGACCGGTA
ACCTCATAGCTGAGCTCAGCAATGGATTTCTTAGATGCCCTGAACCATCTCATACCCTTT
CTCTCCTTCTTCTCAACACAGTAACCTATGATGTCACTTCCTCCATCCTCAGCTGGCCTC
CTCCAGGTCACAGTGGCTGAATGTCCATCGACTTTCTCAACCTCTGGTTTAGATGGTGGA
CCAGGAGGACCAAATCTATCAACCATCTTGACGGCCTCAGAGTGAGATGGCTCACTGGCA
CCATACTGGTTAACAGCAGAGACTCTGAAGAAGTACTCATTTCCCTGGATGAGCTTGTTG
GCTACATAGTGGCAGTCGATGACCTTCTCTTCCAGGATAGTCCAAAGCAGACGGCTAGTC
TCTCTCTTCTCAAGGGTGTAATACTTGATAGGTGACCCTCCGTCCTCAGTAGGAGCTGTC
CAGGTAAGAGTGACCTTTTCAGAGGAGACACCACTGCATTCAATAGGTCCAGGAACCCCA
GGAACATCCAAAACTGTAACCTTGACAGTTTCCTCCTTTACACCAAAGGGGTTGCTTGCA
GTGATGACATATTCCCCAGTGTCTTTCCTGCCGGCATACTTGATGGACAGAGTGGAGGAA
GTTGTAGTGGTCTCAATTTGAACGATATCTGAAGGTTTAAAGTACTTTCCTCCCTTTGAC
CAACACGAGGTTGGTGCAGGTTTGCCTAAAATGCTTGTGGCAGTGATGACAATAGTATCC
CCTGCTCGGACAGTTAGACCCTCCTTCACCTGGGCGTCAATAATAATGGTTGGTGCAGCA
TATTCATCTGTGCAGAGAATGGTATCTGTCTGCTCAGAGGGTGGACTTAGAGCGCCGGCA
GCATTCTTTGCCCTGATTCTGAATTCATATTTGCAGCCCTCCTGCAGATCAGTTGCAGTG
AACGCAGGCTCTACAACATTCACATTGTTGGCCTTCACCCAGATCTTAGAAGGCAAGTCA
CGCTTTTCAATGATGTAGCCAGTCAGCCTGTGGCCACCATCAAACTGTGGCTCTGTCCAC
TGAAGGGTCACAGTACTTCTGGTGATGCTGATTACGTCAGGTTTACCAGGAGCATCGATG
GGATCCAGGGCCACTTGTGGATCAGTGGGAGCGCTCGGTCTGCCAATGCCAGCCAGATTT
ATTGCCAGGACTCTGAACTCGTACTCTAGACCTTCAGTCAGCCCAGTTACCTTGTGTTCC
TTCATCATCAAGGCAGCTGGGCTCGCCCTCTTCCACAACATACTGTTCCTCTCCTTGAAC
TCAACATGGTATCCTGTGATGGGAGATCCTCCAGTCTTCCTGGGGTCAGACCAAGCCAGG
TAAGCAGAGTCGTGGCGCATGCTCATGATCTGAGGTGGAGGAGGAGCATCGGGAACATTG
AATGGATGTTTAGCAACAACGGGCTCAGACTTAAGTCCTTCTCCAATTCCGTACTTGTTC
TCAGCACAGACCCTGAAGATGTACTCTGTGCCCTCATGGAGACCAGTTACCCTCATAGTG
TTGGTCTCCACAGCAGAGGAAACAGTCACCCACATGTTGGTGATGGAGTCCCTCTTTTCC
AGGATGTAGTTTGTGATCTCTGAGCCACCGTCATCTTTAGGAGCGCCCCACTTTAGTGTA
GCACCATCGGCAGATACATCTTTGAACTTAATAGGACCAACAGGGATGCCAGGTTTACCC
ACGACCCTGATGAAAATGGTGGACTCCCTGCTTCCAGCACTGTTCCTCAGGGTGATGGTG
TATTTGGAAGCATCACTCCTCTGGCAGTCCCTGATCAGGAGGGTGGTGTTGACTGAGGAG
GACTCTGCACACACTCGGCCAGTGTCTGTCAAGTCCTCATCTTCTCCCTTCTTCCAGGAG
ACCTTGGGCGTAGGTTTGCCGATGATTGGGATCTTTAAACGGACAGTGCTGCCCTCCTTG
GCAATGTAGCACATGTTGGGCAGCTCCCTCAAGTCACAGCTAGGAATAATGATCTGGTCC
TTGGCCACCACCGTCAGCTCTTTGGCAGCGCTCTCTCCTGTGTCATTCACAGCTTTGACT
CTGTAATTGTATTCTCTGCCCTCCACCAGGTCCTTCGCACTGTACTGCATGTTTTTGGAC
CTCATTAGCTCCTTGTACTTGTCGTCACCATTGAGAACCTCCAGAACATAGCAGATGATG
CGACTGCCACCATCAGTAAGGGGTTTCTTCCAGCTTAGAGTGCAAGAGTCCTTGGTAACC
AGAAGGGTCTTGAAGTCCATAACAGGCCCAGGCTCCTCAGTAGCTCTGACTGAATCGGCT
GTCTCGCAACACTCTCCAGCACCAAGCTTGTTAACTGCTGACACTCTGAAGCAGTAAGAC
CTTCCAGCATCCAGGTCTTCAACCTTGAATGCTGTCTTGGTGCAGTTGTTGGAGACAATG
GACCAGGCCTTCCTCTCAGTGTCACGTTTCTCAACAATGTAGTGGGTGATCTCATGGCCA
CCATCAATCAGAGGAGCGTCCCAGTAGATTGAAGCGCTGTCTTTGGTTGTTTCCTTCACC
ATCAGGTTGACTGGTGGTCCGGGAGTATCAATAACTTTGACTACAATGGTGTACATCTTC
ATGCCAGCAGTGCTATCCAGGCTCAGGATGTATTTGCCGGCATCATATCTGTTAACATTA
TCCACCTTTACCAGGGTGTCGGTACTGGTGGATTTGATGATAATGCCCTGGCGGCTCTTG
ATGTTGGTGTTCATCTTTGCCCAGGTGACCTTGGGAATGGGACGGCCCTTGATGGTGGCC
TGCAGCTTCATGGTGGCACCAGCTTGCAGCTCCAGGACCTCCTTCAGCTCAGCACTCAGC
TCTGCCTCTGGAGCAACAATTATGTCTTTGGCCACATGTGTGCCAGGTACTTCAGCTGGC
TCGCTGAAGCCAACTTTATTGATGGCAGTGATGCGGCACTGGTACTCTGCCTTATCGATG
AGGTTCTGGATGACGTAGTTGGTCTCCTGCAGGTTCCTGGGGACATTGCAGCGGATCCAG
TCTGCAGTGCTGGTCCTCTTGCACTCCACCAAGTAACCAATGATAGGGCTTCCACCATCA
TTGGCTGGAGCAGTCCAGGTAAGACTGATGGTGCAGTGGGTGGTGTCTGTCACACTTGGG
TTAATGACAGGG
>contig07921  gene=isogroup00019  length=795  
GAAGATCAAGATCCAGGAGTTTAAGGGAGGTTACCACCAGCTGGTCATCACCGAGGCTGA
TGATGAAGATTCAACTGTGTACCAGATCAGGGCTACCAACCAGGGAGGCTCCATTTGTGC
TACAGTCTCTCTGGATGTTGAAATCCCTGCCAAGATCCACCTGCCGAAGAACCTGAAGGA
CAAGGAAGCCATCCCCGCCCTGCGTGGAGAAGTGGTCAATATCAAGATTCCTTTCGATGG
CAAACCAGATCCTGTCATCACATGGCAGAAGGGACAAGATCTCATCGACAGTAATGGCCA
CTACCAGGTCATCGTCACCAGATCTTTCACTTCTTTGGTATTCCCCAACGGAGTGGAGAA
GAAGGATGCTGGTTTCTATATTGTCTGTGCAAAGAACAGATTTGGTATTGACCAGCAGAC
AGTTGAGCTCGATGTAGCTGACGTGCCTGATCCTCCACGTGGTGTCAAAGCAAGCGATAT
CTCCAGAGATTCAGTGACGCTGAACTGGGTGGCCCCAGCAAATGATGGTGGCAGCAGGGT
CATCAGCTACATTATTGAAAAGTGCCCCACCACTGCTGAAAGGTGGCAGCGTGTTGCCCA
GTCTCGTGACACACACTACACCATTATCAATCTGTTTGGAGGAACTGGCTATCAGTTCAG
AGTCATCGCTGAAAACAAATTTGGACAGAGTGCTCCATCTGAGACCAGCGGACCTGTCAT
GACCAAGGAGGACAAATCAAGAGTTCTGCTATATGACAGGGAGGTTGATGATACTGGACG
TGTACCCAGAGGCAA
>contig07924  gene=isogroup00019  length=1064  
ATGATGATGGCCtGGCTGTAATCACTATCAACAAGGTCACAAGAGCAGATGATGGCACTT
ACAGATGCAAGATTGTGAATGAGTATGGCGAGGACAGTGCCTATGCAGAGCTATTTATCA
ACAGTGTGAGATCTTACCGCGACTTCTTTACCACCCGTGTGGTCAAGAAAACAAAGCGCA
GAGTTGACACTGCCAGAATGCTTCAGAAGCCACCAGAGTTCACACTTCCTCTGGTCAACC
GAACGGCCTACATAGGTGAGGATACACGCTTTGGTGTAACCATCACTGTTCACCCCGAGC
CTCGTGTAATTtGGCACAAATCTGGACAGAAGCTCATCCCTGGACAAGATGACAGGAAaT
ACACTTTCATTAGTGACAAGGGCCTGTACCAGCTCATAATCCGCAACCTGGAATCAGAGG
ATGATGCTGAATACAGTGTTGTGGCCCGCAACAGGTACGGCGATGACAGCTGTAAGGCTC
GTCTTACCGTTGTTCCCCGACCTAAACCAGCAGATCTTACCTTGAGGCCCATGTTCAAAC
GCCTACTTGCAAATGTTGAGTGCAGgGAGGGCCAGAATGTGCGATTTGAGATAAGAGTAT
CCGGCCATCCCACACTGAAGTGGGAGAAGGATGGCACGCCATTAGCCTTTGGACCATCTA
TTGAGGTTGTCCATGAAGGTCTGGATTACTTCATCCTTCATGTAagAGACActCTCCCTG
AGGACTCTGGTGTGTACAGAGTTACTGCAACAAACTCTGCTGGATCTGCCAGTTGCCAGG
CCACACTAAGGGTAGAGCGTGTCACTCATGTGAAGAAGGAATATGAGACCAGTGAAAAGG
AGAAGGGAAAATTAACAGGAAAGGAGGAATTAGaCAAAAAGGTGAGGCTGTCTCAGATTT
TGTCTGGCACTGTAATTGTACCTCTACCACCTGCAGCTGTACAAGCTGTCAGGGAGGCAG
CcACCATGTTCAAACCTGCTGTGACAACTAAGAAGGGTGAGAAGACTGAAGCTGAGATAC
AGAAaGAAAAAGAAGAGAGGAAGAAGCGGGCAGATGAGAAGAGG
>contig07928  gene=isogroup00019  length=636  
TTCGAGTCTTCTCTTCAAACTCAATGCGCTTGAGTTGACTCTTGTAGGAGGAGATTCTCT
GAGCAGTTTTGTGTGGGCGCAGAAGCTCCTGATCTTCTCTCTCTTCATACACCCTCTGCT
TCTGTCTTGGAGCCTTGTGAGTGGCTTTGTCATGACGTTGACGGAGGTCAACAAAACTGG
GGCCAGCCTCGTATTTGGATGGAATTTTGTAGGAGTCATATCTACGGACTTCTTCTCCCT
CTTCGTCATCACTGTAGGCTCTTCTAGGAGATGAGGGACGCAGGGCAGACAGTTCAAAGC
GAACTGGGCTGAGGCTAGGTGGAGAAGCAGAGTAGCCAAGCGCCAGCTCGTCCTCCAGAC
GAAGCCTCTCCTCCTCAGTTCTCTTCATTGACAGGTACTCATTCACAGGCAGCAGCAGCT
CCTCATCTGACAGGTCACCCAGGGATCGTCTCCTGATCCTGTGGTAGGCCTCCATCTCAG
GAGAAGGTGTGCGATGCCTTGCAGGCCTCACAGTCTCCAGGTCATCCTGAGTCATGGATG
AGATGCGCCACTGAGGCTTATAGTGATCCTTGATCCTGATAGGCACCTCATAGAATTGCT
CCCACCTGGAGAGACGAATGCGCTTCATTCTTTTCT
>contig07930  gene=isogroup00019  length=913  
CAGGAAAGGAAAGAAGTATGAGATTGTCGCTAAGGGAGTCCAGAGGATCCTCATCGTTCA
CAAGTCCGTGTTCGATGATGAGGCCGAGTACGAATGTGATGCCAGGACCTCCAAGACCTC
CGCGCTGCTCACTGTCATCGAGGAGGCAGCCAGGTTCACCAAGAACCTGTCCAACGTGGA
GGGAACAGAGACGGACAGCGTGAAGATGATCTGCGAGGTGTCAAAGGCCTCTGCCGATGT
CATATGGTACAAAGGAGACGAGGAGCTGCCGGAGGGCGGCCGCTATGATCAGCTCCTGGA
TGGACGCAAGAGGATCCTGATCATCCAGGATCTGAGGATGGAGGACGGCGGAGAGTACAA
CTGCAGGCTGAGTCCCACCGTCAAGACGTCTGCCACACTCAAACTCAATGAACTTGCAGC
CGAGTTCATTGCCCGCCCTCAGAACAAGGAGGTGGTGGAAGGTGAGAAGGCTGAGTTCTC
TTGCTCCGTCTCCAAGGAAACCTATGAGGTCAAATGGTTCAGAGGTGACAAGGAGGTTGA
AGCCGGGGACAAATATACTATTGTCAGTGAAGGAAAGAGAAGAGCTCTTATTGTGAAAAA
TTGCGAGCTGAAGGATGAGGGAGGCTACGTTGCTCGCATTGGCAGCGTTAAGGCCTCAGC
TGATCTGTATGTGATTGAAAAACTGAGGATCATCACGCCGATTAAAGACACAGAGGTGAA
GGAGGGAAGTGAGATTGTGTTCAACTGCGAGACGAACACAGAGGGAGCGAAGGCCAAGTG
GCTTAAGAATGAGGAGACCATATTCGAGAGCAGCAAGTACATGATGGCTCAGAGGGACAA
CGTCTTCTCTCTTAGGATCAGAGATGCAAGTAAGGCCGACGAGGCCAGCTACACCATCAC
CCTGACCAATCAG
>contig07932  gene=isogroup00019  length=2525  
AGATATTCCTTTCCTTCGATCACATCTGTGACTGTGTGCTCCAGGTCCAGGACACCAGTT
GCCACTTTGGCCCAGGTCTTGCGGGACACTTCTCTCTTCTCAATCTGGTAGTGGGTGACT
GGACTTCCTCCATCGTGCTCTGGAACCTCCCACATCAGGTGGACATGGCGTCGAGTTACC
TCAGCAACCTTGAAGTCCTTTGGAGCACTGGGGCATGCGATGACGTTGACTTCGATCTCT
CCAGAGACAGACGAAACGTCGTTCTCCAGCTGCAGGGTGTAGGTGCCTTTGTCTGGACGG
ACACTCGGCATGATTGTCAGCTCAGTGTACGTGGGCTTTGTCACCATGGAGACACGCTCA
TCCGCGGCTGTCAGCTCCTTCTCTCCGAAGGTCCACTTGGCGACAGGGGTTGGGTATCCA
TTGATGGGGACTCTGATGGTGAGAGGCTGAGGGACGATGACCTCCAGGCCGTTGCGGAAG
GCACTCAAGTCCAAGGTTGGACCGACGTGAGGATCGTCAGCAAGCAGTGGTCCGACTTGC
TCAGCTGGATCAGAGCAACCGGCGGCATTCTCAGCAAAAACTCTGTAGAGGTACTTCTGA
CCTGGTTTCAGACCAGACACTCTGTAGGAGAGGTCAGGACACAGTCTGGCGTTGCAGCGG
AGCCACTTTTCGGTGCCCTCGTCACATTTCTCGATGATGTATCCAGTGATCATGCTGCCA
CCGTTGCTGGTCGGTGTCTCCCAAGTCAGCGTGACCGCTGTCTTTATTTGGTCGCAGTAG
TTCAGATTCAGAGGTGGGCTTGGCCTCTCGATGGGATCCATTATTTTGACGGGGCTGGTG
GCGGCGCTGGGCCTGCCTATGCCAGCTTTGTTCTCAGCGCGGACTCTGAAGATGTACTCC
TTGTTCTCCACTACGTCATTCAGTGCTGCAGAGCGATCCTTAGCATCACAGACCATGGCT
GCCTCCCACTTCACGGAGGTCCTGTCACGGAGCTCGATCACGTAGGCGGTGATCTCGGAG
CCGCCATCAAACTTGGGGGGCTCCCAGGTGACTGTTGCACCAAACTTATTCACCGAGGCG
ACGGCAACATTTTCTGGAGCATCGGGAACATCAAACTTGTTCTTGGCCTGGACAGCATCC
TCTGTGGTGACAATGGGTCCACTGCCAACACGGTTACGGGCACAGACTCTGAACAGGTAG
AAGGACTCTTTCTGGAGGCCGCTGACGCTGTAATCTGGAGTATCAGCGCGGTCTGTCGCC
AGTGTCCAAGTCTTACGCTTCACATCGCGTCTTTCCACCACATAGGCCACAATCTTGCTT
CCACCATCAGTCTCGGGTTCCTCCCAGGCCAAACTGACTTCACCATCAGCGGTGTCAACC
ACTCTCAGGTTCTTAACGGGTCCGGGCACATCGATCACATCGAGGTTGATGAACGCCTCT
CCCTGACCGTGCTTGTTCTTTATCAACACCTTGTACCGTCCCTGGTCCTCCTTGCTGGGG
CTCTTCAGGCGGTACTCAGTCTTATCGGCAGAGGTGTCAATGTTCTGGATGGGCAAACTG
GTCCCCTCGTAGAACCACTCAGCGTCGGCGCGAGGGTAGGCGTCATAGGGCACTGTCATG
ATGAAGGGCTTACCCGCATCTGTTACCAGATTCTGGTCGGTAGTTTTGATCTTTGGAACA
GCTGCCAGCTCCAGCTTGGCTCTGGCATCCTTGTCTTTGGCCACAATCCTATACTCTCCC
TGATCTCGAGGTCTGATCTCACAGACCTGAAGCCTGTGGATTTTACCCTCGCTGATCATC
TGGTATTTGTCTCCTTGTACGATAATCATGTTGTTCCTCATCCACTTGACCTCCACTCTG
TCTTTGTTCAGCTCCACCTCAAACACAATGTCCGAGCCCGGAGGTTCAAACATGTCCTGA
GGAGGTCTGACGATTTCTACTGGGGTCTCTTCAACAAACAGTCTGGCTCTGGTCCTCCTC
TCATCCACACCACAGGCGTATTCACATTCATCATCAGGTCTGCACACCTTGATGATCAGT
CTGCACGTCTTGCCTTCTTTTTCCATGTGATATCTCGGTCCTTCTCTGATCTCTCGTCCA
TTCCTGTACCACTTCACTGCAGCCTTCTCCTTGCTCAGCTTGCAGGTGAACTCGGCATCC
TCAAACTCTGTGATGGTCTGGTCTTTGAGCTGCGTGGTGAAGTCAGTGGGCGCCTCGCTG
ATAATCAGCTCGGCTGCGCACTTGTCGTCTCCGACCACGGCGGTGTACTCGCCCTCGTCG
TCCATCACGCAGTCCTTGATGGTCAGCGTGTGTTTAAGGTTGTCGACTCTATAGACGATA
CGTTTGCTGAGCGTCACCTCCTGGCCGGCCTTCATCCACTTCACGGTCACGTCGGGTCTG
TTCACCTTGCACATGAAGCTGATGGTCTTCTTCTCCTGAGTCTCAATGTCCTCGATGGGA
TCCAGGAATTTGAGTTTCTCCTCTGCAACTGTGGCCTTGGCGGTGCACTTGGCGTGTTCT
GCTCT
>contig07940  gene=isogroup00019  length=895  
GAGGTTGGCTTTAGTTTTATCGGAGCCACAGTCGCAGGTGTACTCTCCGATGTTTCCCTt
CtCcGCCTTCCTGACTGTCAGGATGCGCTTCTTGCCGTCGGAGCTGATGGCGATGTTCTT
GGAGGGCGTGATCTCCTTCCCGTCCTTGAACCATTTCACCTCGGCGACGGACTTGCTCAG
TTCACAGACCAGCTTCACCTCATCCTTCTCCACGGCGGTGTaGTTCTGCAGCTTGGTTGT
GAAATaCACGTCGCCCTCGATGACGGTGAGCATGGCAGTCACAGACTTGTCCATGGCCTC
GACTTTGATCATGGATGTGTCGTCGATGGTGACCtCCTTGAAGGCCAGCATGTGCACCTT
TCCGTGGTCCGACATGTGCACcACCTTGCTGGGATGCAGACGGACGTCGTTTTTGTACCA
GACCACAGGGACCTTGTCGTGGGAGAGTTCGACGCTGAACTCGGCTGTTtCGCGCTCCTT
CACTGTCACATCCTTAAtCGGTTTGGCAAACTCTAAACGAaTACCTtGtAtGACGAGTTT
GCCGGTCGTCCTCTTGTCCTCGGCCTCAAACATGTACTTGGCCTCGTCGTCGAAGGCGGC
CGAGCGGATCACCAGAACATACATGTTtCCTTCCTGTATCATCTCGtACTTGTCGTCGCT
CTGCAGCTCCTGAGAGCCTTTCAGCCAGCGGAAaCTCTTCGGGGGTCTCGACACCTCGAG
CTCGAACCTCgCCTCGTCCTTCTCGTACACCTGAACGTCACTCAGCGGTGTGAGGAAGTT
CAGTGGAAGTTCTTTGACCTTCAaGGTTAGCTGAACATTTGgCGTTGGCGgCCGcGTACG
ACACCTCGCCGgTCATGGCCACTTTACAGTTGTAGAGGATCAGCGTGTGTTTGCC
>contig07949  gene=isogroup00019  length=620  
GGCTCAACACTCTGAAGCCAAGAATCTGCATAACAAATATGCCATTGCTGAGgAGTTGAG
CAGAAGCTCATCCCTGGACAAGACGACAGGAGATACACTTtCGAAAGTtCCTtGtAGGAG
CtGGTGATGATCTATGACTTCATTTCTGGTGCTGACATTTTtGAGCGCCTCAACACAGCT
GAGTTTGAGCTTAATGAGCGTGAGATTGtCAACTACATCAGgCAGATCTGCTCAGCTCTT
GAGTTCCTGCAtGGTGAGAGCTATGGACATTTTGATATCAGACCTGAGAACATCGTGTAC
ACGACTAGAACCAGTTCTAATGTTAAGATTATTGAGCTGGGCCAGTCCAGACATCTAACT
CCTGGAGAACAAATCAAGATCCAGTATACCACTGCAGAGTATGCTGCCCCTGAGATCCAC
CAGTGTGACATGGTTAGCAGTGTCACTGATATGTGGGCAGTTGGTGTCCTTGCCTATGTC
CTCCTCAGTGGACTTAATCCATTCACAGCAGAAACCAACCAACAAATGATTGACAACATC
TCCAATGCAGCCTACACCTATGATGATGAGTCCTTCAAGCAGGTCAGTGTTGAATCACTG
GACTTTACAGACCGCCTAAT
>contig07978  gene=isogroup00019  length=951  
CCCTGACAGCTTGTACAGCTGCAGGTGGTAGAGGTACAATTACAGTGCCAGACAAAATCT
GAGACAGCCTCACCTTTTTGTCTAATTCCTCCTTTCCTGTTAATTTTCCCTTCTCCTTTT
CACTGGTCTCATATTCCTTCTTCACATGAGTGACACGCTCTACCCTTAGTGTGGCCTGGC
AACTGGCAGATCCAGCAGAGTTTGTTGCAGTAACTCTGTACACACCAGAGTCCTCAGGGA
GAGTGTCTCTTACATGAAGGATGAAGTAATCCAGACCTTCATGGACAACCTCAATAGATG
GTCCAAAGGCTAATGGCGTGCCATCCTTCTCCCACTTCAGTGTGGGATGGCCGGATACTC
TTATCTCAAATCGCACATTCTGGCCCTCCCTGCACTCAACATTTGCAAGTAGGCGTTTGA
ACATGGGCCTCAAGGTAAGATCTGCTGGTTTAGGTCGGGGAACAACGGTAAGACGAGCCT
TACAGCTGTCATCGCCGTACCTGTTGCGGGCCACAACACTGTATTCAGCATCATCCTCTG
ATTCCAGGTTGCGGATTATGAGCTGGTACAGGCCCTTGTCACTAATGAAAGTGTATTTCC
TGTCATCTTGTCCAGGGATGAGCTTCTGTCCAGATTTGTGCCAAATTACACGAGGCTCGG
GGTGAACAGTGATGGTTACACCAAAGCGTGTATCCTCACCTATGTAGGCCGTTCGGTTGA
CCAGAGGAAGTGTGAACTCTGGTGGCTTCTGAAGCATTCTGGCAGTGTCAACTCTGCGCT
TTGTTTTCTTGACCACACGGGTGGTAAAGAAGTCGCGGTAAGATCTCACACTGTTGATAA
ATAGCTCTGCATAGGCACTGTCCTCGCCATACTCATTCACAATCTTGCATCTGTAAGTGC
CATCATCTGCTCTTGTGACCTTGTTGATAGTGATTACAGCCAGGCCATCAT
>contig08006  gene=isogroup00020  length=634  
TTGAAGAAGGCTTTTcctaagCAGTGGTATCAaCGCAGAgTaCGgGggCTCTCCGTACGG
CACCCTAGCTGAAGACGAAACATGCCAGCTAAAGGTCCTTTGCAGTCTGTCCAGGTCTTT
GGACGTAAAAAAaCCGCCACAGCAGTTGCTCACTGCAAGAGGGGGAATGGCCTcATCAAG
GTGAACGGCAGACCCCTGGAGATGGTGGAGCCTGCCACCCTCCAGTACAAGCTCcTGGAG
CCAGTGCTGCTGCTGGGCAAGGAGCGTTTTGCTGGAGTTGACATCAGAGTCAGAGTGAAG
GGTGGTGGACATGTCGCACAGATCTACGCTATCCGTCAGTCCATCTCCAAAGCCCTGGTT
GCCTACTACCAGAAGTATGTGGATGAGGCCTCCAAGAAGGAGATCAAGGACATCCTGATC
CAGTACGACAGGACCCTGCTGGTCGCCGATCCACGTCGCTGCGAGTCCAAGAAGTTCGGT
GGACCTGGAGCTCGTGCCCGCTACCAGAAGTCCTACCGTTAATCCCCcTGTACATTTTCA
TAATAAATTGGAGGAACAAAagaaaaaaaaaaaaaAAAAAAAAAacAAAAAAAAAAAcAA
AAAAAAAAAcaaaaaaaaaaaaaaaaCGtAAAAa
>isotig00002  gene=isogroup00021  length=2080  numContigs=16
GGGTTTTATGCCTGCATTAAAAGCTAAACTGCCCTTTTCCCCATCGCCTtACGCCAAGGG
TAGGGGGGTGTGCATAGGCAGAAATTAACCTCTGCTTAAAACTTTCTTTAGTGAAAGTTC
ATACTTACACTTTCTTGTGTTTTAAACCTCTTTTCATCCGCTTGTTTCAAGCGCGCAGAG
GCTTTTTGCAATTGCTGATTTTTCATAATACCAAAAGACAACGTAACTTGAGCTAAGATG
ATTGACACAGTGACAGGACCTGGAGCACAGCCTTTCGCAGTTCAGCTGAAGGCCCTGACA
GATCTGGAGGGCCGATACCAACCAAAGCTGAGCGGCCTGAGGCTCATCGAGAGCTCCCAG
GACAATGGCCTCAGGATGACcACCCGACTGAGGGAGTTGGAGGTGAAGGATCTGCTCTCC
CTGACCAGGTTCTTtGGGTTCAGCTCAGACACGTTCTCGCTGGCCATCAGCTTGCTCGAT
CGATTCCTCTCTGTGATGAAGATTCAACCAAAGCACCTGTCCTGTGTGGGCCTGTGTTGC
TTCTACATTGCCATTAAGTCCTCGGAAGAAGAGAAGAACGTGCCTCTGGCCAACGACCTG
ATCCGCATCAGTCAGAATCGCTTCACAGTGTCTGATATGATGAGGATGGAGAAGATCATC
ATGGAGAAGCTCTACTGGAAGGTGAAGGCCCCCACAGCTCTCCGCTTTCTCCGCCTCTTT
CACAGCCACATTCAGGAGCAGCTCAACGCTGAGAGCAAGAAGATCCTGAGCCTTGAGAGA
CTGGAGGCTCAGCTGAAAGCCTGTCACTGCTCATTTGTCTTCTCCAAAATAAAGCCATCT
CTGCTCGCCATGGCTCTCCTGTGTTATGAGGCTCAGGAACAACATGACCCTGAGAACACT
GACAAAATATTTGAGGTCCTAAAAAGTTTGCAGCAGCAGCTGAACATAAGAGATGGGGAC
CTAGTTTGTGTGCGGGAGCTGGTTGGAAAATGCCTGGCTGAATATGCCACCACCAGGTGC
TCCAGGCCTAACAGCCAGAGGCTTCGCTGGTGTATTTCGGGAAGAACTGCACGTCAGCTG
AAGCACAGCTACTACAAGATCACTCATCTTCCCACCATACCTGAGTCAGCTTATTAAACC
TGGGGGTACAAATAGGTGACCTTGCACGCAGAGAAAAGTAAACAACGGTCCCCACATAAC
TTTTGGGTGACTTTCTTGCAGTGTGGTCGCCTGGTACAGCCCAGTTATTTTCCTTACAGA
TATTCATCGTAGATGATGGATGTCTTTAAGGAAAAGTTTAGAATGTAACGGTTTTCCTCA
AGTTTGTTCGTTGTCATACATTGATCATGCACACTGCATTTAATCAGCCTCAATGATGAG
GAGTATCACTTATCTACAACCATCCTGCTAAGTTTTACTTTCCTGGTTGAGTTGCTTGCA
CAAGTGTACAGTATGTTCTTGTTTAAATCCGTACCAAGGTGTTTGGTATTTCCTTGAACG
GGTTGCTGGTTTTAAGCTCATAAGTATAGAACCACCTAGGTCCTCAGTCCACCATGTGGA
AGAGGAGGGAGAAGGATTTTGTGAACAGCAAAAATGGAACCAAGAAATCGGGCCCAAAAT
CCTTAACTCCCACCCTAGGTTGCTAAACTGTCCTGAATGCACACTCCTACCCAAGGTGAT
tTTTTGTTTTTATTTtGATATGGCGAGGGAGCTCCGGTTTTCtCCGGTGAAGTGAGGCTA
GTGACGATCTCCTCATGCATGGCTAACCATACTGTGCTGAAATGTCAGCGGTTACAGATG
AGCTGTTTTCACAGATTTGTGTGTACACAGAGTGAAGCACCACATGTGTTAATTGATTTC
AGTTGTCAATTATGCAGAGAACACAAaGAAAATGATCATTGCAGTGGAAATGTGGGTTGG
AAGTTGTCTTGCATTtTTCTTTGCCAGTTTCCCTGTCTAGTTTAAGTTTCTTTAGTGACA
AAAATAAAGTGTTCTCAAATTCAAAATGGCTAATTGAACACACCATCTGGTTAACCTTAT
ACTTGTACCTTTCAATAAAACTTTATTGAAAaGCCAAAAA
>isotig00003  gene=isogroup00021  length=2081  numContigs=17
GGGTTTTATGCCTGCATTAAAAGCTAAACTGCCCTTTTCCCCATCGCCTtACGCCAAGGG
TAGGGGGGTGTGCATAGGCAGAAATTAACCTCTGCTTAAAACTTTCTTTAGTGAAAGTTC
ATACTTACACTTTCTTGTGTTTTAAACCTCTTTTCATCCGCTTGTTTCAAGCGCGCAGAG
GCTTTTTGCAATTGCTGATTTTTCATAATACCAAAAGACAACGTAACTTGAGCTAAGATG
ATTGACACAGTGACAGGACCTGGAGCACAGCCTTTCGCAGTTCAGCTGAAGGCCCTGACA
GATCTGGAGGGCCGATACCAACCAAAGCTGAGCGGCCTGAGGCTCATCGAGAGCTCCCAG
GACAATGGCCTCAGGATGACcACCCGACTGAGGGAGTTGGAGGTGAAGGATCTGCTCTCC
CTGACCAGGTTCTTtGGGTTCAGCTCAGACACGTTCTCGCTGGCCATCAGCTTGCTCGAT
CGATTCCTCTCTGTGATGAAGATTCAACCAAAGCACCTGTCCTGTGTGGGCCTGTGTTGC
TTCTACATTGCCATTAAGTCCTCGGAAGAAGAGAAGAACGTGCCTCTGGCCAACGACCTG
ATCCGCATCAGTCAGAATCGCTTCACAGTGTCTGATATGATGAGGATGGAGAAGATCATC
ATGGAGAAGCTCTACTGGAAGGTGAAGGCCCCCACAGCTCTCCGCTTTCTCCGCCTCTTT
CACAGCCACATTCAGGAGCAGCTCAACGCTGAGAGCAAGAAGATCCTGAGCCTTGAGAGA
CTGGAGGCTCAGCTGAAAGCCTGTCACTGCTCATTTGTCTTCTCCAAAATAAAGCCATCT
CTGCTCGCCATGGCTCTCCTGTGTTATGAGGCTCAGGAACAACATGACCCTGAGAACACT
GACAAAATATTTGAGGTCCTAAAAAGTTTGCAGCAGCAGCTGAACATAAGAGATGGGGAC
CTAGTTTGTGTGCGGGAGCTGGTTGGAAAATGCCTGGCTGAATATGCCACCACCAGGTGC
TCCAGGCCTAACAGCCAGAGGCTTCGCTGGTGTATTTCGGGAAGAACTGCACGTCAGCTG
AAGCACAGCTACTACAAGATCACTCATCTTCCCACCATACCTGAGTCAGCTTATTAAACC
TGGGGGTACAAATAGGTGACCTTGCACGCAGAGAAAAGTAAACAACGGTCCCCACATAAC
TTTTGGGTGACTTTCTTGCAGTGTGGTCGCCTGGTACAGCCCAGTTATTTTCCTTACAGA
TATTCATCGTAGATGATGGATGTCTTTAAGGAAAAGTTTAGAATGTAACGGTTTTCCTCA
AGTTTGTTCGTTGTCATACATTGATCATGCACACTGCATTTAAtCAGCCTCAATGATGAG
GAGTATCACTTATCTACAaCCATCCTGCTtAAGTTTtACTTTCCTGGTTGAGTTGCTTGC
aCAAGTGTACAGTATGTtCTtGTTTAAATCCGTACCAAGGTGTTTGGTATTTCCTTGAAC
GGGTTGCTGGTTTTAAGCTCATAAGTATAGAACCACCTAGGTCCTCAGTCCACCATGTGG
AAGAGGAGGGAGAAGGATTTTGTGAACAGCAAAAATGGAACCAAGAAATCGGGCCCAAAA
TCCTTAACTCCCACCCTAGGTTGCTAAACTGTCCTGAATGCACACTCCTACCCAAGGTGA
TtTTTTGTTTTTATTTtGATATGGCGAGGGAGCTCCGGTTTTCtCCGGTGAAGTGAGGCT
AGTGACGATCTCCTCATGCATGGCTAACCATACTGTGCTGAAATGTCAGCGGTTACAGAT
GAGCTGTTTTCACAGATTTGTGTGTACACAGAGTGAAGCACCACATGTGTTAATTGATTT
CAGTTGTCAATTATGCAGAGAACACAAaGAAAATGATCATTGCAGTGGAAATGTGGGTTG
GAAGTTGTCTTGCATTtTTCTTTGCCAGTTTCCCTGTCTAGTTTAAGTTTCTTTAGTGAC
AAAAATAAAGTGTTCTCAAATTCAAAATGGCTAATTGAACACACCATCTGGTTAACCTTA
TACTTGTACCTTTCAATAAAACTTTATTGAAAaGCCAAAAA
>isotig00004  gene=isogroup00021  length=1197  numContigs=7
GGGTTTTATGCCTGCATTAAAAGCTAAACTGCCCTTTTCCCCATCGCCTtACGCCAAGGG
TAGGGGGGTGTGCATAGGCAGAAATTAACCTCTGCTTAAAACTTTCTTTAGTGAAAGTTC
ATACTTACACTTTCTTGTGTTTTAAACCTCTTTTCATCCGCTTGTTTCAAGCGCGCAGAG
GCTTTTTGCAATTGCTGATTTTTCATAATACCAAAAGACAACGTAACTTGAGCTAAGATG
ATTGACACAGTGACAGGACCTGGAGCACAGCCTTTCGCAGTTCAGCTGAAGGCCCTGACA
GATCTGGAGGGCCGATACCAACCAAAGCTGAGCGGCCTGAGGCTCATCGAGAGCTCCCAG
GACAATGGCCTCAGGATGACcACCCGACTGAGGGAGTTGGAGGTGAAGGATCTGCTCTCC
CTGACCAGGTTCTTtGGGTTCAGCTCAGACACGTTCTCGCTGGCCATCAGCTTGCTCGAT
CGATTCCTCTCTGTGATGAAGATTCAACCAAAGCACCTGTCCTGTGTGGGCCTGTGTTGC
TTCTACATTGCCATTAAGTCCTCGGAAGAAGAGAAGAACGTGCCTCTGGCCAACGACCTG
ATCCGCATCAGTCAGAATCGCTTCACAGTGTCTGATATGATGAGGATGGAGAAGATCATC
ATGGAGAAGCTCTACTGGAAGGTGAAGGCCCCCACAGCTCTCCGCTTTCTCCGCCTCTTT
CACAGCCACATTCAGGAGCAGCTCAACGCTGAGAGCAAGAAGATCCTGAGCCTTGAGAGA
CTGGAGGCTCAGCTGAAAGCCTGTCACTGCTCATTTGTCTTCTCCAAAATAAAGCCATCT
CTGCTCGCCATGGCTCTCCTGTGTTATGAGGCTCAGGAACAACATGACCCTGAGAACACT
GACAAAATATTTGAGGTCCTAAAAAGTTTGCAGCAGCAGCTGAACATAAGAGATGGGGAC
CTAGTTTGTGTGCGGGAGCTGGTTGGAAAATGCCTGGCTGAATATGCCACCACCAGGTGC
TCCAGGCCTAACAGCCAGAGGCTtcGCTGGTGTATTTCGGGAAGAACTGCACGTCAGCTG
AAGCACAGCTACTACAAGATCACTCATCTTCCCACCaTACCTGAGTCAGCTTATTAAACC
TGGGGTACAAATAGGTGACCTTGCACGCAGGGAAAGTAACAACGGTCCCCACATAAC
>isotig00005  gene=isogroup00021  length=586  numContigs=8
CAGTCGgTACTTTTTtCTtTTTtGCTGTTCACAAAATCCTTCTCCCTCCTCAGTCCACCA
TGTGGAAGAGGAGGGAGAAGGATTTTGTGAACAGCAAAAATGGAACCAAGAAATCGGGCC
CAAAATCCTTAACTCCCACCCTAGGTTGCTAAACTGTCCTGAATGCACACTCCTACCCAA
GGTGATtTTTTGTTTTTATTTtGATATGGCGAGGGAGCTCCGGTTTTCtCCGGTGAAGTG
AGGCTAGTGACGATCTCCTCATGCATGGCTAACCATACTGTGCTGAAATGTCAGCGGTTA
CAGATGAGCTGTTTTCACAGATTTGTGTGTACACAGAGTGAAGCACCACATGTGTTAATT
GATTTCAGTTGTCAATTATGCAGAGAACACAAaGAAAATGATCATTGCAGTGGAAATGTG
GGTTGGAAGTTGTCTTGCATTtTTCTTTGCCAGTTTCCCTGTCTAGTTTAAGTTTCTTTA
GTGACAAAAATAAAGTGTTCTCAAATTCAAAATGGCTAATTGAACACACCATCTGGTTAA
CCTTATACTTGTACCTTTCAATAAAACTTTATTGAAAaGCCAAAAA
>contig08172  gene=isogroup00022  length=3101  
TACAGGAGACAGTGTTtGGTGTTGAGTTGTGCTGATTATCAtGTTTtCATTCATGATTtC
TCtCTTTTTTTtAAGCCAAATGtcTCAGATGGAATGTGAACGGATATCAGTTCGAAGGAA
ACTTACTTGAACTTTGGCTTCTCCTCTGCAGgTTAGGAAATGAAGAGGGGACAAGTACAT
GTCATCGGGTTaGAAaCACCACAGATTATTTCATTTCTCAGGCATGACATGGATTAAACT
GCATGGTTtGGTCTACGTGACACATCAGATTGAGGTTAAAGAtGtAGCCTTGTTTGAGTC
aGGGTTAGGGTgACAGAAAGATACTGACAGAGCAAAAaCTGAATCAGACAGTTTTtcGAC
AGGAGATCGTCTGTGAGTGcAGCTACCGTagATCTGAATGTGTTtCTTtCGtAAAAaaCa
TCAGTTTtCttGTTTTttCATCGATTGAGACGTCACTTTGACTCAATGTGTgCCATGTTT
tGTtGgCTTGaCCCCAAAAAaTGTTTACACAAGCAAGACAAAGTGAGTTtCCCCTTTTTC
TTTCTTTAGTTTGAACCCAGATTCGGGCGGCTCCATGCCATGCAAGATGACGAGTCACAT
AGCAAGAGAGTAACGGTGGGGTCGCTGCGCAGTGAAGCACGTGTTAGCATCTCATATTCT
TTCACCCTTTTTCTCCTCTAGCACTTTTGATtATTTTTTtAacAAaCAaCTCTTTCAATA
AGCTTttAAAATTGTGTGTTTTTtCCGTCAGAaTTCAATCTCTCAGTACCAATtGGGCAG
CGCTCCTGGACTTTGAACGACAGATAAAATTtGGACAGACATTTTCTGTGAACAGCAGGC
GTTCCCCcGAGAACAGACGTCAGACCTGGACCCTGGTGGTCCTCCCAAAACCAGAATGAC
AGATTTTTTTTTTtGAAAGTTCTTTTGAAATCAACATACCTTCCTCTTCAACGGCCTCTG
CATGCAGCAAGCATCCAAAACAAAAGCAGAATGAACAACAGTGTTAGCAAGCATCGAACT
GTAACTGCAAATACAGAGAAACTATGAAACTGTGGCACGAAGAGATACGTATCGTAAATT
CTCAAACAATCGCCAAGTTTTTAAGAAATAAGTTGATACTCAACACATTTTCCCTGTTGG
ATTTTTCTGGATTATTCGATGTTATTTGGTCAAAAAAGGAAATATTGATcAGTGGTTCCC
AAAgtCTCAAAGCTTTTTGTAGTATCATTTTATTGCTACGTCCACTTCACTACATTTCTG
AgACCAATATTGTTCTTTTTACTCACAAATTGTTTTCATATTCCATTTCTAACTTAAGTT
GCTTGTTACTTTTCAGATTGAATGTTGCATCAAAGCCAAAAAAGAacATTTTTCATTATT
AAAAGGAAAAAAaTGAAAACGACAAATAACTATAATCTGAAAAATgCTATATAATGGATA
ACAGGACACAAACAGGACACTATAATTTACTTTcATTCATCCTTTTGATAGTTAAATACa
TTTAATATCAGATACTTTAAGACTTTTATTTAAAGGCTATTCATACGGGCGaCcTTCAGT
AATATTTTAACAcGATATCTTTACATTTCCTCAGGTACATCGGGTCCTTGACAaCATCCT
TTTTtGTTTTGTTTGTCcAcAAGCTAAAGATATTCAGTTtAGGAGTAAAGAAACCAGAAA
ATATTACcATTtAAGAcGCTGGAATCAAAGAATTTTGATTCAGACTGATTCACAGGTTGT
CAAAATAGCCGATTGCTTTAATAGTTTACCACTTTTCAATTAATCAACTAATCATTGCAG
CTCTACTGTTACCTGTCCTCATTCATGCTAAGAATAAGaGGTAAAATTTAACCTGAAGAG
TGGAAGCAGTCAGGAAACACACTGCTCCAAAAAaTATATGACAAAATAAAGTTTTtGAAT
AAAAACCTGCCGGTTGTATTTAAGGCCAGTATTTAAGAAATTGACGATtGGCGACATGAA
TTCGTAGAAGCCACAGTTTCACGTTCAAGCAGCTCAACAGAATTAAATCCTTTAACATTT
AAATCTGCATTCACAcGCCATCAGACAcTTCACtGACTCCTCAACAAAGTGTGGAAGCTG
GAGTCAGGGCAGATCTCAGCACTTCTCTTAACTTTGAGTAAaGTTTCTGAATTAAATGAA
TTTCTACTTAATGGCATGTGAATGCAACACCAAATTTACCATTAGCATATTAGCATAATG
GAGCAGTAAGCgAATGTGGAAAAAGATGAACTATGAGACATCTTTTTCtcGTCTCTTTAT
GTAGTCAACATGTTTGTTTTCATGCCCAGCAGCACATGgTCTCCCcTTTTAACAGAGgCA
GCTCCAGATATAaGTTTGGATGTAATCTGATATTTACcTTCGTTAAATCTTGAAAAAaCA
AACATGTACGCCAAAGTATTAGCATTATATTAGCGCCCAGAGTACAAAcAGTACAGTAGA
GTTAGAcTGATAAAAGAGGCCAAAAGACTTTTtCATAAAGTAAATATTCTGTTTGCAAAa
GAAaGTTtCTTCACTGTGAATGTTTGCAGTGGCTGTATTGAagCCTGCAGTAGCTATGCT
AACATGTTagCATTGAAaaCTTattCATCAAaGAAGTTTTtACtTTTTTTCTTTGCATTA
AATTGACAgAAacatCatcTGATAAATTAATGAAAGTCTGGTCTTCTGTCTGAgAATCTA
ACAGAACAGAATCTGACCCGGATCTCGGGCCGGACTTTGGCTCTTTGTATCAGCCTAAAA
CATGAGCTTCATTGCAAAAGTACTCAAATATTAGTCGTACAGTAACTGTAGAATATTTAT
GAAGGATCATTTTCAACATATCTACGTATGTTCAAATGTTTACAGTAAATATAAAACAGT
TATCATGTCCCAGCTTTGGGCCCTTTGAGTGCTACATAAATGGGCCGTCTTGGACTTAGA
GGTGAAAGGAaGGTAGCGTTAGCATTAGCAGACATGGTGAACATGTGTGCAGATCTAGAT
TAGTCAGGtCTGTCTGGCTTGGCCATaGCCTGCGGAGCACACcTGtcgcctggggaaaag
gatgatagaaTAcccccTccccccTCCATGtcacatacctt
>contig08198  gene=isogroup00022  length=944  
ttgCAGTTGTTTGAGTGTTTTATTAAGACATGTCAAAAGGAAATGGTTAAATTACATCAT
TGTTGGTACCAAACAACAGTGATAAAGTGTTCCTGTAAATAAAAAGCTGACGCTCGTAGT
TTTAGTCCACTTCCTCAATAGTAGGGCCgTTAGAGCTGCCTCCTGCCTGGCTGCCACAGC
TTCCCGAAGGCGCTGCTCCCTGGTACAACTTTGTCACAATTGGCTTGCACACTTTCTCCA
GTTCGTTCTGCTGATGCTCGTACTCGTCTTTCTCTGCCAGCTGATTGTTCTCCAGCCAGG
AGATTGTCTGGTTGCACTTGTCAATGACCATCTTTTTGTCCTCCTCACTGATCTTTCCTT
TCATGTTCTCGTCCTCTACACTGCTCTTCATGTGGTAGGCGTACGACTCCAGTGAGTTCT
TCGCTGCGATCTTCTCCCTCTGCATGTCGTCCTCAGCCTTGTACTTTTCAGAGTCCTGCA
CCATCCGCTCAATCTCCTCTTTGCTCAGTCGGCCCTTGTCATTGGTGATGGTGATTTTGT
TTtCTTTGCCGGTGCTTTTGTCGACGGCGGACACATTGAGGATGCCGTTGGCGTCGATGT
CGAAAGTCACCTCCACCTGTGGTACACCTCTGGGCGCAGGAGGGATACCTGTGAGCTCAA
ACTTGCCCAGGAGGTTGTTGTCCTTGGTCATGGCCCTCTCCCCCTCGTACACCTGAATCA
GTACACCCGGCTGGTTGTCTGAATACGTGGAGAAGATCTGGGTCTGCTTGCTGGGGATGG
TGGTGTTTCGTTTGATTAGAGGTGTCATGACTCCTCCTGCAGTCTCAATGCCTAGAGACA
GGGGAGCCACGTCCAGCAGCAGCAGATCTTGGACGTTCTCTGAAGTGTCACCCATGAGAA
TAGCAGCCTGGACCGCTGCTCCGTAGGCCACCGCCTCATCTGGG
>contig08202  gene=isogroup00022  length=1115  
TAAGTAGCATCCTTTTCATAATTCAATACACTCAACACCCCTTTACATTGGGTCTAGGTA
CAGTCCGGAGCTCCATGCTGAAGCCCAGAATTATTTCTGAACCTTGCCTAACTGATTTTC
CATCCCTGTAGATATTTATTTGCACTGGACAAAATTTGTTCGTTTGCAGGTTTGGCTTGA
CTCCTCCAGGTTCAAGTTGTGCAATAATGCTCTATCTTTCAAGAAAaCCTGCACATTTAT
ATTATCCTCCCGCTGTGGCATGGTTGCAGGCACCAGTGTTGGCATCAGGACAGTGTCAAA
CATGCTGTGTGAAATCCAAAATCgACACATTTCACACATTTTGCACTGACCTGATGGCAA
CAGGTCCTGCAGCTTTGCATGAACCAATTGCAACTGAGCGgTCGTCCTGAGCTGAaCAGA
aGCcGGgACCTGAAGAGTCCGGCTCTGCTCAGCCCAGGAGGACGGTGTTGTGTATGCTTA
GCATGGATCCCCAGTGTACCCACATTTTGTATTCTGTCAAAAATGGGTACAAACGGGATC
TTTTGATAATGTTCTTCTGCTCCTTTCTTTCTCGGATGGACGTGAAGAATACGATGGTAA
GACGCAGCCTGCAGGCTCCGGATAATAAATCTCATGTCATTGATACTAATTTGTCAGTCA
CTTTaaGAAAAAAaaaaaGAcGTGTGCTCTTACTTCCACTCTCTTACTTTGTGGCATGCT
GATTGACACTAACATTTATTTAAGGTATATGAAATAGACACAGGTTAAAaCAGAGGAGAT
TGCGTCAGGATAGATTTTGTCTCTTTCTGTCTTCCACCACACGGCGGTGCAGTGCAGGTA
TTCCAGGAATCAATCGCATTTCATCCATCAATGACTGACCTTCAaTGACCGACCTTTTCC
CTCCTTTAACTGCTTGCTTTCTCACCTGCCTTAGCAACATCCGGTGGCAGTTTCCCCCcG
AACTGCCGCCTCATGAACCTCCTCATGTCTCCCCCCTTTCATCCACTCACCTCTTCCCCT
GTTTCATTTCTCTTGCTTCCATTAACCCTCTCACCGCCCTTCCTCTCCCCCGGTGACTCG
CTGCATGTTGTGTAGCTGTAGAAGAGGAGGTAGTA
>contig08235  gene=isogroup00022  length=958  
GAGTCACTTAGCCCCAAGGAGGGGTTGGGGGGAGGGGTACTGGGAGTGTTCTGGAAACaT
GGTTGTAACTATAAAAGCAATGGGCCCAAGTCAGTCCAGGCATTACTACAAGAAGAACAA
CAAGGAGGCAAAAGATCAAGACTCACAGGGAACTACTCCAGGAGACTCTGCTGAGATCAT
TCAACATCTTCGAACAGAGATTTTCACTGAAAGAACTCTACAGCAACAATCAAGATGTCT
TCAGCCAAAGGTTTATCTATTGGCATTGATCTGGGCACCACCTATTCTTGTGTCGGGGTC
TTCCAGCATGGCAAAGTGGAGATCATTGCCAATGATCAGGGCAACAGGACCACTCCCAGC
TACGTGGCCTTTACCGACACAGAGAGGCTCATTGGAGATGCTGCCAAGAACCAAGTTGCC
ATGAACCCCAGCAACACTATCTTTGACGCTAAACGACTCATCGGGAGAAAGTTCAACGAC
TCCACTGTCCAGTCTGACATGAAACTCTGGCCTTTCAAGGTGATCAGTGATAACGGAAAG
CCCAAAGTCCAGGTGGAGTATAAAGGGGAGAACAAGGCCTTCTACCCTGAGGAAATTTCC
TCCATGGTCCTGGTAAAAATGAGGGAGATTGCTGAGGCCTATCTGGGACAGAGGGTGTCA
AATGCAGTCATCACAGTTCCAGCTTATTTCAACGACTCACAGAGACAGGCCACCAAAGAT
GCCGGAGTGATCGCTGGACTGAATGTGCTGAGGATCATCAACGAGCCCACAGCTGCAGCC
ATCGCCTATGGCCTGGACAAAGGCAAAAGAGGAGAACGTAACGTGCTCATCTTTGATCTG
GGTGGGGGCACCTTTGATGTGTCCATCCTGACCATCGAGGATGGCATCTTTGAGGTGAAA
GCCACCGCGGGAGACACCCACCTTGGCGGGGAGGACTTTGACAACCGGATGGTCAACC
>contig08285  gene=isogroup00023  length=805  
AGGTGAGAGGTCACAGTGTTtCTCTTCACTTACAGCCACTgaTaTAAAAAAATCAATAAA
ACTATTACTGTTtGTGGCTGTAGAGGTAGTTTGATTTAGTTTATCTGgATCTATTTTAGC
TCAATAAAAACACGATtaTAGATGCATTTACACATAATCATAGgCATTTCATACACACTA
ACACATCCATATATTATATATAAACAAAAACACACGTATGGATAACACTAGTAACACAAA
GTATGTAGGCACGaCACAGTTAACCAACTAAACAATtAATTTATTCATGctAGAGACAca
TTATTGGacGATTTTTCTACCTATtCTACTTTTTGTCTTTGGTcTTTtGTtGTGTTTGTT
TACGCTGCACTGACGCAGCgTTCCTGACTGCTTATGTGCCTTTAAAATCTTGTCCAGaTG
AaTGTCACTtCTATTTCAGgCGgACATTTTCAGATAATTCTCGCTGCAATCCGCAACCTc
tCCGTTtCTTTCTGAGTGCCTTTGATCCACAATATAcAGcAaCAACTGACGTGACTACAA
AACAGaCcGAGATACATTTTTTTtGtACAAAGATCGTCGCAACATTGGTAAAATTCCTAA
ACCAGCCGGAGCGCTACGGATGAGGTTtGGTCGTGATGCTGCACACGGTTGCATAGTAAC
AGTGTGTTtGTTCTTGGGACATCAGTCTAAGAGGTTATATTAGGTACAGCTCCTTTtGtg
TCACCACTGAAAACCCATTAAATaaaaacacaaacaaccctctttgtgtttttgttgcgt
taacgataattccttcttgcttcac
>contig08322  gene=isogroup00024  length=797  
CATGagAGTAAGTACAGAGGGTGCAAAGTaGAACCcAAGACcaCTTCAGCCAAATGTGCC
gTACGTGGTTGTCTAGAGTTGAACGCCTTGGCTCtcGtcTAGTATGTGCATGCAACCAGT
AGAATTCCATCTAGAGAGTAGTTATCTGTGAGCAGGAATCATGTGACGCCGCTTATTCTC
TGTGTTGTCGCTGTGTTTCTGATGAAaCCTCTGTCGAATTGCtGTTGTTCTGTAGCTTGG
TTCGTAACTCAGGTCATCTTGGACCTTGACCCtcTTTTCctGTCATTtCTTTtcAACATA
TTGAGGAAATCTGATCCGAATCATTTtGTTTTACGTCCCTATGGAACCACTGACATCTCG
ACTGATGGTAAATGTAAAATAAATTGTGAAGGATGATGCGAAAACTGGGTCTGGaGTTAA
AAACACTtATCAAAAaaGGCTTTAGAACCTTGTATCCATGCATATGAGTCGAGCcgaCtG
TGTATGTCAGCaCCTTATCACTGTAATTCCTCTATATGCATGGgACCTTGTGTTTTCAGC
CAGAAGTGGAGgTCACCGTTGCAGACTTGTtGTGACTGAGTCAGTcTTTGGTCAtgTTTA
CAACGCAtgtgcTGgagTCTGTCAGGTTAGGTAAGGTATGTGCCTTTGTAATGTCATACA
TGTAGCcTAGATTAGCAGTCAAgaGGTTCTGTTTGTGGCTGGCCTCCTAGCCATAGtcTG
tgTTGTTTAGTGCTGCATGATGGGGATGGGAGCAGAATGCCTTTAGGTtACTAACAGAAC
aTACGCTTGATgcgact
>contig08324  gene=isogroup00024  length=533  
AGTCATGAAGGCTAACATGTTTAATTCTGGGTGTAGATCTGTGGATTATTGCTaGTagCC
AGGCCAAGATTTCGGGTATCAGaCAATGCTGTCTAGTTTTCAAATGTATTCTTGCCATGT
AATACCATATTTAAGAGAAGGCAGACATCTATATGGCCCATATCTCCAAAACTTGACAAG
TCACACAAAATCGATCTACGTGGATAAATAGAACAACAGATCATAAGAAAAaTATGGATT
TTTGATTTTAGGATGAATTGTTTCTTTAAAGATCTAATTCTGGGTTAAATGAAAAAaCAT
ATTTACTTGAGTTATAGTAGTGTTTACAAGACACTGACATGGCCGGACATAAGCCGgTGG
ATAACAAaTGAATAGACCTCAGTGAATGTTGATTTCCACATTAGTCATACGTATTGGAAt
GTTTTtACAGCcAACTTTGTCCAAGAGCTGAaCAACCCCGAGGAACCTCTGCTCCTTGTC
TAATCAAGCGTTTGCCTCCTGCaGTGTAGgTGACAGGCTTCGACAGTGtGgAC
>contig08347  gene=isogroup00024  length=504  
TTTCGACCAGGTATAGGTCAGCTCGAGTGTTTACTCAGCCTTCAAGCCCTCCTTGATGAG
GTTGAGCTCATAGCACAGGGTCTCAAAGCGGTACGCCATACGGATCTGGGCCACGTTGGT
CTTGCGGATGTCGTTGCCCTCTGGACCCTCCTTCAGGTAGTCATGACCCAGGAAGtGGAC
CTTCTCCTCATCAGACAGGGAGCTCTGAATCACACTGTTCCTGGAGATCTCACACATGTC
GCAGGTACTGAGCTTGAAGACCTGGGCTGCAATGGCGTACTCCTCCATCAGGGGTTCCTT
GGTGTAGTGGAACTGCATGGGGTCGTCGGTGGACAGAGACACCACCAGGCCTTTCTTGTG
GAACTCCAGCAGGGGGTTCTTGGCGTACTCCAGGAACAGGCTGTTGTTGCTGAGTGGGGA
CATGGCGATGGGGATCTGGGTCAGGAAGTACAGGTACTGCAGCACAGGACTCTTCTTGAG
GTTGAGGCCGTGAGAGATGTTATC
>contig08384  gene=isogroup00025  length=568  
AGAGTGTCCCCTCTTTTTTATTTAATGTAATATTCCAAATATGACTTCAGAAGTAAGACT
TAGACTTGTCAAGTAACAACAGTACACAAATATATTAAGTTATTCTTTAAACAATTTCTA
TTCAGTCATTGGTGAGAAAATGTTAAATATTCTCAAGGAAAAAGACAAAAATAACCATGA
AAATCAGAAGTGAAGGTGAAACATATATCATTTTGGCCACATGGTGGCAACATATGGTTA
GGTTCAGTTGTCATCATCGTCATCAAAGACGTCAGCTACAGTCTTGTAGATTGATCCAGT
CACTTTGTCAAGAAAACCGTCAGGCTGACAAAGATTTTCACAAACTGGACACAATTGGCA
GAAACTGCACATCTTGCAGTCGTCACAGTGCTCAGCCTTGTCTCCTTCTTCACAAGGACA
TTTGTCACAGCTGTCACAGTGCTCACAGAATTCACACAATGAGCACACAGAGCCTGTATG
ATAGGAACCATCATCATCATCATCATCATCGTCGTCATCGTCATCGTCATCGTCATCATC
GTCATCATCGTCATCGTCATCATCATCA
>contig08393  gene=isogroup00025  length=678  
tagcattacttatggatagtgcagaCCTTCaTACCAACATTTGCCCCTGTCAGTCAGTCT
GACTGCCCCCCTCCTTCTTAGCTTACCCCATAGTTTGGTCAAGCTCTTTTtCTGTCACTC
TCACATTCGTCCTGTCTGTGTCTCCAACGTTGACCAGTTACTGAGAGCTCTCCTCTCAGC
TTCTTTTTGCAGTCTTAACCGATCACACCAGTGCTGCACTGAACTGTAAGACGCTGTCTT
GTTGCAGTCCCAGATTTCAAAGGAGTGCCTCCTGCTTTTCCAACAAGAATTTTTGCCCGG
ACTTGGGAACAAGTGTCTGGATCTCAGCTTGGAATATCATATCTGCACTGGACCTTGTCT
ATTGGATGCCATTATAATTGGTATCCATTTCCTACTGTTGCAGTCTATCTAGTGTGTTTT
ACTCAGAGTAGGTTTGAATTTTTGAGGTTGTGCATTTTGGGGAACAAATTGGCAAGAGCT
GCAGTGCTGGACTCCTGCAGTGTTTCCAGGTTAATTCCTCATTAGTTGGCACGGTCCCGA
ACTGTGAAAATGGCATCGTTGAGAAGTGTGATTCTTGCGCTGTTGCTGGCGCTGCTGTGC
TCCTTCCATACCCCGTTGGCTCCCACTGCCAAGGCACAGGATCTCCCATTCCGCTTCGAG
GAAGGTCTGGCAGCTGAT
>contig08398  gene=isogroup00025  length=1681  
AAAATGCTGATGTGCTGATGCATTACATACAGAATAAATTCTGACCATATGTTGGTAGCA
AATTACATTAATGATGAATGTATATACACATATATATGTATACACACATATATACATATA
TATACACACACAGTTTTTATTATTTGGCACTGGAATCATTTAATACAAATATTAAAGTCA
TGTCAAACTAAGCTGAACAAATGTATAACTTTTCATATGTCATGAAATGCTAAAACAGTG
GATTTGCTGGTAGTTATTCAGATCTTCAGGGAGAAAGTGTTTGGGAAAAGAGAGAAACAT
CTCTTTCTATAAGGATATTAAAGAGTTAATACTCAAATGTCAAATTGTCAAGAGATGAAA
TGGTTGTCTGCTTTTTCTCTTCTTGTTTGGAAAAATGTGATTTTGTGATGACTGTGAAAA
TTCACATGTGGAAAATATGACAATCACTTCTGTTCATATGTCTTTAACCCAACTTTCATT
CATTAAATAAATCAAATGATCATACACTGCCTAACTGCAAATCTGTTACCAAAGGCAGAG
GACTTGTATTAGAGCTGTTTAATGCATGGACAGCACGATTGCCTGTGAAAATGTATTTGG
CTAAGTTACTTGTATAAGGTCCTGAATTCTGAGCTACAGACATTTGTCCCTTGTGAGTAT
CTATTCTGTCTATTCCACAGCATGTTCTTCTGAACTGTGTTTTTAATAAATGTTTTCCTG
GGAAaCTaCAATAGTGGGgTgATACAATAgTTGGgCACACATGCagTATTCaTTAAATGT
AACAGTCAAATGATCATACATTACTTCcAAAGTAAAATGCTGATTACTGGTAGTAGCAAA
TGTAATAACATTCTTATTGTGTATATTGTTAATCTGTCACAGTGGGGAAGTGTACTGTTA
CTAGATATATTTATTCAAATACTGTACTGAAAGACAATTTTGAGGTACTTATACCTTAGT
ATTTCCCTCATATGCCAGATAATATCCCACTATATTTATCCAATATTGTATTAACGGGTT
CCTTTAAAAaTTCATATTTTACATCCAAACCATATTGTCAGCTTATATAAGAATAAAACT
AAaTACATTGTTATAGATTAATTTACCTAGTTGTGTGTAAAATTGTTAAAAACTACTCAT
AAAaCCTAACATTGAATTGGTTAAGTAATGTTTTTCCACTTTTAAAcaGGCACCAATCTG
CTGCATAATGAATACAATTACTTTGACACTTTGATCACTTTTGCTGGTAATCCTTCCGCA
GTTTTATTtAAATGACATTCTGAAGCAAAACTTTATAAgTGTGAAAACTTACATTGTGCT
ATTGCAACTTtCAGGTAGTTTTGAAGTTGATCATGAACTGAAAATGCACTCcATATtAGA
GTATCAAGGCCAAATGAAaTGAaTGAGATGATGATACACAGGTACATTCCAAAAGATTAC
TGAGCAGAAGTTGTTACAAAAAATACTGTGTACTAAAaTTGACAGGCAAACCACTATCAG
TTTAtATTTTACCCACATTAAGTTTACACCCGTCATATGAAATGTACTATATAAATAAAC
TTGAACTAACTGTGTCCATATTATTAATGCCGAAATATGTATTTTTGATGTTGCATTATT
GAGTGTTAGATCTGTTCAATTTAGTTTAAAAATAaTaTGTTTATTATCGATATTATGTGC
A
>isotig00006  gene=isogroup00026  length=2831  numContigs=14
cttttgtagtcagaattagatggaacaatcagtttcaccacatcaatttgtcaagttcag
agttgaacctcatgaccacgttaaaaaCaTTGgAGCCATGTCTGACGGTGcTGAACTCCT
CtAACgTTGttGGAcAGTTGAAaCAAAAaGAGaTAAaCATTgATACATcACAATCAGAgA
TaTTcTCCTTTTTATtCcAtACATTCCACaTGGCTtCTACATTAcccACAATGCAACTTG
TCCACCAaTAaCTtGCTCTGCATCCAGAATTGCACACTACGCTCTCTGTTtAAGATGCAT
GTTCTCTCATTCaGTGTAGTTTtGTGTGGATGAACAGTTtGTcTCTTCTGAAGCGTACGG
CTCGCCACATGTCGCCTCATGCTCGAGAGGTAACCATGGTAACTGATGCAATGGTTAACT
AATTAAAAGGTTTTAAAAAGTCATGTTTAGCAAAGTCAAACTTTGTACCGACGCTTGATG
TTAAGAGCCGCAACTAAAGACATTTGAGCAATTTGGTTTTTttGgTCATCATTTTGgtCA
TTTtCCaGCAAACATTTTaGgTcTTtCCTTTTtACaaggTTCGTACGGGTGCTTGAAATC
CTtGAAAGTGCTTGAATTTCAaTGTTGTGTTTTCAAGGTCTGAAAAGTGCTTGGATTTTA
GTTTAAGTGCTTGAAAGgGCTTGAcATTATGTCTATGCTacTGTCATATACTCTaGTCTT
TCACAAAATTGGGATCAGACTGGATAGTTTGCTTATAACAaGGAGAAATAAAATCAGTAA
GAGAACCGtaTGTGGAGATGTTTCCTCCTGGGaTCCGCTGAGCCTCTCTGCTCCTCTCCG
CGACCTGCCGGTCTGTGTGTGACCCcGCCCcTTtCgAaGAGAGACAGCAGgAGATGACAA
AaTGCcGGGAGgCtGTTGTTttAACAaGCGTTGGCTTGAAAATGATAACTACAAACTATG
GTTAAGATAAGGACCGAATCAAAGAGTGGCGTCATGCAAGGTCTGCAAAAAaGaTttGCA
GATTTGTGCAATGGGAgaGtcTGCGCtCTCCAGTCACAAGAAaTGTAAGTTAAGAcTTTT
TGAGTAACTTAGGCCAACACTGCACGTTAACACTTtAtGTTAACcagCtAACGTTAGCTA
AACCATAACACGCTAAATAaTAATTAACgCACCATTAATcaCGTTAAGTGACCTCgTTAA
GTTAGCGCCTGATTGTCCgTGTGTCGTTACACATGCAGACTGGTAGCAATAGaGAAGGAT
GGCTGAAGAGAAGGTCGAATTTGATGCACCAGAGCTGAAAGTGCCAGAGTCAGAAAcTGA
CTGTTCaGTTTGTCTCTGTAACGTCACACCAGGCACTAACATACGTAAGAGCTTTAAGTG
TGAAAAGGAAaTGTTCACTTTTCTCCCATTTTCATGACTTACTTCTAATAAAGTAAGATT
AGCCTACATTGTAAGGCCCTTTAGCTAATGTTTATGAAGTTTTTGTATGTTTTATCTGGA
TACAGACTGAtgTGAAACAGATTGAcGTTaTGTCGCTGTTCTATTGGCTGATATATTATA
GTCAGTAGCCCAGCAGCACTAACCTGTTGAGGCAATGATAGCTTACCTTGTTATTGCTAG
CCTGGACGGGgATCTTGCTCACAATTaTtCTAAAAGACGGAGAATCCACTGTTGAAAGTG
GCAGCATATCTTCGACAACATACTCTGCCAtAGTCTCCTCACcTCTtgAGgTTCAAGCAt
cGCAGAACaGgAGAATGTTTTtGCTGCTTagTTTTtCTCCGCTCTCATCCTCAGTTTGCT
TTCTTTTGGTTgCTAGCTTAATGTTAGTGTGGCACCGCTCTAGATGTTTCGTTAAATTAC
TTGTGTTGTTTCGCGAGGTAGAGAGATCTTTtGGTTTTGCACaCAAAGTGCACGTAGCTA
TAATGTTCTTCACATCCTTGTCTCTGAGGAACTGAAAATAaTGAGCGTATGTCCATCTTG
CGAGTGTAGAGTCCAACTTGTCTGCTGCTGCAGTCGTCTTCTCCTCAATCAATAGTTCTC
CAGCACTAACAGGAAGctGTTGGCGAATTTGTATAAAAaCAACACACCACTTAATTTCGG
gTTTAAAATGCATTGTAACAcGCGTTACTgggaTTtGTACCAaGTAAAATATTTtTTTtG
TAATGCCTTACATTACTGCGTtACAGCAAAAAGTAATGCATTACAGTAATTGCaTtACTT
TTGTAATGCGTTACTCCCAACACTGCATTTTGAAACATACaaaTTtATGTcAAaaaaGAA
AaTTACAGGgTGCTCTCAGGtCTCtcTttGTCtCcGgTGCgaGTGTaCcTGAAGAACGCC
AAGTGGCTtCcTTTTTTtGGatAAAACTTTgtGTTCTCCTTTAATTTCTAAAgTTTTTGC
TATtATGAAACATctttttaGatGTTtACAGCaTAAtACAATGTACATAATTGTGATAAA
AAGTGagaaagaaaTaaacatGAGTgTaTAtaTTCcTGTAGATaTGtATTTtaCCccaGC
gaTAaGGTGCTGgAAAAaTTtGAAAaTTACCcTTAAAAGTGCTTGAAAAGTGCTTGAATT
TGACCTTGAAAAATGTGTACGAACCCTGtttaatataaccattgttcttttaaaatctaa
gcgttcaggtatcaaatgtgaatgatgccgtctgctgtgaatttacagtataactttcca
gggagactgaggtaaagctcccacggtgggaacggtattacctgatcacgaccagtgaac
acatttctactgctgcatgGTGTATACTGTCATATCGcccTAGTGTgggATGGTCTGGAC
cttattttgac
>isotig00007  gene=isogroup00026  length=2800  numContigs=15
CTGTTTCACTTTCACTTTGGTTTGGtCTTGTGTCCCaGTTTAAAaCtACAGTAATGATCT
GCCTCATCCTGGTTGATTGCCGTtATTTTTAATCTgTCGATgAGGACAAACGATCATCAG
TAGGATCAGCATTCCATTAGCATAACAACATAGCAGTTtAGtCTTTTGGCAAACTAATCA
ACAGGGgTTCCCAACACGTGATATTTAAAGACCATAGAGCAAAGGCAGGAACACACCGGC
CcAAACGTTGGATGTCTGAAGCGTTTGAGGAGACTCGGACGAGGTCGAGAACAAaCCTGT
TCGGTGtGTTCAGCTGCGTTGGAAGTAGGGCTGCACGAAAAATCGTTAAAAAAAaTCGCA
ATCtcGATTCACACATACACGTGATCTTATTTCTACACATAGCGATTCTAAAGCATTTtA
TATCTCGAGCTGAATCACAAACAAATGCTCCTaTTTTCCTCCCGGaTTTTTtGAAGCGCC
CCCAAACGCAGGACTGCCGCTGCCTCCTCCCTCAACCTGTGGTAAAGCgTCTTTACAACA
CGTGATTCAGTGGaGgAAGCCCgCCTGCAGTTGAgTGTTTGGAAGGaGTgaGTGAGAAGC
CGTTTTTAGACaGGgCAGCAAGCCGCCAATCTGCCcGTCcttttgaCGGCTAGGtCcGCG
GTTTTAGACAGAGGGCGGCAAATTgagggTCTGTTTtGGTCCGCcGATTTGCcGCCTCGg
AGGgTACACTTATTTCCGCCTCGACTGctAGCTTGTTGTTGTAGCGaCAAGCTAGGAACG
GTCgCTACTTTCAAATTAAAAGCCCCCCGcTAAgAACCcAGTTCtAAaCTCCAATGGGGT
gcAATGTAAAGCTCTTATTttGAAGaCAaTTCgTtGTCAActGTtCaCaGgCCcAACTtC
GGgCTTCACGTCACGTCACATGTTtACgCCtaCCTCTGAGGcGGCTTTTGGAAAAGGAag
AaTATTAcGCCTCCGTTTTAGAAAGCCGATCAcaGCAGCTATCACATATCACcTAGCCAA
agATacGgCCCCAaTAAaCACTGTACAACATGAGGGATTAAAGGATtCCCTCTCATCTTG
GAGACAAAttaTtaTtattttttCTTTtGtAAAAATCATTTcTCATCCAATGAtaGAACT
TGAaCAAaacAAAgAAAACATTGctttatgccTCTGCcATACTACAATGTTTTTTTACTC
ATCAGTGCAATAAaCATTTTGTGAAAAAaTCGTGCCagAGAATCGTGATCTCAATTCTAA
GCAAAAAAaTCGTGATTCACATTTTTtCcaGAAttGTGCAGCCCTAGTAACGTCACACCA
GGCACTAACATACGTAAGAGCTTTAAGTGTGAAAAGGAAaTGTTCACTTTTCTCCCATTT
TCATGACTTACTTCTAATAAAGTAAGATTAGCCTACATTGTAAGGCCCTTTAGCTAATGT
TTATGAAGTTTTTGTATGTTTTATCTGGaTACAGACTGAtgTGAAACAGATTGAcGTTaT
GTCGcTGTTCTATTGGCTGATATATTATAGTCAGTAGCCCAGCAGCACTAACCTGTTGAG
GCAATGATAGCTTACCTTGTTATTGCTAGCCTGGACGGGgATCTTGCTCACAATTaTtCT
AAAAGACGGAGAATCCACTGTTGAAAGTGGCAGCATATCTTCGACAACATACTCTGCCAt
AGTCTCCTCACcTCTtgAGgTTCAAGCAtcGCAGAACaGgAGAATGTTTTtGCTGCTTag
TTTTtCTCCGCTCTCATCCTCAGTTTGCTTTCTTTTGGTTgCTAGCTTAATGTTAGTGTG
GCACCGCTCTAGATGTTTCGTTAAATTACTTGTGTTGTTTCGCGAGGTAGAGAGATCTTT
tGGTTTTGCACaCAAAGTGCACGTAGCTATAATGTTCTTCACATCCTTGTCTCTGAGGAA
CTGAAAATAaTGAGCGTATGTCCATCTTGCGAGTGTAGAGTCCAACTTGTCTGCTGCTGC
AGTCGTCTTCTCCTCAATCAATAGTTCTCCAGCACTAACAGGAAGctGTTGGCGAATTTG
TATAAAAaCAACACACCACTTAATTTCGGgTTTAAAATGCATTGTAACAcGCGTTACTgg
gaTTtGTACCAaGTAAAATATTTtTTTtGTAATGCCTTACATTACTGCGTtACAGCAAAA
AGTAATGCATTACAGTAATTGCaTtACTTTTGTAATGCGTTACTCCCAACACTGCATTTT
GAAACATACaaaTTtATGTcAAaaaaGAAAaTTACAGGgTGCTCTCAGGtCTCtcTttGT
CtCcGgTGCgaGTGTaCcTGAAGAACGCCAAGTGGCTtCcTTTTTTtGGatAAAACTTTg
tGTTCTCCTTTAATTTCTAAAgTTTTTGCTATtATGAAACATctttttaGatGTTtACAG
CaTAAtACAATGTACATAATTGTGATAAAAAGTGagaaagaaaTaaacatGAGTgTaTAt
aTTCcTGTAGATaTGtATTTtaCCccaGCgaTAaGGTGCTGgAAAAaTTtGAAAaTTACC
cTTAAAAGTGCTTGAAAAGTGCTTGAATTTGACCTTGAAAAATGTGTACGAACCCTGttt
aatataaccattgttcttttaaaatctaagcgttcaggtatcaaatgtgaatgatgccgt
ctgctgtgaatttacagtataactttccagggagactgaggtaaagctcccacggtggga
acggtattacctgatcacgaccagtgaacacatttctactgctgcatgGTGTATACTGTC
ATATCGcccTAGTGTgggATGGTCTGGACcttattttgac
>isotig00008  gene=isogroup00026  length=2832  numContigs=14
cttttgtagtcagaattagatggaacaatcagtttcaccacatcaatttgtcaagttcag
agttgaacctcatgaccacgttaaaaaCaTTGgAGCCATGTCTGACGGTGcTGAACTCCT
CtAACgTTGttGGAcAGTTGAAaCAAAAaGAGaTAAaCATTgATACATcACAATCAGAgA
TaTTcTCCTTTTTATtCcAtACATTCCACaTGGCTtCTACATTAcccACAATGCAACTTG
TCCACCAaTAaCTtGCTCTGCATCCAGAATTGCACACTACGCTCTCTGTTtAAGATGCAT
GTTCTCTCATTCaGTGTAGTTTtGTGTGGATGAACAGTTtGTcTCTTCTGAAGCGTACGG
CTCGCCACATGTCGCCTCATGCTCGAGAGGTAACCATGGTAACTGATGCAATGGTTAACT
AATTAAAAGGTTTTAAAAAGTCATGTTTAGCAAAGTCAAACTTTGTACCGACGCTTGATG
TTAAGAGCCGCAACTAAAGACATTTGAGCAATTTGGTTTTTttGgTCATCATTTTGgtCA
TTTtCCaGCAAACATTTTaGgTcTTtCCTTTTtACaaggTTCGTACGGGTGCTTGAAATC
CTtGAAAGTGCTTGAATTTCAaTGTTGTGTTTTCAAGGTCTGAAAAGTGCTTGGATTTTA
GTTTAAGTGCTTGAAAGgGCTTGAcATTATGTCTATGCTacTGTCATATACTCTaGTCTT
TCACAAAATTGGGATCAGACTGGATAGTTTGCTTATAACAaGGAGAAATAAAATCAGTAA
GAGAACCGtaTGTGGAGATGTTTCCTCCTGGGaTCCGCTGAGCCTCTCTGCTCCTCTCCG
CGACCTGCCGGTCTGTGTGTGACCCcGCCCcTTtCgAaGAGAGACAGCAGgAGATGACAA
AaTGCcGGGAGgCtGTTGTTttAACAaGCGTTGGCTTGAAAATGATAACTACAAACTATG
GTTAAGATAAGGACCGAATCAAAGAGTGGCGTCATGCAAGGTCTGCAAAAAaGaTttGCA
GATTTGTGCAATGGGAgaGtcTGCGCtCTCCAGTCACAAGAAaTGTAAGTTAAGAcTTTT
TGAGTAACTTAGGCCAACACTGCACGTTAACACTTtAtGTTAACcagCtAACGTTAGCTA
AACCATAACACGCTAAATAaTAATTAACgCACCATTAATcaCGTTAAGTGACCTCgTTAA
GTTAGCGCCTGATTGTCCgTGTGTCGTTACACATGCAGACTGGTAGCAATAGaGAAGGAT
GGCTGAAGAGAAGGTCGAATTTGATGCACCAGAGCTGAAAGTGCCAGAGTCAGAAAcTGA
CTGTTCaGTTTGTCTCTGTAACGTCACACCAGGCACTAACATACGTAAGAGCTTTAAGTG
TGAAAAGGAAaTGTTCACTTTTCTCCCATTTTCATGACTTACTTCTAATAAAGTAAGATT
AGCCTACATTGTAAGGCCCTTTAGCTAATGTTTATGAAGTTTTTGTATGTTTTATCTGGA
TACAGACTGAtgTGAAACAGATTGAcGTTaTGTCGCTGTTCTATTGGCTGATATATTATA
GTCAGTAGCCCAGCAGCACTAACCTGTTGAGGCAATGATAGCTTACCTTGTTATTGCTAG
CCTGGACGGGgATCTTGCTCACAATTaTtCTAAAAGACGGAGAATCCACTGTTGAAAGTG
GCAGCATATCTTCGACAACATACTCTGCCAtAGTCTCCTCACcTCTTGAGGTTCAAGCAT
CGCAGATGGGGAgAATGTTTTtGCTGCTtAGTTTTTtCtCCACTCTCATCCTCAGTTTGC
TTTCTTTtGGTTACTAGCTTAATGCTAGTGTGGCACCGCTCTAGATGTTTCGTTAAATTA
CTTGTGTTGTTTTGCGAGGTAGAGAGATCTTTTGGTTTtGCACACAAAGTGCACATAGCT
ATAATGTTCGTCACATCCTTGTCTCTGAGGAACTGAAAATAaTGAGCGTATGTCCATCTT
GCGAGTGTAGAGTCCAACTTGTCTGCTGCTGCAGTCGTCTTCTCCTCAATCAATAGTTCT
CCAGCACTAACAGGAAGctGTTGGCGAATTTGTATAAAAaCAACACACCACTTAATTTCG
GgTTTAAAATGCATTGTAACAcGCGTTACTgggaTTtGTACCAaGTAAAATATTTtTTTt
GTAATGCCTTACATTACTGCGTtACAGCAAAAAGTAATGCATTACAGTAATTGCaTtACT
TTTGTAATGCGTTACTCCCAACACTGCATTTTGAAACATACaaaTTtATGTcAAaaaaGA
AAaTTACAGGgTGCTCTCAGGtCTCtcTttGTCtCcGgTGCgaGTGTaCcTGAAGAACGC
CAAGTGGCTtCcTTTTTTtGGatAAAACTTTgtGTTCTCCTTTAATTTCTAAAgTTTTTG
CTATtATGAAACATctttttaGatGTTtACAGCaTAAtACAATGTACATAATTGTGATAA
AAAGTGagaaagaaaTaaacatGAGTgTaTAtaTTCcTGTAGATaTGtATTTtaCCccaG
CgaTAaGGTGCTGgAAAAaTTtGAAAaTTACCcTTAAAAGTGCTTGAAAAGTGCTTGAAT
TTGACCTTGAAAAATGTGTACGAACCCTGtttaatataaccattgttcttttaaaatcta
agcgttcaggtatcaaatgtgaatgatgccgtctgctgtgaatttacagtataactttcc
agggagactgaggtaaagctcccacggtgggaacggtattacctgatcacgaccagtgaa
cacatttctactgctgcatgGTGTATACTGTCATATCGcccTAGTGTgggATGGTCTGGA
Ccttattttgac
>isotig00009  gene=isogroup00026  length=2801  numContigs=15
CTGTTTCACTTTCACTTTGGTTTGGtCTTGTGTCCCaGTTTAAAaCtACAGTAATGATCT
GCCTCATCCTGGTTGATTGCCGTtATTTTTAATCTgTCGATgAGGACAAACGATCATCAG
TAGGATCAGCATTCCATTAGCATAACAACATAGCAGTTtAGtCTTTTGGCAAACTAATCA
ACAGGGgTTCCCAACACGTGATATTTAAAGACCATAGAGCAAAGGCAGGAACACACCGGC
CcAAACGTTGGATGTCTGAAGCGTTTGAGGAGACTCGGACGAGGTCGAGAACAAaCCTGT
TCGGTGtGTTCAGCTGCGTTGGAAGTAGGGCTGCACGAAAAATCGTTAAAAAAAaTCGCA
ATCtcGATTCACACATACACGTGATCTTATTTCTACACATAGCGATTCTAAAGCATTTtA
TATCTCGAGCTGAATCACAAACAAATGCTCCTaTTTTCCTCCCGGaTTTTTtGAAGCGCC
CCCAAACGCAGGACTGCCGCTGCCTCCTCCCTCAACCTGTGGTAAAGCgTCTTTACAACA
CGTGATTCAGTGGaGgAAGCCCgCCTGCAGTTGAgTGTTTGGAAGGaGTgaGTGAGAAGC
CGTTTTTAGACaGGgCAGCAAGCCGCCAATCTGCCcGTCcttttgaCGGCTAGGtCcGCG
GTTTTAGACAGAGGGCGGCAAATTgagggTCTGTTTtGGTCCGCcGATTTGCcGCCTCGg
AGGgTACACTTATTTCCGCCTCGACTGctAGCTTGTTGTTGTAGCGaCAAGCTAGGAACG
GTCgCTACTTTCAAATTAAAAGCCCCCCGcTAAgAACCcAGTTCtAAaCTCCAATGGGGT
gcAATGTAAAGCTCTTATTttGAAGaCAaTTCgTtGTCAActGTtCaCaGgCCcAACTtC
GGgCTTCACGTCACGTCACATGTTtACgCCtaCCTCTGAGGcGGCTTTTGGAAAAGGAag
AaTATTAcGCCTCCGTTTTAGAAAGCCGATCAcaGCAGCTATCACATATCACcTAGCCAA
agATacGgCCCCAaTAAaCACTGTACAACATGAGGGATTAAAGGATtCCCTCTCATCTTG
GAGACAAAttaTtaTtattttttCTTTtGtAAAAATCATTTcTCATCCAATGAtaGAACT
TGAaCAAaacAAAgAAAACATTGctttatgccTCTGCcATACTACAATGTTTTTTTACTC
ATCAGTGCAATAAaCATTTTGTGAAAAAaTCGTGCCagAGAATCGTGATCTCAATTCTAA
GCAAAAAAaTCGTGATTCACATTTTTtCcaGAAttGTGCAGCCCTAGTAACGTCACACCA
GGCACTAACATACGTAAGAGCTTTAAGTGTGAAAAGGAAaTGTTCACTTTTCTCCCATTT
TCATGACTTACTTCTAATAAAGTAAGATTAGCCTACATTGTAAGGCCCTTTAGCTAATGT
TTATGAAGTTTTTGTATGTTTTATCTGGaTACAGACTGAtgTGAAACAGATTGAcGTTaT
GTCGcTGTTCTATTGGCTGATATATTATAGTCAGTAGCCCAGCAGCACTAACCTGTTGAG
GCAATGATAGCTTACCTTGTTATTGCTAGCCTGGACGGGgATCTTGCTCACAATTaTtCT
AAAAGACGGAGAATCCACTGTTGAAAGTGGCAGCATATCTTCGACAACATACTCTGCCAt
AGTCTCCTCACcTCTTGAGGTTCAAGCATCGCAGATGGGGAgAATGTTTTtGCTGCTtAG
TTTTTtCtCCACTCTCATCCTCAGTTTGCTTTCTTTtGGTTACTAGCTTAATGCTAGTGT
GGCACCGCTCTAGATGTTTCGTTAAATTACTTGTGTTGTTTTGCGAGGTAGAGAGATCTT
TTGGTTTtGCACACAAAGTGCACATAGCTATAATGTTCGTCACATCCTTGTCTCTGAGGA
ACTGAAAATAaTGAGCGTATGTCCATCTTGCGAGTGTAGAGTCCAACTTGTCTGCTGCTG
CAGTCGTCTTCTCCTCAATCAATAGTTCTCCAGCACTAACAGGAAGctGTTGGCGAATTT
GTATAAAAaCAACACACCACTTAATTTCGGgTTTAAAATGCATTGTAACAcGCGTTACTg
ggaTTtGTACCAaGTAAAATATTTtTTTtGTAATGCCTTACATTACTGCGTtACAGCAAA
AAGTAATGCATTACAGTAATTGCaTtACTTTTGTAATGCGTTACTCCCAACACTGCATTT
TGAAACATACaaaTTtATGTcAAaaaaGAAAaTTACAGGgTGCTCTCAGGtCTCtcTttG
TCtCcGgTGCgaGTGTaCcTGAAGAACGCCAAGTGGCTtCcTTTTTTtGGatAAAACTTT
gtGTTCTCCTTTAATTTCTAAAgTTTTTGCTATtATGAAACATctttttaGatGTTtACA
GCaTAAtACAATGTACATAATTGTGATAAAAAGTGagaaagaaaTaaacatGAGTgTaTA
taTTCcTGTAGATaTGtATTTtaCCccaGCgaTAaGGTGCTGgAAAAaTTtGAAAaTTAC
CcTTAAAAGTGCTTGAAAAGTGCTTGAATTTGACCTTGAAAAATGTGTACGAACCCTGtt
taatataaccattgttcttttaaaatctaagcgttcaggtatcaaatgtgaatgatgccg
tctgctgtgaatttacagtataactttccagggagactgaggtaaagctcccacggtggg
aacggtattacctgatcacgaccagtgaacacatttctactgctgcatgGTGTATACTGT
CATATCGcccTAGTGTgggATGGTCTGGACcttattttgac
>isotig00010  gene=isogroup00026  length=2742  numContigs=16
ggtcacagaattaatagttatttaatcaatacctgcacaaaatatctgcttttaaacatc
tacctccaagatcttccttttatgccttccaaaggtctaatgaattggatttaatgtgcc
aaacatgatcaaacaaaggtgtctcttaaatcttttctggttgtgttgaatgtcctagat
atgagaggaggtcaaatgattgttccatttgtatgaaaaggcatgttgatgattttgTTC
TATCcACTCATTATATAGATAATAGCTTGTTTgTAGGGCTGCaCAAAAAATCGTTAAAAA
ATCGCGATCTCGATTCACACATACACGTGATCTCATTTCTACACAcAGCGATTCTGAAGC
ATTTTATATCTCGAGCcGAATCACAAACAAATGCTCCTATTTTCCTCCCGgAttttttgA
AGCGCCCCCAAACGCAGCAcgCCGCTGCCTCCTCCCTCAACCTGTGGTAAAGCgTCTTTA
CAACACGTGATTCAGTGGaGgAAGCCCgCCTGCAGTTGAgtGTTTGGAAGGaGTgaGTGA
GAAGCCGTTTTTAGACaGGgCAGCAAGCCGCCAATCTgCCcgTCcttgaCGGCTAGGtCc
GCGGTTTTAgACAGAGGGCGGCAAATTgagggTCTGTTTtGGTCCGCcGATTTGCcGCCT
CGgAGgTACACTTATTTCCGCCTCGACTGctAGCTTGTTGTTGTAGCGaCAAGCTAGGAA
CGGTCgCTACTTTCAAATTAAAAGCCCCCCGcTAAgAACCcAGTTCtAAaCTCCAATGGG
GTgcAATGTAAAGCTCTTATTttGAAGaCAaTTCgTtGTCAActGTtCaCaGgCCcAACT
tCGGgCTTCACGTCACGTCACATGTTtACgCCtaCCTCTGAGGcGGCTTTTGGAAAAGGA
agAaTATTAcGCCTCCGTTTTAGAAAGCCGATCAcaGCAGCTATCACATATCACcTAGCC
AAagATacGgCCCCAaTAAaCACTGTACAACATGAGGGATTAAAGGATtCCCTCTCATCT
TGGAGACAAAttaTtaTtattttttCTTTtGtAAAAATCATTTcTCATCCAATGAtaGAA
CTTGAaCAAaacAAAgAAAACATTGctttatgccTCTGCcATACTACAATGTTTTTTTAC
TCATCAGTGCAATAAaCATTTTGTGAAAAAaTCGTGCCagAGAATCGTGATCTCAATTCT
AAGCAAAAAAaTCGTGATTCACATTTTTtCcaGAAttGTGCAGCCCTAGTAACGTCACAC
CAGGCACTAACATACGTAAGAGCTTTAAGTGTGAAAAGGAAaTGTTCACTTTTCTCCCAT
TTTCATGACTTACTTCTAATAAAGTAAGATTAGCCTACATTGTAAGGCCCTTTAGCTAAT
GTTTATGAAGTTTTTGTATGTTTTATCTGGaTACAGACTGAtgTGAAACAGATTGAcGTT
aTGTCGcTGTTCTATTGGCTGATATATTATAGTCAGTAGCCCAGCAGCACTAACCTGTTG
AGGCAATGATAGCTTACCTTGTTATTGCTAGCCTGGACGGGgATCTTGCTCACAATTaTt
CTAAAAGACGGAGAATCCACTGTTGAAAGTGGCAGCATATCTTCGACAACATACTCTGCC
AtAGTCTCCTCACcTCTtgAGgTTCAAGCAtcGCAGAACaGgAGAATGTTTTtGCTGCTT
agTTTTtCTCCGCTCTCATCCTCAGTTTGCTTTCTTTTGGTTgCTAGCTTAATGTTAGTG
TGGCACCGCTCTAGATGTTTCGTTAAATTACTTGTGTTGTTTCGCGAGGTAGAGAGATCT
TTtGGTTTTGCACaCAAAGTGCACGTAGCTATAATGTTCTTCACATCCTTGTCTCTGAGG
AACTGAAAATAaTGAGCGTATGTCCATCTTGCGAGTGTAGAGTCCAACTTGTCTGCTGCT
GCAGTCGTCTTCTCCTCAATCAATAGTTCTCCAGCACTAACAGGAAGctGTTGGCGAATT
TGTATAAAAaCAACACACCACTTAATTTCGGgTTTAAAATGCATTGTAACAcGCGTTACT
gggaTTtGTACCAaGTAAAATATTTtTTTtGTAATGCCTTACATTACTGCGTtACAGCAA
AAAGTAATGCATTACAGTAATTGCaTtACTTTTGTAATGCGTTACTCCCAACACTGCATT
TTGAAACATACaaaTTtATGTcAAaaaaGAAAaTTACAGGgTGCTCTCAGGtCTCtcTtt
GTCtCcGgTGCgaGTGTaCcTGAAGAACGCCAAGTGGCTtCcTTTTTTtGGatAAAACTT
TgtGTTCTCCTTTAATTTCTAAAgTTTTTGCTATtATGAAACATctttttaGatGTTtAC
AGCaTAAtACAATGTACATAATTGTGATAAAAAGTGagaaagaaaTaaacatGAGTgTaT
AtaTTCcTGTAGATaTGtATTTtaCCccaGCgaTAaGGTGCTGgAAAAaTTtGAAAaTTA
CCcTTAAAAGTGCTTGAAAAGTGCTTGAATTTGACCTTGAAAAATGTGTACGAACCCTGt
ttaatataaccattgttcttttaaaatctaagcgttcaggtatcaaatgtgaatgatgcc
gtctgctgtgaatttacagtataactttccagggagactgaggtaaagctcccacggtgg
gaacggtattacctgatcacgaccagtgaacacatttctactgctgcatgGTGTATACTG
TCATATCGcccTAGTGTgggATGGTCTGGACcttattttgac
>isotig00011  gene=isogroup00026  length=2743  numContigs=16
ggtcacagaattaatagttatttaatcaatacctgcacaaaatatctgcttttaaacatc
tacctccaagatcttccttttatgccttccaaaggtctaatgaattggatttaatgtgcc
aaacatgatcaaacaaaggtgtctcttaaatcttttctggttgtgttgaatgtcctagat
atgagaggaggtcaaatgattgttccatttgtatgaaaaggcatgttgatgattttgTTC
TATCcACTCATTATATAGATAATAGCTTGTTTgTAGGGCTGCaCAAAAAATCGTTAAAAA
ATCGCGATCTCGATTCACACATACACGTGATCTCATTTCTACACAcAGCGATTCTGAAGC
ATTTTATATCTCGAGCcGAATCACAAACAAATGCTCCTATTTTCCTCCCGgAttttttgA
AGCGCCCCCAAACGCAGCAcgCCGCTGCCTCCTCCCTCAACCTGTGGTAAAGCgTCTTTA
CAACACGTGATTCAGTGGaGgAAGCCCgCCTGCAGTTGAgtGTTTGGAAGGaGTgaGTGA
GAAGCCGTTTTTAGACaGGgCAGCAAGCCGCCAATCTgCCcgTCcttgaCGGCTAGGtCc
GCGGTTTTAgACAGAGGGCGGCAAATTgagggTCTGTTTtGGTCCGCcGATTTGCcGCCT
CGgAGgTACACTTATTTCCGCCTCGACTGctAGCTTGTTGTTGTAGCGaCAAGCTAGGAA
CGGTCgCTACTTTCAAATTAAAAGCCCCCCGcTAAgAACCcAGTTCtAAaCTCCAATGGG
GTgcAATGTAAAGCTCTTATTttGAAGaCAaTTCgTtGTCAActGTtCaCaGgCCcAACT
tCGGgCTTCACGTCACGTCACATGTTtACgCCtaCCTCTGAGGcGGCTTTTGGAAAAGGA
agAaTATTAcGCCTCCGTTTTAGAAAGCCGATCAcaGCAGCTATCACATATCACcTAGCC
AAagATacGgCCCCAaTAAaCACTGTACAACATGAGGGATTAAAGGATtCCCTCTCATCT
TGGAGACAAAttaTtaTtattttttCTTTtGtAAAAATCATTTcTCATCCAATGAtaGAA
CTTGAaCAAaacAAAgAAAACATTGctttatgccTCTGCcATACTACAATGTTTTTTTAC
TCATCAGTGCAATAAaCATTTTGTGAAAAAaTCGTGCCagAGAATCGTGATCTCAATTCT
AAGCAAAAAAaTCGTGATTCACATTTTTtCcaGAAttGTGCAGCCCTAGTAACGTCACAC
CAGGCACTAACATACGTAAGAGCTTTAAGTGTGAAAAGGAAaTGTTCACTTTTCTCCCAT
TTTCATGACTTACTTCTAATAAAGTAAGATTAGCCTACATTGTAAGGCCCTTTAGCTAAT
GTTTATGAAGTTTTTGTATGTTTTATCTGGaTACAGACTGAtgTGAAACAGATTGAcGTT
aTGTCGcTGTTCTATTGGCTGATATATTATAGTCAGTAGCCCAGCAGCACTAACCTGTTG
AGGCAATGATAGCTTACCTTGTTATTGCTAGCCTGGACGGGgATCTTGCTCACAATTaTt
CTAAAAGACGGAGAATCCACTGTTGAAAGTGGCAGCATATCTTCGACAACATACTCTGCC
AtAGTCTCCTCACcTCTTGAGGTTCAAGCATCGCAGATGGGGAgAATGTTTTtGCTGCTt
AGTTTTTtCtCCACTCTCATCCTCAGTTTGCTTTCTTTtGGTTACTAGCTTAATGCTAGT
GTGGCACCGCTCTAGATGTTTCGTTAAATTACTTGTGTTGTTTTGCGAGGTAGAGAGATC
TTTTGGTTTtGCACACAAAGTGCACATAGCTATAATGTTCGTCACATCCTTGTCTCTGAG
GAACTGAAAATAaTGAGCGTATGTCCATCTTGCGAGTGTAGAGTCCAACTTGTCTGCTGC
TGCAGTCGTCTTCTCCTCAATCAATAGTTCTCCAGCACTAACAGGAAGctGTTGGCGAAT
TTGTATAAAAaCAACACACCACTTAATTTCGGgTTTAAAATGCATTGTAACAcGCGTTAC
TgggaTTtGTACCAaGTAAAATATTTtTTTtGTAATGCCTTACATTACTGCGTtACAGCA
AAAAGTAATGCATTACAGTAATTGCaTtACTTTTGTAATGCGTTACTCCCAACACTGCAT
TTTGAAACATACaaaTTtATGTcAAaaaaGAAAaTTACAGGgTGCTCTCAGGtCTCtcTt
tGTCtCcGgTGCgaGTGTaCcTGAAGAACGCCAAGTGGCTtCcTTTTTTtGGatAAAACT
TTgtGTTCTCCTTTAATTTCTAAAgTTTTTGCTATtATGAAACATctttttaGatGTTtA
CAGCaTAAtACAATGTACATAATTGTGATAAAAAGTGagaaagaaaTaaacatGAGTgTa
TAtaTTCcTGTAGATaTGtATTTtaCCccaGCgaTAaGGTGCTGgAAAAaTTtGAAAaTT
ACCcTTAAAAGTGCTTGAAAAGTGCTTGAATTTGACCTTGAAAAATGTGTACGAACCCTG
tttaatataaccattgttcttttaaaatctaagcgttcaggtatcaaatgtgaatgatgc
cgtctgctgtgaatttacagtataactttccagggagactgaggtaaagctcccacggtg
ggaacggtattacctgatcacgaccagtgaacacatttctactgctgcatgGTGTATACT
GTCATATCGcccTAGTGTgggATGGTCTGGACcttattttgac
>isotig00012  gene=isogroup00026  length=2741  numContigs=13
cttttgtagtcagaattagatggaacaatcagtttcaccacatcaatttgtcaagttcag
agttgaacctcatgaccacgttaaaaaCaTTGgAGCCATGTCTGACGGTGcTGAACTCCT
CtAACgTTGttGGAcAGTTGAAaCAAAAaGAGaTAAaCATTgATACATcACAATCAGAgA
TaTTcTCCTTTTTATtCcAtACATTCCACaTGGCTtCTACATTAcccACAATGCAACTTG
TCCACCAaTAaCTtGCTCTGCATCCAGAATTGCACACTACGCTCTCTGTTtAAGATGCAT
GTTCTCTCATTCaGTGTAGTTTtGTGTGGATGAACAGTTtGTcTCTTCTGAAGCGTACGG
CTCGCCACATGTCGCCTCATGCTCGAGAGGTAACCATGGTAACTGATGCAATGGTTAACT
AATTAAAAGGTTTTAAAAAGTCATGTTTAGCAAAGTCAAACTTTGTACCGACGCTTGATG
TTAAGAGCCGCAACTAAAGACATTTGAGCAATTTGGTTTTTttGgTCATCATTTTGgtCA
TTTtCCaGCAAACATTTTaGgTcTTtCCTTTTtACaaggTTCGTACGGGTGCTTGAAATC
CTtGAAAGTGCTTGAATTTCAaTGTTGTGTTTTCAAGGTCTGAAAAGTGCTTGGATTTTA
GTTTAAGTGCTTGAAAGgGCTTGAcATTATGTCTATGCTacTGTCATATACTCTaGTCTT
TCACAAAATTGGGATCAGACTGGATAGTTTGCTTATAACAaGGAGAAATAAAATCAGTAA
GAGAACCGtaTGTGGAGATGTTTCCTCCTGGGaTCCGCTGAGCCTCTCTGCTCCTCTCCG
CGACCTGCCGGTCTGTGTGTGACCCcGCCCcTTtCgAaGAGAGACAGCAGgAGATGACAA
AaTGCcGGGAGgCtGTTGTTttAACAaGCGTTGGCTTGAAAATGATAACTACAAACTATG
GTTAAGATAAGGACCGAATCAAAGAGTGGCGTCATGCAAGGTCTGCAAAAAaGaTttGCA
GATTTGTGCAATGGGAgaGtcTGCGCtCTCCAGTCACAAGAAaTGTAAGTTAAGAcTTTT
TGAGTAACTTAGGCCAACACTGCACGTTAACACTTtAtGTTAACcagCtAACGTTAGCTA
AACCATAACACGCTAAATAaTAATTAACgCACCATTAATcaCGTTAAGTGACCTCgTTAA
GTTAGCGCCTGATTGTCCgTGTGTCGTTACACATGCAGACTGGTAGCAATAGaGAAGGAT
GGCTGAAGAGAAGGTCGAATTTGATGCACCAGAGCTGAAAGTGCCAGAGTCAGAAAcTGA
CTGTTCaGTTTGTCTCTGTAACGTCACACCAGGCACTAACATACGTAAGAGCTTTAAGTG
TGAAAAGGAAaTGTTCACTTTTCTCCCATTTTCATGACTTACTTCTAATAAAGTAAGATT
AGCCTACATTGTAAGGCCCTTTAGCTAATGTTTATGAAGTTTTTGTATGTTTTATCTGGA
TACAGACTGAtgTGAAACAGATTGAcGTTaTGTCGCTGTTCTATTGGCTGATATATTATA
GTCAGTAGCCCAGCAGCACTAACCTGTTGAGGCAATGATAGCTTACCTTGTTATTGCTAG
CCTGGACGGGgATCTTGCTCACAATTaTtCTAAAAGACGGAGAATCCACTGTTGAAAGTG
GCAGCATATCTTCGACAACATACTCTGCCAtAGTCTCCTCACcTCTtgAGgTTCAAGCAt
cGCAGAACaGgAGAATGTTTTtGCTGCTTagTTTTtCTCCGCTCTCATCCTCAGTTTGCT
TTCTTTTGGTTgCTAGCTTAATGTTAGTGTGGCACCGCTCTAGATGTTTCGTTAAATTAC
TTGTGTTGTTTCGCGAGGTAGAGAGATCTTTtGGTTTTGCACaCAAAGTGCACGTAGCTA
TAATGTTCTTCACATCCTTGTCTCTGAGGAACTGAAAATAaTGAGCGTATGTCCATCTTG
CGAGTGTAGAGTCCAACTTGTCTGCTGCTGCAGTCGTCTTCTCCTCAATCAATAGTTCTC
CAGCACTAACAGGAAGctGTTGGCGAATTTGTATAAAAaCAACACACCACTTAATTTCGG
gTTTAAAATGCATTGTAACAcGCGTTACTgggaTTtGTACCAaGTAAAATATTTtTTTtG
TAATGCCTTACATTACTGCGTtACAGCAAAAAGTAATGCATTACAGTAATTGCaTtACTT
TTGTAATGCGTTACTCCCAACACTGCATTTTGAAACATACaaaTTtATGTcAAaaaaGAA
AaTTACAGGgTGCTCTCAGGtCTCtcTttGTCtCcGgTGCgaGTGTaCcTGAAGAACGCC
AAGTGGCTtCcTTTTTTtGGatAAAACTTTgtGTTCTCCTTTAATTTCTAAAgTTTTTGC
TATtATGAAACATctttttaGatGTTtACAGCaTAAtACAATGTACATAATTGTGATAAA
AAGTGAAAAAaTAaTCATgAgTATATTcTtGTAGATATGtaTTTtACCCCAagcgaTAAG
GTGCTGGAAAATTTtGTgAAAGgCCCTTAAAaGTGCTTGAAAAGTGCTTGAATTTGACCT
TGAAAAaTGTGTACGAACCCTGCATGTAGGATATACTTTTCACAtGTGGAGTTTCACATA
AATGTTACTTTTCAtGATTGTTAATCACATGTGAGACTAAGACTAGAAACgAAATTTCGT
TTCAGGGgCTCAGCATTGGATAAaaTATGAAAGTATATATA
>isotig00013  gene=isogroup00026  length=2710  numContigs=14
CTGTTTCACTTTCACTTTGGTTTGGtCTTGTGTCCCaGTTTAAAaCtACAGTAATGATCT
GCCTCATCCTGGTTGATTGCCGTtATTTTTAATCTgTCGATgAGGACAAACGATCATCAG
TAGGATCAGCATTCCATTAGCATAACAACATAGCAGTTtAGtCTTTTGGCAAACTAATCA
ACAGGGgTTCCCAACACGTGATATTTAAAGACCATAGAGCAAAGGCAGGAACACACCGGC
CcAAACGTTGGATGTCTGAAGCGTTTGAGGAGACTCGGACGAGGTCGAGAACAAaCCTGT
TCGGTGtGTTCAGCTGCGTTGGAAGTAGGGCTGCACGAAAAATCGTTAAAAAAAaTCGCA
ATCtcGATTCACACATACACGTGATCTTATTTCTACACATAGCGATTCTAAAGCATTTtA
TATCTCGAGCTGAATCACAAACAAATGCTCCTaTTTTCCTCCCGGaTTTTTtGAAGCGCC
CCCAAACGCAGGACTGCCGCTGCCTCCTCCCTCAACCTGTGGTAAAGCgTCTTTACAACA
CGTGATTCAGTGGaGgAAGCCCgCCTGCAGTTGAgTGTTTGGAAGGaGTgaGTGAGAAGC
CGTTTTTAGACaGGgCAGCAAGCCGCCAATCTGCCcGTCcttttgaCGGCTAGGtCcGCG
GTTTTAGACAGAGGGCGGCAAATTgagggTCTGTTTtGGTCCGCcGATTTGCcGCCTCGg
AGGgTACACTTATTTCCGCCTCGACTGctAGCTTGTTGTTGTAGCGaCAAGCTAGGAACG
GTCgCTACTTTCAAATTAAAAGCCCCCCGcTAAgAACCcAGTTCtAAaCTCCAATGGGGT
gcAATGTAAAGCTCTTATTttGAAGaCAaTTCgTtGTCAActGTtCaCaGgCCcAACTtC
GGgCTTCACGTCACGTCACATGTTtACgCCtaCCTCTGAGGcGGCTTTTGGAAAAGGAag
AaTATTAcGCCTCCGTTTTAGAAAGCCGATCAcaGCAGCTATCACATATCACcTAGCCAA
agATacGgCCCCAaTAAaCACTGTACAACATGAGGGATTAAAGGATtCCCTCTCATCTTG
GAGACAAAttaTtaTtattttttCTTTtGtAAAAATCATTTcTCATCCAATGAtaGAACT
TGAaCAAaacAAAgAAAACATTGctttatgccTCTGCcATACTACAATGTTTTTTTACTC
ATCAGTGCAATAAaCATTTTGTGAAAAAaTCGTGCCagAGAATCGTGATCTCAATTCTAA
GCAAAAAAaTCGTGATTCACATTTTTtCcaGAAttGTGCAGCCCTAGTAACGTCACACCA
GGCACTAACATACGTAAGAGCTTTAAGTGTGAAAAGGAAaTGTTCACTTTTCTCCCATTT
TCATGACTTACTTCTAATAAAGTAAGATTAGCCTACATTGTAAGGCCCTTTAGCTAATGT
TTATGAAGTTTTTGTATGTTTTATCTGGaTACAGACTGAtgTGAAACAGATTGAcGTTaT
GTCGcTGTTCTATTGGCTGATATATTATAGTCAGTAGCCCAGCAGCACTAACCTGTTGAG
GCAATGATAGCTTACCTTGTTATTGCTAGCCTGGACGGGgATCTTGCTCACAATTaTtCT
AAAAGACGGAGAATCCACTGTTGAAAGTGGCAGCATATCTTCGACAACATACTCTGCCAt
AGTCTCCTCACcTCTtgAGgTTCAAGCAtcGCAGAACaGgAGAATGTTTTtGCTGCTTag
TTTTtCTCCGCTCTCATCCTCAGTTTGCTTTCTTTTGGTTgCTAGCTTAATGTTAGTGTG
GCACCGCTCTAGATGTTTCGTTAAATTACTTGTGTTGTTTCGCGAGGTAGAGAGATCTTT
tGGTTTTGCACaCAAAGTGCACGTAGCTATAATGTTCTTCACATCCTTGTCTCTGAGGAA
CTGAAAATAaTGAGCGTATGTCCATCTTGCGAGTGTAGAGTCCAACTTGTCTGCTGCTGC
AGTCGTCTTCTCCTCAATCAATAGTTCTCCAGCACTAACAGGAAGctGTTGGCGAATTTG
TATAAAAaCAACACACCACTTAATTTCGGgTTTAAAATGCATTGTAACAcGCGTTACTgg
gaTTtGTACCAaGTAAAATATTTtTTTtGTAATGCCTTACATTACTGCGTtACAGCAAAA
AGTAATGCATTACAGTAATTGCaTtACTTTTGTAATGCGTTACTCCCAACACTGCATTTT
GAAACATACaaaTTtATGTcAAaaaaGAAAaTTACAGGgTGCTCTCAGGtCTCtcTttGT
CtCcGgTGCgaGTGTaCcTGAAGAACGCCAAGTGGCTtCcTTTTTTtGGatAAAACTTTg
tGTTCTCCTTTAATTTCTAAAgTTTTTGCTATtATGAAACATctttttaGatGTTtACAG
CaTAAtACAATGTACATAATTGTGATAAAAAGTGAAAAAaTAaTCATgAgTATATTcTtG
TAGATATGtaTTTtACCCCAagcgaTAAGGTGCTGGAAAATTTtGTgAAAGgCCCTTAAA
aGTGCTTGAAAAGTGCTTGAATTTGACCTTGAAAAaTGTGTACGAACCCTGCATGTAGGA
TATACTTTTCACAtGTGGAGTTTCACATAAATGTTACTTTTCAtGATTGTTAATCACATG
TGAGACTAAGACTAGAAACgAAATTTCGTTTCAGGGgCTCAGCATTGGATAAaaTATGAA
AGTATATATA
>isotig00014  gene=isogroup00026  length=2742  numContigs=13
cttttgtagtcagaattagatggaacaatcagtttcaccacatcaatttgtcaagttcag
agttgaacctcatgaccacgttaaaaaCaTTGgAGCCATGTCTGACGGTGcTGAACTCCT
CtAACgTTGttGGAcAGTTGAAaCAAAAaGAGaTAAaCATTgATACATcACAATCAGAgA
TaTTcTCCTTTTTATtCcAtACATTCCACaTGGCTtCTACATTAcccACAATGCAACTTG
TCCACCAaTAaCTtGCTCTGCATCCAGAATTGCACACTACGCTCTCTGTTtAAGATGCAT
GTTCTCTCATTCaGTGTAGTTTtGTGTGGATGAACAGTTtGTcTCTTCTGAAGCGTACGG
CTCGCCACATGTCGCCTCATGCTCGAGAGGTAACCATGGTAACTGATGCAATGGTTAACT
AATTAAAAGGTTTTAAAAAGTCATGTTTAGCAAAGTCAAACTTTGTACCGACGCTTGATG
TTAAGAGCCGCAACTAAAGACATTTGAGCAATTTGGTTTTTttGgTCATCATTTTGgtCA
TTTtCCaGCAAACATTTTaGgTcTTtCCTTTTtACaaggTTCGTACGGGTGCTTGAAATC
CTtGAAAGTGCTTGAATTTCAaTGTTGTGTTTTCAAGGTCTGAAAAGTGCTTGGATTTTA
GTTTAAGTGCTTGAAAGgGCTTGAcATTATGTCTATGCTacTGTCATATACTCTaGTCTT
TCACAAAATTGGGATCAGACTGGATAGTTTGCTTATAACAaGGAGAAATAAAATCAGTAA
GAGAACCGtaTGTGGAGATGTTTCCTCCTGGGaTCCGCTGAGCCTCTCTGCTCCTCTCCG
CGACCTGCCGGTCTGTGTGTGACCCcGCCCcTTtCgAaGAGAGACAGCAGgAGATGACAA
AaTGCcGGGAGgCtGTTGTTttAACAaGCGTTGGCTTGAAAATGATAACTACAAACTATG
GTTAAGATAAGGACCGAATCAAAGAGTGGCGTCATGCAAGGTCTGCAAAAAaGaTttGCA
GATTTGTGCAATGGGAgaGtcTGCGCtCTCCAGTCACAAGAAaTGTAAGTTAAGAcTTTT
TGAGTAACTTAGGCCAACACTGCACGTTAACACTTtAtGTTAACcagCtAACGTTAGCTA
AACCATAACACGCTAAATAaTAATTAACgCACCATTAATcaCGTTAAGTGACCTCgTTAA
GTTAGCGCCTGATTGTCCgTGTGTCGTTACACATGCAGACTGGTAGCAATAGaGAAGGAT
GGCTGAAGAGAAGGTCGAATTTGATGCACCAGAGCTGAAAGTGCCAGAGTCAGAAAcTGA
CTGTTCaGTTTGTCTCTGTAACGTCACACCAGGCACTAACATACGTAAGAGCTTTAAGTG
TGAAAAGGAAaTGTTCACTTTTCTCCCATTTTCATGACTTACTTCTAATAAAGTAAGATT
AGCCTACATTGTAAGGCCCTTTAGCTAATGTTTATGAAGTTTTTGTATGTTTTATCTGGA
TACAGACTGAtgTGAAACAGATTGAcGTTaTGTCGCTGTTCTATTGGCTGATATATTATA
GTCAGTAGCCCAGCAGCACTAACCTGTTGAGGCAATGATAGCTTACCTTGTTATTGCTAG
CCTGGACGGGgATCTTGCTCACAATTaTtCTAAAAGACGGAGAATCCACTGTTGAAAGTG
GCAGCATATCTTCGACAACATACTCTGCCAtAGTCTCCTCACcTCTTGAGGTTCAAGCAT
CGCAGATGGGGAgAATGTTTTtGCTGCTtAGTTTTTtCtCCACTCTCATCCTCAGTTTGC
TTTCTTTtGGTTACTAGCTTAATGCTAGTGTGGCACCGCTCTAGATGTTTCGTTAAATTA
CTTGTGTTGTTTTGCGAGGTAGAGAGATCTTTTGGTTTtGCACACAAAGTGCACATAGCT
ATAATGTTCGTCACATCCTTGTCTCTGAGGAACTGAAAATAaTGAGCGTATGTCCATCTT
GCGAGTGTAGAGTCCAACTTGTCTGCTGCTGCAGTCGTCTTCTCCTCAATCAATAGTTCT
CCAGCACTAACAGGAAGctGTTGGCGAATTTGTATAAAAaCAACACACCACTTAATTTCG
GgTTTAAAATGCATTGTAACAcGCGTTACTgggaTTtGTACCAaGTAAAATATTTtTTTt
GTAATGCCTTACATTACTGCGTtACAGCAAAAAGTAATGCATTACAGTAATTGCaTtACT
TTTGTAATGCGTTACTCCCAACACTGCATTTTGAAACATACaaaTTtATGTcAAaaaaGA
AAaTTACAGGgTGCTCTCAGGtCTCtcTttGTCtCcGgTGCgaGTGTaCcTGAAGAACGC
CAAGTGGCTtCcTTTTTTtGGatAAAACTTTgtGTTCTCCTTTAATTTCTAAAgTTTTTG
CTATtATGAAACATctttttaGatGTTtACAGCaTAAtACAATGTACATAATTGTGATAA
AAAGTGAAAAAaTAaTCATgAgTATATTcTtGTAGATATGtaTTTtACCCCAagcgaTAA
GGTGCTGGAAAATTTtGTgAAAGgCCCTTAAAaGTGCTTGAAAAGTGCTTGAATTTGACC
TTGAAAAaTGTGTACGAACCCTGCATGTAGGATATACTTTTCACAtGTGGAGTTTCACAT
AAATGTTACTTTTCAtGATTGTTAATCACATGTGAGACTAAGACTAGAAACgAAATTTCG
TTTCAGGGgCTCAGCATTGGATAAaaTATGAAAGTATATATA
>isotig00015  gene=isogroup00026  length=2711  numContigs=14
CTGTTTCACTTTCACTTTGGTTTGGtCTTGTGTCCCaGTTTAAAaCtACAGTAATGATCT
GCCTCATCCTGGTTGATTGCCGTtATTTTTAATCTgTCGATgAGGACAAACGATCATCAG
TAGGATCAGCATTCCATTAGCATAACAACATAGCAGTTtAGtCTTTTGGCAAACTAATCA
ACAGGGgTTCCCAACACGTGATATTTAAAGACCATAGAGCAAAGGCAGGAACACACCGGC
CcAAACGTTGGATGTCTGAAGCGTTTGAGGAGACTCGGACGAGGTCGAGAACAAaCCTGT
TCGGTGtGTTCAGCTGCGTTGGAAGTAGGGCTGCACGAAAAATCGTTAAAAAAAaTCGCA
ATCtcGATTCACACATACACGTGATCTTATTTCTACACATAGCGATTCTAAAGCATTTtA
TATCTCGAGCTGAATCACAAACAAATGCTCCTaTTTTCCTCCCGGaTTTTTtGAAGCGCC
CCCAAACGCAGGACTGCCGCTGCCTCCTCCCTCAACCTGTGGTAAAGCgTCTTTACAACA
CGTGATTCAGTGGaGgAAGCCCgCCTGCAGTTGAgTGTTTGGAAGGaGTgaGTGAGAAGC
CGTTTTTAGACaGGgCAGCAAGCCGCCAATCTGCCcGTCcttttgaCGGCTAGGtCcGCG
GTTTTAGACAGAGGGCGGCAAATTgagggTCTGTTTtGGTCCGCcGATTTGCcGCCTCGg
AGGgTACACTTATTTCCGCCTCGACTGctAGCTTGTTGTTGTAGCGaCAAGCTAGGAACG
GTCgCTACTTTCAAATTAAAAGCCCCCCGcTAAgAACCcAGTTCtAAaCTCCAATGGGGT
gcAATGTAAAGCTCTTATTttGAAGaCAaTTCgTtGTCAActGTtCaCaGgCCcAACTtC
GGgCTTCACGTCACGTCACATGTTtACgCCtaCCTCTGAGGcGGCTTTTGGAAAAGGAag
AaTATTAcGCCTCCGTTTTAGAAAGCCGATCAcaGCAGCTATCACATATCACcTAGCCAA
agATacGgCCCCAaTAAaCACTGTACAACATGAGGGATTAAAGGATtCCCTCTCATCTTG
GAGACAAAttaTtaTtattttttCTTTtGtAAAAATCATTTcTCATCCAATGAtaGAACT
TGAaCAAaacAAAgAAAACATTGctttatgccTCTGCcATACTACAATGTTTTTTTACTC
ATCAGTGCAATAAaCATTTTGTGAAAAAaTCGTGCCagAGAATCGTGATCTCAATTCTAA
GCAAAAAAaTCGTGATTCACATTTTTtCcaGAAttGTGCAGCCCTAGTAACGTCACACCA
GGCACTAACATACGTAAGAGCTTTAAGTGTGAAAAGGAAaTGTTCACTTTTCTCCCATTT
TCATGACTTACTTCTAATAAAGTAAGATTAGCCTACATTGTAAGGCCCTTTAGCTAATGT
TTATGAAGTTTTTGTATGTTTTATCTGGaTACAGACTGAtgTGAAACAGATTGAcGTTaT
GTCGcTGTTCTATTGGCTGATATATTATAGTCAGTAGCCCAGCAGCACTAACCTGTTGAG
GCAATGATAGCTTACCTTGTTATTGCTAGCCTGGACGGGgATCTTGCTCACAATTaTtCT
AAAAGACGGAGAATCCACTGTTGAAAGTGGCAGCATATCTTCGACAACATACTCTGCCAt
AGTCTCCTCACcTCTTGAGGTTCAAGCATCGCAGATGGGGAgAATGTTTTtGCTGCTtAG
TTTTTtCtCCACTCTCATCCTCAGTTTGCTTTCTTTtGGTTACTAGCTTAATGCTAGTGT
GGCACCGCTCTAGATGTTTCGTTAAATTACTTGTGTTGTTTTGCGAGGTAGAGAGATCTT
TTGGTTTtGCACACAAAGTGCACATAGCTATAATGTTCGTCACATCCTTGTCTCTGAGGA
ACTGAAAATAaTGAGCGTATGTCCATCTTGCGAGTGTAGAGTCCAACTTGTCTGCTGCTG
CAGTCGTCTTCTCCTCAATCAATAGTTCTCCAGCACTAACAGGAAGctGTTGGCGAATTT
GTATAAAAaCAACACACCACTTAATTTCGGgTTTAAAATGCATTGTAACAcGCGTTACTg
ggaTTtGTACCAaGTAAAATATTTtTTTtGTAATGCCTTACATTACTGCGTtACAGCAAA
AAGTAATGCATTACAGTAATTGCaTtACTTTTGTAATGCGTTACTCCCAACACTGCATTT
TGAAACATACaaaTTtATGTcAAaaaaGAAAaTTACAGGgTGCTCTCAGGtCTCtcTttG
TCtCcGgTGCgaGTGTaCcTGAAGAACGCCAAGTGGCTtCcTTTTTTtGGatAAAACTTT
gtGTTCTCCTTTAATTTCTAAAgTTTTTGCTATtATGAAACATctttttaGatGTTtACA
GCaTAAtACAATGTACATAATTGTGATAAAAAGTGAAAAAaTAaTCATgAgTATATTcTt
GTAGATATGtaTTTtACCCCAagcgaTAAGGTGCTGGAAAATTTtGTgAAAGgCCCTTAA
AaGTGCTTGAAAAGTGCTTGAATTTGACCTTGAAAAaTGTGTACGAACCCTGCATGTAGG
ATATACTTTTCACAtGTGGAGTTTCACATAAATGTTACTTTTCAtGATTGTTAATCACAT
GTGAGACTAAGACTAGAAACgAAATTTCGTTTCAGGGgCTCAGCATTGGATAAaaTATGA
AAGTATATATA
>isotig00016  gene=isogroup00026  length=2652  numContigs=15
ggtcacagaattaatagttatttaatcaatacctgcacaaaatatctgcttttaaacatc
tacctccaagatcttccttttatgccttccaaaggtctaatgaattggatttaatgtgcc
aaacatgatcaaacaaaggtgtctcttaaatcttttctggttgtgttgaatgtcctagat
atgagaggaggtcaaatgattgttccatttgtatgaaaaggcatgttgatgattttgTTC
TATCcACTCATTATATAGATAATAGCTTGTTTgTAGGGCTGCaCAAAAAATCGTTAAAAA
ATCGCGATCTCGATTCACACATACACGTGATCTCATTTCTACACAcAGCGATTCTGAAGC
ATTTTATATCTCGAGCcGAATCACAAACAAATGCTCCTATTTTCCTCCCGgAttttttgA
AGCGCCCCCAAACGCAGCAcgCCGCTGCCTCCTCCCTCAACCTGTGGTAAAGCgTCTTTA
CAACACGTGATTCAGTGGaGgAAGCCCgCCTGCAGTTGAgtGTTTGGAAGGaGTgaGTGA
GAAGCCGTTTTTAGACaGGgCAGCAAGCCGCCAATCTgCCcgTCcttgaCGGCTAGGtCc
GCGGTTTTAgACAGAGGGCGGCAAATTgagggTCTGTTTtGGTCCGCcGATTTGCcGCCT
CGgAGgTACACTTATTTCCGCCTCGACTGctAGCTTGTTGTTGTAGCGaCAAGCTAGGAA
CGGTCgCTACTTTCAAATTAAAAGCCCCCCGcTAAgAACCcAGTTCtAAaCTCCAATGGG
GTgcAATGTAAAGCTCTTATTttGAAGaCAaTTCgTtGTCAActGTtCaCaGgCCcAACT
tCGGgCTTCACGTCACGTCACATGTTtACgCCtaCCTCTGAGGcGGCTTTTGGAAAAGGA
agAaTATTAcGCCTCCGTTTTAGAAAGCCGATCAcaGCAGCTATCACATATCACcTAGCC
AAagATacGgCCCCAaTAAaCACTGTACAACATGAGGGATTAAAGGATtCCCTCTCATCT
TGGAGACAAAttaTtaTtattttttCTTTtGtAAAAATCATTTcTCATCCAATGAtaGAA
CTTGAaCAAaacAAAgAAAACATTGctttatgccTCTGCcATACTACAATGTTTTTTTAC
TCATCAGTGCAATAAaCATTTTGTGAAAAAaTCGTGCCagAGAATCGTGATCTCAATTCT
AAGCAAAAAAaTCGTGATTCACATTTTTtCcaGAAttGTGCAGCCCTAGTAACGTCACAC
CAGGCACTAACATACGTAAGAGCTTTAAGTGTGAAAAGGAAaTGTTCACTTTTCTCCCAT
TTTCATGACTTACTTCTAATAAAGTAAGATTAGCCTACATTGTAAGGCCCTTTAGCTAAT
GTTTATGAAGTTTTTGTATGTTTTATCTGGaTACAGACTGAtgTGAAACAGATTGAcGTT
aTGTCGcTGTTCTATTGGCTGATATATTATAGTCAGTAGCCCAGCAGCACTAACCTGTTG
AGGCAATGATAGCTTACCTTGTTATTGCTAGCCTGGACGGGgATCTTGCTCACAATTaTt
CTAAAAGACGGAGAATCCACTGTTGAAAGTGGCAGCATATCTTCGACAACATACTCTGCC
AtAGTCTCCTCACcTCTtgAGgTTCAAGCAtcGCAGAACaGgAGAATGTTTTtGCTGCTT
agTTTTtCTCCGCTCTCATCCTCAGTTTGCTTTCTTTTGGTTgCTAGCTTAATGTTAGTG
TGGCACCGCTCTAGATGTTTCGTTAAATTACTTGTGTTGTTTCGCGAGGTAGAGAGATCT
TTtGGTTTTGCACaCAAAGTGCACGTAGCTATAATGTTCTTCACATCCTTGTCTCTGAGG
AACTGAAAATAaTGAGCGTATGTCCATCTTGCGAGTGTAGAGTCCAACTTGTCTGCTGCT
GCAGTCGTCTTCTCCTCAATCAATAGTTCTCCAGCACTAACAGGAAGctGTTGGCGAATT
TGTATAAAAaCAACACACCACTTAATTTCGGgTTTAAAATGCATTGTAACAcGCGTTACT
gggaTTtGTACCAaGTAAAATATTTtTTTtGTAATGCCTTACATTACTGCGTtACAGCAA
AAAGTAATGCATTACAGTAATTGCaTtACTTTTGTAATGCGTTACTCCCAACACTGCATT
TTGAAACATACaaaTTtATGTcAAaaaaGAAAaTTACAGGgTGCTCTCAGGtCTCtcTtt
GTCtCcGgTGCgaGTGTaCcTGAAGAACGCCAAGTGGCTtCcTTTTTTtGGatAAAACTT
TgtGTTCTCCTTTAATTTCTAAAgTTTTTGCTATtATGAAACATctttttaGatGTTtAC
AGCaTAAtACAATGTACATAATTGTGATAAAAAGTGAAAAAaTAaTCATgAgTATATTcT
tGTAGATATGtaTTTtACCCCAagcgaTAAGGTGCTGGAAAATTTtGTgAAAGgCCCTTA
AAaGTGCTTGAAAAGTGCTTGAATTTGACCTTGAAAAaTGTGTACGAACCCTGCATGTAG
GATATACTTTTCACAtGTGGAGTTTCACATAAATGTTACTTTTCAtGATTGTTAATCACA
TGTGAGACTAAGACTAGAAACgAAATTTCGTTTCAGGGgCTCAGCATTGGATAAaaTATG
AAAGTATATATA
>isotig00017  gene=isogroup00026  length=2653  numContigs=15
ggtcacagaattaatagttatttaatcaatacctgcacaaaatatctgcttttaaacatc
tacctccaagatcttccttttatgccttccaaaggtctaatgaattggatttaatgtgcc
aaacatgatcaaacaaaggtgtctcttaaatcttttctggttgtgttgaatgtcctagat
atgagaggaggtcaaatgattgttccatttgtatgaaaaggcatgttgatgattttgTTC
TATCcACTCATTATATAGATAATAGCTTGTTTgTAGGGCTGCaCAAAAAATCGTTAAAAA
ATCGCGATCTCGATTCACACATACACGTGATCTCATTTCTACACAcAGCGATTCTGAAGC
ATTTTATATCTCGAGCcGAATCACAAACAAATGCTCCTATTTTCCTCCCGgAttttttgA
AGCGCCCCCAAACGCAGCAcgCCGCTGCCTCCTCCCTCAACCTGTGGTAAAGCgTCTTTA
CAACACGTGATTCAGTGGaGgAAGCCCgCCTGCAGTTGAgtGTTTGGAAGGaGTgaGTGA
GAAGCCGTTTTTAGACaGGgCAGCAAGCCGCCAATCTgCCcgTCcttgaCGGCTAGGtCc
GCGGTTTTAgACAGAGGGCGGCAAATTgagggTCTGTTTtGGTCCGCcGATTTGCcGCCT
CGgAGgTACACTTATTTCCGCCTCGACTGctAGCTTGTTGTTGTAGCGaCAAGCTAGGAA
CGGTCgCTACTTTCAAATTAAAAGCCCCCCGcTAAgAACCcAGTTCtAAaCTCCAATGGG
GTgcAATGTAAAGCTCTTATTttGAAGaCAaTTCgTtGTCAActGTtCaCaGgCCcAACT
tCGGgCTTCACGTCACGTCACATGTTtACgCCtaCCTCTGAGGcGGCTTTTGGAAAAGGA
agAaTATTAcGCCTCCGTTTTAGAAAGCCGATCAcaGCAGCTATCACATATCACcTAGCC
AAagATacGgCCCCAaTAAaCACTGTACAACATGAGGGATTAAAGGATtCCCTCTCATCT
TGGAGACAAAttaTtaTtattttttCTTTtGtAAAAATCATTTcTCATCCAATGAtaGAA
CTTGAaCAAaacAAAgAAAACATTGctttatgccTCTGCcATACTACAATGTTTTTTTAC
TCATCAGTGCAATAAaCATTTTGTGAAAAAaTCGTGCCagAGAATCGTGATCTCAATTCT
AAGCAAAAAAaTCGTGATTCACATTTTTtCcaGAAttGTGCAGCCCTAGTAACGTCACAC
CAGGCACTAACATACGTAAGAGCTTTAAGTGTGAAAAGGAAaTGTTCACTTTTCTCCCAT
TTTCATGACTTACTTCTAATAAAGTAAGATTAGCCTACATTGTAAGGCCCTTTAGCTAAT
GTTTATGAAGTTTTTGTATGTTTTATCTGGaTACAGACTGAtgTGAAACAGATTGAcGTT
aTGTCGcTGTTCTATTGGCTGATATATTATAGTCAGTAGCCCAGCAGCACTAACCTGTTG
AGGCAATGATAGCTTACCTTGTTATTGCTAGCCTGGACGGGgATCTTGCTCACAATTaTt
CTAAAAGACGGAGAATCCACTGTTGAAAGTGGCAGCATATCTTCGACAACATACTCTGCC
AtAGTCTCCTCACcTCTTGAGGTTCAAGCATCGCAGATGGGGAgAATGTTTTtGCTGCTt
AGTTTTTtCtCCACTCTCATCCTCAGTTTGCTTTCTTTtGGTTACTAGCTTAATGCTAGT
GTGGCACCGCTCTAGATGTTTCGTTAAATTACTTGTGTTGTTTTGCGAGGTAGAGAGATC
TTTTGGTTTtGCACACAAAGTGCACATAGCTATAATGTTCGTCACATCCTTGTCTCTGAG
GAACTGAAAATAaTGAGCGTATGTCCATCTTGCGAGTGTAGAGTCCAACTTGTCTGCTGC
TGCAGTCGTCTTCTCCTCAATCAATAGTTCTCCAGCACTAACAGGAAGctGTTGGCGAAT
TTGTATAAAAaCAACACACCACTTAATTTCGGgTTTAAAATGCATTGTAACAcGCGTTAC
TgggaTTtGTACCAaGTAAAATATTTtTTTtGTAATGCCTTACATTACTGCGTtACAGCA
AAAAGTAATGCATTACAGTAATTGCaTtACTTTTGTAATGCGTTACTCCCAACACTGCAT
TTTGAAACATACaaaTTtATGTcAAaaaaGAAAaTTACAGGgTGCTCTCAGGtCTCtcTt
tGTCtCcGgTGCgaGTGTaCcTGAAGAACGCCAAGTGGCTtCcTTTTTTtGGatAAAACT
TTgtGTTCTCCTTTAATTTCTAAAgTTTTTGCTATtATGAAACATctttttaGatGTTtA
CAGCaTAAtACAATGTACATAATTGTGATAAAAAGTGAAAAAaTAaTCATgAgTATATTc
TtGTAGATATGtaTTTtACCCCAagcgaTAAGGTGCTGGAAAATTTtGTgAAAGgCCCTT
AAAaGTGCTTGAAAAGTGCTTGAATTTGACCTTGAAAAaTGTGTACGAACCCTGCATGTA
GGATATACTTTTCACAtGTGGAGTTTCACATAAATGTTACTTTTCAtGATTGTTAATCAC
ATGTGAGACTAAGACTAGAAACgAAATTTCGTTTCAGGGgCTCAGCATTGGATAAaaTAT
GAAAGTATATATA
>isotig00018  gene=isogroup00026  length=2679  numContigs=12
ATCcGCTTtGATTTttGtCAgTtGTTttCTTcTCTGTCTTtACTGGcACATTGAAGCATA
CCGTGGTGCGTCACTGCcTCCtGTTGATCAGTAGAATAATGTGACACCTTTGCATGCACG
TGTGCATGCGTGCAAAAACAACAATCTATTTATTGGGTTCCAGAGATATCCGCTCAAATT
GGCTtGTTCACCAGCTAAGAATCCCCCTTTGCACACCAAGAGgCGACAGTCTGAAAGTTG
AAACTCCAGCAGAGTTGCTGCTGAATAGTACTGTTAGCtgCACAGTCAGCCGAGCTAACT
AGCTTACACTAGCAGCTACagTTAGCAGCTGTTTGtGGTTACTCAGGTAAAATGCTGCCC
ACTATGAATTCAACAGGTGACCAGTTGTTACATATTATACCTTTAAATAaAaTAGTTATA
TACAGGgTTCGTACGGGTGCTTGAAATCCTTGAAAGTGCTTAAaTTTCAAAGTTGTGTTT
TCAAGGTCTGAAAAGTGCTTGGATTTTAGTTTAAGTGCTTGAAAGgGCTTGAcATTATGT
CTATGCTacTGTCATATACTCTaGTCTTTCACAAAATTGGGATCAGACTGGATAGTTTGC
TTATAACAaGGAGAAATAAAATCAGTAAGAGAACCGtaTGTGGAGATGTTTCCTCCTGGG
aTCCGCTGAGCCTCTCTGCTCCTCTCCGCGACCTGCCGGTCTGTGTGTGACCCcGCCCcT
TtCgAaGAGAGACAGCAGgAGATGACAAAaTGCcGGGAGgCtGTTGTTttAACAaGCGTT
GGCTTGAAAATGATAACTACAAACTATGGTTAAGATAAGGACCGAATCAAAGAGTGGCGT
CATGCAAGGTCTGCAAAAAaGaTttGCAGATTTGTGCAATGGGAgaGtcTGCGCtCTCCA
GTCACAAGAAaTGTAAGTTAAGAcTTTTTGAGTAACTTAGGCCAACACTGCACGTTAACA
CTTtAtGTTAACcagCtAACGTTAGCTAAACCATAACACGCTAAATAaTAATTAACgCAC
CATTAATcaCGTTAAGTGACCTCgTTAAGTTAGCGCCTGATTGTCCgTGTGTCGTTACAC
ATGCAGACTGGTAGCAATAGaGAAGGATGGCTGAAGAGAAGGTCGAATTTGATGCACCAG
AGCTGAAAGTGCCAGAGTCAGAAAcTGACTGTTCaGTTTGTCTCTGTAACGTCACACCAG
GCACTAACATACGTAAGAGCTTTAAGTGTGAAAAGGAAaTGTTCACTTTTCTCCCATTTT
CATGACTTACTTCTAATAAAGTAAGATTAGCCTACATTGTAAGGCCCTTTAGCTAATGTT
TATGAAGTTTTTGTATGTTTTATCTGGATACAGACTGAtgTGAAACAGATTGAcGTTaTG
TCGCTGTTCTATTGGCTGATATATTATAGTCAGTAGCCCAGCAGCACTAACCTGTTGAGG
CAATGATAGCTTACCTTGTTATTGCTAGCCTGGACGGGgATCTTGCTCACAATTaTtCTA
AAAGACGGAGAATCCACTGTTGAAAGTGGCAGCATATCTTCGACAACATACTCTGCCAtA
GTCTCCTCACcTCTtgAGgTTCAAGCAtcGCAGAACaGgAGAATGTTTTtGCTGCTTagT
TTTtCTCCGCTCTCATCCTCAGTTTGCTTTCTTTTGGTTgCTAGCTTAATGTTAGTGTGG
CACCGCTCTAGATGTTTCGTTAAATTACTTGTGTTGTTTCGCGAGGTAGAGAGATCTTTt
GGTTTTGCACaCAAAGTGCACGTAGCTATAATGTTCTTCACATCCTTGTCTCTGAGGAAC
TGAAAATAaTGAGCGTATGTCCATCTTGCGAGTGTAGAGTCCAACTTGTCTGCTGCTGCA
GTCGTCTTCTCCTCAATCAATAGTTCTCCAGCACTAACAGGAAGctGTTGGCGAATTTGT
ATAAAAaCAACACACCACTTAATTTCGGgTTTAAAATGCATTGTAACAcGCGTTACTggg
aTTtGTACCAaGTAAAATATTTtTTTtGTAATGCCTTACATTACTGCGTtACAGCAAAAA
GTAATGCATTACAGTAATTGCaTtACTTTTGTAATGCGTTACTCCCAACACTGCATTTTG
AAACATACaaaTTtATGTcAAaaaaGAAAaTTACAGGgTGCTCTCAGGtCTCtcTttGTC
tCcGgTGCgaGTGTaCcTGAAGAACGCCAAGTGGCTtCcTTTTTTtGGatAAAACTTTgt
GTTCTCCTTTAATTTCTAAAgTTTTTGCTATtATGAAACATctttttaGatGTTtACAGC
aTAAtACAATGTACATAATTGTGATAAAAAGTGagaaagaaaTaaacatGAGTgTaTAta
TTCcTGTAGATaTGtATTTtaCCccaGCgaTAaGGTGCTGgAAAAaTTtGAAAaTTACCc
TTAAAAGTGCTTGAAAAGTGCTTGAATTTGACCTTGAAAAATGTGTACGAACCCTGttta
atataaccattgttcttttaaaatctaagcgttcaggtatcaaatgtgaatgatgccgtc
tgctgtgaatttacagtataactttccagggagactgaggtaaagctcccacggtgggaa
cggtattacctgatcacgaccagtgaacacatttctactgctgcatgGTGTATACTGTCA
TATCGcccTAGTGTgggATGGTCTGGACcttattttgac
>isotig00019  gene=isogroup00026  length=2680  numContigs=12
ATCcGCTTtGATTTttGtCAgTtGTTttCTTcTCTGTCTTtACTGGcACATTGAAGCATA
CCGTGGTGCGTCACTGCcTCCtGTTGATCAGTAGAATAATGTGACACCTTTGCATGCACG
TGTGCATGCGTGCAAAAACAACAATCTATTTATTGGGTTCCAGAGATATCCGCTCAAATT
GGCTtGTTCACCAGCTAAGAATCCCCCTTTGCACACCAAGAGgCGACAGTCTGAAAGTTG
AAACTCCAGCAGAGTTGCTGCTGAATAGTACTGTTAGCtgCACAGTCAGCCGAGCTAACT
AGCTTACACTAGCAGCTACagTTAGCAGCTGTTTGtGGTTACTCAGGTAAAATGCTGCCC
ACTATGAATTCAACAGGTGACCAGTTGTTACATATTATACCTTTAAATAaAaTAGTTATA
TACAGGgTTCGTACGGGTGCTTGAAATCCTTGAAAGTGCTTAAaTTTCAAAGTTGTGTTT
TCAAGGTCTGAAAAGTGCTTGGATTTTAGTTTAAGTGCTTGAAAGgGCTTGAcATTATGT
CTATGCTacTGTCATATACTCTaGTCTTTCACAAAATTGGGATCAGACTGGATAGTTTGC
TTATAACAaGGAGAAATAAAATCAGTAAGAGAACCGtaTGTGGAGATGTTTCCTCCTGGG
aTCCGCTGAGCCTCTCTGCTCCTCTCCGCGACCTGCCGGTCTGTGTGTGACCCcGCCCcT
TtCgAaGAGAGACAGCAGgAGATGACAAAaTGCcGGGAGgCtGTTGTTttAACAaGCGTT
GGCTTGAAAATGATAACTACAAACTATGGTTAAGATAAGGACCGAATCAAAGAGTGGCGT
CATGCAAGGTCTGCAAAAAaGaTttGCAGATTTGTGCAATGGGAgaGtcTGCGCtCTCCA
GTCACAAGAAaTGTAAGTTAAGAcTTTTTGAGTAACTTAGGCCAACACTGCACGTTAACA
CTTtAtGTTAACcagCtAACGTTAGCTAAACCATAACACGCTAAATAaTAATTAACgCAC
CATTAATcaCGTTAAGTGACCTCgTTAAGTTAGCGCCTGATTGTCCgTGTGTCGTTACAC
ATGCAGACTGGTAGCAATAGaGAAGGATGGCTGAAGAGAAGGTCGAATTTGATGCACCAG
AGCTGAAAGTGCCAGAGTCAGAAAcTGACTGTTCaGTTTGTCTCTGTAACGTCACACCAG
GCACTAACATACGTAAGAGCTTTAAGTGTGAAAAGGAAaTGTTCACTTTTCTCCCATTTT
CATGACTTACTTCTAATAAAGTAAGATTAGCCTACATTGTAAGGCCCTTTAGCTAATGTT
TATGAAGTTTTTGTATGTTTTATCTGGATACAGACTGAtgTGAAACAGATTGAcGTTaTG
TCGCTGTTCTATTGGCTGATATATTATAGTCAGTAGCCCAGCAGCACTAACCTGTTGAGG
CAATGATAGCTTACCTTGTTATTGCTAGCCTGGACGGGgATCTTGCTCACAATTaTtCTA
AAAGACGGAGAATCCACTGTTGAAAGTGGCAGCATATCTTCGACAACATACTCTGCCAtA
GTCTCCTCACcTCTTGAGGTTCAAGCATCGCAGATGGGGAgAATGTTTTtGCTGCTtAGT
TTTTtCtCCACTCTCATCCTCAGTTTGCTTTCTTTtGGTTACTAGCTTAATGCTAGTGTG
GCACCGCTCTAGATGTTTCGTTAAATTACTTGTGTTGTTTTGCGAGGTAGAGAGATCTTT
TGGTTTtGCACACAAAGTGCACATAGCTATAATGTTCGTCACATCCTTGTCTCTGAGGAA
CTGAAAATAaTGAGCGTATGTCCATCTTGCGAGTGTAGAGTCCAACTTGTCTGCTGCTGC
AGTCGTCTTCTCCTCAATCAATAGTTCTCCAGCACTAACAGGAAGctGTTGGCGAATTTG
TATAAAAaCAACACACCACTTAATTTCGGgTTTAAAATGCATTGTAACAcGCGTTACTgg
gaTTtGTACCAaGTAAAATATTTtTTTtGTAATGCCTTACATTACTGCGTtACAGCAAAA
AGTAATGCATTACAGTAATTGCaTtACTTTTGTAATGCGTTACTCCCAACACTGCATTTT
GAAACATACaaaTTtATGTcAAaaaaGAAAaTTACAGGgTGCTCTCAGGtCTCtcTttGT
CtCcGgTGCgaGTGTaCcTGAAGAACGCCAAGTGGCTtCcTTTTTTtGGatAAAACTTTg
tGTTCTCCTTTAATTTCTAAAgTTTTTGCTATtATGAAACATctttttaGatGTTtACAG
CaTAAtACAATGTACATAATTGTGATAAAAAGTGagaaagaaaTaaacatGAGTgTaTAt
aTTCcTGTAGATaTGtATTTtaCCccaGCgaTAaGGTGCTGgAAAAaTTtGAAAaTTACC
cTTAAAAGTGCTTGAAAAGTGCTTGAATTTGACCTTGAAAAATGTGTACGAACCCTGttt
aatataaccattgttcttttaaaatctaagcgttcaggtatcaaatgtgaatgatgccgt
ctgctgtgaatttacagtataactttccagggagactgaggtaaagctcccacggtggga
acggtattacctgatcacgaccagtgaacacatttctactgctgcatgGTGTATACTGTC
ATATCGcccTAGTGTgggATGGTCTGGACcttattttgac
>isotig00020  gene=isogroup00026  length=2589  numContigs=11
ATCcGCTTtGATTTttGtCAgTtGTTttCTTcTCTGTCTTtACTGGcACATTGAAGCATA
CCGTGGTGCGTCACTGCcTCCtGTTGATCAGTAGAATAATGTGACACCTTTGCATGCACG
TGTGCATGCGTGCAAAAACAACAATCTATTTATTGGGTTCCAGAGATATCCGCTCAAATT
GGCTtGTTCACCAGCTAAGAATCCCCCTTTGCACACCAAGAGgCGACAGTCTGAAAGTTG
AAACTCCAGCAGAGTTGCTGCTGAATAGTACTGTTAGCtgCACAGTCAGCCGAGCTAACT
AGCTTACACTAGCAGCTACagTTAGCAGCTGTTTGtGGTTACTCAGGTAAAATGCTGCCC
ACTATGAATTCAACAGGTGACCAGTTGTTACATATTATACCTTTAAATAaAaTAGTTATA
TACAGGgTTCGTACGGGTGCTTGAAATCCTTGAAAGTGCTTAAaTTTCAAAGTTGTGTTT
TCAAGGTCTGAAAAGTGCTTGGATTTTAGTTTAAGTGCTTGAAAGgGCTTGAcATTATGT
CTATGCTacTGTCATATACTCTaGTCTTTCACAAAATTGGGATCAGACTGGATAGTTTGC
TTATAACAaGGAGAAATAAAATCAGTAAGAGAACCGtaTGTGGAGATGTTTCCTCCTGGG
aTCCGCTGAGCCTCTCTGCTCCTCTCCGCGACCTGCCGGTCTGTGTGTGACCCcGCCCcT
TtCgAaGAGAGACAGCAGgAGATGACAAAaTGCcGGGAGgCtGTTGTTttAACAaGCGTT
GGCTTGAAAATGATAACTACAAACTATGGTTAAGATAAGGACCGAATCAAAGAGTGGCGT
CATGCAAGGTCTGCAAAAAaGaTttGCAGATTTGTGCAATGGGAgaGtcTGCGCtCTCCA
GTCACAAGAAaTGTAAGTTAAGAcTTTTTGAGTAACTTAGGCCAACACTGCACGTTAACA
CTTtAtGTTAACcagCtAACGTTAGCTAAACCATAACACGCTAAATAaTAATTAACgCAC
CATTAATcaCGTTAAGTGACCTCgTTAAGTTAGCGCCTGATTGTCCgTGTGTCGTTACAC
ATGCAGACTGGTAGCAATAGaGAAGGATGGCTGAAGAGAAGGTCGAATTTGATGCACCAG
AGCTGAAAGTGCCAGAGTCAGAAAcTGACTGTTCaGTTTGTCTCTGTAACGTCACACCAG
GCACTAACATACGTAAGAGCTTTAAGTGTGAAAAGGAAaTGTTCACTTTTCTCCCATTTT
CATGACTTACTTCTAATAAAGTAAGATTAGCCTACATTGTAAGGCCCTTTAGCTAATGTT
TATGAAGTTTTTGTATGTTTTATCTGGATACAGACTGAtgTGAAACAGATTGAcGTTaTG
TCGCTGTTCTATTGGCTGATATATTATAGTCAGTAGCCCAGCAGCACTAACCTGTTGAGG
CAATGATAGCTTACCTTGTTATTGCTAGCCTGGACGGGgATCTTGCTCACAATTaTtCTA
AAAGACGGAGAATCCACTGTTGAAAGTGGCAGCATATCTTCGACAACATACTCTGCCAtA
GTCTCCTCACcTCTtgAGgTTCAAGCAtcGCAGAACaGgAGAATGTTTTtGCTGCTTagT
TTTtCTCCGCTCTCATCCTCAGTTTGCTTTCTTTTGGTTgCTAGCTTAATGTTAGTGTGG
CACCGCTCTAGATGTTTCGTTAAATTACTTGTGTTGTTTCGCGAGGTAGAGAGATCTTTt
GGTTTTGCACaCAAAGTGCACGTAGCTATAATGTTCTTCACATCCTTGTCTCTGAGGAAC
TGAAAATAaTGAGCGTATGTCCATCTTGCGAGTGTAGAGTCCAACTTGTCTGCTGCTGCA
GTCGTCTTCTCCTCAATCAATAGTTCTCCAGCACTAACAGGAAGctGTTGGCGAATTTGT
ATAAAAaCAACACACCACTTAATTTCGGgTTTAAAATGCATTGTAACAcGCGTTACTggg
aTTtGTACCAaGTAAAATATTTtTTTtGTAATGCCTTACATTACTGCGTtACAGCAAAAA
GTAATGCATTACAGTAATTGCaTtACTTTTGTAATGCGTTACTCCCAACACTGCATTTTG
AAACATACaaaTTtATGTcAAaaaaGAAAaTTACAGGgTGCTCTCAGGtCTCtcTttGTC
tCcGgTGCgaGTGTaCcTGAAGAACGCCAAGTGGCTtCcTTTTTTtGGatAAAACTTTgt
GTTCTCCTTTAATTTCTAAAgTTTTTGCTATtATGAAACATctttttaGatGTTtACAGC
[truncated: 26,236,102 more chars]
