# Supplementary material for: Fast skeletal muscle transcriptome of the Gilthead sea bream (Sparus aurata) determined by next generation sequencing
Source: BMC Genomics. 2012 May 11;13:181. doi: 10.1186/1471-2164-13-181 (PMC3418159; doi:10.1186/1471-2164-13-181)
Supplement: Additional file 2 — Gilthead sea bream transcriptome sequences annotated. Annotation was performed by Blast2GO software. Sequences were blasted with Blastx algorithms against the NCBI non-redundant protein collection (nr) database with a threshold of 10−3. Annotation was done with an E-value Hit Filter of 10−6 combined with an Annotation Cutoff of 55 and GO weighting of 5. [file 1471-2164-13-181-S2.zip]

Archive with 3 entries (2 files):
- Supplementary_file2.fasta
- __MACOSX/
- __MACOSX/._Supplementary_file2.fasta
