# Supplementary material for: Fast skeletal muscle transcriptome of the Gilthead sea bream (Sparus aurata) determined by next generation sequencing
Source: BMC Genomics. 2012 May 11;13:181. doi: 10.1186/1471-2164-13-181 (PMC3418159; doi:10.1186/1471-2164-13-181)
Supplement: Additional file 2 — Gilthead sea bream transcriptome sequences annotated. Annotation was performed by Blast2GO software. Sequences were blasted with Blastx algorithms against the NCBI non-redundant protein collection (nr) database with a threshold of 10−3. Annotation was done with an E-value Hit Filter of 10−6 combined with an Annotation Cutoff of 55 and GO weighting of 5. [file 1471-2164-13-181-S2.zip › Supplementary_file2.fasta]

>isotig00001|myosin heavy chain
gttggaatggctcagctgaatctccatctcattcaggtctccctccatcttcttcttgactctcagggcatcattcctgctcctgacctcagaatcaagagtgctctgcatggagtcaatcaccctctggctgttcctcttgatctgctccatctcctcatccttctctgccag
>contig00138|myosin heavy chain
ctatttgaacatttattgaacatttacattctcaggggttcatattgtacaaactccatgaaaatgtctcagcggatcttcactcagcatcagctccctttccagcatcacggctcttggcaaggatgatgacacttactcagcagaatcagactttccagagtcacggctcttggctctcagcttgttgacctgggactcagcgatgtcagcacgctcctgagcttcctcaaactcatgctgaaccttcctgagcctggacatgtgagtgttggcctgctcctcagcctcctcagcctgtcttttgtaggccttgactttaagctgcagcttgtccaccaaatcctgaagtctgttcacattcttcttgtcctcctcagtctggtatgtcagctccttcactctcctctcgtatttgcggactcctttgacagcatcagctccacgtctctgctcggcctcaacctcaccctccagctcacgtaccctggactccagtttctggagctgcttcttgccacccttcatggcgaggttctc
>contig00288|ring finger protein 24
gtgtgtgtgtgtgtgtgtgtgtgtgtgtgtgtgtgtgtgtgtgtgtgtgtgtgtgtgtgtgtgtgtgtgtgcgcaattatgccacaaagcattgtccaatttcctgacatctaccaacatactgaaggtattgttgtccctttcaaatattttgtatgtttaaaaatcaaaagtttactaattaaaagtgaaaactcatgtggctctgtactgtacatagaaataatagttaatgataaaatataaaacatgaccttgctactaagatcacaagcaattaaggttcgacttctcgtaaagtgcttgttaaaaaaacaaacaaaaaaacaacaacaatttatgttttagtgttttgtagttcttggcttttgtgtttgtgttttctcctggtctttagctggtgtccccagaaaaagtgctttggttgtgagaaacttgttgaccacgtcttggccaagaacgaaacttcttcttcatcaacttcttcattgtccgcaaaaataaaaataaaaaaataaaacaggaaagcagttgattatcagtctgaactgatatcaggaaatcctttctgagaacgatacaaggataagagaggtgcagattcacagttcttgtgagtatctgcgcagtaactccagttttctccggtcggtccatggactcataccgaagtgtacctgtacaggtgagcgtatgagtgatgggttgtgtgactgtagtgtactgtaagagaggtttttgagtctgctacaccaggttctcgatcccaggcagaggctgctctattggcaccgtggcatccatgctgccagcctgctgggcgagctgcaagacaggcatgttgcacaacgggcacactttcctcacctccaaccacttgatgaggcacttcctatgaaaggcatgtttgcatggacagattcccagctcgtctttttgcttgaactcttccaagcacactgcacatatctcatgcaaatttaactctttgactttttccttctgaatgacttgtttgtatgcatatagctctttgtgtgcctggtgccgtaaccttattaagtagcagcagaagagtaggctgaggatgaagacaaagatggctgtcccaaacaccacaatgtagatgttaaggggaaggttctggaaccctatatttggcatcctgaaactgtagtgtgggaaatcggagctcatggatatt
>contig00579|line-1 reverse transcriptase homolog
tatatcgatattcagcctaaatatatcgggatatgactattagtccatatcgcccagccctatgtagattgaatgatgactaattgtttctcctcatgtgagttaaggagtgcagacagagtgaggctcacagctccaggggtcctaaagtagtttttcaactagtgagggctaaaggttagcagacggcaggccatcataaagtactaaaacctgaggttggcccccgccaaatggtgggagatgcccaaacgtttatgttcctgtagagggatggggaacccctttggatcattttggggacaagacctacagttgaccgcagccaggtcagatgagttaggggagaagagtagggtaacaggtcaactcctcttttagtctattggataatatgccaaaaggaccaattagaacaagtgggtgtttactggaaaaggggctctaaaggccggtgcagggaaagagaaggggggtggcacttggaaaacctcctaagagcaaaggctgaggttttgagggagcagagggcaagcattttggcattgttttgtccacagatttgataatatcagaacgcggccgcttctgacccgaactcaaggcgctagattctgttttaataaagattgcttcttcactccatccagccttgactccgcagactccttttatgatcaaactacaagccgacaccttaaggaagagaagcccagaaaccacagtgctcactgtaaatgacctttaatgtgataattgtttctaagataatgttgttttcatttagtttactgatattctttgaagccaggttattatttcattaattatatcagacgctaaatgcgggacttttattttgaaagcgtctcactgtgaaccgaaagcatccgtgttcttgtgtctcatgtgtgtctgcatgttggaagtgtgcccgcatggtgtttgcggaacatgatgaaaatgatgattctgtttacttagcacctggctgataaagggcacaaggtttgttgtcatatcgcttcattacatgtttaatgtttagttcatatcacggtaacttttacggtttgatctaatgtgtttaagctaacaggatcgctaattagcattagctcagctatcctgtcggtacagaggaatggagatgaggatggtcatttcatttgtatgcttattaatataaagacacgcattttgtgttttgtattggctttaatatataaagttcaaggttcatagttaatacaaatactggttaaaagttgtattttaagtttaaacaatacatacacctctctaatagaggttgtcatttgagttaaagcagattaaaatgtgatttttccgtgaatgtaacagtgattgaagcagctaaaagaagaacgaatggttttattttgagtgaatttatgatacaataaggtcatggaggaaaataattacatttatttttataccttttttcatagcttgtacgaaggtgtgttcgagtgtacaaggttctcgcaataaacgctttggaccatcagttagagagtcttaccattattcagcctggggttgctacactcgccattgagcccttggcagaggcgataaggagcggtcctcaggtggctggcattactataaatccccaaaagcacaccacttccctttatatggaagacgtgttgctctttctaagtaaccctgagaactctattgtcagaattgttgaaattattaaaatcttcggccagttttcgggctacaagattaattgttcaaagtcagaggctattcccccaacccttcatacccccgggacctcttctagtgctgccccttttaaattgtcacctttagggatcgtctgtcttgctatacatataactccctccctctctggtctttataaagacaattttaaacctttattccgtaaaattaaagaggatctggcatgctggaccagtctttcattatctcttataggtagggtaaacctttttaagatgaacatacttcttctgactagaaagtcactctccatcctacatagttcattatctacctttttgtggaggaacaaaacggccagattgaaattacaaaagttacaacttcgcctaggagagggagggttgtcactgctaaaaatattatcaattggcttgcctcggccgctatctctgggaatggtttagaaattatccaattggcttagcattgaggccacccctttggatccaattcctctttgtaatattttgtatgtttctaaaaaactggtatcgaacaaagtaaggggcaatttttttgtttcaaatgaatcccttacaatagttacttgtcacccagttttaaggtaactactgtacatttccccaaacccatcccaccccatggtcccaaagtcccacaataaaaaaagaaaagaaaaacacaagacaaaaaacaaaaacaaaaacagatacacaaacaaaagtagaattagacaagcctacagatgtatatacacataaaaatatatacatatatattcacacataaaggcctatatttggttcagggaatttctcagggctcagggaatatctgtatcctcttccgtctcacatcaaacagtttagataaattcctaatcctgtgatttattatttccattttatatatttaattaagtccttccatttgcttagttgaggtgctgctggtttcagacagttttttgttatctgcttaagtgcagctagtcgtaaaattccaaagagatacttatcagcttgctgagagagaggctgtggtgttctaccaagtaatagttgctcaggccccagaaagagttggcattgaaatatggagtccatagcttcacatacttcaatctaatattgctgcaaaactggacaggagaagaatttatgggtgtggttggcttctatctcaccacattttcgccaacaacttggtgttacctccttagagtactttgcttgaataacaggtgttataaaggagcgtagttggatttttcaagagtgctctctccaaatggttcagcttgtggttttttccatgtattattacttatctccttccatatttctggtgatatagttaagttcagttccttctcccagctggtaattacttcgcaatctctcccataaatattaggtccttttgaatatcctttggttttgtaacttttacccaggtcattattgtatttcttatacatgtgttctcaatgttttgggtgtcattgatagttattttagcagatatattcttattccaatatttacccatttgttgaatttaaatttctctccactttgctactgagaagttacaaagccagacggtgacaggtttgactagagcagcatagtaataattaattacatttgggagagctagtcccccgtgtagtttggctgttttgagcatcttaagttttatacaaggttttctttctccccaagtaaatgtaataataatttgatcctgttgaataaagttcttttttggtatataaattcgcacattttgaaagaataatacaaatcttggtcaaatgtttgttttcataatctcaattctctctgttattgtcagtgggatcagtttccatttttgtaagtcttgtttaatttgactctcaattatattgataaagcttcttaaagtcttggcaaatggtcacccctaagtatctcagtttattttgttgccattttaggttatatttagatctgatcgtatgtgatattggctgcccaactatcactgcttcttatttatccatatttagtttatagtcagacattgcactgtattgttatatttcctccataactacctccagggattgtgatatattaggtagaggatcaaatcgtccgcatatattgctaaattgtgctcagtttttacagttttgtcttattctctctgcaaatggttccatggccaaaataaaaattagggggggagagagggtctcctggccttgttccccgaaaaaagattgaaagaatctgatattataccatttactcgtattcttgccttaggtgtattatatatcattcttaaccagctgataaatgtatcattaaattaaaatgtttgatacacctcaaatataaaagaccaggagaccctatcaaacgcttttgcatctagcttgaaatactttatagaacacatttgtgaatccatcacttcctggacatttctaattttttgtctttttataatatcatacaattctgtatccgttattgacttaattcaattattattttgatcttcctttacttctggcagagtaatatattccgaatacttttgaattttttcatctgattttcctgtgtttccggagtatacaattttttcttttgctgtttctgatccttttattaacatattaccagttatatctttaattattaaattatactagctttattattctgttttcgtagcctccatgctaaaagtttctgggcccttggtccactgtcataatatttttgcttggcaaaggtaagtgccctttctacttgttccatatcgaggtaatctattcttttttaatttgatctatttcatcaagtatttgtttgtctgatctctatttatgtttttcgtgaattattgtcagtttacttaccaagttatttctttccttttctctttgctttctcttaagtgaagaaaaagctattatctcccctttaatgactgctttagtttcctcccaaaccattagggggggagacttctccattatcattaatcttgatatattgttgttgctattctatttttaaat
>contig00629|microtubule-actin crosslinking factor 1
agagcctgatgctccttctggtactgctgcaggtctgtgacactctccgtgttttcagcctgctgctggtgacccatcagctggttttctgtcagggtgagattgtcacacacttcctccaacttctctgaaaactccttgtgtttcgccaacaatgacttctcgtcatcttccctctttctgttgtccagcaggacatctaaggcactcctctgtgcgaccagcctctcagtctggtccctgaatgctcgctgagtggtgctgaggaacttgagaaggtagctgctctgagccggagtcaagaactgagtgtgctcggaaataaagcactggatgtcaaaagtggcgtcctctaatttgagcctggcttctttcagcaggctgttctccgtgtccttgttctgctgaatcaaatgtttcagcatgtctgcgtcacacgtgttcaaatccgcgtcactcgtctcagagctgttctggatgatgcctgccagttcttcaagaccactgagatgtttctggtacgttgattccaaatgttcctttcctgtttccatcgcttgaatcagagactgactcctctctgcacacatttgggaaacggcagtaaaatttggctccaggtccagatatgttgcagccaaatcttggtggatttgtataggaatgccctcatcaaccgaattcaggagctgtttggctttttccatatctgctgtcaggacaccagccagtcgagagagttgggactcaatagtctgacattcctctgcttggatctgcatttcctccatgctgttgctcactggcggctggactgaaaggtcttttcttgtacatcgtctaaagcatcggcgtgatcctgcagcctcccgacacactctaaaataatcc
>contig00929|dystonin isoform 1
cgatactagccatctcctctttgacggcttcggtgtccgcgttggccacctcgagaaggccatcggcagctgtgttgagctgctccaccatccctctgtgcttgtcgacatccttctggagaactttcgcctgagaaatggagctctccacagcaaccggatcgaccgtaagtttgactcggccctcgctggcctcacactcttgaatccaagagctgagtttctctgcactctcctgatacttcagagatctctgcagagcagtctggagtttgtcagcctgctccgcagagctcttcttcacctcgtcccagttggaagacagcgtggtgagctgtccttggagcgccagcttttctgcaccgtcggtgttctgcagcagcgtctccccttccccgatgattgtgttataagcagtggtatcaacgcagagtcgcagtcggttactttttctttttttttttaatgatgaaaggtatcgtctttattgtaaagaaaccccaaacatggttcatattttatgaact
>contig01613|myosin heavy chain
aactgattgccatccaagacaggttaccaaggaatttctctttgcatcagtagagtctccactcaagtgccaccatgagtacagatgcggagatggagcagtatggcccggcggccatttacctccggaagccagagaaggaaaggattgaggcacaaaccgctccttttgatgccaaaaccgctgttttgtggctgagcctacggagatgtacctcaagggtaaacttgtaaagaaagagggtggaaaagccacagtggaaaccgactgtggaaagtcgatcacagtaaaagaggatgaaattcatcccaggaaccctcccaagtatgacaaaattgaggacatggccatgatgacccacctcaatgagccttgcgtgttgtataacctcaaagagcgttatgcatcatggatgatctacacctactctgggttgttttgcgttgtcgtgaatccctataagtggctacctgtgtatgatactacatgtgtagcagcatacagaggcaag
>contig01776|calsequestrin 1
cccccagcaaccactaacgtaccccccccgccttcatcttccccaagctcagtgacaccccacataggcacactcacacctatgtcaaacttagcccaacccctcttgcaccctgtgccccactgccagttgcccatgtgaggtttttaataaggtggatgcaggagttggtcttgctctcttctgggtgacgcggattggaaggggttctccttacatttaccaaactattttgatttttcttctttttttgtcccccctttctgaaactgtaaatacatctacatttacttagagaggagccatgaagtggacctgggtgcttgtggcagtcttgctgtcctttgcggggctatcattgggcaaggatagcttggacttcccagaatatgatggaaaggaccgcgtccacgacctcaacgccaagaactataagtctgtgatgaagaagtacgatgtcatggtggtgtactaccatgaccatcccggatccagccgcgtcgcccagagacagtttgagattgaggagttggcccttgagcttgcagcccaagtcctggatgagtttgatgatgagga
>contig01793|protein kinase c and casein kinase substrate in neurons 3
tgagagtgtgaaggcagtgtacagtgagctccaccaaactctgatgtccatcagtgatcaagatgatctcaaatggtggaagaacaaccacggtcctggcatgcccaccgactggccaaagattgaggaatgggtcccgcctgtgaaaaagctaaacagaaagaagagagaccagaaaagaaaagggagccaacctgtgatgatcgggggtgtgaaggtgcgagctctgtacgactatgtgggagaggagggtgatgagctgtcctttaaagcaggtgaagttttcaagaaggtggaggaggaggacgaccagggttggtgtcgaggagtcctgagcggaggaaaggagggcttctacccagctaactatgttgaagttgtcgaagccgtctgatatactgtgtcctagacgtatttctcacgaggagttagaattcagagctttttgaaaataacaattattattatatgttgtcacactgatcttgagttaaagtcagatataatctgttcccaaccatttgtaatatgtaaaaaatgttaaggccttaatattctaacccacgtggtttgagtgcttctgcattatgaattaacttatcaaagactagaatgtactgtttgtgcaggagctatatgtgtgtatgtgtgagtgtgtacgtgcgatgcacccatgtgtgcacgttaagatgaaacaaaagagaacaagagaagatatttatttactgccatcatgtctgagtcattaggtcgctgtaataaagaaagatgatagtgaccgcggcacaggtttacaatgatgtgtgcacacaaggtcaatgtttacataaagtattatgtagaagcacgcagaagttactttgactgagggaatggattttcaaaataaaagtgaaattgttttgcctacttaaaaaaaaaaaaaaaaaaaanaaaaaaaaaaagaaaaaaagaaaaaacgtaaaccgaact
>contig01894|myosin heavy chain
agctctggaccaactgaggcacttgcattcgggtgacataccgcaaagaatgacggccccccagtggccccagatctggtttgccgacaaacaatattaattttattctaaggtacacaaatcctcctcgaggattgattattttttcactccgagccatgcctttaaagcagtggtatcaacgcagagtacggggaactgaagctccatcacaggatctcccaactccaccagagacgccaacgttcagttgatttcggaaccagctgagtcgccactaaagtgccaccatgagcacagacacaaagatggagcagtatggcccggcggcaatcttcctccggaagtcagagaaggagaggcttgaggcacaaaccactcgttttgatgccaaaactgccttttttgtggctgagcctacggagatgtacctcaagggtaaacttgtaaagaaagagggtagaaaagccacggtggaaaccgactgtggaaagatgatcacagtaaaagaggatgaaattcatcccaggaaccctcccaagtatgacaaaatagaggacatggccatcatgacccacctcaatgagccttgcgtgttgtataacctcaaagagcgttatgcatcatggatgatctacacctactatggactgttttgcgttgtcgtgaatccctataagtggcttcctgtatatgatactacatgtgtacaa
>contig02083|pest proteolytic signal-containing nuclear protein
tgtttcatccatgtgttttattattattggcttttaaatactttttaaacagaggtgtttgattcgggcagtggaaatatattcactcagggaaagccccttctcaacagttcggtaacctacagaggagttgaaagtttatatttttcatcatggggatctttcaaaaagtcacagacgtaccacaattatctgagccaaaaggattgggcctttatttctgaagtttggactttctgccaagaagcagacaataaagagtttgtaaatgagcctgacatatattttaaccacccagaagtctttaaacatgaccaacaccctggtgtccacatcacagctgtatgattctggtcttcacacagttgttaactaaaaacacattatcagtccttctgtttgccagttcaatgaagcaggcagaaatctggtattaaataagcagaaccagaaatactggcataaagctcaaacataaaaaaacaacataaaaataaaacaagaatgcctatgaggtggcacagctggtgaaaacaaagggttgtacatttagaaactgagtgaaataaaacaatctgtttgtctagactatgccccacacacacacacgcacattaacataatacccaaacgcacactcccatttctggatttaaaaataaaacattgtcacacttgtatgtacatttttacacaaaaataagacaagcaacactaagagctcgctcaggaccatggtcacttcagataggaacaagcaagtcacaaaaggggcacgagggctctaagatactaggtttttttctcattagccagtagaatgcaactgtagcaaattctacacagtttgaacaatattctggctaatttgtatgttccatatcccaacttgtctcctctgatcagaggtttgacagtctggtacctctcctctcagttagcataagcccgtagtggttaaaaacgtaaacatgagtcagtcatggagtatcatgggaggtgtacattttactttgtctcatgtccacaatgctgagaaggtgtcaaacacaaggctacagtgagaagtaatatgagccttcataggtatcgctgacatgttgtcaaattatagaaaatcatccattagagacaaaaaagtgttgtttttttgttttagattttgttttacagtttgtctgcttgggccttcatcttcctctcccaaagtttttgatgatcagagaagccctgcttgcctttgttaaaggaattgggtcctgcagatgtgggcgtctccctgccaatgttcttcatcctcatctttgcttctggaggcatctcctcaggttcactgtcatcatcttcattaaaaacagacgccagccctgtctttcttggagggagtggtggtacaggctccttgggttttgttgctccaagtttgatagatatggggttggacttctttgccagcggactgctcatgctaaagcctatcttggagactttacggggtgctggtgggtcttccgaggattcatcctcatcctcgggcgtgagatgctgggatgtgcgtttgactgctgtcccttctccccccacattgctacaagagacaggcttagttttcactctgccttcctcctcctgcggccctccgtcttcggtgaaactccttctgttatgcttgtagtccgccatcacatctcctct
>contig02091|chaperonin containing subunit 7
tctcgaaggaactgctaagatgatgcccacaccggttatcctgctgaaggaggggacagacacgtctcagggcatccctcagctcatcagtaacatcaatgcctgccaggtgattgctgaggctgtcaggactacccttgggcccagagggatggacaaactgatggtggatggcagaggtaaggccacgatctccaatgatggagccaccatcctgaaactgctggatgtagtccaccctgctgccaagaccctggtggacatcgctcgctcccaggatgctgaggtcggggacggcaccacctccgtcactctcctggccgctgagttcctgaagcagctgaagtcgtacgtggaggaaggtctccaccctcagaccatcatcagagcattccgcaccgccaccaaccttgctgtcaacaagatcaaggacgtcgctgtctcggtgaagaaagacgacaagcaagagcagaggcagctgttggagaagtgtgcagccacagccctgaactccaagctaatcgctggtcagaaggacttcttctccaaaatggtggtggacgctgtcatttctctggatgagctgctgtctctgaagatgatcggcatcaagaaagtccagggaggagcccttgaggactcccagttggtctctggggttgcatttaagaagaccttttcctacgctgggtttgagatgcagcctaaacgctatgagaatctgaagatcgctttgctcaacgtggagctggagctgaaggctgagaaggataacgctgaggtccgcgtgaaatctgtggaggactaccaggccattgtggatgcagagtggaacatcctgtatgacaaacttgagaagatctataagtcaggagccaaggtggtgttgtccaagttgcccatcggtgatgttgccacccagtactttgctgacagagatctgttctgcgctggcagggtgcaggaggaggatctgaggaggaccatgatggcctgcggcggctccatccagacctcagtaggtgccatgacagacgacgtcctgggacagtgtgaactctttgaggaggtccaggttggaggagagaggtacaacttcttcaagggctgtccgaaggcaaagacatgcaccatcatcctgaggggcggagcagaacagttcacagaggagacggagcggtcactgcacgatgccatcatgatcgtacgcagagccatcaagaacgactccattgtagcgggtggaggagccatagagatggagctgtccaagtacctgcgggattactccaggaccatccctggaaaacagcagctgctgattggagcctacgccaaggccctggagatcatccccagacagctgtgtgacaacgccggctttgacgccaccaacatcctgaacaaactgcgcgccaaacacgcacagggcggcatgtggtacggtgtggacatcaacaacgaggacattgcggacaactttgctgcctgcgtttgggagccgtccatcgttcggatcaatgctctgacggcggcgtcagaggcagcctgtctcatcctgtcagtcgatgagacgatcaagaacccacgcagctcaatggatggacctccaggcggtggcaggggcagaggccgcgggagaccccacgctcactaagaggaagcaaagcaaaaccctattttatactgctaataaaatgcaaatgcagacagaagactgagtcttctgaatcagtcaggtcacatttaacataaacgcaggcaaagattgtgttgaatgtagccctgcaggtttgacctgcatttgtatttgaattccaggtagaatgaggtgttgttaccagttacagacacgtagcaaatgacagatgtagtgagtcaagagggaaaagtaattaattctgaagactttgtcaaagatggctgacatttcttgtgttctctttgtcacctgtagttttttctcttgctgaaacgttgacttggttatgtctgttaacatttgaagcactgcgtccttctacatgttgccatttttactgagaagtgatactgaaatacaagcagaatgaaagctggtccctcttggttttgaaacaaacacactcctgtcccctccaagtcggcttttccactccgacctcaagctgttctgtaatttctaatctggtttatgttatgtgacaaacggaagtaaagcactgatgggatgccgagcagttctgaaccattcacctgttaacgctgtgtctaactatttattggaccattcttatcaataaattcacagctgaaatc
>contig02105|wolfram syndrome 1 protein homolog
tttgaaagacaagcactttaatagtcattgcatgctcccttaaattcgtcactgaagaaaacaggcactctaattcacagtatgcaggctccacatccatgattgttattcacaggtaagtatggttgacagtgttcacatttaaggcttttaatgcaaaagtgacaaaattgtaatcataaatgtgactaaataatgacatcaaggcagtgtaaaggcactctgtgctgtgaagctaaacaaatcattacaaatattcccactaccaacactctacttcaatggaatgaacactgttcaatgttttcttaataaactgtaggaattaacgcacttatttggttttcatttgagttagtttctcagactataaagactagtgatgtatatatataaagaaaaatcacatttcgaagtcatccctctcataagtagtgccatctttggcattttgacgtctgagtgtgagacacaaaccatgaaacaaatactacagctgcagtattttaccattaacagcctcactgcaaacataacaatcggatcagtgcttttttttaattttggttggctttccaacataaatattatatatttatatatttaattaatcaaaataagacaagaatgttttaagaccacaatgcaagacaatcctaacgaaaagagcaagaaatgtatttagtaacactttctatgatgatcagatctgtagttcgttatcggggcattcataatacaccataatgtaattaaaatgcaaaggtagtcataatatattataagccctgtcactgaacctgtagtttatcactaatcaagagcatctataagacaattgagtgtataattaattaagactcacatctactatatattctaccacatagccaatgtaatggacacatataaataggtcaatgtacatttaaaatgttatatacacacaaatgtacacacataccgtacatgcaatcatccccatacatttaagaagttccttgatacaaaagcagcagcaacattgctctatcaaataaagatatcatctgataatatttcatttttaacaaatgtacagtatctctagtcattaagaagcaggtagcacccacattagcttccctgcatataatctggaaccatcacattgcaggtgattgtccatctttatgagactatactgcaaatagaaaattggcatctgactgctactcaactgctttaaaaaataccttgtaaactcatgcactaacagaaagtagtaaacatatcaaatcctagattactaaataattataacctaaacatgagctgtagatgcatgtcagatcaaactgtaaacaatactgtaagttacatcagtaacatgatgacatcaaaagaaaaaggcagcatggcttcctcaagagattcaggtgagtgattactactactactacattgctacttctgcttcactgtctttcttctcaggcagggatttttgccgacaggaaaggcgaaaagaaaaaatcaaaagcgaatttcagggctctcattgtggtgcgtctccagtctctctctatcttcacctgccgacctccagggagcagtgatgaaacgcagtccagacagtggatagccttcaactcgaaggctggagccttggctcctagacggccctccagcttgatgctgaactccaccatgttaccaggacttaggttgagtagaacttgtctgaactcatggctggccatgaggattatatccctggctggatcgtctacgcctccctcccggatcatccctatcatcacctcaaagcggtattcgtcgaagtgcttgatatggcaggtgtttttgggagaagtaactagtggagttttgtttggagcaggaggggagggtttagtagaaaccgtttagaggtgggtttagaggacacagcaggaaactttgacccctctgaagaaggagcggaatccatctctttagagatagcgtgagtaggcgggtgagaggactttgattttctgggttctgtggggttttctgtggaggatggaggtttgggaggacgagatggaggagaggctccatccaggacaggacatgacccagcagtctgggttgatggggagtccttctccatatcacttgttgactgcacgaaccgatgtcttcaggatataaaaggtcaactgtcctcctggttttaaaagttgtgcctgtcgtccatgctgagctccacgcactccacgcagctccgcgaaa
>contig02133|retrotransposon-like family member (retr-1)-like
ttttttaaattttgtaattacaatatatttatcctactttatcatggtggaataatctttcaggccacttatcaatttatggtcttaagattatgtcttggagagtacagcagtcgagtcatctgcttccactcccgtagttttttttttcttttacattttctcaaatggtagtagcagagtagagattcctgacccaatgtttcctacctacagggtgcaatgagtgtaaaagtctggggatgtcataagtttcacactatactgcaagtggtgctggactttagaccttgcagatgcccaacctctgccagccaattctgagatccttgagtcactggcacgctcaactgttttcaccaccctagattttgacccctagtggttgttgacaggtggaaatggaccctgaaagccagctgctgacagggtttgtcagatcttttgggtttttccctttttcgggtcatgcttttttgtttgaggggtgctccagccaccttccaaaggctgctgaatcatgtcctgcagagcggccttggagactgcaacatggtgtatctggatgacatactcatctattctaaagacatccatgccccaagcttaaattccggggtcatgtagttagtatggatttagatcggagagatctggcaacaacggaggcgctgcgtaactactgggtgcaaaggacccccgccccaactctataac
>contig02141|creatine kinase
tgatcagcgatcagctgctcctgctcggcatcggtcatgcctgtcagccgggtagtactttcccttgagctcaccctccaggttggccagggcctcaatggggtccgggtcatcaccacccttcaggttctcgaagttcaggtcggtcttgtgcttgtcggtgggtttgtatccaccgtggcggtcggagatgatggggtccagtagatccttgaagacctcgtaggactcctcaccaccagcagcacagccgacggtcatgatgaaggggtggccggggttgtcaacaccagtctggatgatgtcatccacggtgaagccactgggggtgacttgcccctcagcttgccgtagatctccttgttcagcaccttggccatgtggttgttgtgcagggacagatcggggaactcatcgtccaatgagaacttcatcttgtagtcattgtggcagttctttgccatggctgcgattcttactccgtctgcttaggagaaaagaa
>contig02195|myocyte enhancer factor 2a
gaccatgaagagagagacccagggacaggagggaagaaccgggtgtgaagacgccgggcctctcagggctccgagggaagtatccaaagccagctggtctggctttgaggtaaatcaatgggcagagtgaaacagaggcggcagaaagcagacgaagagttgtagacagaaaggaaaagaagagataaagaaagtcaagatttatagcggggaaacgtggagatcggaacagtgggtcctgagaaggcgtttgtgcaacaacaaacagattgtggtgtggtctgtcgaagagtgtatcgcgaagacagaagagagaagagcgagcgtatacaagaagagcggctgttgcacgatgtgctaggagagcggggaggaagaaatcgttttgttgtttttctgatattgtcgaggtgtcagagagaccggaaaggacgcagccatggggcggaagaagatacagatcaccaggatcatggacgagaggaacaggcaggttaccttcacaaagaggaagttcggtctgatgaaaaaggcctacgagctgagcgtactatgtgactgtgagatagccctcatcattttcaacagctccaacaaactgttccagtacgccagcacagacatggacaaagtgttactgaaatacacagagtacaacgaaccccatgagagcagaaccaactcggacatcgtagaggcgctaaac
>contig02421|f-actin-capping protein subunit beta
ggagtgacccggacatgcaaccggggcctgttttgtgactgcagcctccttcctgtagcccggttgaggaagtgaatttcgctgacagggctgggttcagtgagggagaggcgaacaaaacatcttaagtcaaaaaaacaacaagagccgagaggagcgacttgttcatccgcagtaaagctaagctctacagttatcggtgaaatcgtgctcccctgcccccgctgagaccgccgcagaccgccgcagacatgaatgaccagcagctggactgtgctctggacctgatgaggcgtctgcctcctcagcagattgagaagaacctcagtgacctcattgacctggtgcccagcctgtgtgaggacctcctctcctctgtggaccagcccctgaagattgcccgcgacaaggctgtggggaaagactatctgctctgcgattacaacagagacggcgactcctacagatccccgtggagtaataagtatgaacctcctattgaagacggtgcaatgccttcagctcgcct
>contig02612|myosin heavy chain
cagagtacgggggaactgaagctccatcacaggacctcccaaatccaccagagacgccaacgctcagttattttcggaactagctgtgtctccactaaagtgccaccatgagcacagacgcagagatggaacagtatggcccggcggcggtctacctccggaagccagagaaggagaggattgaggcacaaaccgctccttttgatgccaaaactgcctattttgtggctgagcctacggagatgtacctcaagggtaaacttgtaaagaaagagggtggaaaagccacggtggaaaccgactgtggaaagtccatcacagtaaaagaggatgacatccatcccaggaaccctcccaagtatgacaaaattgaggacatggccatgatgacccacctcaatgagccttgtgtgttgtataacctcaaagagcgttatgcatcatggatgatctatacctactctgggttgttctgtgttgtcgtgaatccctataagtggcttcccgtgtatgattctgtatgtgtagcagcatacagaggcaagaagaggatt
>contig02804|myosin heavy chain
tcaatgagatgctggacacaaagcaggcaagacagttctttattggagtgctggatatcgctggatttgagatctttgatttcaagagcttggagcaactctgcatcaacttcaccaatgagaaactgcaacagttcttcaaccacacaatgtttgtcctggagcaagaggagtacaagaaggaaggtattgtttgggagttcattgacttcggtatggacttggctgcctgcatcgagcttatcgtgaagccaatggggatcttctccatccttgaaaaggagtgcatgttccccaaggcctctggcacaactttcaagaacaagctacatgatcagcatcttggcaagaccaaggcctttgagaagccaaagcctggaaagggcaaagctgaagctcacttcgttctgtttaactatgctggcacggtggaatacaatatcaatggctggctggacaagaacaaggacccctgagcaattcagttgttcagctttaccagaaatcttcacataagctgctggcgttactgtatgcagccatgcctggagctgacgaggctgctggtggtggtggcagcaagaaggga
>contig02826|heat shock cognate 70
cttcctttccttcctcataccggcaagggcaagccagcctcgctgctatccattctgacccaacccaaaccaacacctaaagtcatcgtcgtttgaacaattcgggaaatatgtcgaagggaccagcagttggtattgaccttgggaccacatactcctgtgttggtgtgttccagcatggcaaagttgaaatcattgccaatgaccagggcaacaggaccacgcccagctatgtggccttcacagatagtgagcggctgattggtgatgcagccaagaatcaggttgccatgaacccaaccaacacagtttttgatgccaagagactgattggccgccggtttgacgatgcagttgtacagtcagatatgaagcactggccatttaatgtcatcaatgacaacacccgccccaaggttcaagttgagtacaagggtgagtcaaagtccttctacccagaggaggtctcatctatggtgctgacaaagatgaaggagattgctgaagcctacctcggaaaaacggtcaacaatgctgtaattacggtacccgcctacttcaacgactcccagcgccaggccactaaggatgctggcacaatctctggcctcaatgttctgcgcatcatcaacgagccaactgctgctgccattgcttatggattggacaaaaaggttgggtctgaaaggaacgttcttatctttgatcttggtggaggcacctttgacgtgtcaattttgaccattgaggatggcatctttgaggtaaagtccactgccggagatacccatcttggtggggaagatttcgacaaccgcatggtcaaccacttcatcgcagagttcaagcgcaagtacaagaaggacatcagcgacaacaagagagctgtgcgtcgtctgcgcaccgcctgtgaaagggcaaagcgcaccctgtcttccagcacccaggccagcattgaaattgactctctgtatgagggagttgacttctacacctcaatcaccagggctcgctttgaagagcttaatgctgacctcttccgtggcaccttggaccccgtcgagaagtcactccgtgacgctaagatggataaggggcagattcatgacatcgtgttggttggtggctccaccagaatccccaagatccagaagctgctccaggatttcttcaatggaaaggagcttaacaagagcatcaatccagatgaagctgtggcttacggtgctgctgtccaggctgccatcctgtctggtgacaagtctgagaatgtgcaggacttgctgcttctggatgtcacccctctgtccctgggtattgagactgctggaggtgtcatgactgtccttatcaaacgtaacaccaccattcctaccaagcagacccagaccttcaccacctactccgacaaccagcctggtgtgctcatccaggtctatgaaggagagcgtgctatgaccagagataacaacctgctgggcaagtttgagctgacaggcatccctcctgctcctcgtggtgttccccagatcgaggtgacatttgacattgatgccaatggcattatgaatgtctctgctgtagacaagagcactggcaaggagaacaagatcacaatcaccaatgacaagggtcgtctcagtaaggaggacattgaacgcatggttcaggaagctgagaagtacaaggctgaagacgatgtccagcgagacaaggtgtctgctaagaatggcctggagtcgtatgcattcaacatgaagtccactgtggaggatgaaaaacttgctggcaaaatcagtgatgacgacaagcagaagattttggacaaatgcaatgaggtcataagctggctggacaagaaccagactgccgagagggatgagtatgagcatcaacagaaggagctggagaaggtgtgcaaccccatcatcactaagttgtaccagagtgctggtggcatgcctggtggtatgccagagggcatggctggtagcttccctggagccggtggtgcagcccctggtggtggatcatctggaccaaccatcgaggaggttgactaaactttcaatcacttcaactgccactccagtcctgaaagatgttttttgagaaagtaaccctcttgtagcacaagctaaagagtgaaattgaaaataaaaatgaggttcagggatcatatttattgcattgtttgaaacctgggaacaacttgttgagcttttagttcacatgtctggtaatgtgtttgtatacagagatcgctgcattgacaataaaaatatcttgcaaccct
>contig02951|myosin heavy chain
attcctcacagtcttggcattaccataagcttccagcagagggttggctgcaatgatttgatcttccagtgaaccctgcattttgccagatgtttgctctgttttcttgccagcgccagccactgcaattgttgcaaagtactggatgacacgcttggtgttgacagtctttccagcaccggattctccagtgataaggatagactggttttcacgatcagtgagcatgaactgataggcattatcagagatggagaagatgtggggtggagcctccactctcttcttgcctctgtatgccacaacaacctgagcatcgtacacagggagccacttgtaggggttcacaacgacacagaacaggccagagtaagtgtagatcatccatgatgcaaaacgctctttgaggttgtacaacacgcaaggctcattgaggtgggtcatcatggccatgtcctcaatcttgtcaaacttgggaggattcatgggatggatgtcatcctcttttacagtgagcgtctttcctgtaattgtctcaacagtggctttgccaccctcttttttgacgagtttacccttaaggtacatttcctctggttcggccacaaagtacgctgtttttgcatcaaatggagtgttttgagcctcaatcctctccctctcgggcttgcggaggtatatggccgcaggcccatactgctgcatctctgagtctgtgctcatggtggcactttactgaggactcagtttatcccaactgcgtggcacagatctgttgatgtgtaacgatgctgtgttgttctgtcagttctcggaggagcctgaagctgctgctgcttttatagagcctggaact
>contig03679|calsequestrin 1
tcggcgaaagcctcaaaatgttctgacttgtgactcttaaagtagcccaccaatttgatgtcctcttcgatgttttcaaagcctttcagctccctactattgtcaataatttccactgggtcgtcaagaacatcaaagatgaactccacaagtgtgtctgctgcgaattcgccgtcatattctatgacttcatcgtctgtgaagatgaagacgctgtcagactcctcaaggcctaatttctttgcaacggccttgtcaagttttgcatcaaggagtccgactccgatatcctcatcatcaaactcatccaggacttgggctgcaagctcaagggccaactcctcaatctcaaactgtctctgggcgacgcggctggatccaggatggtcatggtagtacaccaccatgacatcgtacttcttcatcacagacttatagttcttggcgttgaggtcgtggacgcggtcctttccatcatattctgggaagtccaagctatccttgcccaatgatagccccgcaaaggacagcaagactgccacaagcacccaggtccacttcatggctcctctctaagtaaatgtagatgtatttacagtttcagaaaggggggacaaaaaagaagaaaaatcaaaatagttttggtaaatgtaaggagaaccccttccaatccgcgtcacccagaagagagcaagaccaactcct
>contig03680|calsequestrin 1 (fast- skeletal muscle)
catcatcatcatcatcatcatcgggatcgatttcacctgacagaacatcctcgatccagtcctccagctcgtccacagatggcatatcatcaccatcatccatgtccaaccacacactgtcagcatcatcagcatcaacgacaccaatctgtgggtgggacaggtcaattccaaagatcttctcccagtggggcagaagcagggggaagtcgtcagggtcaatccagacaatgctgaggtcagggttgtccgtgttatcctctgcaacttcctttaggatctcaaggaactcaaaaccatctgggtcagcctcctctgcaaaagcaatgatgtgttcaccatcaacatcgtcctcccagatctcgtacatgttgtgtggttgcagcttcctcagggttggtctgtcatgatcttcaatgaaatccaccagctcatcctcagtgtatggttttcctgggatgaccactggatcatccatgaaaggttcatagaagtcaacctcattgagcttcaggtccagagccttggcaaccttgggactgaatgttgcaaagaacttgatgtgaggatggaactcttcggcagca
>contig04720|trafficking protein particle complex subunit 2-like protein
gtgatacaacaatgacattttattacttaacgcatttcattaatcaaggcaacgtgtaaacaaatcattaggataaggttctgtacagtggaggttcagacgacagaagtgacgtcagccagtttgcaccatcattccagatacgatgccatcaaaagccttggactgaatttggtcccctggattatggaaggggttgcacattacatctgtgaaggagttgtgcaattttctaaacatacttcttatttcgttgtcccgtaatgatgtattcgaggagtccacaacaatgacaaatttaaccttggagttggtgacatacccatatactttgtagtcttcagtgggataaagcagacccaagtacagctctctctggtctcccaaagatttacccacagctgagatcttctcctccaccacatccagagaggtgtggactgtgtagtgaaacttcagctcattttgagtgggcacgctgcggatatacagcgggtagttctctttagcgatcactgctatgcacaccgccatgttagtgttcctcctctcccccgtactctgcgttgataccactgctttcctccctgcacagcacaatggagctagtgacctccttacgagggggatccagcatacccacgcagccaacaaaggtcaggtcagtctcgtagt
>contig04837|sarcoendoplasmic reticulum calcium atpase
ttggtggtgctgcctggtggttcatgtacgatagcaccggccctggtgtcacctactaccagctgtcccacttcatgcagtgccatgatgagaatgaggactttgctggctttgagtgcgagatctttgaggcttctcctcccatgaccatggccctgtctgtgctggtcaccattgagatgtgcaacgctctcaacagcttgtctgagaaccagtctctgattcgcatgcccccatggagcaacttctggctgctttctgccatcgaccctctccatcgtcccttcacttcatgatcatctatgttcgaccctctgcccatgatcttcaagttgacccatctgagcacagaacagtggctgatggtcctgaagctttccttccccgtcatcctcattgatgaggtgctgaagtttgtggcccgcaactacgttgaatactaaactcagtcaaccaaccaccattagcctgtaacttaagcaaggtacggctaattagacatgtagaagaagaggatcttaagggttggagagaaagaattggagaagagagagaggaagatcacaactgaagatgggaaccattgtgagccaaccaatagaagagagaggagaaaatacagg
>contig04898|novel protein vertebrate nebulin
gaaaacagacttattaacgagaattacaacacaatcaaaatacagtgacagacctacgagaaacccaaagctacacattgcactaagtcacggtcgtgatcacaggaagaccaatcagtttgccctgtggatgtgtctcgcccactctggagggatgatgggcgggctttgtctttaaactgcttcaacgtagttggcgggcagcatgccggtcttgccggtgcgctgcacggtgccgtacatccacccctcgtcgatggactgcacgttaacgatgacatcgctatccttgaaggacacctcgtcgttgtcggctgcgctgtaatcgtacatggcgcgcacagttttcccagtggtagaagggtgtgaggggacagaggagactgtggtctgctgggtggccactgatgaggacctctgctgcacctccacagtcttagtctgctggtaaccgatagaggaggccatgaagccgttgctgtagagggacatgtggtggtcggcgtcctgggacacctcagacttctcatcagccaggccgctcagggcgctggtggagcgggagtgctccttgctgcgacgctgagcttgcactgacatcatgtgcagactcctggactggatgttgtcctcagcggggtcgtagtcaaacacagagccggggtttgtgcgccacacgcgcagatcagtgatggtctcctggtcgtgctcgatggcacgcctcctctccatctccaccacgcgcctctggatgccgcggtagttgatgtcgctgaagtcctgggtgttcttcttcacgcgctctgtcaccgggtcagaggtggtgggagtgaagctgcccttgctcttctcgaagtcctcgtggtatctcactccagagatgatgcgctgggtctccctgacgcgcctcatctcaggtgtgtccagaacgaaggcggccttgccttgcacctgcttacggaaactgtcagagtacag
>contig04997|acyl- thioesterase 11
ctgaggaggagaaaggagtgggaccagcactatgaggagtgtgaggtgatcatccaagcagatgaggaagacaccctttatcgcgtagccacaccgtctgtcagtaaagggggcaaaggcaaggacttcattctgctggcatccaggaggaagccttgtgatgccagggacccgtatctgatcgctctgcgttctgtcactttgcccactcaccctcccactgaggactacacgaggggagaggtgctctgtgctggcttcacaatctgggaagagtccagtattgtcaccaagataacctactacaaccaggccacaccgggtgtgctcccatacatctccacagacattgctggcctctcctctggcttttacagtgcgttttctgcctgtagccacttcctggaggccaacaaggacagcctggctgctctgccgccgtctgcactgtgacacaaaaagtgctgccatggtctctcccaacaagaggatcatcattaggagggatcaagatactctctctgtctttaccaattttcattttgttgtggaggtgctgctctcttggatccaagttacccaccttgagattacagatgtctctgtgatggatttggtttctggtggtttctttcaagtctttagaccttaggactcactgtatggctttttttgaaaatgaacttaattcactgtatacagttattttcgtttttttttttaaagtaacttcctaattgatttcaacaatattgatgggtttgaagtaagacggcacaatgtttcttgaatttaaagcttgtgttacactaatttatagatcaatacattcttgtaaataaatttaagtatttaacacaatctcagcaatctgttatcctgagacacgtgtcgtgtttttaatagtatcgccagtctttagagaaactaatgtgaggataagagagatgttttgattggcctctttttgtaagcagtggtatcaacgcagagtacgggggccttttccgctctacgacgtttacgagcctaaggtgtttggttcttcatccgaagctaaggccctcaatccggcgactagcaccgtcaaatttaggcatccaacgtgagaaacataaaatccaacatctacaatggcctccgtgtccgagctcgcctgcatttactctgctctgatcctcca
>contig05021|claudin 19
tggatgtggatgtccagcgagagcatggagtcaaagatcttgcactgcacctgtcctgtactctgcgaggcgcagctcatccacagcccctcgtacagaccaacggccgtgatgatagcatcgccggcgtatgacgactgcttccactgcggcaaggcggtggttgagatgatgccgatccagccgcccaacgccaggaaataacccaacaactggagacctgagttggccatccttatctagctctgtgcctgtacgtctggctgctcttgctctttcactccctgtctcacttgtaacacttgttcgggtgactccggtgtgtcgccctttctttgagcagtctttgtatacgcacctgtaacatcctgttacttgcttcacttttgtttcactatctgatccctctgagcatctccttctgtccctctatgttatctctcatctgtagaactcccctcctcgtctctaactctttctgctccttgctctccacgtcctgggcctgattctgc
>contig05225|heat shock protein 8
gccatcctcaatagtcaggatcgacacatcaaaagtaccacctccaaggtcaaagatgaggacgttacgttcagagccaaccttcttgtccaggccataagcgatggctgcagcagtgggctcgttgatgatgcgcagaacattaagcccagaaatggttccggcatctttggtggcttgacgctgggagtcattgaagtaagcaggaactgtgacaactgcattgctcacaggcttgccaagataagcctcagagatctccttcatctttacgaggaccatcgaggaaatctcctcagggaagaaagtcttgatctcgcccttgtattcaacctctaccttgggtttggatgagtcgttcacaaccttgaagggccagtgcttcatgtctgactgcaccacagcatcgtcaaacctacggccaatcagacgcttagcatcaaatacagtgttggatgggttcatggccacctggttcttggcagcatctccaatcagtctctcagtgtctgt
>contig05252|heat shock cognate 71 kda
ttttgaggagctcaatgcggacctgttccgtggaaccctggagcctgtggagaaagccctgagggatgccaagatggacaaatcccagatccatgacattgtcctggtgggtggttccacacgtatccccaagattcaaaagctgctgcaggacttcttcaatggtcgtgacctcaacaagagcatcaatcctgatgaggctgtggcctatggtgcagctgtgcaggcagccatcttggctggtgataagtctgagaatgtgcaggacctgctcctgctggatgtcacacccctgtccctgggaatagagactgctggaggagtaatgactgtccttatcaaaaggaacaccaccatccccaccaagcaaacccagactttcaccacctattcagacaaccaacctggtgtcctcattcaggtttatgaaggtgagagagccatgaccaaggacaataacatcctgggcaagtttgagctgactggtattccacctgctccgagaggtgtccctcagattgaggtgacctttgacattgatgccaatggcattctcaatgtatctgccgttgacaaaagcactggaaaggagaacaaaatcaccatcaccaatgacaaagggcgtttgagcaaggaggacattgagaagatggtgcaggaggcagagcaattcagatctgaggatgaggcccagagagacaaggtcactgccaagaactcccttgagtctctggccttcaacatgaagagcactgtggaggacgagaagctccaagacaagatcagccctgaggacaaaaagaccatcgtagacaagtgcaacgaagtaatttcctggctggacagaaaccagacggcagagaaagatgagtacgagcaccagcagaaggaactagaaaaggtatgcaaccccatcatctccaagctataccagggtggtatgccaggtggtatgccaggagggatgccaggagggatgcctggtggcttccctggtggggctggaggcagctcctcctctgggccaactatcgaggaggtcgactgaaccatctg
>contig05344|heat shock protein 8
acagacactgagagactgattggagatgctgccaagaaccaggtggccatgaacccatccaacactgtatttgatgctaagcgtctgattggccgtaggtttgacgatgctgtggtgcagtcagacatgaagcactggcccttcaaggttgtgaacgactcatccaaacccaaggtagaggttgaatacaagggcgagatcaagactttcttccctgaggagatttcctcgatggtcctcgtaaagatgaaggagatctctgaggcttatcttggcaagcctgtgagcaatgcagttgtcacagttcctgcttacttcaatgactcccagcgtcaagccaccaaagatgccggaaccatttctgggcttaatgttctgcgcatcatcaacgagcccactgctgcagccatcgcttatggcctggacaagaaggttggctctgaacgtaacgtcctcatctttgaccttggaggtggtacttttgatgtgtcgatcctgactattgaggatggcatctttgaag
>contig06171|novel protein titin
ttcttctcttctctcaaactgagttctctcaataatctcttcaacaggttttttctcttctgtgacagtcagcttggcgttggagatgtgaggaccacacaccacgcggtagttgccctgatctttgaccaggcagttcttgatcttcaggtaatggtggtccccaacgctgctgatctcatacttgtcactgttgtccagtttctgtgtgcccttgtaccaggtgagtgtgatctctgggtaattgatcttgatctgacactcaaaggtgacgctctggttctcaggggtcgtctggtcgctgatgtcctcgatcacagagacgggctctgtgccgacgcgtccctccagctgctgaatgagtcgggccatgtcctcctcttcaacccgtccaccatgctccacctccactcttccagtctccatctccttctccctcttcaggaactcgacggcctgcaggatggcacggaagtcgtggatgttgtgctcccgcaggatcctctcgtagtctttggggtcctgacctctcagcaactccacaatgtcgatctctccttctttctt
>contig06175|low quality protein: titin-like
atgtggagggcggtcgagctgaagaggaggaggctgtagaggcagccgctatgactgccgatcagcaataccgagccagccggactacaacaagagtgcaggctggtcaaatgattcccactgctcaggagtttacagctgaatccaccctgctgctgcctcagattcagagaacaacagaaatctccacccacgtggacactggtctcgctccatctccagttccacatttcacagtttctaaagtttcggtcccaaaacacgagtctagctctgaggtttccatcgccggctcggcgatcgctactctgcagaaagagttatcttcatccgctgccacagctagaaagatcatcaggcctgtcaagtctcccagtccgtctggtagagtgtcagcgaccagagagacaccagagcccgtcccgccaccattcaaagactttgctgagaaatatcagagtcgttttggcgctgagttacagacgggggtggtgtactcggggggcatggagaaaatgtatgaggactggggagccc
>contig06211|tro protein
tcaagaaacccctcaaagacgagaaagaagtcaagaaacctcccaaagaagagaaagagttaaagacaccacccaaagaagagaaagaagtcaagaaacccatcaaagagaaagaaatcaagaaatccatcaaagaagagaaagaagtaaaggcaccatccaaagaagagaaagaagtcaagatactcctcaaagaccagaacgaagtcaagaaacctcccaaagaggagaaagagttaaagacaccacccaaagaagagaaacaagtcaagaaacccatcaaagagaaagaaatcaagaaacccctcaaagaagagaaagaagtaaaggcaccatccaaagaagagaaagaagtcaagaaacctctcaaagaagagaaagaggtaaagacaccacctaaagaagagaaagaagtcaagcaacctctcaaagaagacaaagaagtgaaagcaccacccaaaaaagagaaagaagtcaagaaaccacccaaagaagagagagaaatcaagaaacccatcaaagaagaaaaagaattaaaggcaccctccaaagaagagaaagaaatcaagaaacccctcaaacaagaggaaaaagtcaagaaacccctcaaagaagaggaaaaagtcaagaaacctctcaaagaagagaaagaagtcaagaaacctctcaaagtagagaaagagatgatgacaccacccaaagaagagaaagaaatcaagaaacccatcaaagaagagaaagaagtcaagaaacctctcaaagaagagaaagaagtaaagacaccacccaaagaagagaaagaggtcaagaaacctctcaaagtagagaaagaggtgaagacaccactcaaagaaaagaaagaaatcaagaaacccatcaaagaagagaaagaagtcaaaaaacccctcaaagaagagagggaacaaaagacagagccaacaaagtcttctaaagaagagaaagaaattaagaagcctgctaaagacagagaacctgtccagaggaaagaggataagacagctgatgaacccaaaaaggctgtgaagactgtgaaaaagcagctagttcctgttctgaaaaaggaacttgttaatgttacaaaaacagaggttcctgaggtccctaaggcaaaagccaaagcagaacctgcaaaaaaagctgacgaacccaagaagacagtgaaggtggtcaaagctgtaagaaagcagatggctcctgtcctgaaaaaggaacattttaatgttacaaagacagaagttcctgaagctcctaagctgaaagccaaagcagaacctgcaaagaaagtggcagctcccaaggaacccaagaaggaaccaaaggaaaaactcaagcctgaatctgtaaaatcagttacaaaggaaaaggccaaagcagctcctgctaagaaagaagctgttagagctgataaagaaaaggccaaaccagtcaccttgaaaaaagaaaaagaggagactcccagaaacgccactctggtaaaagagagagtcaaaatagttcccatgaaaaaa
>contig06213|low quality protein: titin-like
ctctatcttcatcttgagccatgggtgctccagagcctcatgggccgtcatacggagcctcctgtccttgactaaaagtctgtccacaaagtccatagcctcaaggctgatgtctttaaatgcatcactgtcaaagacatactcacagttggagatgttctcaatcatctttgtagtggactctgctgcaaacggattcaggccactgagcagaacataggccatcacaccaacagaccacatatcagttgctgttgtgaccaggtcatgacggtgaacctcaggggcacagtactccggggctgagaacagcattctgatgttctcccctggcaccagcagcctggcatggcccatctcgataatctttatgctggtacttctccttgtggtgtagacaatgttgtctgggcggatatcaaagtggccaaagttatggctatgcaagaacttgagggaagagcagacttgtctcagatagcggacaatctcctgctctgtaagctcaaagttaccagtgccaaggcgctcaaagatgtcaactccggaaatgaattcaaagatcaggatgatctcttccatgctttcaaagtattcatgtaagtagatgata
>contig06229|low quality protein: titin-like
tgagtcggtttacgggcacttcactccactgttttcattcctgctgctgcagaacatgtcagagtcgaagttgtactttttattcttctacatatgtttgacagctgtagtttctcttcacagacttaaatagtgcatgtaagtttgtgaaacagatatgaaatttacctccacaatatcaaaatgctgctttcacattaatgttggtttgtgtatggcaccagtgtttttcccctcgtgtactttaactccaggaacatcctgaaagcaggacattcacctgtagttaagaatgttaggtaagtgttcttccactgctgaggagttcttaatcaaatgttcctgttttctttcaggatgttgagattaaggaggaaggaaccagacacatgctgatcctctacaacgttcgcatggacatggcgggaggcgtcgacttctcagcggccaacgccaaatccaacgctcagctcagagtgaaaggtccgagaacgtttcatttttattattcatttatttaaattgaagaactgtttgtttcgtctgaatattgttcccacacagcagagcttcattcagaaacattttaaaatgtattttcttttttgtcgtcgttcagatcctcgttctctgagtcattacatgtaaaaaggaataaaagcagatgagagataaataaatgtcacatctgaggtattaaaaaataaatacaggaacaataaacaagtaaaagctgtaacggacagaaa
>contig06260|titin a
gtgctgccgaaggagctggattccatcatggatgacatcatcgcctgctgggaggaggaagagaaggacgacgactcctctactgtatgcatttctttcttcatcatcatggatgagcttatggatgatgatgactccttctgactcatcattgatcctttaagtgccagttgctgctcacggtaggctgtgatcttcatgcgaatggactggaacacctgtccactaaaggagaaggaggatttggatactcctccttctgaggtcatctcacaagtgtactctccttgatcactgtctgacaagtcgtggattagaaggctgcaggaaccctcagagtagtgaatctcaaagtggctgctctgtgaaagcctccttccgttgacataccacaccacctccctgacgctgctctcacagacacaagacatcctcaccgagccctcacatgcctcagctatcagctgactcaggaccttgggaggttttgggattggggatttgacggtgggtggagacataactctcttgggggacatgataggaggaggagacttcatcctaggaggtgatttgagtccctcaggctcaggggacttcaaggccctcggtgatttgatacctgaaggttctggggacttgatgccttttggcgttttgattccagcaggttctggggatttgaatccttttggtgttctaattcctgcaggttctggagatttgacaccccggggtgactttacttcctcaggttcaggagacttgattagttgtggtgacttgagtctgggttcaggagattttagacctcgtggtgacttaactccctcaggttcaggagattttagacctcgtggtgacttaactccctcaggttcaggagatttgacactcggagctgg
>contig06288|isoform c
ttttgttcagagatctccagagtgccactgcagatcgatttgccatatctatttgttatgacacagtcatatgtcccctcatggtctgttgttggatagtagacggtgagctgtgatttgttagatttgctcacaatatcgtagtcagggttgtgggctaatgggtggccatctttgagccaggtgactgtgggcagcggatcaccattgaattggcatgtgaactccgacatctcaccaacttttactttgactgaagatatttctttcacaaatactggacgggagcctccggcacttgcatcttcttcttttatcctctttgactgttgagtttggtatactccagctttcaaatttgaatccagttttgactttattgaatctccacttctttcctctctccttatacctgcaaaatccttctcttgtctccattcgctgctctctctggtagctcccatctcctctccaattcctctctcctctctaacctctgactgaaagtgttggctgctagatttatcaatattgacagcatacttttctttgctctgactgctctctgcctctgtttctagatccccctgtggactgagacatggggaggatctcctgacagaggtaatctctctggaaggtttatggagacactcatcctgggcaggagtagattttaaattgtaaaaactttcaattggcacacctgcatggtgcggtaagccagactgtgtaggagaatgcctcctctgagaagacaactcacaaggaggcgatggatcgtacccagtggcatgttgaagagttgaaggttttcttgttggaaagactccaccagcaagagttctatgtgaaagtggacgttcatgaggtacgtcgaatggtggaacatgggactcaaatggcaacccagaggcagattgtttaccttgatggtccaaagcccactcagattccagttcaaccacttcctcttgttcgacaacatcttcttgccatttccggatgcgctgagccattgcctcctcctcactaacaaagtactcactgtccctctgtaacctagtctcacgaccctctgttggtagatcaggtgaccactgcagattatcaccctgccgatcttggacaccagtaggaactgactcgctcaaaagaaacttctctttggctgtttttcctggggctggcttcctgctgcgaactacttcaggttgtggagttgagtctgaaacagaggcctcagtaacatttcttccaacctcagtggtcctctctgcctggaccactgagtaaccctcccagttggactcaagcttcacatcttgctccatcagaacatcttgttgccatttcattatccgctgagtcaaggcctcctcttcactgacaagcttctcactctcattcttcaattcagagagattctcccttgacagctggagctcacgctcttctttggtcttctcaaacaacatcttctcagctctggattttgatttaggcgattcctcagcctgtatttctgctgctctagcttttattcttggagatttttgtgccagcatgactgatgattcattatccaattctccaggtctggctatcattttggctttaagcaagggagcagaactttcctgctctaccctacctttaacttcatgtgatttaggtgttgacatggtagcatggtcaagagttttctccaacacctcctgctgtgggtaaatgtgtccctcaggctccatgtactgtgtatctgcctgcattgacagatcagtttcagtttcaggtgtttcctcttctgacatgcgcatgccatgctgccatttcctgatacgcagggccaggagtttttcctcacactgcatcctttcagcatccaggctcttttcatactgagccctcaaggactcgcctgcacactcctcttcatatggctcaactggttgttttgctatgcgatctggtgtttcagcttcaccgaggaacctctctttgaaagtttcgaccggcctcgacctgggtgactctcttagtctggactctgccctggcttttgctctaggcgaccaatgtacttccacttcttctgctcttgcttttaatctgggggatttttgtgccggcatcagtgatgcctcacgctccacctcttctaatctggcttccattgtggcagatgtttctacttcttctcctctggcttttacttttggtgatttggttgtcgacacagttgcagcttcaggatctgacaactttgctttcattcttggtgaattatggaaagaggagggcaatgcctcagtttctacagttactcttttccccaccatgtcctgctgggtgtaaatattcccagtaggatccatgtactgtgtctctgctggcataggcagatcagtttcagggtgaaatgtctcctcttctgacatcctactgccttgctgccatttcctgatccgcagggcaaggagtttttcctcacactccattcggtcagcctccaggctcttttcatactgagccctcaaagactcctctgcacactccccttcatatggctcccttgtttttgttcttgctgtgtcttcttgtgggagcgtttcactatgatactttttcctgattgatgtcactggtttgtccccttgatcaggcacaattctcacagattccctgctctcagtgtatggtgttgtttctgggtaggctaatttttcagagtatgggaccttgacatttttaccctccactgtttggtcatcaactgcaccatgatgctcacttaccaaccgctcgaatccaacatctgcccgagattcaacaaagctttcaacttttctatccactagtgtatcaaccaactcacctctcatgatttgaatggccctgcttctggactgaggctcaaatgaatgcctcacacgatgctgagagggcacactgcttgaagttttaccgtgaatctccttatgactctcccccaaatcgaagggtcgattgaaatgctggacatcaggcagggaggcaggtttgaccctaagcctctccacataatctgcatagcttgactcactggcaactgattctgcctcaaactcagaggaggacatggtagagatagaaagcctcttcttctgtttgacagctttttgaagcgtggtaagttttgttcttacctcattgtgaaggctctcggtgtcactgaacctctcgctgtatctgtcactgcacctgtcactaaatttgtcactgaacctggcaccggtgcgcctgtcacagtagatatcactgaatctgtcgttgaagcgctcagacctgtcaaacatagggggaggggatggggcacgctcagaggcagtctccaaacatttggaatctttctctggcggtttttcttttgaatgagaacctgacctaaagtacacgctacgcaccagggagctcgttgatcgagatcttcctttatgaaccttggacatcttgtcaaacggagacccaacacacctgaggtcaaccctaattttcctctctttcctctcctctgccatggtgtccatgcttgcatgggctttggcagagcgtttaacaaagcccaggtagttagcagactgctcttccctcagtgaaaccagaagcgatgctgtggactcagcagagccctctgtgtttaaagccataaccttataactgcccgagtccttctctttgatagtatcaataaccagactggtaatgtgcatgtgcattttgctgtcagtacagatcctacgtctacgctctttaggaatagatttgttattatgaaaccaaagtatagttggtggagggaaagcaaccagtttacacttaaactccactggttccccttccaggactgattgaaacttgagtttcttggtgaaagacggctttatattctccgtccatgaggtgatggacgaagttctgctggagcaacggttggccgacaccaggccatgatctaggaagtcctcagtgtctgagaaggctcctctcagctgttgagtagtggtgagttctgcgatgctgtgtggtgttccttctttgccttcttgataaaacagttc
>contig06314|stretchin- isoform d
ttacctcatctgctgatgaaaattcaatttgtttgatttctgcttgttttgaaggtgcaactttcaatccttcggaagtgtcactgatcaaaggtgtaactgaaacctttctttcggtctgaccctgtgttgtttttgtttctttcagtggagtaactttaaaagttttatctttaactgtgctaacccttagctgatcttgttccactacaatctcttgtggtttggtaagtttttgttgtggttcttgtggagatacagactcgctctctgttgtactaatttcagttgttttgtgcatttctggcatatctaaaccttttcttccaacttgttcttttcttgctggtttcttttgtttatcggtgacagttttatcctcaactttgtctgatttacttgatatctggcgtctttctttggctttttcctccttttcttgctctgtcagtgacttcacgtaagttttgtcagcatcaggaggagcttttctttcagtttgttcctgttttgttttgtgttgcttgtcttcagttgtgaccatctccggctggactttggtttcctttaacctctgttctttttcttttaaaccaatgccttctactttgacaacttttactttactcccagtgtcttctgctttagtgttatattcttctggggtataatgctttagctctgcttgtttttgctcttgtcttggttttgtcttttctttagctgccttgacttctacctcatcttccacgactgtctgcttactcactttctgagcaacatcttttagagtcctggcctttgataggttttcaggtttttgcaggttattatcagttatattttctatgtctgataatgattctggatgtttgatttccactacaggagaaactgatgtttttctggtgggtttcacctcagttgttccttccataggactgactttgaccagtttgtctttaagtgtaactacttcagacaaaatggattcaggcagaagcttgctggttgattttgatagttttccctcttttccttgtttcaatatgtcctcagtttcttgtgtctttgaggttgtttcaatatttttagtctttaaggttttatcttcttggtcagtttgccttaatttcttctggagactggctttttctaaagactcactgtctgtcacactggataactccagttttctaactggtagtttgggttcaacttgatcagaaaccgttttgactgaaaggtctggcttttcagcttttctttcaatactttgataagcttcctgatgttctttagtgtcttttttggtgggttcacccacaactaccacacccttttccctcttagcttcacctcctgtcttgatgaccttttctttagcttttggggtgaccgttgttttgagatcctctgtccttgaaccatcagtaacagatatatcgccactcaatccaggcatttcatcaggttcttccctcttactggaaatgtcttcttgcagcaaagatttaatacttttgcccacaagttcttcttcatccttaagatatgttgtaagtttctcttcaacttcttctctttccacaacctcctctaaactgaaatctttctcgatcttctgagttccagcctttaggcggccggcggcggccacttgtggatggaagataataagaagtgagaagagaaagcaccatgtagcggtgccaagagattagggggaaaaaaatgacaaaacatagacacaaacaattggagttaaactagacaaacacagataataaaaaaggagtaggaactgacaataaaggaaaatctggtgtcgctgtacctctctctggtcttttctccttaatcttgacttctgcttcacgaggcaaagctgcaggaacggtcatgggaataatctcccccttggcttctgtttcttttttgtttaacgcaagatgttaatattaagaggagaaaaaaagaggaaaaacggtagaattaaataaccacacagggataaaaaagaacccatttgaaatgaaaacaaatcaaaaacagtaagtaagaaatgtgatgaccatgcgggtcacaatgagcatgaaaatgtggtatgaagagataaatgaggtggttgcccaagattttggataaaaaagaacaaagtgcaaccagacatggagtcgtatgaaaagttaaggatggagatgatcgtgatgttagattttctctttgtacctctggaaggtgtttgtgggggagtccttttcttctcctctggtcttgaagggattgaagtttttgcctgaacctcgatcaaaatgtcttcttttttcttctcagcatcatctctctgaggcggaacgtatttggtgtcctcttttttcttgtgtaccggttcagttttctcaacaactgactgaaacacagcctccttaagctcgatatctgttactgactcctttggtttttctttgggggtcacctctactttaggttttggtttttcagcaactttttcttcctttgtctcagctttaacatcagctcttggcttcttgtcttgtttcttttcagctacctcatgtttctttgccgacacctgtttgtctttaacagtgactcctctctgctcgattataatttctgtaacttcctcagttctactgtatttttcttctggaggagctgatattatctcatcatcacgatcgattgattcctcgtgggttaccgctgtcaaaaatgttctttcaaattccagcttttcagtttgttttcttgcttctgctgtgataatcactggagaaggtttggttttatctgcatctatttttttgaccatttcctcactttttctgatctcctgttctatcacttgtctccctttgctctctgttttaatggtcatctctcttccctttctgactgttttgacactagtttcttgtttagaaatgtcttgtgtgactgatatactatccctcctctcatctgtaacttcttctgttggcgactcgatcgtcctgacaaaaaactcctcttcagttttttcttttctaggtttttcctccacagttgtgaccactctttctgattcagcttcctggaatataatggaagtttcttgtgtttttgggacaactttgtgtttagttaacctctttgaggtgtcagtaacagatatctcacctctcagttcagactttttatctctttggcttgccttttctgttgtacttaagacatccacttctgctaacaacactactctcttgcccagagtagtcacgtcttcctcgtacagcacttcggcatgttcttccaccacctcttcgtgttcccaaacctcgtccgtgggcgaaactttctctgtcacgtaataaacttcctgcatcttctgagcaccttttctgtgctcgaccttgacaagactcgtagttactggaagttataagaggtgttgaagaagaggcgtcatgaggcggcgccaagaggtgatgacaaaacacaaagacaagcatcagtgttagaaagagacaacacagagattaaataaagggctaatgccacctgttgtgtattagcatcaagagtgaaagatgtggtgaaagtactccgtcatgttttcacatggtcagtacctttttctggaggagagacttttatctcttgtttcacctcagcaggaagaatcttctcaatcttcttagtttctatttcttttaaagagtgaatcagtttttaatccaagattgtgtgtgaaaagaagataatttaaagtaagagagtgtagacaattaacaaacagacagaaataaccagcaaacattaaataacacaaaatacagcaaacagtaagacatcaaagaggttacaaaccatttaaaagagtaacgacagttcagttggtattcagtgttatgaatatttctcactgtcaacataacatccgctgtagactcaaaaaaatgaaatatttctgttcattcttcagagtaattggccttttgtgttgttggtggacaatttgtttttagaaaaaataatctatgtaagaactgctgtctgccacattatatcttttatacttccacttgacagagctaatgttggagtttcaattgaatacacagtatctttgcagtaatataatattttgaagttatactctgttgtataactctgttgtttaactttgtactgttgaataaagaggtggacagagttgcgaccttaaacacagcttatggttgttcaggcacttaacacttgcttagttaaagtttaattaaagtagtttttgttgtgtgttaaaagaacacaaatgctttttcttgagcccctctgtttaaatacatagtattaaaattgccgttaaatattgttcagtaaaaaaatgcagaaatcatcatttgatgcaataattgcataacttaacatttttggctagtctccatcaataattaaaaatcagtgtcagactgtttaatgttgactgaatatttgttactctaaccactggatggcaccaaagtacagaatttagtttttagttcaatcctttcaaacattgctgaatttggtcttaaatatgaaatatgataaatttccctttaattgttgaccaatatttcatttttatgagctcacattaagatgaatgcaccatttagcagatgaccaactggactgtcgtggattattcacatgcatgaagaagacacaaagaaagatataaagacttgaggtctgcgtctgctgtacctttaggaagagtttcttctacctcaggtttaggtttagcttcaggcaccttctcaggtgttttatctggggtctttattggaactgttttatctacagagatcctctctgtcggtttcttagacaccctctcaggttttacttcttcaatctttacaggaggttctgcaggtggctttttctcaggaatcctctcttcttcagccaccttctgaggaacttttaccactgccactttttcctcaggtattttttctggcaccatctttggaatgtcctccctttttctctcaggtgccggtaccttctctggtaccttctctggtaccttctgtggtaccttctgtggtaccttctctggtaccttctctggtatcttctctggtaccttctctggtaccttctgtggtatcttctctggtaccttctctggtaccttctgtggtatcttctctggtaccttctctggtaccttctgtggtatcttctctggtaccttctctggtaccttctgtggtatcttctctggtaccttctctggtaccttcactggtatcttctctggggtcttttccttcacctcagctttctctggaggccgtctctcaggtattgcttcaggtattttaacaggcagcttctcaggttcagtctccaacacaactacctcatcaaacaccttctggggcactttttcagtcaccttctcgggtaagagtttaggtttgggcttcaaagctttaagagggtttaacacaaaacattcacaagacatgactacaaagactttaaaaatgtgctggcgcacaataaggaacattgaacacaatagtaatggtttactcagataacccgtttcttaagtgcttcatattgtcttgaggtcggtgcaggaggaaagatcatagagctacttaaatcattggtattcatcctctggggaaactgttcactgagaaatatgaccaactgctactaacgattaataatatggttaacttaactctgtttgtttaaaacttaaacagacaacaaacaacaacacagaagctaacaaagactgggcttattactgaaagaagacccatcagaaacacacaagtacctttctctttctttgttggttcttctttgggaggaacaacagcaggttctggtttcttggctgcttttggaggctcaggtattttctcctccacaggaacttaaaagagtaccattcaaatacgttagaagcctttcagtgaattaaagttgaagagttgttagagatggacaaaccccaacactctatcgagtgtaagacaacaaataactgacaaacgtgacgtgcagccccatcctaacgccacagaaagttagacgttagacaaaagaaaaacacaccaggaactgaagacagtttaagatgactgtaagagtttaggtttctagcatccaaactaaacacaccaaagatcattaggaattaagaaaaatcacaccagatgagttaaagttggatggtggagttaagaaaattaagaaaaactccagagcgccgatatgatcaaagatattgtatacctttcttaggcggttcctttggtgcaggggctggttctggttttgcctttggaggttctggtttggcctttggaggttctggtttggcctttggaacttctggtttcggcactttcacttcagcttcagctttcttcactgccggttcaggtttgggtatcaccgcaggttctggttttggaactggagcttctggtatgacgacagcaggctctggcttcgttaaaagaggctctggtttctggacttctggttttggtttttcttgttctggttttggttttggggcttcaggttcaggctttttaacagccggttcaggcttgatctttgctggctctggttttgcagcctcttcaggaactt
>contig06824|poly binding cytoplasmic 4 (inducible form)
ataaaaaatataaaagcaacaaaatctccataaaaaataagaaccttactatttaaagaaatacaaacataacaaaaaaaaaaatagcaaaaaattaataacaaaaaatagaaacaagaggcctcgggcttaacccgaagttgttatccacctttgacggaagacttcagaagacatcgacttatgtcgtgatttttcaggtttgatattttctcaacaaagctggaccccagagccagctgtcggtgtctttattaggcgagaagtgaggcgcagcttggacccaggatacacttcacaccggcattattcttcctggcgtgtttgagggaggctccgcattcacttattttgtgaactccgagatatgaacacggcgacggggagttatccgatggcttctctctacgttggcgacctgcaccccgacatcacggaggctatgctgtatgagaaattcagcccagccggaccggtgctctccattcgggtatgcagagacatgatcacccggcgatccctgggatacgcttatgtcaacttctcccagccagctgatgctgaaagagccctggacaccatgaactttgacgtggtcaaagggaagccaatcagaatcatgtggtcccaaagagacccctcccttaggaagtctggagtgggcaacgtgttcatcaagaaccttgacaagtccattgacaacaaagccctgtacgacaccttctccgcctttggcaacatcctctcctgcaaggtggtgtgtgatgaaaatggctccaagggctacgcttttgtccactttgagacccaggatgctgctgatcgtgccattgagaagatgaacggcatgcttctgaatgaccgcaaggtgtttgtgggtcgtttcaaatctcgcaaggaacgggaggctgaacttggtgccaaagccaaggagttcaccaatgtgtacatcaagaactttggggatgatatggatgatgaacgcctgaaggagctttttgacaaatatggtaaaacactcagtgtgaaggtgatgacagaccccaccggcaaatccagaggcttcggatttgttagttacgagaagcatgaggacgctaacaaggctgtagaggacatgaatggcaccgacctcaatggcaagactgtgtttgtgggccgggctcagaaaaagatggagcgacaggctgagctgaagaggaagtttgagctactgaaacaagaaaggatcagtcgttatcagggtgtaaatctttacattaagaacctggatgacaccatagacgatgagaaactgcgtaaggagttctctccatttgggtctatcacaagtgctaaggtgatgctggaggagggtcgctccaagggctttggctttgtctgcttctcctcccctgaagaggccaccaaggctgtgactgagatgaacggacgaatcgttggttccaaaccactctacgtagctctcgctcagcgcaaagaagagcgcaaagcccacctcaccaaccagtacatgcagcgtattgctggcatgagagcgatgccggcgaacgccatcattaaccagttccagcccaccagtggctacttcatgccagctgtgccacaggcccagaataggactacatactatgcacccaatcaactagcccaaatgcgacccaacccccgatggcagcaacaaggtggcagaggtcaaggcggtttccaagggatccccaactcactgcgtcagccaggaccccgtgccaatttgagacacatgactcctaatagcggcggacagggtccacgagcttctggccaggccatggctcctcgcccctcaatgggagtccccgggccgcgtgccatgcctccttacaaatatgccaccggtgtccgtaatcaaaaccctcaggtggtgcaacctattgccttacagcaggctcagccagctgtgcacgttcagggccaggagcctctcacagcctccatgctggctgctgcaccccctcaggagcagaaacagatgctaggtgagcgtcttttcccactgattcagtccatgcatgccaacctggcaggaaagatcactggcatgctgctggagatcgacaactctgaactgctacatatgctggagtctcacgaatctctgcgttcaaaggtggaagaagctgtggctgtgctccaagcccaccaggcgaagaaagacgccactcagaaagttggtggcatgcccacaactgctgctgctggcacatcctgaagacgtgccacattcaatcgggcacagagaaacaggcagagatgcgaagagactcaccacactgactcaaaacaccagattcttctgagcaattaggcagaaggaaagaaaatttaatttaaaaaatgtacttgaacattttgaaaaatgttacagttgacaattttctagctctgtaatacttttaaactgcataccaaggcccctaactctgtggcaaaggagataactttttaaaggaaaatgagccttgttctttttctttgcttggaagttttttttgtttgatttgaaattatggactcccccattctatcatgttatcatgggtgtgtgatattctcaataaagggatgaattatcaaggttaccattcttgtgttattttaatgcttttgtgttacctattctattcagtttcaagtgtgtaggtgtgacaattatacctttttgtgttggctagatacttataattaaggtttctctgttttgatagatgattgatatagaaaccaacatttaatctgccggttaaaaggtatttttgcactgaagacagaaggacagagaggtttttcactgtatcaatattagttataagtatggttactgagtccatgcatagagacctcatgatcaaatttatattcatcacaacaaaaaaaggactgtcacttttgcatggtctgatattgagctctgaaaatgataaaaacattaaattcgtctaattttgtaaataagaatttgtaatgctgaaataaaattctattttataggcgt
>contig07109|ryanodine receptor 3
gaggagccacacagcctcctggacgagctgtctggagaggaagagggcgccctggagtccgcctctgccttctccaccgcatgccactcggtgaagaagaagttcgccagcgtccgccaaatcttttcagttaagaacgtgcgcaagcagttcaagaagttcaagaagctgagcatcagggagatcatcacaggcttcttctccttcttctggatgctcttcaccggcttcttcaagggcatctacagcctcatatttggcttcttccacgtcatctggtcctccatgtttggcggcggcctggtcgaaggagccaagaacatgaaggtgacggacatcctcggaaacatgccggacccgacccagtttggtatccacggagatgtgatcgaaggagagaaagtggagacggtagagtcggcgggaagcttagacacagccatgacaccagcgggcgatatagcagaggtcgacatgatgctggagatgctgacaaaccccaagagggagggcgggaaacacgtggagccaggcctgggtgatgtttctgagttatcaggagagacctctaccaccgatcagaagaagaaagctgctgccaaaccggtcgaaaccaacgagagcgaaccagagaaggcagactcagagaaccaggagaaggaggataagccgaaggaggaggaggcgaaggagccggtggtggaggagaagcccaaacccaaatcgagtcagcctaaagaggcggccccggccttcatgtccagtgtctttgctcttctggatgtctacatgaccaagatgctgaactacctggcccgtaacttctacaacatgcgtttcctggctctgtttgtgtgtttcgccatcaacttcattctgctcttctacaaggtcactggtgaaggtgaagaggaagatgatgatgaaaacggctggggtggcgaggaggacgaggatgacgagaacacgctcttcgatatggatgagttcgtcctgcaggagagcaccggctacatggcaccagctctgcgcttcctgtctgtattccacactgtcatctcactcctctgcttgtttgggtactactgtctgaaggtccctttggtggtgttcaagagggagaaggagatcgccagggagcttgaatttgatggtctttacatcactgaacagccgtccgacgatgacatcaagggccagtgggatcgcctcgtcatcaacacgccgtctttccccaacaactactgggacaagttcatcaagcgaaaggtgatcaacaaatacggagacatgtacggagctgaacgcatcgctgagctcttaggcctggataagagcgccctggactttgaccccacagtggagactgtagagaaggaggcttccctgctctcctggctgagctccatcgatacgaagtaccacatctggaaactgggcgttgttttgactgacaataacttcctgtatctgatctggtacaccgtcatgtccatttttggccacttcaacaacttcttctttgccgcccatctgctggacatcgccatgggcttcaagacgctccgcaccatcctgtcttctgtcacacacaacggcaagcagcttgttctgactgtgggtctgctggccgtggtcgtgtacctatacaccgtggtagccttcaacttcttcaggaagttctacaacaagagcgaggacgaagacgagcccgacatgaagtgtgacgacatgatgacatgctatttgttccacatgtacgtgggtgtgagagctggaggtggtattggagacgagttggaggacccagctggagacccatacgagctctaccgcatcctgttcgacatcaccttcttcttctttgtcattgtcatcctgctggccatcattcagggtttgatcattgatgcctttggtgagctgagagaccagcaggagcaggtgaaggaggacatggagaccaaatgcttcatatgtggcattgggaacgactactttgaccgaacgcctcatgggttcgagacccacaccttacaagagcacaacctagctaactacctgtttttcctgatgtacctgatcaacaaggacgagactgaacacacgggtcagg
>contig07464|nadh dehydrogenase subunit 1
ctggagagagccaagataaagaggattcctaggttaaggtcaatgacggggtaagggaggggtataggggcccaaagggtgagggccaatgtgagggcaaggattggggcaagtaagaaaaggacgggggaggaggtcgagggtcgtacgggctccttaataaatagtttgactccatcggcgatgggctgaaggaggccgtaagggccaacgatgtttggtccctttcggtgttgcatgtagcctaaaactttccgttcaaggagggttaagaaggcaacagctaggaggattggaacaataaaggccaaggggttaatcaaatgagtaaacaatacagacagcattattaaggagaggacctgaacctctgtccaaagggcttaggtcttttgcaattccgggctctgccaccttaattagccgttctcttaggcgggcggggtgtgcctccttgccaactttagttgttttcagtaggtgggggtaaggcatgccgttaggcaggggccctctcttttcggtcctttcgtactagaaaagatcacttcatagatagaaactgacctggattactccggtctgaactcagatcacgtaggactttaatcgttgaacaaacgaacccttaatagcggctgcaccattaggatgtcctgatccaacatcgaggtcgtaaacccccttgtcgataagggctctttaaggggattgcgctgttatccctagggtaactcggtccgttgatcggcgttgccggatcttgttggtcagaagttctgtttattagagcgggagctcttggattaaggaatatagtgttcctgttccacatgggggtttaatttttccccgcggtcgccccaaccaaagacactagagcagggtccacttggtttattccctttat
>contig07576|ribosomal protein x-linked
tccttttccccgcagactccaacatggcaagaggaccgaagaagcacctgaagcgcgtcgcagcgccaaagcactggatgcttgacaagctcaccggagtgttcgctcctcgtccttccaccggtccccacaagctgagggagtgcctgcccctcatcatcttcctgaggaatcgcctcaagtacgccctgactggggatgaggtgaagaagatctgcatgcagaggttcatcaagatcgacggcaaggtccgcaccgatgtcacctaccccgctggattcatggatgtgatcagcatcgagaagaccggtgagcacttccgtctgatctacgatgtgaagggacgtttcaccgtccaccgcatcaccggcgaggaggccaagtacaagctgtgcaaggtgaagaagctcatggtcggcaccaaggggatcccccacctggtgacccacgacgcccgcaccatccgctacccagaccccctcatcaaggtcaacgacacggtccgcatcgacctggacaccggcaagattacagacttcatcaagtttgatactggtaacctgtgcatggtgaccggcggtgctaacttggggcgtatcggtgtgatcaccaacagggagcgtcaccctggctctttcgacgtggtgcacgtgaaggatagcacaggcaacagcttcgctaccaggctctccaacatcttcgtcattggcaagggcaacaagccgtgggtgtccctgcccagaggaaagggaatccgtctgaccatcgccgaggagagagacaagaggctcgccgccaagcagggcagcagctaaactggccacacagacagctgaccgctggttttcaaataaactgttatttacaaaaacaaaaaagaaaaaagtaccgactgcgactctgcgttgataccactgcttgaagcagtggtatcaacgcagagtacggggctc
>contig07605|taxilin beta
aagtattctttctctctcttgtgtttctcctcggcctcggccagcagagcgttggcctgctgcagtttggcgtcggtcagtttctgctgcaggtcgcggcggttgttgatcttctccaaactctcctccctcagctcgcactggttcatgagaccctccagcttgtcggtcaggttggtgttttcgtggcacagcttgtcgtttctggcgctgtgctgctcgatctgggcctggatttctgtcagcttcatctggaagtggccggccatctcttgcctcttctcctcatcctccctgcagcgctgaagggtctctcccctcagtgtgtcgtagtatccctgcagctctctgcacagagtctccagtttgctgcgggctgtgatgctgcgctgactttcagcctgcagttgctgcaggacacacagcttcttctcatcactgtgccgcaaggctgccagttcagcgtgtttcctgaccagctccttcagtttcttttctggagaagagatctttttcagactctgcatgatcagagactcttctttctccatggcaactgcgatgtcatcctttgcctccttc
>contig07668|methionine sulfoxide reductase b3
gattaattcgattaattttttaattgtaaagtgaccttgacttatatttacatttaccagacgcttttgtccaaagcgacttacagtaatgcatacattaatacactgatggcggtggctgccatgcaagttgctgacaagcacatcaggaccttctgattacaagaagctggctctacccctgagcaacagctgcttatatagcactttctagctgtacagtattgatatttaattcaaccattacacgtttgaatgcagggttatagaaaaatctgactatatttattaatgtaaagaactaaagcaggagcaaatacaggaagtgaccttacggccacagtatattacttgtccacacaaaatgctatgtctcaccgtatgctctgtcactgtctatgtcacaattgattggagataggagtgattgcatagacaatttcttcaactcaaactgtggaaaatataaaacattcttcagttggaacactaaacactggtttgtgtctaaggattgagcattttcattatgcaatataaccacttacatcatgttcacattgtgatgcagagcctaataattaactattttatttatgcactggtgcttgagtctttgtttcagagctctgtctttccatcagtcattttgctactggtagccccaccctcggaggaggaggccgtgtgtttgggctggaaagccaatgaggctgagttaatacagtagcgttttcctgtgggtcttggtccatcatcaaacatgtgtcccagatgagctccacctgactgcaggtagtctccactctgtgcattccataggagaaatcatctgactgagtgatggactcctccttcacgagatcaaagaaggatggccaacctgagcttgagtcaaatttagtattcgagctgaacagcaaagccccacagacaacacaagtgtaggtcccctcatccttatggtgtgtgaattctccagtaaa
>contig07714|novel protein vertebrate methionine sulfoxide reductase b family
ggagcacacaggactaagaacacatggccactgagcttttctcaggaggagctgaggaaacggctcacaccaatgcaataccatgttacccaggaaagaggaactgagagatgaaggcccatctgttatggctgagagaaggaggtggacccaaaagcgagggactgcctgagagttgggcacaaaaagtttattaacaaaaggggagacaaggagaaagaacaaagtgcacaacaaaacgtaacccaagaataaatcagacgcaacctgagccatgacaccatccaagcagcataaactgtgggaaaccaggctagagtgctacctggcctgcccggatgataccatggatgtcctgaaatctttcccagcagtctgcaacgtgtcactgaagctcaacacacctctacctgcctcagctgcctgtgagaggcttttcagcactgcaggactgattttcagacccaaaagtacatgcctgaattcaaagaactttgagaaccagatcggctaaataaacaattttgggattcctgtagagatgagtgaatatctcacaaagaaaacaacttgattaatctaattctgtctgaaatttaactcaaacagaccagtgatttatttatttttctctgtaccagaactatgcaggttgttaataaaggaaaaaactaataa
>contig07799|eukaryotic translation elongation factor 1 gamma
agcatcctcatcacggtacccaactccttggtgctgatatcaagcagtggtatcaacgcagagtacgggggctttctctcgtcctgaagatggcggcagggactctgtacacgtatccagagaactggcgggccttcaaggcccagattgcagcccagtacagtggtgctcgcctcaaagttgccagcaacccccctgccttcaccttcgggcagacaaaccgtactcctgccttcctcaacaacttccctctgggcaaggtacccgcctaccagggagatgacggcctctgtctgtttgagagtaatgccattgcttactacttgagcaatgatgccctgcgtggtgccactccccaggctgcagcccaggtactgcagtgggtgagcttcgctgactcagagatcatccctcctgccagcgcatgggtcttccccactctgggaatcatgcagttcaacaagcaggccacagagcaggccaaggaggacgtgaagagggcacttacagtactaaaccaacacctgaccacccgtaccttcctggtgggagagaggatcagcctcgctgacatcacagtagcctgctccatgatctggctctacaaacaggtccttgagccttctttccgtcagccttaccccaacgtgactcgctggtttaccacctgtgttaaccagccccagttcaaggctatccttggggaggttaagctgtgtgaaaagatggcccagtttgatgccaagaagtttgctgagatgcagcccaagaaagagacccctcctaagaaggagaagggaggaaaggaggcagccaagccccaggagaagaaggaaaagaagaaggaagagaagaagcctgccccagaagaggagatggacgactgtgatgctgctttggctgctgagcccaaagccaaggacccatttgcagccctgccaaagagtgcatttgtcatggacgagttcaagagaaagtattccaacgaggacaccctgacagtagccatcccccacttctgggagcactttgaccgtgaggggtactcaatctggtattgccagtacaaatacccagacgagcttgaacagaccttcaagagctgcaaccttattacaggtatgttccagcgcctggacaaactccgaaagaatgccttcgccagtgtcctcttgtttggc
>contig07889|titin
ggtcatcaaatcatggtggtatgacacagtcagtctgagcacaaggccggttcatgctgcttacatgagggtaatgcaaacagcactcagggtcttacactcatggtacaactcataggaaactgtaatatctcacgcatggacgcgtgtccaaaacaataactttgtctttctgtttgtggttcataacgtcaacagggagcctctctacctgttgaggcaatcttaaagacttcaacttatcgttgaggcacagagtttagtttctaagtttgacagggtattcgtttcaggcgaaactttctcctgtaaaaacatttgttcttatgttattattgtcataaataacaatgcatacatttcccataaccgttcaattcggctatatacattatgtacatgtcacagaaaagtggttcaaaaatcctaagtcataattgtccaatatggcacattttataacaactttagactttagtctagtttggcataaattaatgtcaagtttggtacaaaaatagttcatatttacaagaacagaaatccagatctttatcaagtattaatgttgctaattcactaaataaaaaggttctggacgagggaaacaggggaaataaattattataatttttttttacatggaccgaatgtgaacgttgacagtcgcagtgtcggagccaaactcgttggacagtcggagggtgtacgctccggcatcgccctctttcactgcagagatcatgagggtgcagtggtcagcagtgttctccacgtgataccgctcatccccgttggggagggtccgaccagagcggacccactggacggaaggtacaggatctccagagaacacccccgccacagtgagggacttccccgcctcagcgctgacgttctccggaagagcttctatctttggtggaacg
>contig07928|titin b
ttcgagtcttctcttcaaactcaatgcgcttgagttgactcttgtaggaggagattctctgagcagttttgtgtgggcgcagaagctcctgatcttctctctcttcatacaccctctgcttctgtcttggagccttgtgagtggctttgtcatgacgttgacggaggtcaacaaaactggggccagcctcgtatttggatggaattttgtaggagtcatatctacggacttcttctccctcttcgtcatcactgtaggctcttctaggagatgagggacgcagggcagacagttcaaagcgaactgggctgaggctaggtggagaagcagagtagccaagcgccagctcgtcctccagacgaagcctctcctcctcagttctcttcattgacaggtactcattcacaggcagcagcagctcctcatctgacaggtcacccagggatcgtctcctgatcctgtggtaggcctccatctcaggagaaggtgtgcgatgccttgcaggcctcacagtctccaggtcatcctgagtcatggatgagatgcgccactgaggcttatagtgatccttgatcctgataggcacctcatagaattgctcccacctggagagacgaatgcgcttcattcttttct
>contig07949|titin
ggctcaacactctgaagccaagaatctgcataacaaatatgccattgctgaggagttgagcagaagctcatccctggacaagacgacaggagatacactttcgaaagttccttgtaggagctggtgatgatctatgacttcatttctggtgctgacatttttgagcgcctcaacacagctgagtttgagcttaatgagcgtgagattgtcaactacatcaggcagatctgctcagctcttgagttcctgcatggtgagagctatggacattttgatatcagacctgagaacatcgtgtacacgactagaaccagttctaatgttaagattattgagctgggccagtccagacatctaactcctggagaacaaatcaagatccagtataccactgcagagtatgctgcccctgagatccaccagtgtgacatggttagcagtgtcactgatatgtgggcagttggtgtccttgcctatgtcctcctcagtggacttaatccattcacagcagaaaccaaccaacaaatgattgacaacatctccaatgcagcctacacctatgatgatgagtccttcaagcaggtcagtgttgaatcactggactttacagaccgcctaat
>contig08006|ribosomal protein s16
ttgaagaaggcttttcctaagcagtggtatcaacgcagagtacgggggctctccgtacggcaccctagctgaagacgaaacatgccagctaaaggtcctttgcagtctgtccaggtctttggacgtaaaaaaaccgccacagcagttgctcactgcaagagggggaatggcctcatcaaggtgaacggcagacccctggagatggtggagcctgccaccctccagtacaagctcctggagccagtgctgctgctgggcaaggagcgttttgctggagttgacatcagagtcagagtgaagggtggtggacatgtcgcacagatctacgctatccgtcagtccatctccaaagccctggttgcctactaccagaagtatgtggatgaggcctccaagaaggagatcaaggacatcctgatccagtacgacaggaccctgctggtcgccgatccacgtcgctgcgagtccaagaagttcggtggacctggagctcgtgcccgctaccagaagtcctaccgttaatccccctgtacattttcataataaattggaggaacaaaagaaaaaaaaaaaaaaaaaaaaaaacaaaaaaaaaaacaaaaaaaaaaacaaaaaaaaaaaaaaaacgtaaaaa
>isotig00002|cyclin g1
gggttttatgcctgcattaaaagctaaactgcccttttccccatcgccttacgccaagggtaggggggtgtgcataggcagaaattaacctctgcttaaaactttctttagtgaaagttcatacttacactttcttgtgttttaaacctcttttcatccgcttgtttcaagcgcgcagaggctttttgcaattgctgatttttcataataccaaaagacaacgtaacttgagctaagatgattgacacagtgacaggacctggagcacagcctttcgcagttcagctgaaggccctgacagatctggagggccgataccaaccaaagctgagcggcctgaggctcatcgagagctcccaggacaatggcctcaggatgaccacccgactgagggagttggaggtgaaggatctgctctccctgaccaggttctttgggttcagctcagacacgttctcgctggccatcagcttgctcgatcgattcctctctgtgatgaagattcaaccaaagcacctgtcctgtgtgggcctgtgttgcttctacattgccattaagtcctcggaagaagagaagaacgtgcctctggccaacgacctgatccgcatcagtcagaatcgcttcacagtgtctgatatgatgaggatggagaagatcatcatggagaagctctactggaaggtgaaggcccccacagctctccgctttctccgcctctttcacagccacattcaggagcagctcaacgctgagagcaagaagatcctgagccttgagagactggaggctcagctgaaagcctgtcactgctcatttgtcttctccaaaataaagccatctctgctcgccatggctctcctgtgttatgaggctcaggaacaacatgaccctgagaacactgacaaaatatttgaggtcctaaaaagtttgcagcagcagctgaacataagagatggggacctagtttgtgtgcgggagctggttggaaaatgcctggctgaatatgccaccaccaggtgctccaggcctaacagccagaggcttcgctggtgtatttcgggaagaactgcacgtcagctgaagcacagctactacaagatcactcatcttcccaccatacctgagtcagcttattaaacctgggggtacaaataggtgaccttgcacgcagagaaaagtaaacaacggtccccacataacttttgggtgactttcttgcagtgtggtcgcctggtacagcccagttattttccttacagatattcatcgtagatgatggatgtctttaaggaaaagtttagaatgtaacggttttcctcaagtttgttcgttgtcatacattgatcatgcacactgcatttaatcagcctcaatgatgaggagtatcacttatctacaaccatcctgctaagttttactttcctggttgagttgcttgcacaagtgtacagtatgttcttgtttaaatccgtaccaaggtgtttggtatttccttgaacgggttgctggttttaagctcataagtatagaaccacctaggtcctcagtccaccatgtggaagaggagggagaaggattttgtgaacagcaaaaatggaaccaagaaatcgggcccaaaatccttaactcccaccctaggttgctaaactgtcctgaatgcacactcctacccaaggtgattttttgtttttattttgatatggcgagggagctccggttttctccggtgaagtgaggctagtgacgatctcctcatgcatggctaaccatactgtgctgaaatgtcagcggttacagatgagctgttttcacagatttgtgtgtacacagagtgaagcaccacatgtgttaattgatttcagttgtcaattatgcagagaacacaaagaaaatgatcattgcagtggaaatgtgggttggaagttgtcttgcatttttctttgccagtttccctgtctagtttaagtttctttagtgacaaaaataaagtgttctcaaattcaaaatggctaattgaacacaccatctggttaaccttatacttgtacctttcaataaaactttattgaaaagccaaaaa
>isotig00003|cyclin g1
gggttttatgcctgcattaaaagctaaactgcccttttccccatcgccttacgccaagggtaggggggtgtgcataggcagaaattaacctctgcttaaaactttctttagtgaaagttcatacttacactttcttgtgttttaaacctcttttcatccgcttgtttcaagcgcgcagaggctttttgcaattgctgatttttcataataccaaaagacaacgtaacttgagctaagatgattgacacagtgacaggacctggagcacagcctttcgcagttcagctgaaggccctgacagatctggagggccgataccaaccaaagctgagcggcctgaggctcatcgagagctcccaggacaatggcctcaggatgaccacccgactgagggagttggaggtgaaggatctgctctccctgaccaggttctttgggttcagctcagacacgttctcgctggccatcagcttgctcgatcgattcctctctgtgatgaagattcaaccaaagcacctgtcctgtgtgggcctgtgttgcttctacattgccattaagtcctcggaagaagagaagaacgtgcctctggccaacgacctgatccgcatcagtcagaatcgcttcacagtgtctgatatgatgaggatggagaagatcatcatggagaagctctactggaaggtgaaggcccccacagctctccgctttctccgcctctttcacagccacattcaggagcagctcaacgctgagagcaagaagatcctgagccttgagagactggaggctcagctgaaagcctgtcactgctcatttgtcttctccaaaataaagccatctctgctcgccatggctctcctgtgttatgaggctcaggaacaacatgaccctgagaacactgacaaaatatttgaggtcctaaaaagtttgcagcagcagctgaacataagagatggggacctagtttgtgtgcgggagctggttggaaaatgcctggctgaatatgccaccaccaggtgctccaggcctaacagccagaggcttcgctggtgtatttcgggaagaactgcacgtcagctgaagcacagctactacaagatcactcatcttcccaccatacctgagtcagcttattaaacctgggggtacaaataggtgaccttgcacgcagagaaaagtaaacaacggtccccacataacttttgggtgactttcttgcagtgtggtcgcctggtacagcccagttattttccttacagatattcatcgtagatgatggatgtctttaaggaaaagtttagaatgtaacggttttcctcaagtttgttcgttgtcatacattgatcatgcacactgcatttaatcagcctcaatgatgaggagtatcacttatctacaaccatcctgcttaagttttactttcctggttgagttgcttgcacaagtgtacagtatgttcttgtttaaatccgtaccaaggtgtttggtatttccttgaacgggttgctggttttaagctcataagtatagaaccacctaggtcctcagtccaccatgtggaagaggagggagaaggattttgtgaacagcaaaaatggaaccaagaaatcgggcccaaaatccttaactcccaccctaggttgctaaactgtcctgaatgcacactcctacccaaggtgattttttgtttttattttgatatggcgagggagctccggttttctccggtgaagtgaggctagtgacgatctcctcatgcatggctaaccatactgtgctgaaatgtcagcggttacagatgagctgttttcacagatttgtgtgtacacagagtgaagcaccacatgtgttaattgatttcagttgtcaattatgcagagaacacaaagaaaatgatcattgcagtggaaatgtgggttggaagttgtcttgcatttttctttgccagtttccctgtctagtttaagtttctttagtgacaaaaataaagtgttctcaaattcaaaatggctaattgaacacaccatctggttaaccttatacttgtacctttcaataaaactttattgaaaagccaaaaa
>isotig00004|cyclin g1
gggttttatgcctgcattaaaagctaaactgcccttttccccatcgccttacgccaagggtaggggggtgtgcataggcagaaattaacctctgcttaaaactttctttagtgaaagttcatacttacactttcttgtgttttaaacctcttttcatccgcttgtttcaagcgcgcagaggctttttgcaattgctgatttttcataataccaaaagacaacgtaacttgagctaagatgattgacacagtgacaggacctggagcacagcctttcgcagttcagctgaaggccctgacagatctggagggccgataccaaccaaagctgagcggcctgaggctcatcgagagctcccaggacaatggcctcaggatgaccacccgactgagggagttggaggtgaaggatctgctctccctgaccaggttctttgggttcagctcagacacgttctcgctggccatcagcttgctcgatcgattcctctctgtgatgaagattcaaccaaagcacctgtcctgtgtgggcctgtgttgcttctacattgccattaagtcctcggaagaagagaagaacgtgcctctggccaacgacctgatccgcatcagtcagaatcgcttcacagtgtctgatatgatgaggatggagaagatcatcatggagaagctctactggaaggtgaaggcccccacagctctccgctttctccgcctctttcacagccacattcaggagcagctcaacgctgagagcaagaagatcctgagccttgagagactggaggctcagctgaaagcctgtcactgctcatttgtcttctccaaaataaagccatctctgctcgccatggctctcctgtgttatgaggctcaggaacaacatgaccctgagaacactgacaaaatatttgaggtcctaaaaagtttgcagcagcagctgaacataagagatggggacctagtttgtgtgcgggagctggttggaaaatgcctggctgaatatgccaccaccaggtgctccaggcctaacagccagaggcttcgctggtgtatttcgggaagaactgcacgtcagctgaagcacagctactacaagatcactcatcttcccaccatacctgagtcagcttattaaacctggggtacaaataggtgaccttgcacgcagggaaagtaacaacggtccccacataac
>contig08198|heat shock protein 70
ttgcagttgtttgagtgttttattaagacatgtcaaaaggaaatggttaaattacatcattgttggtaccaaacaacagtgataaagtgttcctgtaaataaaaagctgacgctcgtagttttagtccacttcctcaatagtagggccgttagagctgcctcctgcctggctgccacagcttcccgaaggcgctgctccctggtacaactttgtcacaattggcttgcacactttctccagttcgttctgctgatgctcgtactcgtctttctctgccagctgattgttctccagccaggagattgtctggttgcacttgtcaatgaccatctttttgtcctcctcactgatctttcctttcatgttctcgtcctctacactgctcttcatgtggtaggcgtacgactccagtgagttcttcgctgcgatcttctccctctgcatgtcgtcctcagccttgtacttttcagagtcctgcaccatccgctcaatctcctctttgctcagtcggcccttgtcattggtgatggtgattttgttttctttgccggtgcttttgtcgacggcggacacattgaggatgccgttggcgtcgatgtcgaaagtcacctccacctgtggtacacctctgggcgcaggagggatacctgtgagctcaaacttgcccaggaggttgttgtccttggtcatggccctctccccctcgtacacctgaatcagtacacccggctggttgtctgaatacgtggagaagatctgggtctgcttgctggggatggtggtgtttcgtttgattagaggtgtcatgactcctcctgcagtctcaatgcctagagacaggggagccacgtccagcagcagcagatcttggacgttctctgaagtgtcacccatgagaatagcagcctggaccgctgctccgtaggccaccgcctcatctggg
>contig08235|heat shock protein 70
gagtcacttagccccaaggaggggttggggggaggggtactgggagtgttctggaaacatggttgtaactataaaagcaatgggcccaagtcagtccaggcattactacaagaagaacaacaaggaggcaaaagatcaagactcacagggaactactccaggagactctgctgagatcattcaacatcttcgaacagagattttcactgaaagaactctacagcaacaatcaagatgtcttcagccaaaggtttatctattggcattgatctgggcaccacctattcttgtgtcggggtcttccagcatggcaaagtggagatcattgccaatgatcagggcaacaggaccactcccagctacgtggcctttaccgacacagagaggctcattggagatgctgccaagaaccaagttgccatgaaccccagcaacactatctttgacgctaaacgactcatcgggagaaagttcaacgactccactgtccagtctgacatgaaactctggcctttcaaggtgatcagtgataacggaaagcccaaagtccaggtggagtataaaggggagaacaaggccttctaccctgaggaaatttcctccatggtcctggtaaaaatgagggagattgctgaggcctatctgggacagagggtgtcaaatgcagtcatcacagttccagcttatttcaacgactcacagagacaggccaccaaagatgccggagtgatcgctggactgaatgtgctgaggatcatcaacgagcccacagctgcagccatcgcctatggcctggacaaaggcaaaagaggagaacgtaacgtgctcatctttgatctgggtgggggcacctttgatgtgtccatcctgaccatcgaggatggcatctttgaggtgaaagccaccgcgggagacacccaccttggcggggaggactttgacaaccggatggtcaacc
>contig08347|adenosine monophosphate deaminase 1 (isoform m)
tttcgaccaggtataggtcagctcgagtgtttactcagccttcaagccctccttgatgaggttgagctcatagcacagggtctcaaagcggtacgccatacggatctgggccacgttggtcttgcggatgtcgttgccctctggaccctccttcaggtagtcatgacccaggaagtggaccttctcctcatcagacagggagctctgaatcacactgttcctggagatctcacacatgtcgcaggtactgagcttgaagacctgggctgcaatggcgtactcctccatcaggggttccttggtgtagtggaactgcatggggtcgtcggtggacagagacaccaccaggcctttcttgtggaactccagcagggggttcttggcgtactccaggaacaggctgttgttgctgagtggggacatggcgatggggatctgggtcaggaagtacaggtactgcagcacaggactcttcttgaggttgaggccgtgagagatgttatc
>contig08384|histidine rich calcium binding protein
agagtgtcccctcttttttatttaatgtaatattccaaatatgacttcagaagtaagacttagacttgtcaagtaacaacagtacacaaatatattaagttattctttaaacaatttctattcagtcattggtgagaaaatgttaaatattctcaaggaaaaagacaaaaataaccatgaaaatcagaagtgaaggtgaaacatatatcattttggccacatggtggcaacatatggttaggttcagttgtcatcatcgtcatcaaagacgtcagctacagtcttgtagattgatccagtcactttgtcaagaaaaccgtcaggctgacaaagattttcacaaactggacacaattggcagaaactgcacatcttgcagtcgtcacagtgctcagccttgtctccttcttcacaaggacatttgtcacagctgtcacagtgctcacagaattcacacaatgagcacacagagcctgtatgataggaaccatcatcatcatcatcatcatcgtcgtcatcgtcatcgtcatcgtcatcatcgtcatcatcgtcatcgtcatcatcatca
>contig08500|pyruvate kinase
cctggcgggcggtctggccacagcgggtcacggcaatgatgggggcacggggcctgtaccttgacagcatgtgagcagacctgccagtcttggtgagcacgatgatggcgctggcgcagcacttgaaggaagcctcaacggcaccgatggcgatagactctgtggggtcacgggtcagatgagtggtgcggcggagctcctcgaacatctgcctgtggaacatggctgcctcggcctcacgggcgatcatgtgctgtgtgcgcacagcctccagggggtagtctcccttggcggtctcaccgctcagcatgatgcagtcgttgccatccagcacggcgttggcaacatcactggcctcagcgcgagtagggcggggtttcttggtcatgctctccagcatctgtgtggcgcagatgatgggctttccgatcctgttgcacctgccggtcatcatcttctgggcgaggaagaccttctctgttgggatttcaatgcccaagtctccgcgggcaaccatgatgccgtcactagcctccaggatctcatcgaatctgcgcacaccctcgtggttctcgagcttgctgatgatcttgatgtccttgcccttctcgccaagcgccttcctgacggcctgaacgtcagcagccttacggatgaaggaggcgaagaccatgtcaacaccctgctccacgccgaactgcaggtccttcaggtccttatcagagagagcgggtaggtcgacagcagct
>contig08560|myosin binding protein cardiac
agaatcaattctgtgactaagactaaggaagaaatagagttccatctgtgtatgtcgtctttaattttcgttaanagggggccataatttatctctgccagcgtttgaattcttctcggcaagtttattccgaggtatttttaacgacttttgatcccagttaatatgaaatttctctctaagttgctttgtgggttgatagttaatggtcaaaatttgtgtcttttgtatatttaatttatatcctgagtaattaccaaatttttctaggacggtcattagtttggggagtgaattaggagggttacttaagtaaaccaacacgtcatcggcccgtttcaactctcccccggtgccccaagttcacagtctggaccactaactgcactgcaaactaagctaactagctaatggcagctaaatttagcagcagatagtggttactttgattatatgctgccccttgttgttttgagtatgaatttgacaggtggcttgatagtggccttagtagagttatatcagcagacacatcagaagttatcatctactacttgaaaacaaaatagattttttttcatcttgtgccatcaatcacttgagagatacaatccccttttatcctgaacaatggataatttttgtgtctcgcagggtaagccacgccctgtcgcaacttggtacaaggatggccaacccattgaccccaagatggtcaacgttcgtagctcaaacgtagacagcatcctcttcatccgctcagcagagagagaccactctgggaaatatgagctggtgctacagattgagaacatggaggacagagccactattgacatcaggatcattgacaagcctggacctcctgtgaacgtgagggtgacagaactctggggcttc
>contig08565|myosin-binding protein fast-type-like
tcggacggcacagctgatggcagtgctgtatccggccaccacagatctgtcaaccagaggctgagtaaacttgggcgaacaggacacgtctttctccttgtaggggtttcgttttaactccaggcctgtcttggcaatgacagccgtgttcttgctgaagcgcggctcctcactcaggccgcagaggttttcactgtagacgcggaacatgtattcgttgcccatgatcagatccgaagccgtgcagtttggtcgtctgttgtgctcataaacagtgaaccattccttcgtcttcatgtctgccttctggatggtatatccactgatctcacagttgccatcatccttcgggggctcccactccagtgctgcattgaagccccagagttctgtcaccctcacgttcacaggaggtccaggcttgtcaatgatcctgatgtcaatagtggctctgtcctccatgttctcaatctgtagcaccagctcatatttcccagagtggtctctctctgctgagcggatgaagaggatgctgtctacgtttgagctacgaacgttgaccatcttggggtcaatgggttggccatccttgtaccaagttgcgacagggcgtggcttaccctggaaggggacgaccaggttgatcttttctcccactttcctgatgtactttgttctcagctcacgtgggaggcggatcttaggatattccatgatctcacggatggt
>contig08584|myosin-binding protein fast-type
gcctgtaaaagaggaaccaccaatcgacgtgtgggaattgcttaagagtgcccatccgagcgattatgagaaaatcgcctttgagtatggcatcactgacctgaggggcatgctgaaacgtctgaaaaagatgaaaaccgttgagcccaagcatagcgaggctttcctgaagaggctcgattcttgctactctgtggaaaaaggcaagaagattgtcctgaggtgtgaggtggttgaccctgacgtccaggtcaaatggttgaagaacggccaggagatcaaaccctcagccaagtatgtcatggagtcagcggggaatgtcagaacactcaccatcaacaaggcgtccctggcagatgatgctgcatatgagtgcgtggttggcgatgacaagtgtttcacagaggtgtttgtcaaagagccccctgtgaccatcaccaagctgatggatgactatcacgtggttgttggagagaaagtggagtttgagattgaggtgtcagaggagggcgcccacgtcatgtggttctttgaggatgtagagctgcacaaagaaaaggattccaagtttcgcttcaagaaggacggaaagaagcacacactcatcatccacgaggctacgctggacgacattggaatgtatcatgcttggacaaatgggggtcataccaagggagagctggaggtggaagaaaaacaactggaggtgttgcaggacattgctgatctgacagtcagggccacagaccaggcaatgttcaaatgtgaggtgtctgatgacaaggtcacaggaaaatggtacaaagatggagtggaggtcttgcccagcgagcgcatcaaaatgactcacatcggaagatttcatcggctgattattgataatgtaaagccagaggatgctggagactacacgtttgttcctgacggatacgctctgtcactttctgccaaacttaactttttggaaatcaagattgactatgtgcccagacaagatcctccaaagatccacctggacaccactggaaacatggtctcccaaaacaccatcattgtggtggcgggcaacaagctccgtctggatgtggagatctcaggagagccagcacccacttgtgtttggtcaaaaggagatcaggcagttgaaagcactgaaggccgtgtgagggtggagtcaaggaaagacctgagctgcttcgtcatagagagtgcagagagggaggatgagggcaactacaccatctgcgttaccaaccctgctggagaggacaaggccatgctgtttgtgaagattgtggatgtgcctgaccccccggagaatgtgaaatgcacaggagtgggagaggaaaccgccaccatcgtttgggatcctcccgcatttgatggcggtgcagcgctcaaaggttatctcatggagaggaagaagaaaggctctagcagatggacaaagctcaactttgatgtatacgaatcgaccacatacgaggctaagaggatgattgaaggtgttctgtacgagatgagggtgtttgcgatcaacagcatcggcatgtctcagccaagtatcagctccaaacccttcatgcccatt
>contig08647|alpha 3
cagggtgttgaagttgatctccagctggcacttctcctgcacgcgaggcggcttgtggatgcggcggtagtcacggaaatcctccagcttctgctgcatggcgcgcatggtctgctcggccgcgcggttctccagccaggggatggtgcgacggatccattccagcagctcactggccagcttctcgtactcctccatcagcttctcattctcctggttgacggccagcaccttgcagatacggttggcagctgtctcagcctgttcagcaccggcaaaggcgtggtagaagcaggagacgtaggtcatgatggctttctcatcaggtttgggtgtgttcacaatatcttcagcatcgagcatcttggggatgtccaggaacttttcagccacctcgaaggcagtgttcaggttaccaatggggtcgtcctttctcagtttggagtagtcaatgaggtcaggtctgtgtctgtggatgagggcacacagagccaggccgtccttccaactgatgtggaagttctgcacgttcacattcctgtagggggcagtcttcctctggcaccacagcagcagaccttccttagcagaggtctcttccacagagatgtcctggatggcgaagcgcaggatgatggtccagatcataccgagagtcattttcacattaccgtcaacaatttcctcagcaccaatagacaccagtttcacgcccttgctgcagatgaagtccagagctttgttcacgttggcaatcttgtggaaacgcatcttgcctttgtcgggtttgggcagcctctcacctgatatgacctccagcagcagcatgagtttgaggccatttctgaaatcctcttcaatgttctcaatctgtgtcccggccttcctcaagtgggagttacaccaagctgtgaaggtcttcctctgctgcttctcccaggcggggtccagcagcaggtccctgtcccagtcgtcctcctggatcatatacgcttgttcatggctgatcgtgtaggagttgctgtatgtcatttgggtttcgacagctgtcatcgtgccgcctctttcaggacttctcaagtccccctcagcttatagtaagaaaaaaataatcagcaacacaaacga
>contig08650|alpha 3
tttcaaatttatagaaaagttggaaaaagatgcttgaatttgtcattgctagctagttagctagtactgtgacttggatatcatgttagctaacctagcccaagcttaaaatcaaacttttctaaccttaatgtcagaaagtttgataaacagaaaaagttataactcaatggtacttctacgaaatacttcattatctacctgagagccattttcagcttgaacttcaggatttttgcagtggaggacggcaactgtgttctctgaaaacggtcatccaacatggcggccacggagcaaattgtttgactagctatcttttagctaacttagcaaaaatgattaataactttccacttcactaaaacatttatggtttgtagggtaaacatttagcctaatgataaaactatattaacctttgtaaaagttgtttctgtcgcagcttttcgatggaagacgtcatctgcgtcagttgacagctcattaacagcacctgtcgagctcgtcgtccacgcagcttgtcaccaaggcaacggctggcgccccgccccgccccctagctagcttagcgaggctgataacgttagctcggctaaaatagtcttattttaaggagtacgtttttgcttttctagtatgttaagactattgaattctttagtaattcgtcgtgatgcttaaatacaaacgtaaattacacatagacatacatttctcggccgaaaatagctgataaatttatttaaataaaaaaagtctgtatctcgggtaagttcctctatccttatccttcaaaaaaagaaatagataatacataaatgatcctaatgttgttaaaactgttgttaaaaaatgtgttaaactaatgtacatttccgttattcaaatgttggcaaacgactgaggagggtggtattatatttagacagccttcgcaaggcaatcgggggtaactgaaagacaacactgagaaggttccacggcctaaaatatctgcccacacagcttccagcaggactgaagtgccaggtgcgaggacagctaaggcgcagatgcccagttacactgttagcctgttttaaactttacaccaaggggaggtcagcgatttcgaaagcacacaatgtgtcatgttaaaaagcgtgaaaagtctctcgttgagagtgcgagggcatgggtagatctgtgcgtaattacgcacggcggcacaagcgtccctacatccaaaacttaccttcctctgctgcttctcccagcggggtccagcagcaggtccctgtcccagtcgtcctcctggatcatatacgcttgttcatggctgatcgtgtaggagttgctgtatgtcatttgggtttcgacagctgtcatcgtgccgcctctttcaggacttctcaagtccccctcagcttatagtaagaaaaaaataaatcagcaacacaaacgacgaagacgccgtgagggcaagagcctcctcgctttcggggggggaggagagag
>contig08652|proteasome subunit alpha type-2
ggctgaattactgaggttactaaactgtgtcatgagactgttggctactgtgccgatgcctttgtcttgaaatgtggcctgaaagccccgtcgtcatgaagggtgtgatcacgcaatggctgccaggtagtctttcacctccgctggggtgagtcttttgaagccggcctcgttgcagattcccacttcaatgttctcctctgtcatctgaccctcaaagctctccttcaacgtcaagatggctgtgtggatggcatcttccaattccagatcattgttataccttttttcaaggaatgtttttccgttaacgtagttctttcccatggctgtggctttccatgcaaaatatgcaccagaggggtctgactggaacaggtaggggtggtcttcatcccatccagctatcagcaatgaaacgccaaatggacgcactccaccagactgtgtgtactcttgcattacagaggccactctctggacaagctggcctgttgggattggctcctggtaaaccaggaagtactgttgtgccaatttccgggctcgccgcaccaaaaccctgtagtcgggccccatgccgctgtagaccatgccaatgtgtttagtgataggctccactttgtggacactctgctcatcatacagaatggacttttgtttcttctctgtggccaggacgactccattggaagctttgatgccaactgagggagctccggctgctacagctgccagggcatactctatctggaccagtttacccgacgggctaaatgtggtgagggagaaactgtagcctcgttccgccatcttgtttttcttcttctactctgt
>contig08671|alpha 3
atattgccaacgcctggaagggtctggagcaggtggagaagggctacgaggagtggctgctgaccgagatccgccgcctggagagacttgaccacttggctgagaagttcaagcagaagtgcgccatgcacgagtcctggaccggaggtaaggaggacctgctgtcccagaaggactacgagtcggcctccctgatggagatcagagccctgatgaggaagcacgaggcgttcgagagcgacctcgccgctcaccaggacagagttgagcagatcgctgccatcgcccaggagctgaatgagctggactaccacgatgctgccacagtcaacgcccgctgccagggcatctgtgaccagtgggacaacctgggcaccctgacccagaagaggagggactcactggagcgtgtggagaaactgtgggagactattgaccagctgtacctggagtttgccaagagggcggcacccttcaacaactggatggacggagccatggaggacctgcaggacatgttcattgtccacagcattgaggagatccagagtctgatcaccgctcacgaccagttcaaggccactctgcccgaggccgacaaggagcgcatggccaccatgggcatccacaacgagatcctgaagatcgcccagacctacggcatcaagctgtccggaatcaacccttacaccaccctctccccccaggacatcagcactaagtgggacactgtgaagcaccttgttcccctcagagaccaaatgctccaggaggaggtggccagacagcaggccaacgagagactgaggcgccagttcgctgcacaggccaacatcatcggaccctggattcaaaccaagatggaggagatcagccacgtgtccgtggacatcgccggctccctggaggaacagatgaacagcctgaagcagtacgagcagaacatcatcaactacaaatccaacatcgacaagc
>isotig00094|heat shock protein hsp 90-beta
ctgacatctccatgatcggtcagtttggtgttggtttctactctgcctacctcgtggctgacaaggtgacggtcatcaccaagcacaatgatgacgagcagtacatctgggagtcagcagctggagggtcattcacagtcaaacctgacatcggagagcccatcggcagaggcacaagagtgatccttcacctcaaagaagatcagacagaatactgcgaggagaagcgcatcaaggaagttgtgaagaagcactcacagttcatcggctaccctatcacactctacgtggagaagaccagggagaaagacgtggaccttgatgagggagagaaggaagaggaagttgagaaagacgccgccgagaacaaggacaaacctaagatcgaggatgtgggctctgacgaggatgaggacacaaaggaaagcaagagcaagaggatgaagaaggtcaaggagaagtacattgacgctcaggagttgaacaaaaccaaaccaatctggacacgtaaccctgacgacatcaccaatgaagagtacggagagttctacaagagtctcaccaacgactgggaggaccacctggctgtcaagcatttctcagtggagggccagctggagttccgcgccttgctcttcgttcccagaagggctgctttcgatctctttgagaacaaaaaagaaaaaagtaccgactgcgactctgcgttgataccactgcttaagattttagctagatgattgctaattaggttttttgcaagttgtcttctgtgaccaagttatccattatgctgtatttcatactctgtttggtacactgctattctataatttgttggattttgtataacaacttaccaccaataaagtgcccagaataac
>isotig00095|heat shock protein hsp 90-beta
ctgacatctccatgatcggtcagtttggtgttggtttctactctgcctacctcgtggctgacaaggtgacggtcatcaccaagcacaatgatgacgagcagtacatctgggagtcagcagctggagggtcattcacagtcaaacctgacatcggagagcccatcggcagaggcacaagagtgatccttcacctcaaagaagatcagacagaatactgcgaggagaagcgcatcaaggaagttgtgaagaagcactcacagttcatcggctaccctatcacactctacgtggagaagaccagggagaaagacgtggaccttgatgagggagagaaggaagaggaagttgagaaagacgccgccgagaacaaggacaaacctaagatcgaggatgtgggctctgacgaggatgaggacacaaaggaaagcaagagcaagaggatgaagaaggtcaaggagaagtacattgacgctcaggagttgaacaaaaccaaaccaatctggacacgtaaccctgacgacatcaccaatgaagagtacggagagttctacaagagtctcaccaacgactgggaggaccacctggctgtcaagcatttctcagtggagggccagctggagttccgcgccttgctcttcgttcccagaagggctgctttcgatctctttgagaacaaaaaagaaaaaagtaccgactgcgactctgcgttgataccactgcttaatggatgtgtcgtcgatggtgacctccttgaaggccagcatgtgcacctttccgtggtccgacatgtgcaccaccttgctgggatgcagacggacgtcgttttttgaccagaccacagggaccttgtcgtgggagagttcgacgctgaactcggctg
>isotig00096|heat shock protein hsp 90-beta
tgatcggtcagtttggtgttggtttctactctgcctacctcgtggctgacaaggtgacggtcatcaccaagcacaatgatgacgagcagtacatctgggagtcagcagctggagggtcattcacagtcaaacctgacatcggagagcccatcggcagaggcacaaaagtgatccttcacctcaaagaagatcagacagaatactgcgaggagaagcgcatcaaggaagttgtgaagaagcactcacagttcatcggctaccctatcacactctacgtggagaagaccagggagaaagacgtggaccttgatgagggagagaaggaagaggaagttgagaaagacgccgccgagaacaaggacaaacctaagatcgaggatgtgggctctgacgaggatgaggacacaaaggaaagcaagagcaagaggatgaagaaggtcaaggagaagtacattgacgctcaggagttgaacaaaaccaaaccaatctggacacgtaaccctgacgacatcaccaatgaagagtacggagagttctacaagagtctcaccaacgactgggaggaccacctggctgtcaagcatttctcagtggagggccagctggagttccgcgccttgctcttcgttcccagaagggctgctttcgatctctttgagaacaaaaaagaaaaaagtaccgactgcgactctgcgttgataccactgcttaagattttagctagatgattgctaattaggttttttgcaagttgtcttctgtgaccaagttatccattatgctgtatttcatactctgtttggtacactgctattctataatttgttggattttgtataacaacttaccaccaataaagtgcccagaataac
>isotig00097|heat shock protein hsp 90-beta
tgatcggtcagtttggtgttggtttctactctgcctacctcgtggctgacaaggtgacggtcatcaccaagcacaatgatgacgagcagtacatctgggagtcagcagctggagggtcattcacagtcaaacctgacatcggagagcccatcggcagaggcacaaaagtgatccttcacctcaaagaagatcagacagaatactgcgaggagaagcgcatcaaggaagttgtgaagaagcactcacagttcatcggctaccctatcacactctacgtggagaagaccagggagaaagacgtggaccttgatgagggagagaaggaagaggaagttgagaaagacgccgccgagaacaaggacaaacctaagatcgaggatgtgggctctgacgaggatgaggacacaaaggaaagcaagagcaagaggatgaagaaggtcaaggagaagtacattgacgctcaggagttgaacaaaaccaaaccaatctggacacgtaaccctgacgacatcaccaatgaagagtacggagagttctacaagagtctcaccaacgactgggaggaccacctggctgtcaagcatttctcagtggagggccagctggagttccgcgccttgctcttcgttcccagaagggctgctttcgatctctttgagaacaaaaaagaaaaaagtaccgactgcgactctgcgttgataccactgcttaatggatgtgtcgtcgatggtgacctccttgaaggccagcatgtgcacctttccgtggtccgacatgtgcaccaccttgctgggatgcagacggacgtcgttttttgaccagaccacagggaccttgtcgtgggagagttcgacgctgaactcggctg
>isotig00098|heat shock protein 90
cctatcccctgtgtgccttgatgagggagagaaggaagaggaagttgagaaagacgccgccgagaacaaggacaaacctaagattgaggatgtgggctctgacgaggatgaggacaaaggaaagcaagagcaagaggatgaagaaggtcaaggagaagtacattgacgctcaggagttgaacaaaaccaaaccaatctggacacgtaaccctgacgacatcaccaatgaagagtacggagagttctacaagagtctcaccaacgactgggaggaccacctggctgtcaagcatttctcagtggagggccagctggagttccgcgccttgctcttcgttcccagaagggctgctttcgatctctttgagaacaaaaaagaaaaaagtaccgactgcgactctgcgttgataccactgcttaagattttagctagatgattgctaattaggttttttgcaagttgtcttctgtgaccaagttatccattatgctgtatttcatactctgtttggtacactgctattctataatttgttggattttgtataacaacttaccaccaataaagtgcccagaataac
>isotig00099|heat shock protein 90
cctatcccctgtgtgccttgatgagggagagaaggaagaggaagttgagaaagacgccgccgagaacaaggacaaacctaagattgaggatgtgggctctgacgaggatgaggacaaaggaaagcaagagcaagaggatgaagaaggtcaaggagaagtacattgacgctcaggagttgaacaaaaccaaaccaatctggacacgtaaccctgacgacatcaccaatgaagagtacggagagttctacaagagtctcaccaacgactgggaggaccacctggctgtcaagcatttctcagtggagggccagctggagttccgcgccttgctcttcgttcccagaagggctgctttcgatctctttgagaacaaaaaagaaaaaagtaccgactgcgactctgcgttgataccactgcttaatggatgtgtcgtcgatggtgacctccttgaaggccagcatgtgcacctttccgtggtccgacatgtgcaccaccttgctgggatgcagacggacgtcgttttttgaccagaccacagggaccttgtcgtgggagagttcgacgctgaactcggctg
>isotig00100|heat shock protein 90 alpha
tggctaactctgccttcgtggagcgccttcgcaaagccggccttgaggtcatttacatgatcgagcccatcgatgagtactgcgtccagcagctgaaggagtatgatggcaagaacctggtttcagtgaccaaggaaggcctggagctgcctgaagatgatgacgagaagaagaagctggatgagctcaagaataaatttgaaaacctttgcaagatcatgaaggacatccttgacaagaagattgaaaaggtcacagtctccaaccgcttggtggcttccccatgctgcatcgtcactagcggctggacagccaacatggagaggatcatgaagtctcaggctctgagagataactccaccatgggctacatgacagctaagaaacaccttgagatcaaccctctgcatccaatcgtcgagaccttgagggtgaaggctgaggctgacaagaacgataaggct
>isotig00101|heat shock protein hsp 90-alpha
tggctaactctgccttcgtggagcgccttcgcaaagccggccttgaggtcatttacatgatcgagcccatcgatgagtactgcgtccagcagctgaaggagtatgatggcaagaacctggtttcagtgaccaaggaaggcctggagctgcctgaagatgatgacgagaagaagaagctggatgagctcaagaataaatttgaaaacctttgcaagatcatgaaggacatccttgacaagaagattgaaaaggtcacagtctccaaccgcttggtggcttccccc
>isotig00102|heat shock protein 90 alpha
tgatcggtcagtttggtgttggtttctactctgcctacctcgtggctgacaaggtgacggtcatcaccaagcacaatgatgacgagcagtacatctgggagtcagcagctggagggtcattcacagtcaaacctgacatcggagagcccatcggcagaggcacaagagtgatccttcacctcaaagaagatcagacagaatactgcgaggagaagcgcatcaaggaagttgt
>contig08719|heat shock protein 90 alpha
accttgatgagggagggaaggaagaggaagttgagaaagacgccgccgagaacaaggacaaacctaagattgaggatgtgggctctgacgaggatgaggacacaaaggaaagcaagagcaagaggatgaagaaggtcaaggagaagtacattgacgctcaggagttgaacaaaaccaaaccaatctggacacgtaaccctgacgacatcaccaatgaagagtacggagagttctacaagagtctcaccaacgactgggaggaccacctggctgtcaagcatttctcagtggagggccagctggagttccgcgccttgctcttcgttcccagaagggctgctttcgatctctttgagaacaaaaagaagaagaacaacatcaagctgtacgtgcgcagggtcttcatcatggacaactgtgaagatctgattccagagtacctcaatttcatcaagggtgtggtggactctgaggatctgcccctgaacatctccagagagatgctgcagcagagcaagatcctgaaggtcatccgcaagaacctggtcaagaagtgcctggaactcttcaccgaactgtccgaggacaaggacaactacaagaagtgctacgagcagttctccaagaacatcaagcttggcatccatgaagactctcagaacaggaagaagttgtctgatctgctgcgctactacacctcagcctctggagatgagatggtttccctgaaggactatgtctctcgcatgaaggacaatcagaagcacatctactacatcacaggtgagaccaaagaccaggtggctaactctgccttcgtggagcgccttcgcaaagccggccttgaggtcatttacatgatcgagcccatcgatgagtactgcgtccagcagctgaaggagtatgatggcaagaacctggtttcagtgaccaaggaaggcctggagctgcctgaagatgatgacgagaagaagaagctggatgagctcaagaataaatttgaaaacctttgcaagatcatgaaggacatccttgacaagaagattgaaaaggtcacagtctccaaccgcttggtggcttccccatgctgcatcgtcactagcacctacggctggacagccaacatggagaggatcatgaagtctcaggctctgagagataactccaccatgggctacatgacagctaagaaacaccttgagatcaaccctctgcatccaatcgtcgagaccttgagggtgaaggctgaggctgacaagaacgataaggctgtgaaggacctggttatcctcctgttcgagactgcgctgctgtcttcaggattcacactggaggaccctcagacgcatgcgaaccgcatctacagaatgatcaagctgggtcttggcattgatgacgatgattctgcagttgaggacctcattcagcctgctgaggaagatatgccagtcctggagggagacgacgacac
>contig08753|phosphoglycerate kinase 1
gaagcgacacacctctctcacacatacaagcaggtacatacacacttccacacacacttccacacatcagcaggctgttgggaggtttagacgctgctcagggcgtcaacaccgggcaggactttaccctccagcagctccaggctggccccgcctcctgtgctcacatggctgaccttgtcttctgtgttccacttggcgcagcaggtggcagtgtcgcccccaccgataatcgtgacgcagcctgaaccggtcacctcgactactttgtccatcaggttctttgtccctttggcaaagtgttcccactcaaacacaccgactgggccattccacacgatctgcttggccctcaacactgcttctccgtaggccttagagctctctggtccacagtccaaacccatccagccggcagggatgccagcagcaacggttgcagtgcccgttttggcgttctcatcaaacttgtcagcagtgacgaagtcgacgggcagcgtgatcttgacgcc
>isotig00160|zinc finger ran-binding domain-containing protein 2
agcattggaggaggaggaggaggcgccgagctagctgcatgaacacactgagcacaccctgctagggagctagtcagtgttaacagacagaaacatgtcggggaagagttttcgagtcagcgacggggactggatttgtccggataaaaagtgtggaaacgtgaactttgctagaagaacaagttgtaacagatgtggcagggagaaaaccacagaggcaaagatgatgaaagcgggaggaacagagatcgggaaaactcttgctgagaagagtagaggcctctttagtgcaaacgattggcaatgcaaaacatgtggcaatgtgaattgggcaaggagatcagagtgcaacatgtgtaacacaccgaaatatgccaagctcgaagagagaacaggttatggtggaggtttcaatgaaagggagaatgtggaatacattgaacgggaagaatctgatggcgaatatgatgaatttggaaggaaaaagaaaaagtaccgcgggaagaccagcagcacatcttcctcaaaagacggtgaaaagaaagaagtagcagcaaaagcggaagatgacgaggaggaagatgaggaggatgatgaagagggtgacctttccaaatacaagttggatgatgatgatgaagatgaagacggagacctgtcgaagtacgacctggacgccagtgaggatgatgatgacaagccagctaagaaaaagggcagccgctcaggctcttcccgttcccgctcgtcctcgcgctcctccagctccagttctcggtcgaggtccaggtcccgctctagaagctcatccagttccagatcaggatctcgctcgaggtcccattccagatccagctccaggtctggaaagggctcctctccccggaagaggtcccgctcaccctcctcctcacctgagaggagacagaagcgcagtcgctccaggtcctcatctggagggagaaagaggaggcgttctagatcacgttcgtccgaaaggtgccgcggccagtcctctggatcctcccattctggctccagttcaaaaaagaaataactttattacagcctttaaaacaagaaaaagaaccttagtacaaagtgcatgttgtgttgcaaggaaaacaaccacatcctttcagtatgctgttcattttcatagacaaagaaaagacagtggcaacatgacttctctctgccgttatcgtcatgctcccttttaaaaaccaacaataaacataaatgtttggtcctgttagaaagatatactgtgaagaagctgtatcccattttaaacccaatctgctgaatatctttatggcagtaacattttattctactcatctgtggaggaatttaagtaaaaattttggataactttttttatggccctaggaaacgtctgagattttttttcttttttttctctcgtttctaaatagatacacaatacatttttcaaacaaaatgtgaattaagataccagagatgtagcaaagaattttggcctgtttgtcttattttcttgataaatatttctttttcttttgagtgtccaaggtaagtattttattttttgataatgcttattttaagtaaatgggagtaagttcagcattctttggattaggtttaagtggttttttttctatacactgaaaagtaattccacttcatttgtcacctgggcaactaatgaattctagcaatgctccagattcgtccaccaagattaaacatcatacagtatgtcccgattcatggtaaaatgtcgcaatacagtctttctattttgtgaggttatttctccaaaccccgatacttatttggttagtctgaatatttgcttatcacttctgctgtgcaacaagaaaagaatagcttttttgagattaagat
>isotig00170|zinc finger ran-binding domain-containing protein 2
agcattggaggaggaggaggaggcgccgagctagctgcatgaacacactgagcacaccctgctagggagctagtcagtgttaacagacagaaacatgtcggggaagagttttcgagtcagcgacggggactggatttgtccggataaaaagtgtggaaacgtgaactttgctagaagaacaagttgtaacagatgtggcagggagaaaaccacagaggcaaagatgatgaaagcgggaggaacagagatcgggaaaactcttgctgagaagagtagaggcctctttagtgcaaacgattggcaatgcaaaacatgtggcaatgtgaattgggcaaggagatcagagtgcaacatgtgtaacacaccgaaatatgccaagctcgaagagagaacaggttatggtggaggtttcaatgaaagggagaatgtggaatacattgaacgggaagaatctgatggcgaatatgatgaatttggaaggaaaaagaaaaagtaccgcgggaagaccagcagcacatcttcctcaaaagacggtgaaaagaaagaagtagcagcaaaagcggaagatgacgaggaggaagatgaggaggatgatgaagagggtgacctttccaaatacaagttggatgatgatgatgaagatgaagacggagacctgtcgaagtacgacctggacgccagtgaggatgatgatgacaagccagctaagaaaaagggcagccgctcaggctcttcccgttcccgctcgtcctcgcgctcctccagctccagttctcggtcgaggtccaggtcccgctctagaagctcatccagttccagatcaggatctcgctcgaggtcccattccagatccagctccaggtctggaaagggctcctctccccggaagaggtcccgctcaccctcctcctcacctgagaggagacagaagcgcagtcgctccaggtcctcatctggagggagaaagaggaggcgttctagatcacgttcgtccgaaaggtgccgcggccagtcctctggatcctcccattctggctccagttcaaaaaagaaataactttattacagcctttaaaacaagaaaaagaaccttagtacaaagtgcatgttgtgttgcaaggaaaacaaccacatcctttcagtatgctgttcattttcatagacaaagaaaagacagtggcaacatgacttctctctgccgttatcgtcatgctcccttttaaaaaccaacaataaacataaatgtttggtcctgttagaaagatatactgtgaagaagctgtatcccattttaaacccaatctgctgaatatctttatggcagtaacattttattctactcatctgtggaggaatttaagtaaaaattttggataactttttttatggccctaggaaacgtctgagattttttttcttttttttctctcgtttctaaatagatacacaatacatttttcaaacaaaatgtgaattaagataccagagatgtagcaaagaattttggcctgtttgtcttattttcttgataaatatttctttttcttttgagtgtccaaggtaagtattttattttttgataatgcttattttaagtaaatgggagtaagttcagcattctttggattaggtttaagtggttttttttctatacactgaaaagtaattccacttcatttgtcacctgggcaactaatgaattctagcaatgctccagattcgtccaccaagattaaacatcatacagtatgtcccgattcatggtaaaatgtcgcaatacagtctttctatttt
>isotig00174|zinc finger ran-binding domain-containing protein 2
aactggagccagaatgggaggatccagaggactggccgcggcacctttcggacgaacgtgatctagaacgcctcctctttctccctccagatgaggacctggagcgactgcgcttctgtctcctctcaggtgaggaggagggtgagcgggacctcttccggggagaggagccctttccagacctggagctggatctggaatgggacctcgagcgagatcctgatctggaactggatgagcttctagagcgggacctggacctcgaccgagaactggagctggaggagcgcgaggacgagcgggaacgggaagagcctgagcggctgccctttttcttagctggcttgtcatcatcatcctcactggcgtccaggtcgtacttcgacaggtctccgtcttcatcttcatcatcatcatccaacttgtatttggaaaggtcaccctcttcatcatcctcctcatcttcctcctcgtcatcttccgcttttgctgctacttctttcttttcaccgtcttttgaggaagatgtgctgctggtcttcccgcggtactttttctttttccttccaaattcatcatattcgccatcagattcttcccgttcaatgtattccacattctccctttcattgaaacctccaccataacctgttctctcttcgagcttggcatatttcggtgtgttacacatgttgcactctgatctccttgcccaattcacattgccacatgttttgcattgccaatcgtttgcactaaagaggcctctactcttctcagcaagagttttcccgatctctgttcctcccgctttcatcatctttgcctctgtggttttctccctgccacatctgttacaacttgttcttctagcaaagttcacgtttccacactttttatccggacaaatccagtccccgtcgctgactcgaaaactcttccccgacatgtttctgtctgttaacactgactagctccctagcagggtgtgctcagtgtgttcatgcagctagctcggcgcctcctcctcctcctccaatgct
>isotig00187|ubiquitin a-52 residue ribosomal protein fusion product 1
ctcttttcgttgaggctcagctagaggccggcctgcaaacatgcagatcttcgtgaagacgttgacggggaaaaccatcacccttgaggttgagcccagcgacactatcgaaaatgtcaaggctaagatccaggataaggaaggaattccccctgatcagcagcgtctgatcttcgctggcaaacagctggaggatggacgtacactgtcggactacaacatccagaaagaatccactctgcatctggtgctgcgtctgcgtggtggtatcattgagccttctctcagacagctggcccagaggtacaactgcgacaagatgatctgccgcaagtgctatgcccgtctgcacccccgtgctgtcaactgccgcaagaagaagtgtggacacacaaacaaccttcgccccaagaagaagctgaagtagacattttgactgaagcggctgtcaatgccattttgcgttaaaataaatgtaagaaaacgactctgcttgtctgtcttgtattattcaatggccggaataactgctaacatttgttttagtttaattgccgtaatatgtgaaatacagtcgtgaggctgtgcagggtgatctcagctgcaagcaaaactaaaagtgacaagatttgtatacttgttactattagccaaatgtgcccatattagaatattcatgagaagagattggtaaattgtcctcatcagaggcctgtacactgagttatcttggtaattcagtaaacctgctgtttggaactggcactggttgaaaacagtggatgcaatccaaaacttgacagacacggtgccggtttgtacttgttggccgtggtctccactttatttcaatttggcacacacaccgttggtgtcagcctgaataacaggactgcagcacgcataaataccacgtgtgcgaagtgcatcattaacagttcagactaaaacacttctcacatggctgctggtggctgaatcagaatgagaagatgctgtactgtctgccaacgctaaaaagatatttatcgcagcatttcagacaccagctgctgtttatcagctgataaaaattcagtgtcatacgtgccacctgctcttaaagcaacattatgtaactctcagccactccaccccgtcacttgtttctgcaccatgtaacttcagttagagggtagcatcccagtgttgcatagatgtgtacttcaacattgttatgtaatgaggaaggaaaaaaataatcattcagaaatgtgagatgaaaacttcaggaatgcttaattgcacaagcctgcgtttcttgccctccaatcacacaaacacaacacccgtgactgcatgagttttaatgttaaacagctctatacaaatataaggaactcatctcacattgtcaaattccatacaaacacctgctcttctcaattcagtaatacacgaaacaacaaaatcgtgaccttgaacaccagttgaccagtcgttttccatttaccaaatgaaactgaagtattctgaggtattttgagtcaaatgttaaaccaaaaataaagttgtgtgtttattccagttgatgtcttctgcatgacagtggtgcatctttggtactgcgttctctcttgtagctggcaacagatgtttgaaaaggcattacttcagtgtactccaggaggttattaaacatctt
>isotig00188|protein dj-1
ctgtcaaactctcgctacaggggatgccagttgctgctggaagttgcacactgaaagtagcctctttgcacttgtcagtagcacagcagtgagctaaccatggcgggcaagagggcgttagtaatcctgtctaaaggtgcagaggagatggagactgttatccccgtggacatcatgcgcagagccgggattgcagtgaccgttgcaggactgacgggtaaagagccagtccagtgcagcagaaacgtcgtcatctgccctgatgctagcctggaggaggccagcaaacaggggccgtatgatgtggtgcttctgccgggaggaatgccaggagcccagaatctggcagagtctcctgctgtgaaggaggtgctgagggatcaggatggcagaaagggcctgattgcagccatctgtgcaggtcccactgctcttctggcacatggcatcggatacggcagcacagtcacaacacaccctggaatgaaggagaagatgatggctggagaccactataaatattcagatgctcgagtgcagaaggatggacattacatcaccagccgtgggccaggaaccagctttgagtttgccctgacgattgtagaggaacttatgggggctgaggttgcatctcaagtcaaagctcctcttattatgaaagactgactgtatccacgctcactcacttgcaagcagcactgcccgctatatacgtctggcactactgagacagctaatccaatgtagctggcacaaagagtcaaagtcacttgtgacaaatcattcacccttcgggacataaggatgtttctgttctgacaggttattgtcttcctctgtctttcctagttggcaatgaaaggcacccaacactgaaatacaatattactgcggaggctttccaaaggagatgaaattatttttgtttcactgtagagatcaaatcaaaatgatcaatttgttttgctttcatcatgtcattaaaacataaatgtagaataaaaagaaaaaaaaaaaaaaaaaaaaaaaaagaaaaaaagtaaccgaactagacgaactactagacgttagaataaccaactagactta
>isotig00189|ribosomal protein s6
gctcttttccgtggcggaccgtcgtagggccggtttggcaaaatgaagctgaacatctcattccccgctactggctgccagaagctgattgaagtcgatgatgagagaaagctgcgtactttctacgagaagcgtatggccactgaagtgtccgctgaccctctgggagatgagtggaagggttatgtggtgcgcatcagcggaggcaacgacaagcagggcttccccatgaagcagggtgtgctgacccacggccgtgtgcgcctgctgctcagcaagggacactcctgctaccgtccccgcaggactggcgagcgcaagcgcaagtctgtccgtggttgcatcgttgatgccaatctcagcgtgctcaacttggtcatcgtcaagaaaggtgagaaggacattcccgggctgaccgacagcaccgtccctcgccgtcttggtcccaagagggccagcaagatccgcaagctcttcaacctggccaaggaggatgacgttaggcagtatgttgtgaggagacccctgactaaagaaggcaagaagcccagaactaaggctcccaggatccagagactggtgacgccccgtgtgctgcagcacaagcgccgccgcattgccctgaagagacagcgcacccagaagaacaaggaggaggcctctgagtacgccaagctgctggccaagaggatgaaggaggccaaggagaagcgccaggaacagatcgccaagaggcgccgcctttcttctctgagagcatccacatccaagtcagagtccagccaaaagtgaaatcaaaaagtcaaataaacacatgttttgctaaagaaaaaaaaaaaaaaaaaaaaaaaaaaaagaaaaaaagtaaccgaactagacgaactactagacgttagaataaccaactagactta
>isotig00190|ubiquitin a-52 residue ribosomal protein fusion product 1
ctcttttcgttgaggctcagctagaggccggcctgcaaacatgcagatcttcgtgaagacgttgacggggaaaaccatcacccttgaggttgagcccagcgacactatcgaaaatgtcaaggctaagatccaggataaggaaggaattccccctgatcagcagcgtctgatcttcgctggcaaacagctggaggatggacgtacactgtcggactacaacatccagaaagaatccactctgcatctggtgctgcgtctgcgtggtggtatcattgagccttctctcagacagctggcccagaggtacaactgcgacaagatgatctgccgcaagtgctatgcccgtctgcacccccgtgctgtcaactgccgcaagaagaagtgtggacacacaaacaaccttcgccccaagaagaagctgaagtagacattttgactgaagcggctgtcaatgccattttgcgttaaaataaatgtaaagaaaaaaaacgaaaaaaaaaaaaaaaaaanaaaaaaaagaaaaaaagtaaccgaactagacgaactactagacgttagaataaccaactagactta
>isotig00191|40s ribosomal protein s6
gctcttttccgtggcggaccgtcgtagggccggtttggcaaaatgaagctgaacatctcattccccgctactggctgccagaagctgattgaagtcgatgatgagagaaagctgcgtactttctacgagaagcgtatggccactgaagtgtccgctgaccctctgggagatgagtggaagggttatgtggtgcgcatcagcggaggcaacgacaagcagggcttccccatgaagaacaaggaggaggcctctgagtacgccaagctgctggccaagaggatgaaggaggccaaggagaagcgccaggaacagatcgccaagaggcgccgcctttcttctctgagagcatccacatccaagtcagagtccagccaaaagtgaaatcaaaaagtcaaataaacacatgttttgctaaagaaaaaaaaaaaaaaaaaaaaaaaaaaaagaaaaaaagtaaccgaactagacgaactactagacgttagaataaccaactagactta
>isotig00192|40s ribosomal protein s6
gctcttttccgtggcggaccgtcgtagggccggtttggcaaaatgaagctgaacatctcattccccgctactggctgccagaagctgattgaagtcgatgatgagagaaagctgcgtactttctacgagaagcgtatggccactgaagtgtccgctgaccctctgggagatgagtggaagggttatgtggtgcgcatcagcggaggcaacgacaagcagaagaacaaggaggaggcctctgagtacgccaagctgctggccaagaggatgaaggaggccaaggagaagcgccaggaacagatcgccaagaggcgccgcctttcttctctgagagcatccacatccaagtcagagtccagccaaaagtgaaatcaaaaagtcaaataaacacatgttttgctaaagaaaaaaaaaaaaaaaaaaaaaaaaaaaagaaaaaaagtaaccgaactagacgaactactagacgttagaataaccaactagactta
>contig09031|cold shock domain-containing protein e1
aagtgttctaccttacctacactcctgatgatgtggagggtaacatccatcttgacacaggcgacaaagtcagtttttacatggataccaacaagcatactggtgcagtcagtgctcgtaatattcaacttgtgaagaaaaagcaaatgaggtgccaaggtgtggtgtgtgctacaaaggaggcgtttggattcattgagagggctgatgtggtgaaggagatcttctttcactacagcgagttcaaaggtgatctggaagctctgcaggctggagatgacgtggagttcaccatcaaagacagaaatggtaaagaagtagccacagatgtaaggctgctcccccaaggaacagtcatttttgaggatatcagcattgagcagtttgaaggcacggtggtcaaggtcattcccaaggttcccaccaaaaaccagaacgatcctctaccaggtcgtatcagtgcccggattggtttcaccgacaaggaactgccgttcggcgagaaggacacaaagtccaaggtgacactgttagagggagatcacatacagttcaacatctccaccgaccgtagagataagctggagagggccaccaacatcgacatcctcccagacaccttcaacttcaccaaggagacgcgtgaaatggggg
>contig09033|cold shock domain-containing protein e1
ctggcatcgtccagagtgatgctcttcaagcggttcaccagacgatcaggacgtggagtcaccactggtttaggcccctcactgactctgcgtacgttgcaggcactacattttcctgtgcgttgattgaggacaactgagaactccacctcatccccagtctggagctccaggccatcttgcacttcttttacatggaagaacagcttcttgctctcaccaacttcatatgtgatgaagccaaactggtctttgacgcactccaccatggctctgcgctgagggaccacattacaggccattttctgtccagtttggggtactgtgcaaagctggaactttacaagctctcctttctgcagacaatcagccttgtttaccatacccatgattccaaagggataatttgggcctttagttccaccttcctctgttatttcaataagcccttggtattctgtctgggaggggtccacactgcgcaagggacggatgaccttccccatcatcaccgtcacaccaacatcatcaccaatgccattcactgcagccactttggtaaccttttcagcgctgactttatttccttttccctttgagagagtgtactccacagtgtcgcccagctccaagttctccaagtctccacacatttcactgtagtgaaagaaaatctcctggtcatgatttgctgtttcaatgaagccaaagttgtccttcagtgtggcaacaaatccatgcagtctcttggcattggaggcattgcggttgaggaccctgatggagactgcactctgctggccagttcgcttcacttcattgatggagaactccaccttgtctccgacctgtggttgtccacctccctccaggtccttggtatggtatggcacagtgagtttcacgccgcagtcttcatatgcaataactccttcctcacattcc
>contig09075|pdz and lim domain 5
ctgacagacggcgggaaggcggctaaaggtggtatcgccgttggagacatggttttgtccatcgacggcatcgccacggagggcatgaaccacctggaggcccagaacaagatcaagagctgcactggaaacctcagcctcaccctgcagaaggcctccagtgttcctaaaggtccgcccgtggcaccaaagaccgcagccaatcctaaagtcacaaatggacctcagagtattttgaaagtgcccaggaaacacgtcgtggacacagatatccatttttaccatgtgcccactcatgctgatgccagcaggaagcgcataaccgaggacacggaggactggcgcccacgcaccggcaccacccagtccagatctttcaagatcctggctcagatcaccggcaccgagaatgttcaagaagaggaagctgaggcagccaggaagtcaaaagagaccaagaccgccactcggttggtggtcggccctaagtataaggagctgagagactggcatcacggagtgtccgcccgcacccttaatgtccagtagactctgtgtgtgtgtgtgtgtgcgtgtgtgtgtgtgtgtgtgtgtgtgtgtgtgtgtgtcttgtctacctgtgcaccacatcagtttgacttctgtaagtgattgttaatgaaactgactgtcgaaggcctgtgcactgatgggaataaagcaactacagcaacgatttctgtgagtgagaacttgaaaaaggaattgttgccaatctgtgtgtgtgtgtgtgtgtgtgtgtgcgtgtgtgtgtgtgtgtga
>isotig00278|40s ribosomal protein s27
ggcttttcggcagcggctatttcctcgccaacatgccactcgcaaaagacttgttgcacccatccccctgaggaggagaagaggaggcacaagaagaagcgtcttgttcagagtcccaactcttactttatggacgtgaaatgtccaggatgctacaagatcacgacagtgttcagccacgctcagacagttgtgctttgtgttggctgttcaacagtcctgtgtcagcccactggaggcaaagcacgtctcacagaggggtgctcattcaggaggaagcagcactagctgctctccctggagctgaaagggagaggaggggatggaccggttgatatcagcgtcttctgcctcccgagacggcggcagacccggtggtctgatctgatacgagacctgaagacggactggacggcagatggatttctactgttcatgtcggcagatcagttgttgctgtaactccaccctccaaccctgtctctcttaataaaatattgttttggctaa
>isotig00279|mhc class ii alpha antigen
agaggaagagtggatgttttattccagaggtggacactgaagctcagtgatgacttacatttcattcagactgctgtaacaaactgtgagctaacacactgtttcactcagtcagaccaaagatcacacacatgatgttcaacacaacgtcttcacaaacattacagcacatcagaatcatcagcaacatctgggagtttcactggaccagttcacagatgtttcatcactggttctgttcagagaagtcagagatcagatcagtgatggaggattaaacctgcagtcgctccatcagcccggagctacatcgggtctttagaccggttctgactgctcagctggtctgagctaggaccggactatagaatggatcctgttgcaccaacagaactaaacccagtctgaacttcagctggtctcagtgagaagaacccggtatgacccggtgtcagctgggacgtagaatgaaaagtgacccgtctgagtttaagagcagacgtcgacccggttggtgcaacgagaaactaacagggagtttagatcagttactgattcacgagtcggatcagaaccacatgaggctgatgatggattctataagtgacggaaggtttcacacatctggtcacgaaggtgtttaaataaaaggggcggagcctgcagagacgctgactcagcaccaacacacacttgactttgtctcctcatctgtaaatcagcatcatcgtctcatcctgtcaacatcaatcacttctgtctctacagagaaactccaccagatccagatgtttacacctggaggaggtgctgatgatgtcactgtccaacacaggccacacacacacactgacaggtccacatctggattaacactttattacatctggaatcagaaaagcttaaagagcattcagtgacagttcagcaggaatcagatcaacacagtgttcaggagtttattgatacaagatgaaggaaagttatcaaagagaacagaagtgacatcatcagccccgaccaatcatctgcactcgtttcctttgatgaggaagaaggttccagcagccacaccgagcagacccacagtcagacccagtccacagaacactgcaggtccaacaccgggcagagtcttctccacatcccagatcctggtcagtgggtccttcagggctggatgggacactgaacagctgtagaagtctccttgttggggggtgaagtccagtttggagaactggttgtaggttccgtctttgttgatgtaaggaacgttgacgctggttccttcagtcaccttctgtccgttcttggtccaggagaacttcacaggagcaggatagaaaccagtgacatgacagatcaggatgttcttcacttccagctccacctcgtctctggggtagatgaccggactggagggagcatctgactccagggggaggtccttgtagattttacgatggatttccatgtttgatctgcaaatctgttgattagcctcagcttgttgataagctccttcctggtaggtaatccctacaaagtcaggaacagtaaggactcctttcttgttcttgaagtctgcgtaccacatcacttcaccatccagaccgtacaccatctctccatcagaggctgaacagccaacgacagcaatgtcctgatgaagaacgtcagctgagacacagaggacacaggagaggacgagaaccaccatcatcttcatcatcttcatcatcttcatcatcttcagcagcagctctctgtggaccagaaccagaaccagtctgtctctgtgaaccagtctgtctctgtcagcagtcctcctcagactgc
>isotig00280|mhc class ii alpha antigen
agaggaagagtggatgttttattccagaggtggacactgaagctcagtgatgacttacatttcattcagactgctgtaacaaactgtgagctaacacactgtttcactcagtcagaccaaagatcacacacatgatgttcaacacaacgtcttcacaaacattacagcacatcagaatcatcagcaacatctgggagtttcactggaccagttcacagatgtttcatcactggttctgttcagagaagtcagagatcagatcagtgatggaggattaaacctgcagtcgctccatcagcccggagctacatcgggtctttagaccggttctgactgctcagctggtctgagctaggaccggactatagaatggatcctgttgcaccaacagaactaaacccagtctgaacttcagctggtctcagtgagaagaacccggtatgacccggtgtcagctgggacgtagaatgaaaagtgacccgtctgagtttaagagcagacgtcgacccggttggtgcaacgagaaactaacagggagtttagatcagttactgattcacgagtcggatcagaaccacatgaggctgatgatggattctataagtgacggaaggtttcacacatctggtcacgaaggtgtttaaataaaaggggcggagcctgcagagacgctgactcagcaccaacacacacttgactttgtctcctcgtctgtaaatcagcatcatcgtctcatcctgccaacatcacttctgtctctacagagaaactccaccagatccagatgtttacacctggaggaggtgctgatgatgtcactgtccaacacaggccacacacacacactgacaggtccacatctggattaacactttattacatctggaatcagaaaagcttaaagagcattcagtgacagttcagcaggaatcagatcaacacagtgttcaggagtttattgatacaagatgaaggaaagttatcaaagagaacagaagtgacatcatcagccccgaccaatcatctgcactcgtttcctttgatgaggaagaaggttccagcagccacaccgagcagacccacagtcagacccagtccacagaacactgcaggtccaacaccgggcagagtcttctccacatcccagatcctggtcagtgggtccttcagggctggatgggacactgaacagctgtagaagtctccttgttggggggtgaagtccagtttggagaactggttgtaggttccgtctttgttgatgtaaggaacgttgacgctggttccttcagtcaccttctgtccgttcttggtccaggagaacttcacaggagcaggatagaaaccagtgacatgacagatcaggatgttcttcacttccagctccacctcgtctctggggtagatgaccggactggagggagcatctgactccagggggaggtccttgtagattttacgatggatttccatgtttgatctgcaaatctgttgattagcctcagcttgttgataagctccttcctggtaggtaatccctacaaagtcaggaacagtaaggactcctttcttgttcttgaagtctgcgtaccacatcacttcaccatccagaccgtacaccatctctccatcagaggctgaacagccaacgacagcaatgtcctgatgaagaacgtcagctgagacacagaggacacaggagaggacgagaaccaccatcatcttcatcatcttcatcatcttcatcatcttcagcagcagctctctgtggaccagaaccagaaccagtctgtctctgtgaaccagtctgtctctgtcagcagtcctcctcagactgc
>isotig00281|mhc class ii alpha antigen
agaggaagagtggatgttttattccagaggtggacactgaagctcagtgatgacttacatttcattcagactgctgtaacaaactgtgagctaacacactgtttcactcagtcagaccaaagatcacacacatgatgttcaacacaacgtcttcacaaacattacagcacatcagaatcatcagcaacatctgggagtttcactggaccagttcacagatgtttcatcactggttctgttcagagaagtcagagatcagatcagtgatggaggattaaacctgcagtcgctccatcagcccggagctacatcgggtctttagaccggttctgactgctcagctggtctgagctaggaccggactatagaatggatcctgttgcaccaacagaactaaacccagtctgaacttcagctggtctcagtgagaagaacccggtatgacccggtgtcagctgggacgtagaatgaaaagtgacccgtctgagtttaagagcagacgtcgacccggttggtgcaacgagaaactaacagggagtttagatcagttactgattcacgagtcggatcagaaccacatgaggctgatgatggattctataagtgacggaaggtttcacacatctggtcacgaaggtgtttaaataaaaggggcggagcctgcagagacgctgactcagcaccaacacacacttgactttgtctcctcatctgtaaatcagcatcatcgtctcatcctgtcaacatcaatcacttctgtctctacagagaaactccaccagatccagatgtttacacctggaggaggtgctgatgatgtcactgtccaacacaggccacacacacacactgacaggtccacatctggattaacactttattacatctggaatcagaaaagcttaaagagcattcagtgacagttcagcaggaatcagatcaacacagtgttcaggagtttattgatacaagatgaaggaaagttatcaaagagaacagaagtgacatcatcagccccgaccaatcatctgcactcgtttcctttgatgaggaagaaggttccagcagccacaccgagcagacccacagtcagacccagtccacagaacactgcaggtccaacaccgggcagagtcttctccacatcccagatcctggtcagtgggtccttcagggctggatgggacactgaacagctgtagaagtctccttgttggggggtgaagtccagtttggagaactggttgtaggttccgtctttgttgatgtaaggaacgttgacgctggttccttcagtcaccttctgtccgttcttggtccaggagaacttcacaggagcaggatagaaaccagtgacatgacagatcaggatgttcttcacttccagctccacctcgtctctggggtagatcatcggactggagggagcatctctctccggggggacgtccttgaaggctttgcgagacagttccaggtttgatctgcagatctgttgattagcctcagcttgttgataagctccttcctggtaggtaatccctacaaagtcaggaacagtaaggactcctttcttgttcttgaagtctgcgtaccacatcacttcaccatccagaccgtacaccatctctccatcagaggctgaacagccaacgacagcaatgtcctgatgaagaacgtcagctgagacacagaggacacaggagaggacgagaaccaccatcatcttcatcatcttcatcatcttcatcatcttcagcagcagctctctgtggaccagaaccagaaccagtctgtctctgtgaaccagtctgtctctgtcagcagtcctcctcagactgc
>isotig00282|mhc class ii alpha antigen
agaggaagagtggatgttttattccagaggtggacactgaagctcagtgatgacttacatttcattcagactgctgtaacaaactgtgagctaacacactgtttcactcagtcagaccaaagatcacacacatgatgttcaacacaacgtcttcacaaacattacagcacatcagaatcatcagcaacatctgggagtttcactggaccagttcacagatgtttcatcactggttctgttcagagaagtcagagatcagatcagtgatggaggattaaacctgcagtcgctccatcagcccggagctacatcgggtctttagaccggttctgactgctcagctggtctgagctaggaccggactatagaatggatcctgttgcaccaacagaactaaacccagtctgaacttcagctggtctcagtgagaagaacccggtatgacccggtgtcagctgggacgtagaatgaaaagtgacccgtctgagtttaagagcagacgtcgacccggttggtgcaacgagaaactaacagggagtttagatcagttactgattcacgagtcggatcagaaccacatgaggctgatgatggattctataagtgacggaaggtttcacacatctggtcacgaaggtgtttaaataaaaggggcggagcctgcagagacgctgactcagcaccaacacacacttgactttgtctcctcgtctgtaaatcagcatcatcgtctcatcctgccaacatcacttctgtctctacagagaaactccaccagatccagatgtttacacctggaggaggtgctgatgatgtcactgtccaacacaggccacacacacacactgacaggtccacatctggattaacactttattacatctggaatcagaaaagcttaaagagcattcagtgacagttcagcaggaatcagatcaacacagtgttcaggagtttattgatacaagatgaaggaaagttatcaaagagaacagaagtgacatcatcagccccgaccaatcatctgcactcgtttcctttgatgaggaagaaggttccagcagccacaccgagcagacccacagtcagacccagtccacagaacactgcaggtccaacaccgggcagagtcttctccacatcccagatcctggtcagtgggtccttcagggctggatgggacactgaacagctgtagaagtctccttgttggggggtgaagtccagtttggagaactggttgtaggttccgtctttgttgatgtaaggaacgttgacgctggttccttcagtcaccttctgtccgttcttggtccaggagaacttcacaggagcaggatagaaaccagtgacatgacagatcaggatgttcttcacttccagctccacctcgtctctggggtagatcatcggactggagggagcatctctctccggggggacgtccttgaaggctttgcgagacagttccaggtttgatctgcagatctgttgattagcctcagcttgttgataagctccttcctggtaggtaatccctacaaagtcaggaacagtaaggactcctttcttgttcttgaagtctgcgtaccacatcacttcaccatccagaccgtacaccatctctccatcagaggctgaacagccaacgacagcaatgtcctgatgaagaacgtcagctgagacacagaggacacaggagaggacgagaaccaccatcatcttcatcatcttcatcatcttcatcatcttcagcagcagctctctgtggaccagaaccagaaccagtctgtctctgtgaaccagtctgtctctgtcagcagtcctcctcagactgc
>isotig00283|mhc class ii alpha antigen
agaggaagagtggatgttttattccagaggtggacactgaagctcagtgatgacttacatttcattcagactgctgtaacaaactgtgagctaacacactgtttcactcagtcagaccaaagatcacacacatgatgttcaacacaacgtcttcacaaacattacagcacatcagaatcatcagcaacatctgggagtttcactggaccagttcacagatgtttcatcactggttctgttcagagaagtcagagatcagatcagtgatggaggattaaacctgcagtcgctccatcagcccggagctacatcgggtctttagaccggttctgactgctcagctggtctgagctaggaccggactatagaatggatcctgttgcaccaacagaactaaacccagtctgaacttcagctggtctcagtgagaagaacccggtatgacccggtgtcagctgggacgtagaatgaaaagtgacccgtctgagtttaagagcagacgtcgacccggttggtgcaacgagaaactaacagggagtttagatcagttactgattcacgagtcggatcagaaccacatgaggctgatgatggattctataagtgacggaaggtttcacacatctggtcacgaaggtgtttaaataaaaggggcggagcctgcagagacgctgactcagcaccaacacacacttgactttgtctcctcatctgtaaatcagcatcatcgtctcatcctgtcaacatcaatcacttctgtctctacagagaaactccaccagatccagatgtttacacctggaggaggtgctgatgatgtcactgtccaacacaggccacacacacacactgacaggtccacatctggattaacactttattacatctggaatcagaaaagcttaaagagcattcagtgacagttcagcaggaatcagatcaacacagtgttcaggagtttattgatacaagatgaaggaaagttatcaaagagaacagaagtgacatcatcagccccgaccaatcatctgcactcgtttcctttgatgaggaagaaggttccagcagccacaccgagcagacccacagtcagacccagtccacagaacactgcaggtccaacaccgggcagagtcttctccacatcccagatcctggtcagtgggtccttcagggctggatgggacactgaacagctgtagaagtctccttgttggggggtgaagtccagtttggagaactggttgtaggttccgtctttgttgatgttaggaacgttgacgctggttccttcagtcacgctctttccgttcttggtccaggagaacttcacaggagcaggaaagaaaccagtcacatgacagatcaggacgttcttcacttccagctccacgttgtctctggggtagatcatcggactggagggagcatctgactctgggggggggtccttcaaggctttacgaactgtatccaggtttgttttgcagagctgcagctcagaaacagcttgttgataaattccttccacgtagcgaaaccctacaaagtcaggaacagggtagactcctttcttgttcttgaagtctgcgtaccacttcacttcaccatccagaccgtacatgctctctccatcagaggctgaacagccagtgacactaatgtcctgatgaagaacgtcagctgagacacagaggacacaggagaggacgaggaccaccatcatcttcatcatcttcatcatcttcagcagcagctctctgtggaccagaaccagaaccagtctgtctctgtgaaccagtctgtctctgtcagcagtcctcctcagactgc
>isotig00284|mhc class ii alpha antigen
agaggaagagtggatgttttattccagaggtggacactgaagctcagtgatgacttacatttcattcagactgctgtaacaaactgtgagctaacacactgtttcactcagtcagaccaaagatcacacacatgatgttcaacacaacgtcttcacaaacattacagcacatcagaatcatcagcaacatctgggagtttcactggaccagttcacagatgtttcatcactggttctgttcagagaagtcagagatcagatcagtgatggaggattaaacctgcagtcgctccatcagcccggagctacatcgggtctttagaccggttctgactgctcagctggtctgagctaggaccggactatagaatggatcctgttgcaccaacagaactaaacccagtctgaacttcagctggtctcagtgagaagaacccggtatgacccggtgtcagctgggacgtagaatgaaaagtgacccgtctgagtttaagagcagacgtcgacccggttggtgcaacgagaaactaacagggagtttagatcagttactgattcacgagtcggatcagaaccacatgaggctgatgatggattctataagtgacggaaggtttcacacatctggtcacgaaggtgtttaaataaaaggggcggagcctgcagagacgctgactcagcaccaacacacacttgactttgtctcctcatctgtaaatcagcatcatcgtctcatcctgtcaacatcaatcacttctgtctctacagagaaactccaccagatccagatgtttacacctggaggaggtgctgatgatgtcactgtccaacacaggccacacacacacactgacaggtccacatctggattaacactttattacatctggaatcagaaaagcttaaagagcattcagtgacagttcagcaggaatcagatcaacacagtgttcaggagtttattgatacaagatgaaggaaagttatcaaagagaacagaagtgacatcatcagccccgaccaatcatctgcactcgtttcctttgatgaggaagaaggttccagcagccacaccgagcagacccacagtcagacccagtccacagaacactgcaggtccaacaccgggcagagtcttctccacatcccagatcctggtcagtgggtccttcagggctggatgggacactgaacagctgtagaagtctccttgttggggggtgaagtccagtttggagaactggttgtaggttccgtctttgttgatgttaggaacgttgacgctggttccttcagtcacgctctttccgttcttggtccaggagaacttcacaggagcaggaaagaaaccagtcacatgacagatcaggacgttcttcacttccagctccacgttgtctctggggtagatcatcggactggagggagcatctgactctggggggaagtccttcatgactttacgagcagtttccaggtttgttttgcagacctgcagctcagcctcagcactttgataagttccttcctggtagcgaaaccctacaaagtcaggaacaggctcgactcctttcttgttcttgtagtctgcgtaccactttacttcaccatccagaccgtacatgacctctccatcagaggctgaacagccagtgatactaatgtcctgatgaagaacgtcagctgagacacagaggacacaggagaggacgaggaccaccatcatcttcatcatcttcatcatcttcagcagcagctctctgtggaccagaaccagaaccagtctgtctctgtgaaccagtctgtctctgtcagcagtcctcctcagactgc
>isotig00285|mhc class ii alpha antigen
agaggaagagtggatgttttattccagaggtggacactgaagctcagtgatgacttacatttcattcagactgctgtaacaaactgtgagctaacacactgtttcactcagtcagaccaaagatcacacacatgatgttcaacacaacgtcttcacaaacattacagcacatcagaatcatcagcaacatctgggagtttcactggaccagttcacagatgtttcatcactggttctgttcagagaagtcagagatcagatcagtgatggaggattaaacctgcagtcgctccatcagcccggagctacatcgggtctttagaccggttctgactgctcagctggtctgagctaggaccggactatagaatggatcctgttgcaccaacagaactaaacccagtctgaacttcagctggtctcagtgagaagaacccggtatgacccggtgtcagctgggacgtagaatgaaaagtgacccgtctgagtttaagagcagacgtcgacccggttggtgcaacgagaaactaacagggagtttagatcagttactgattcacgagtcggatcagaaccacatgaggctgatgatggattctataagtgacggaaggtttcacacatctggtcacgaaggtgtttaaataaaaggggcggagcctgcagagacgctgactcagcaccaacacacacttgactttgtctcctcgtctgtaaatcagcatcatcgtctcatcctgccaacatcacttctgtctctacagagaaactccaccagatccagatgtttacacctggaggaggtgctgatgatgtcactgtccaacacaggccacacacacacactgacaggtccacatctggattaacactttattacatctggaatcagaaaagcttaaagagcattcagtgacagttcagcaggaatcagatcaacacagtgttcaggagtttattgatacaagatgaaggaaagttatcaaagagaacagaagtgacatcatcagccccgaccaatcatctgcactcgtttcctttgatgaggaagaaggttccagcagccacaccgagcagacccacagtcagacccagtccacagaacactgcaggtccaacaccgggcagagtcttctccacatcccagatcctggtcagtgggtccttcagggctggatgggacactgaacagctgtagaagtctccttgttggggggtgaagtccagtttggagaactggttgtaggttccgtctttgttgatgttaggaacgttgacgctggttccttcagtcacgctctttccgttcttggtccaggagaacttcacaggagcaggaaagaaaccagtcacatgacagatcaggacgttcttcacttccagctccacgttgtctctggggtagatcatcggactggagggagcatctgactctgggggggggtccttcaaggctttacgaactgtatccaggtttgttttgcagagctgcagctcagaaacagcttgttgataaattccttccacgtagcgaaaccctacaaagtcaggaacagggtagactcctttcttgttcttgaagtctgcgtaccacttcacttcaccatccagaccgtacatgctctctccatcagaggctgaacagccagtgacactaatgtcctgatgaagaacgtcagctgagacacagaggacacaggagaggacgaggaccaccatcatcttcatcatcttcatcatcttcagcagcagctctctgtggaccagaaccagaaccagtctgtctctgtgaaccagtctgtctctgtcagcagtcctcctcagactgc
>isotig00286|mhc class ii alpha antigen
agaggaagagtggatgttttattccagaggtggacactgaagctcagtgatgacttacatttcattcagactgctgtaacaaactgtgagctaacacactgtttcactcagtcagaccaaagatcacacacatgatgttcaacacaacgtcttcacaaacattacagcacatcagaatcatcagcaacatctgggagtttcactggaccagttcacagatgtttcatcactggttctgttcagagaagtcagagatcagatcagtgatggaggattaaacctgcagtcgctccatcagcccggagctacatcgggtctttagaccggttctgactgctcagctggtctgagctaggaccggactatagaatggatcctgttgcaccaacagaactaaacccagtctgaacttcagctggtctcagtgagaagaacccggtatgacccggtgtcagctgggacgtagaatgaaaagtgacccgtctgagtttaagagcagacgtcgacccggttggtgcaacgagaaactaacagggagtttagatcagttactgattcacgagtcggatcagaaccacatgaggctgatgatggattctataagtgacggaaggtttcacacatctggtcacgaaggtgtttaaataaaaggggcggagcctgcagagacgctgactcagcaccaacacacacttgactttgtctcctcgtctgtaaatcagcatcatcgtctcatcctgccaacatcacttctgtctctacagagaaactccaccagatccagatgtttacacctggaggaggtgctgatgatgtcactgtccaacacaggccacacacacacactgacaggtccacatctggattaacactttattacatctggaatcagaaaagcttaaagagcattcagtgacagttcagcaggaatcagatcaacacagtgttcaggagtttattgatacaagatgaaggaaagttatcaaagagaacagaagtgacatcatcagccccgaccaatcatctgcactcgtttcctttgatgaggaagaaggttccagcagccacaccgagcagacccacagtcagacccagtccacagaacactgcaggtccaacaccgggcagagtcttctccacatcccagatcctggtcagtgggtccttcagggctggatgggacactgaacagctgtagaagtctccttgttggggggtgaagtccagtttggagaactggttgtaggttccgtctttgttgatgttaggaacgttgacgctggttccttcagtcacgctctttccgttcttggtccaggagaacttcacaggagcaggaaagaaaccagtcacatgacagatcaggacgttcttcacttccagctccacgttgtctctggggtagatcatcggactggagggagcatctgactctggggggaagtccttcatgactttacgagcagtttccaggtttgttttgcagacctgcagctcagcctcagcactttgataagttccttcctggtagcgaaaccctacaaagtcaggaacaggctcgactcctttcttgttcttgtagtctgcgtaccactttacttcaccatccagaccgtacatgacctctccatcagaggctgaacagccagtgatactaatgtcctgatgaagaacgtcagctgagacacagaggacacaggagaggacgaggaccaccatcatcttcatcatcttcatcatcttcagcagcagctctctgtggaccagaaccagaaccagtctgtctctgtgaaccagtctgtctctgtcagcagtcctcctcagactgc
>isotig00287|mhc class ii alpha antigen
agaggaagagtggatgttttattccagaggtggacactgaagctcagtgatgacttacatttcattcagactgctgtaacaaactgtgagctaacacactgtttcacaaagatcacacacacgatgttcaacacaacgtcttcacaaacattacagcacatcagaatcatcagcaacatctgggagtttcactggaccagttcacagatgtttcatcactggttctgttcagagagaagtcagacatcagatcagtgatggaggattaaacctgcagtcgctccatcagctacaacgggtctttagactggtcctgactgctcagctggtctaagttaggaccggactatagaatggatcctgttgcaccaacagaactgaatccagtctgaacttcagccggtctcagtgagaagaacccggtgagaccgtcagctaagacgtagaatgaaaagtgaccgtctgactttaagcaggcgtcgacccggttggtgcaacgagaaactaacaggagtttagatcagttcctgattcatgagtcggatcagaaggtgtttaaataaaaggggcggagcctgcagacagtctgctgactcagcatcaacacacacttctctttgtctcctcgtctgtaaatcaggatcatcgtctcacttctgtctctacagagaaactccaccagatccagatgtttacacctggaggaggtgctgatgatgtcactgtccaacacaggccacacacacacactgacaggtccacatctggattaacactttattacatctggaatcagaaaagcttaaagagcattcagtgacagttcagcaggaatcagatcaacacagtgttcaggagtttattgatacaagatgaaggaaagttatcaaagagaacagaagtgacatcatcagccccgaccaatcatctgcactcgtttcctttgatgaggaagaaggttccagcagccacaccgagcagacccacagtcagacccagtccacagaacactgcaggtccaacaccgggcagagtcttctccacatcccagatcctggtcagtgggtccttcagggctggatgggacactgaacagctgtagaagtctccttgttggggggtgaagtccagtttggagaactggttgtaggttccgtctttgttgatgtaaggaacgttgacgctggttccttcagtcaccttctgtccgttcttggtccaggagaacttcacaggagcaggatagaaaccagtgacatgacagatcaggatgttcttcacttccagctccacctcgtctctggggtagatgaccggactggagggagcatctgactccagggggaggtccttgtagattttacgatggatttccatgtttgatctgcaaatctgttgattagcctcagcttgttgataagctccttcctggtaggtaatccctacaaagtcaggaacagtaaggactcctttcttgttcttgaagtctgcgtaccacatcacttcaccatccagaccgtacaccatctctccatcagaggctgaacagccaacgacagcaatgtcctgatgaagaacgtcagctgagacacagaggacacaggagaggacgagaaccaccatcatcttcatcatcttcatcatcttcatcatcttcagcagcagctctctgtggaccagaaccagaaccagtctgtctctgtgaaccagtctgtctctgtcagcagtcctcctcagactgc
>isotig00288|mhc class ii alpha antigen
agaggaagagtggatgttttattccagaggtggacactgaagctcagtgatgacttacatttcattcagactgctgtaacaaactgtgagctaacacactgtttcactcagtcagaccaaagatcacacacatgatgttcaacacaacgtcttcacaaacattacagcacatcagaatcatcagcaacatctgggagtttcactggaccagttcacagatgtttcatcactggttctgttcagagaagtcagagatcagatcagtgatggaggattaaacctgcagtcgctccatcagcccggagctacatcgggtctttagaccggttctgactgctcagctggtctgagctaggaccggactatagaatggatcctgttgcaccaacagaactaaacccagtctgaacttcagctggtctcagtgagaagaacccggtatgacccggtgtcagctgggacgtagaatgaaaagtgacccgtctgagtttaagagcagacgtcgacccggttggtgcaacgagaaactaacagggagtttagatcagttactgattcacgagtcggatcagaaccacatgaggctgatgatggattctataagtgacggaaggtttcacacatctggtcacgaaggtgtttaaataaaaggggcggagcctgcagagacgctgactcagcaccaacacacacttgactttgtctcctcatctgtaaatcagcatcatcgtctcatcctgtcaacatcaatcacttctgtctctacagagaaactccaccagatccagatgtttacacctggaggaggtgctgatgatgtcactgtccaacacaggccacacacacacactgacaggtccacatctggattaacactttattacatctggaatcagaaaagcttaaagagcattcagtgacagttcagcaggaatcagatcaacacagtgttcaggagtttattgatacaagatgaaggaaagttatcaaagagaacagaagtgacatcatcagccccgaccaatcatctgcactcgtttcctttgatgaggaagaaggttccagcagccacaccgagcagacccacagtcagacccagtccacagaacactgcaggtccaacaccgggcagagtcttctccacatcccagatcctggtcagtgggtccttcagggctggatgggacactgaacagctgtagaagtctccttgttggggggtgaagtccagtttggagaactggttgtaggttccgtctttgttgatgtaaggaacgttgacgctggttccttcagtcaccttctgtccgttcttggtccaggagaacttcacaggagcaggatagaaaccagtgacatgacagatcaggatgttcttcacttccagctccacctcgtctctggggtagatgaccggactggagggagcatctgactccagggggaggtccttgtagattttacgatggatttccatgtttgatctgcaaatctgttgattagcctcagcttgttgataagttccttcctcgtaggtaatccctacaaagtcaggaacaggctcgactcctttcttgttcttgaagtctgcgtaccacatcacttcaccatccagaccgtacatctcctctccatcagaggctgaacagccaaggacatgaatgtcctgatgaagaacttcagctgagacacagaggacacaggagaggacgaggaccaccatcatcttcatcatcttcatcatcttcagcagctctctgtggaccagaaccagaaccagtctgtctctgtgaaccagtctgtctctgtcagcagtcctcctcagactgc
>isotig00289|mhc class ii alpha antigen
agaggaagagtggatgttttattccagaggtggacactgaagctcagtgatgacttacatttcattcagactgctgtaacaaactgtgagctaacacactgtttcactcagtcagaccaaagatcacacacatgatgttcaacacaacgtcttcacaaacattacagcacatcagaatcatcagcaacatctgggagtttcactggaccagttcacagatgtttcatcactggttctgttcagagaagtcagagatcagatcagtgatggaggattaaacctgcagtcgctccatcagcccggagctacatcgggtctttagaccggttctgactgctcagctggtctgagctaggaccggactatagaatggatcctgttgcaccaacagaactaaacccagtctgaacttcagctggtctcagtgagaagaacccggtatgacccggtgtcagctgggacgtagaatgaaaagtgacccgtctgagtttaagagcagacgtcgacccggttggtgcaacgagaaactaacagggagtttagatcagttactgattcacgagtcggatcagaaccacatgaggctgatgatggattctataagtgacggaaggtttcacacatctggtcacgaaggtgtttaaataaaaggggcggagcctgcagagacgctgactcagcaccaacacacacttgactttgtctcctcgtctgtaaatcagcatcatcgtctcatcctgccaacatcacttctgtctctacagagaaactccaccagatccagatgtttacacctggaggaggtgctgatgatgtcactgtccaacacaggccacacacacacactgacaggtccacatctggattaacactttattacatctggaatcagaaaagcttaaagagcattcagtgacagttcagcaggaatcagatcaacacagtgttcaggagtttattgatacaagatgaaggaaagttatcaaagagaacagaagtgacatcatcagccccgaccaatcatctgcactcgtttcctttgatgaggaagaaggttccagcagccacaccgagcagacccacagtcagacccagtccacagaacactgcaggtccaacaccgggcagagtcttctccacatcccagatcctggtcagtgggtccttcagggctggatgggacactgaacagctgtagaagtctccttgttggggggtgaagtccagtttggagaactggttgtaggttccgtctttgttgatgtaaggaacgttgacgctggttccttcagtcaccttctgtccgttcttggtccaggagaacttcacaggagcaggatagaaaccagtgacatgacagatcaggatgttcttcacttccagctccacctcgtctctggggtagatgaccggactggagggagcatctgactccagggggaggtccttgtagattttacgatggatttccatgtttgatctgcaaatctgttgattagcctcagcttgttgataagttccttcctcgtaggtaatccctacaaagtcaggaacaggctcgactcctttcttgttcttgaagtctgcgtaccacatcacttcaccatccagaccgtacatctcctctccatcagaggctgaacagccaaggacatgaatgtcctgatgaagaacttcagctgagacacagaggacacaggagaggacgaggaccaccatcatcttcatcatcttcatcatcttcagcagctctctgtggaccagaaccagaaccagtctgtctctgtgaaccagtctgtctctgtcagcagtcctcctcagactgc
>isotig00290|mhc class ii alpha antigen
agaggaagagtggatgttttattccagaggtggacactgaagctcagtgatgacttacatttcattcagactgctgtaacaaactgtgagctaacacactgtttcacaaagatcacacacacgatgttcaacacaacgtcttcacaaacattacagcacatcagaatcatcagcaacatctgggagtttcactggaccagttcacagatgtttcatcactggttctgttcagagagaagtcagacatcagatcagtgatggaggattaaacctgcagtcgctccatcagctacaacgggtctttagactggtcctgactgctcagctggtctaagttaggaccggactatagaatggatcctgttgcaccaacagaactgaatccagtctgaacttcagccggtctcagtgagaagaacccggtgagaccgtcagctaagacgtagaatgaaaagtgaccgtctgactttaagcaggcgtcgacccggttggtgcaacgagaaactaacaggagtttagatcagttcctgattcatgagtcggatcagaaggtgtttaaataaaaggggcggagcctgcagacagtctgctgactcagcatcaacacacacttctctttgtctcctcgtctgtaaatcaggatcatcgtctcacttctgtctctacagagaaactccaccagatccagatgtttacacctggaggaggtgctgatgatgtcactgtccaacacaggccacacacacacactgacaggtccacatctggattaacactttattacatctggaatcagaaaagcttaaagagcattcagtgacagttcagcaggaatcagatcaacacagtgttcaggagtttattgatacaagatgaaggaaagttatcaaagagaacagaagtgacatcatcagccccgaccaatcatctgcactcgtttcctttgatgaggaagaaggttccagcagccacaccgagcagacccacagtcagacccagtccacagaacactgcaggtccaacaccgggcagagtcttctccacatcccagatcctggtcagtgggtccttcagggctggatgggacactgaacagctgtagaagtctccttgttggggggtgaagtccagtttggagaactggttgtaggttccgtctttgttgatgtaaggaacgttgacgctggttccttcagtcaccttctgtccgttcttggtccaggagaacttcacaggagcaggatagaaaccagtgacatgacagatcaggatgttcttcacttccagctccacctcgtctctggggtagatcatcggactggagggagcatctctctccggggggacgtccttgaaggctttgcgagacagttccaggtttgatctgcagatctgttgattagcctcagcttgttgataagctccttcctggtaggtaatccctacaaagtcaggaacagtaaggactcctttcttgttcttgaagtctgcgtaccacatcacttcaccatccagaccgtacaccatctctccatcagaggctgaacagccaacgacagcaatgtcctgatgaagaacgtcagctgagacacagaggacacaggagaggacgagaaccaccatcatcttcatcatcttcatcatcttcatcatcttcagcagcagctctctgtggaccagaaccagaaccagtctgtctctgtgaaccagtctgtctctgtcagcagtcctcctcagactgc
>isotig00291|mhc class ii alpha antigen
agaggaagagtggatgttttattccagaggtggacactgaagctcagtgatgacttacatttcattcagactgctgtaacaaactgtgagctaacacactgtttcactcagtcagaccaaagatcacacacatgatgttcaacacaacgtcttcacaaacattacagcacatcagaatcatcagcaacatctgggagtttcactggaccagttcacagatgtttcatcactggttctgttcagagaagtcagagatcagatcagtgatggaggattaaacctgcagtcgctccatcagcccggagctacatcgggtctttagaccggttctgactgctcagctggtctgagctaggaccggactatagaatggatcctgttgcaccaacagaactaaacccagtctgaacttcagctggtctcagtgagaagaacccggtatgacccggtgtcagctgggacgtagaatgaaaagtgacccgtctgagtttaagagcagacgtcgacccggttggtgcaacgagaaactaacagggagtttagatcagttactgattcacgagtcggatcagaaccacatgaggctgatgatggattctataagtgacggaaggtttcacacatctggtcacgaaggtgtttaaataaaaggggcggagcctgcagagacgctgactcagcaccaacacacacttgactttgtctcctcatctgtaaatcagcatcatcgtctcatcctgtcaacatcaatcacttctgtctctacagagaaactccaccagatccagatgtttacacctggaggaggtgctgatgatgtcactgtccaacacaggccacacacacacactgacaggtccacatctggattaacactttattacatctggaatcagaaaagcttaaagagcattcagtgacagttcagcaggaatcagatcaacacagtgttcaggagtttattgatacaagatgaaggaaagttatcaaagagaacagaagtgacatcatcagccccgaccaatcatctgcactcgtttcctttgatgaggaagaaggttccagcagccacaccgagcagacccacagtcagacccagtccacagaacactgcaggtccaacaccgggcagagtcttctccacatcccagatcctggtcagtgggtccttcagggctggatgggacactgaacagctgtagaagtctccttgttggggggtgaagtccagtttggagaactggttgtaggttccgtctttgttgatgtaaggaacgttgacgctggttccttcagtcaccttctgtccgttcttggtccaggagaacttcacaggagcaggatagaaaccagtgacatgacagatcaggatgttcttcacttccagctccacctcgtctctggggtagatcatcggactggagggagcatctctctccggggggacgtccttgaaggctttgcgagacagttccaggtttgatctgcagatctgttgattagcctcagcttgttgataagttccttcctcgtaggtaatccctacaaagtcaggaacaggctcgactcctttcttgttcttgaagtctgcgtaccacatcacttcaccatccagaccgtacatctcctctccatcagaggctgaacagccaaggacatgaatgtcctgatgaagaacttcagctgagacacagaggacacaggagaggacgaggaccaccatcatcttcatcatcttcatcatcttcagcagctctctgtggaccagaaccagaaccagtctgtctctgtgaaccagtctgtctctgtcagcagtcctcctcagactgc
>isotig00292|mhc class ii alpha antigen
agaggaagagtggatgttttattccagaggtggacactgaagctcagtgatgacttacatttcattcagactgctgtaacaaactgtgagctaacacactgtttcactcagtcagaccaaagatcacacacatgatgttcaacacaacgtcttcacaaacattacagcacatcagaatcatcagcaacatctgggagtttcactggaccagttcacagatgtttcatcactggttctgttcagagaagtcagagatcagatcagtgatggaggattaaacctgcagtcgctccatcagcccggagctacatcgggtctttagaccggttctgactgctcagctggtctgagctaggaccggactatagaatggatcctgttgcaccaacagaactaaacccagtctgaacttcagctggtctcagtgagaagaacccggtatgacccggtgtcagctgggacgtagaatgaaaagtgacccgtctgagtttaagagcagacgtcgacccggttggtgcaacgagaaactaacagggagtttagatcagttactgattcacgagtcggatcagaaccacatgaggctgatgatggattctataagtgacggaaggtttcacacatctggtcacgaaggtgtttaaataaaaggggcggagcctgcagagacgctgactcagcaccaacacacacttgactttgtctcctcgtctgtaaatcagcatcatcgtctcatcctgccaacatcacttctgtctctacagagaaactccaccagatccagatgtttacacctggaggaggtgctgatgatgtcactgtccaacacaggccacacacacacactgacaggtccacatctggattaacactttattacatctggaatcagaaaagcttaaagagcattcagtgacagttcagcaggaatcagatcaacacagtgttcaggagtttattgatacaagatgaaggaaagttatcaaagagaacagaagtgacatcatcagccccgaccaatcatctgcactcgtttcctttgatgaggaagaaggttccagcagccacaccgagcagacccacagtcagacccagtccacagaacactgcaggtccaacaccgggcagagtcttctccacatcccagatcctggtcagtgggtccttcagggctggatgggacactgaacagctgtagaagtctccttgttggggggtgaagtccagtttggagaactggttgtaggttccgtctttgttgatgtaaggaacgttgacgctggttccttcagtcaccttctgtccgttcttggtccaggagaacttcacaggagcaggatagaaaccagtgacatgacagatcaggatgttcttcacttccagctccacctcgtctctggggtagatcatcggactggagggagcatctctctccggggggacgtccttgaaggctttgcgagacagttccaggtttgatctgcagatctgttgattagcctcagcttgttgataagttccttcctcgtaggtaatccctacaaagtcaggaacaggctcgactcctttcttgttcttgaagtctgcgtaccacatcacttcaccatccagaccgtacatctcctctccatcagaggctgaacagccaaggacatgaatgtcctgatgaagaacttcagctgagacacagaggacacaggagaggacgaggaccaccatcatcttcatcatcttcatcatcttcagcagctctctgtggaccagaaccagaaccagtctgtctctgtgaaccagtctgtctctgtcagcagtcctcctcagactgc
>isotig00293|mhc class ii alpha antigen
agaggaagagtggatgttttattccagaggtggacactgaagctcagtgatgacttacatttcattcagactgctgtaacaaactgtgagctaacacactgtttcacaaagatcacacacacgatgttcaacacaacgtcttcacaaacattacagcacatcagaatcatcagcaacatctgggagtttcactggaccagttcacagatgtttcatcactggttctgttcagagagaagtcagacatcagatcagtgatggaggattaaacctgcagtcgctccatcagctacaacgggtctttagactggtcctgactgctcagctggtctaagttaggaccggactatagaatggatcctgttgcaccaacagaactgaatccagtctgaacttcagccggtctcagtgagaagaacccggtgagaccgtcagctaagacgtagaatgaaaagtgaccgtctgactttaagcaggcgtcgacccggttggtgcaacgagaaactaacaggagtttagatcagttcctgattcatgagtcggatcagaaggtgtttaaataaaaggggcggagcctgcagacagtctgctgactcagcatcaacacacacttctctttgtctcctcgtctgtaaatcaggatcatcgtctcacttctgtctctacagagaaactccaccagatccagatgtttacacctggaggaggtgctgatgatgtcactgtccaacacaggccacacacacacactgacaggtccacatctggattaacactttattacatctggaatcagaaaagcttaaagagcattcagtgacagttcagcaggaatcagatcaacacagtgttcaggagtttattgatacaagatgaaggaaagttatcaaagagaacagaagtgacatcatcagccccgaccaatcatctgcactcgtttcctttgatgaggaagaaggttccagcagccacaccgagcagacccacagtcagacccagtccacagaacactgcaggtccaacaccgggcagagtcttctccacatcccagatcctggtcagtgggtccttcagggctggatgggacactgaacagctgtagaagtctccttgttggggggtgaagtccagtttggagaactggttgtaggttccgtctttgttgatgttaggaacgttgacgctggttccttcagtcacgctctttccgttcttggtccaggagaacttcacaggagcaggaaagaaaccagtcacatgacagatcaggacgttcttcacttccagctccacgttgtctctggggtagatcatcggactggagggagcatctgactctgggggggggtccttcaaggctttacgaactgtatccaggtttgttttgcagagctgcagctcagaaacagcttgttgataaattccttccacgtagcgaaaccctacaaagtcaggaacagggtagactcctttcttgttcttgaagtctgcgtaccacttcacttcaccatccagaccgtacatgctctctccatcagaggctgaacagccagtgacactaatgtcctgatgaagaacgtcagctgagacacagaggacacaggagaggacgaggaccaccatcatcttcatcatcttcatcatcttcagcagcagctctctgtggaccagaaccagaaccagtctgtctctgtgaaccagtctgtctctgtcagcagtcctcctcagactgc
>isotig00294|mhc class ii alpha antigen
agaggaagagtggatgttttattccagaggtggacactgaagctcagtgatgacttacatttcattcagactgctgtaacaaactgtgagctaacacactgtttcacaaagatcacacacacgatgttcaacacaacgtcttcacaaacattacagcacatcagaatcatcagcaacatctgggagtttcactggaccagttcacagatgtttcatcactggttctgttcagagagaagtcagacatcagatcagtgatggaggattaaacctgcagtcgctccatcagctacaacgggtctttagactggtcctgactgctcagctggtctaagttaggaccggactatagaatggatcctgttgcaccaacagaactgaatccagtctgaacttcagccggtctcagtgagaagaacccggtgagaccgtcagctaagacgtagaatgaaaagtgaccgtctgactttaagcaggcgtcgacccggttggtgcaacgagaaactaacaggagtttagatcagttcctgattcatgagtcggatcagaaggtgtttaaataaaaggggcggagcctgcagacagtctgctgactcagcatcaacacacacttctctttgtctcctcgtctgtaaatcaggatcatcgtctcacttctgtctctacagagaaactccaccagatccagatgtttacacctggaggaggtgctgatgatgtcactgtccaacacaggccacacacacacactgacaggtccacatctggattaacactttattacatctggaatcagaaaagcttaaagagcattcagtgacagttcagcaggaatcagatcaacacagtgttcaggagtttattgatacaagatgaaggaaagttatcaaagagaacagaagtgacatcatcagccccgaccaatcatctgcactcgtttcctttgatgaggaagaaggttccagcagccacaccgagcagacccacagtcagacccagtccacagaacactgcaggtccaacaccgggcagagtcttctccacatcccagatcctggtcagtgggtccttcagggctggatgggacactgaacagctgtagaagtctccttgttggggggtgaagtccagtttggagaactggttgtaggttccgtctttgttgatgttaggaacgttgacgctggttccttcagtcacgctctttccgttcttggtccaggagaacttcacaggagcaggaaagaaaccagtcacatgacagatcaggacgttcttcacttccagctccacgttgtctctggggtagatcatcggactggagggagcatctgactctggggggaagtccttcatgactttacgagcagtttccaggtttgttttgcagacctgcagctcagcctcagcactttgataagttccttcctggtagcgaaaccctacaaagtcaggaacaggctcgactcctttcttgttcttgtagtctgcgtaccactttacttcaccatccagaccgtacatgacctctccatcagaggctgaacagccagtgatactaatgtcctgatgaagaacgtcagctgagacacagaggacacaggagaggacgaggaccaccatcatcttcatcatcttcatcatcttcagcagcagctctctgtggaccagaaccagaaccagtctgtctctgtgaaccagtctgtctctgtcagcagtcctcctcagactgc
>isotig00295|mhc class ii alpha antigen
agaggaagagtggatgttttattccagaggtggacactgaagctcagtgatgacttacatttcattcagactgctgtaacaaactgtgagctaacacactgtttcacaaagatcacacacacgatgttcaacacaacgtcttcacaaacattacagcacatcagaatcatcagcaacatctgggagtttcactggaccagttcacagatgtttcatcactggttctgttcagagagaagtcagacatcagatcagtgatggaggattaaacctgcagtcgctccatcagctacaacgggtctttagactggtcctgactgctcagctggtctaagttaggaccggactatagaatggatcctgttgcaccaacagaactgaatccagtctgaacttcagccggtctcagtgagaagaacccggtgagaccgtcagctaagacgtagaatgaaaagtgaccgtctgactttaagcaggcgtcgacccggttggtgcaacgagaaactaacaggagtttagatcagttcctgattcatgagtcggatcagaaggtgtttaaataaaaggggcggagcctgcagacagtctgctgactcagcatcaacacacacttctctttgtctcctcgtctgtaaatcaggatcatcgtctcacttctgtctctacagagaaactccaccagatccagatgtttacacctggaggaggtgctgatgatgtcactgtccaacacaggccacacacacacactgacaggtccacatctggattaacactttattacatctggaatcagaaaagcttaaagagcattcagtgacagttcagcaggaatcagatcaacacagtgttcaggagtttattgatacaagatgaaggaaagttatcaaagagaacagaagtgacatcatcagccccgaccaatcatctgcactcgtttcctttgatgaggaagaaggttccagcagccacaccgagcagacccacagtcagacccagtccacagaacactgcaggtccaacaccgggcagagtcttctccacatcccagatcctggtcagtgggtccttcagggctggatgggacactgaacagctgtagaagtctccttgttggggggtgaagtccagtttggagaactggttgtaggttccgtctttgttgatgtaaggaacgttgacgctggttccttcagtcaccttctgtccgttcttggtccaggagaacttcacaggagcaggatagaaaccagtgacatgacagatcaggatgttcttcacttccagctccacctcgtctctggggtagatgaccggactggagggagcatctgactccagggggaggtccttgtagattttacgatggatttccatgtttgatctgcaaatctgttgattagcctcagcttgttgataagttccttcctcgtaggtaatccctacaaagtcaggaacaggctcgactcctttcttgttcttgaagtctgcgtaccacatcacttcaccatccagaccgtacatctcctctccatcagaggctgaacagccaaggacatgaatgtcctgatgaagaacttcagctgagacacagaggacacaggagaggacgaggaccaccatcatcttcatcatcttcatcatcttcagcagctctctgtggaccagaaccagaaccagtctgtctctgtgaaccagtctgtctctgtcagcagtcctcctcagactgc
>isotig00296|mhc class ii alpha antigen
agaggaagagtggatgttttattccagaggtggacactgaagctcagtgatgacttacatttcattcagactgctgtaacaaactgtgagctaacacactgtttcacaaagatcacacacacgatgttcaacacaacgtcttcacaaacattacagcacatcagaatcatcagcaacatctgggagtttcactggaccagttcacagatgtttcatcactggttctgttcagagagaagtcagacatcagatcagtgatggaggattaaacctgcagtcgctccatcagctacaacgggtctttagactggtcctgactgctcagctggtctaagttaggaccggactatagaatggatcctgttgcaccaacagaactgaatccagtctgaacttcagccggtctcagtgagaagaacccggtgagaccgtcagctaagacgtagaatgaaaagtgaccgtctgactttaagcaggcgtcgacccggttggtgcaacgagaaactaacaggagtttagatcagttcctgattcatgagtcggatcagaaggtgtttaaataaaaggggcggagcctgcagacagtctgctgactcagcatcaacacacacttctctttgtctcctcgtctgtaaatcaggatcatcgtctcacttctgtctctacagagaaactccaccagatccagatgtttacacctggaggaggtgctgatgatgtcactgtccaacacaggccacacacacacactgacaggtccacatctggattaacactttattacatctggaatcagaaaagcttaaagagcattcagtgacagttcagcaggaatcagatcaacacagtgttcaggagtttattgatacaagatgaaggaaagttatcaaagagaacagaagtgacatcatcagccccgaccaatcatctgcactcgtttcctttgatgaggaagaaggttccagcagccacaccgagcagacccacagtcagacccagtccacagaacactgcaggtccaacaccgggcagagtcttctccacatcccagatcctggtcagtgggtccttcagggctggatgggacactgaacagctgtagaagtctccttgttggggggtgaagtccagtttggagaactggttgtaggttccgtctttgttgatgtaaggaacgttgacgctggttccttcagtcaccttctgtccgttcttggtccaggagaacttcacaggagcaggatagaaaccagtgacatgacagatcaggatgttcttcacttccagctccacctcgtctctggggtagatcatcggactggagggagcatctctctccggggggacgtccttgaaggctttgcgagacagttccaggtttgatctgcagatctgttgattagcctcagcttgttgataagttccttcctcgtaggtaatccctacaaagtcaggaacaggctcgactcctttcttgttcttgaagtctgcgtaccacatcacttcaccatccagaccgtacatctcctctccatcagaggctgaacagccaaggacatgaatgtcctgatgaagaacttcagctgagacacagaggacacaggagaggacgaggaccaccatcatcttcatcatcttcatcatcttcagcagctctctgtggaccagaaccagaaccagtctgtctctgtgaaccagtctgtctctgtcagcagtcctcctcagactgc
>isotig00297|mhc class ii alpha antigen
agaggaagagtggatgttttattccagaggtggacactgaagctcagtgatgacttacatttcattcagactgctgtaacaaactgtgagctaacacactgtttcactcagtcagaccaaagatcacacacatgatgttcaacacaacgtcttcacaaacattacagcacatcagaatcatcagcaacatctgggagtttcactggaccagttcacagatgtttcatcactggttctgttcagagaagtcagagatcagatcagtgatggaggattaaacctgcagtcgctccatcagcccggagctacatcgggtctttagaccggttctgactgctcagctggtctgagctaggaccggactatagaatggatcctgttgcaccaacagaactaaacccagtctgaacttcagctggtctcagtgagaagaacccggtatgacccggtgtcagctgggacgtagaatgaaaagtgacccgtctgagtttaagagcagacgtcgacccggttggtgcaacgagaaactaacagggagtttagatcagttactgattcacgagtcggatcagaaccacatgaggctgatgatggattctataagtgacggaaggtttcacacatctggtcacgaaggtgtttaaataaaaggggcggagcctgcagagacgctgactcagcaccaacacacacttgactttgtctcctcatctgtaaatcagcatcatcgtctcatcctgtcaacatcaatcacttctgtctctacagagaaactccaccagatccagatgtttacacctggaggaggtgctgatgatgtcactgtccaacacaggccacacacacacactgacaggtccacatctggattaacactttattacatctggaatcagaaaagcttaaagagcattcagtgacagttcagcaggaatcagatcaacacagtgttcaggagtttattgatacaagatgaaggaaagttatcaaagagaacagaagtgacatcatcagccccgaccaatcatctgcactcgtttcctttgatgaggaagaaggttccagcagccacaccgagcagacccacagtcagacccagtccacagaacactgcaggtccaacaccgggcagagtcttctccacatcccagatcctggtcagtgggtccttcagggctggatgggacactgaacagctgtagaagtctccttgttggggggtgaagtccagtttggagaactggttgtaggttccgtctttgttgatgtaaggaacgttgacgctggttccttcagtcaccttctgtccgttcttggtccaggagaacttcacaggagcaggatagaaaccagtgacatgacagatcaggatgttcttcacttccagctccacctcgtctctggggtagatcatcggactggagggagcatctctctccggggggacgtccttgtaggcttgacgaactatatccaggtttgttttgcagacctgtagatcagcctcagcttgttgataagctccttcctggtaggtaatccctacaaagtcaggaacagtaaggactcctttcttgttcttgaagtctgcgtaccacttcacttcaccatccagaccgtacatcttctctccatcagaggctgaacagccagcgatactaa
>isotig00298|mhc class ii alpha antigen
agaggaagagtggatgttttattccagaggtggacactgaagctcagtgatgacttacatttcattcagactgctgtaacaaactgtgagctaacacactgtttcactcagtcagaccaaagatcacacacatgatgttcaacacaacgtcttcacaaacattacagcacatcagaatcatcagcaacatctgggagtttcactggaccagttcacagatgtttcatcactggttctgttcagagaagtcagagatcagatcagtgatggaggattaaacctgcagtcgctccatcagcccggagctacatcgggtctttagaccggttctgactgctcagctggtctgagctaggaccggactatagaatggatcctgttgcaccaacagaactaaacccagtctgaacttcagctggtctcagtgagaagaacccggtatgacccggtgtcagctgggacgtagaatgaaaagtgacccgtctgagtttaagagcagacgtcgacccggttggtgcaacgagaaactaacagggagtttagatcagttactgattcacgagtcggatcagaaccacatgaggctgatgatggattctataagtgacggaaggtttcacacatctggtcacgaaggtgtttaaataaaaggggcggagcctgcagagacgctgactcagcaccaacacacacttgactttgtctcctcgtctgtaaatcagcatcatcgtctcatcctgccaacatcacttctgtctctacagagaaactccaccagatccagatgtttacacctggaggaggtgctgatgatgtcactgtccaacacaggccacacacacacactgacaggtccacatctggattaacactttattacatctggaatcagaaaagcttaaagagcattcagtgacagttcagcaggaatcagatcaacacagtgttcaggagtttattgatacaagatgaaggaaagttatcaaagagaacagaagtgacatcatcagccccgaccaatcatctgcactcgtttcctttgatgaggaagaaggttccagcagccacaccgagcagacccacagtcagacccagtccacagaacactgcaggtccaacaccgggcagagtcttctccacatcccagatcctggtcagtgggtccttcagggctggatgggacactgaacagctgtagaagtctccttgttggggggtgaagtccagtttggagaactggttgtaggttccgtctttgttgatgtaaggaacgttgacgctggttccttcagtcaccttctgtccgttcttggtccaggagaacttcacaggagcaggatagaaaccagtgacatgacagatcaggatgttcttcacttccagctccacctcgtctctggggtagatcatcggactggagggagcatctctctccggggggacgtccttgtaggcttgacgaactatatccaggtttgttttgcagacctgtagatcagcctcagcttgttgataagctccttcctggtaggtaatccctacaaagtcaggaacagtaaggactcctttcttgttcttgaagtctgcgtaccacttcacttcaccatccagaccgtacatcttctctccatcagaggctgaacagccagcgatactaa
>isotig00299|mhc class ii alpha antigen
agaggaagagtggatgttttattccagaggtggacactgaagctcagtgatgacttacatttcattcagactgctgtaacaaactgtgagctaacacactgtttcacaaagatcacacacacgatgttcaacacaacgtcttcacaaacattacagcacatcagaatcatcagcaacatctgggagtttcactggaccagttcacagatgtttcatcactggttctgttcagagagaagtcagacatcagatcagtgatggaggattaaacctgcagtcgctccatcagctacaacgggtctttagactggtcctgactgctcagctggtctaagttaggaccggactatagaatggatcctgttgcaccaacagaactgaatccagtctgaacttcagccggtctcagtgagaagaacccggtgagaccgtcagctaagacgtagaatgaaaagtgaccgtctgactttaagcaggcgtcgacccggttggtgcaacgagaaactaacaggagtttagatcagttcctgattcatgagtcggatcagaaggtgtttaaataaaaggggcggagcctgcagacagtctgctgactcagcatcaacacacacttctctttgtctcctcgtctgtaaatcaggatcatcgtctcacttctgtctctacagagaaactccaccagatccagatgtttacacctggaggaggtgctgatgatgtcactgtccaacacaggccacacacacacactgacaggtccacatctggattaacactttattacatctggaatcagaaaagcttaaagagcattcagtgacagttcagcaggaatcagatcaacacagtgttcaggagtttattgatacaagatgaaggaaagttatcaaagagaacagaagtgacatcatcagccccgaccaatcatctgcactcgtttcctttgatgaggaagaaggttccagcagccacaccgagcagacccacagtcagacccagtccacagaacactgcaggtccaacaccgggcagagtcttctccacatcccagatcctggtcagtgggtccttcagggctggatgggacactgaacagctgtagaagtctccttgttggggggtgaagtccagtttggagaactggttgtaggttccgtctttgttgatgtaaggaacgttgacgctggttccttcagtcaccttctgtccgttcttggtccaggagaacttcacaggagcaggatagaaaccagtgacatgacagatcaggatgttcttcacttccagctccacctcgtctctggggtagatcatcggactggagggagcatctctctccggggggacgtccttgtaggcttgacgaactatatccaggtttgttttgcagacctgtagatcagcctcagcttgttgataagctccttcctggtaggtaatccctacaaagtcaggaacagtaaggactcctttcttgttcttgaagtctgcgtaccacttcacttcaccatccagaccgtacatcttctctccatcagaggctgaacagccagcgatactaa
>isotig00300|mhc class ii alpha antigen
ctgcagtcgctccatcaacccggagctacatcgggtctttagactggtcctgactgctcagctggtctgagtcaggaccagactatagaatggaccctgttgcaccaacaggactgaatccagtctgaacttcagctggtctcagtgagaagaacccagtgagaccgtcagctgggacgtagaatgaaaagtgacccgtctgagtttaagagcagacgtcgacccggttggtgcaacgagaaactaacagggagtttagatcagttactgattcacgagtcggatcagaaccacatgaggctgatgatggattctataagtgacggaaggtttcacacatctggtcacgaaggtgtttaaataaaaggggcggagcctgcagagacgctgactcagcaccaacacacacttgactttgtctcctcatctgtaaatcagcatcatcgtctcatcctgtcaacatcaatcacttctgtctctacagagaaactccaccagatccagatgtttacacctggaggaggtgctgatgatgtcactgtccaacacaggccacacacacacactgacaggtccacatctggattaacactttattacatctggaatcagaaaagcttaaagagcattcagtgacagttcagcaggaatcagatcaacacagtgttcaggagtttattgatacaagatgaaggaaagttatcaaagagaacagaagtgacatcatcagccccgaccaatcatctgcactcgtttcctttgatgaggaagaaggttccagcagccacaccgagcagacccacagtcagacccagtccacagaacactgcaggtccaacaccgggcagagtcttctccacatcccagatcctggtcagtgggtccttcagggctggatgggacactgaacagctgtagaagtctccttgttggggggtgaagtccagtttggagaactggttgtaggttccgtctttgttgatgtaaggaacgttgacgctggttccttcagtcaccttctgtccgttcttggtccaggagaacttcacaggagcaggatagaaaccagtgacatgacagatcaggatgttcttcacttccagctccacctcgtctctggggtagatgaccggactggagggagcatctgactccagggggaggtccttgtagattttacgatggatttccatgtttgatctgcaaatctgttgattagcctcagcttgttgataagctccttcctggtaggtaatccctacaaagtcaggaacagtaaggactcctttcttgttcttgaagtctgcgtaccacatcacttcaccatccagaccgtacaccatctctccatcagaggctgaacagccaacgacagcaatgtcctgatgaagaacgtcagctgagacacagaggacacaggagaggacgagaaccaccatcatcttcatcatcttcatcatcttcatcatcttcagcagcagctctctgtggaccagaaccagaaccagtctgtctctgtgaaccagtctgtctctgtcagcagtcctcctcagactgc
>isotig00301|mhc class ii alpha antigen
gtcgctccatcaacccggacgcgtacaacggggtctttagaccggtcctgactgctcagctggtctgaccagactatagaatggatcctgttgcaccaacagaactaaacccagtctgaacttcagctggtctcagtgagaagaacccagtgagaccgtcagctgggacgtagaatgaaaagtgacccgtctgagtttaagagcagacgtcgacccggttggtgcaacgagaaactaacagggagtttagatcagttactgattcacgagtcggatcagaaccacatgaggctgatgatggattctataagtgacggaaggtttcacacatctggtcacgaaggtgtttaaataaaaggggcggagcctgcagagacgctgactcagcaccaacacacacttgactttgtctcctcatctgtaaatcagcatcatcgtctcatcctgtcaacatcaatcacttctgtctctacagagaaactccaccagatccagatgtttacacctggaggaggtgctgatgatgtcactgtccaacacaggccacacacacacactgacaggtccacatctggattaacactttattacatctggaatcagaaaagcttaaagagcattcagtgacagttcagcaggaatcagatcaacacagtgttcaggagtttattgatacaagatgaaggaaagttatcaaagagaacagaagtgacatcatcagccccgaccaatcatctgcactcgtttcctttgatgaggaagaaggttccagcagccacaccgagcagacccacagtcagacccagtccacagaacactgcaggtccaacaccgggcagagtcttctccacatcccagatcctggtcagtgggtccttcagggctggatgggacactgaacagctgtagaagtctccttgttggggggtgaagtccagtttggagaactggttgtaggttccgtctttgttgatgtaaggaacgttgacgctggttccttcagtcaccttctgtccgttcttggtccaggagaacttcacaggagcaggatagaaaccagtgacatgacagatcaggatgttcttcacttccagctccacctcgtctctggggtagatgaccggactggagggagcatctgactccagggggaggtccttgtagattttacgatggatttccatgtttgatctgcaaatctgttgattagcctcagcttgttgataagctccttcctggtaggtaatccctacaaagtcaggaacagtaaggactcctttcttgttcttgaagtctgcgtaccacatcacttcaccatccagaccgtacaccatctctccatcagaggctgaacagccaacgacagcaatgtcctgatgaagaacgtcagctgagacacagaggacacaggagaggacgagaaccaccatcatcttcatcatcttcatcatcttcatcatcttcagcagcagctctctgtggaccagaaccagaaccagtctgtctctgtgaaccagtctgtctctgtcagcagtcctcctcagactgc
>isotig00302|mhc class ii alpha antigen
ctgcagtcgctccatcaacccggagctacatcgggtctttagactggtcctgactgctcagctggtctgagtcaggaccagactatagaatggaccctgttgcaccaacaggactgaatccagtctgaacttcagctggtctcagtgagaagaacccagtgagaccgtcagctgggacgtagaatgaaaagtgacccgtctgagtttaagagcagacgtcgacccggttggtgcaacgagaaactaacagggagtttagatcagttactgattcacgagtcggatcagaaccacatgaggctgatgatggattctataagtgacggaaggtttcacacatctggtcacgaaggtgtttaaataaaaggggcggagcctgcagagacgctgactcagcaccaacacacacttgactttgtctcctcgtctgtaaatcagcatcatcgtctcatcctgccaacatcacttctgtctctacagagaaactccaccagatccagatgtttacacctggaggaggtgctgatgatgtcactgtccaacacaggccacacacacacactgacaggtccacatctggattaacactttattacatctggaatcagaaaagcttaaagagcattcagtgacagttcagcaggaatcagatcaacacagtgttcaggagtttattgatacaagatgaaggaaagttatcaaagagaacagaagtgacatcatcagccccgaccaatcatctgcactcgtttcctttgatgaggaagaaggttccagcagccacaccgagcagacccacagtcagacccagtccacagaacactgcaggtccaacaccgggcagagtcttctccacatcccagatcctggtcagtgggtccttcagggctggatgggacactgaacagctgtagaagtctccttgttggggggtgaagtccagtttggagaactggttgtaggttccgtctttgttgatgtaaggaacgttgacgctggttccttcagtcaccttctgtccgttcttggtccaggagaacttcacaggagcaggatagaaaccagtgacatgacagatcaggatgttcttcacttccagctccacctcgtctctggggtagatgaccggactggagggagcatctgactccagggggaggtccttgtagattttacgatggatttccatgtttgatctgcaaatctgttgattagcctcagcttgttgataagctccttcctggtaggtaatccctacaaagtcaggaacagtaaggactcctttcttgttcttgaagtctgcgtaccacatcacttcaccatccagaccgtacaccatctctccatcagaggctgaacagccaacgacagcaatgtcctgatgaagaacgtcagctgagacacagaggacacaggagaggacgagaaccaccatcatcttcatcatcttcatcatcttcatcatcttcagcagcagctctctgtggaccagaaccagaaccagtctgtctctgtgaaccagtctgtctctgtcagcagtcctcctcagactgc
>isotig00303|mhc class ii alpha antigen
gtcgctccatcaacccggacgcgtacaacggggtctttagaccggtcctgactgctcagctggtctgaccagactatagaatggatcctgttgcaccaacagaactaaacccagtctgaacttcagctggtctcagtgagaagaacccagtgagaccgtcagctgggacgtagaatgaaaagtgacccgtctgagtttaagagcagacgtcgacccggttggtgcaacgagaaactaacagggagtttagatcagttactgattcacgagtcggatcagaaccacatgaggctgatgatggattctataagtgacggaaggtttcacacatctggtcacgaaggtgtttaaataaaaggggcggagcctgcagagacgctgactcagcaccaacacacacttgactttgtctcctcgtctgtaaatcagcatcatcgtctcatcctgccaacatcacttctgtctctacagagaaactccaccagatccagatgtttacacctggaggaggtgctgatgatgtcactgtccaacacaggccacacacacacactgacaggtccacatctggattaacactttattacatctggaatcagaaaagcttaaagagcattcagtgacagttcagcaggaatcagatcaacacagtgttcaggagtttattgatacaagatgaaggaaagttatcaaagagaacagaagtgacatcatcagccccgaccaatcatctgcactcgtttcctttgatgaggaagaaggttccagcagccacaccgagcagacccacagtcagacccagtccacagaacactgcaggtccaacaccgggcagagtcttctccacatcccagatcctggtcagtgggtccttcagggctggatgggacactgaacagctgtagaagtctccttgttggggggtgaagtccagtttggagaactggttgtaggttccgtctttgttgatgtaaggaacgttgacgctggttccttcagtcaccttctgtccgttcttggtccaggagaacttcacaggagcaggatagaaaccagtgacatgacagatcaggatgttcttcacttccagctccacctcgtctctggggtagatgaccggactggagggagcatctgactccagggggaggtccttgtagattttacgatggatttccatgtttgatctgcaaatctgttgattagcctcagcttgttgataagctccttcctggtaggtaatccctacaaagtcaggaacagtaaggactcctttcttgttcttgaagtctgcgtaccacatcacttcaccatccagaccgtacaccatctctccatcagaggctgaacagccaacgacagcaatgtcctgatgaagaacgtcagctgagacacagaggacacaggagaggacgagaaccaccatcatcttcatcatcttcatcatcttcatcatcttcagcagcagctctctgtggaccagaaccagaaccagtctgtctctgtgaaccagtctgtctctgtcagcagtcctcctcagactgc
>isotig00304|mhc class ii alpha antigen
ctgcagtcgctccatcaacccggagctacatcgggtctttagactggtcctgactgctcagctggtctgagtcaggaccagactatagaatggaccctgttgcaccaacaggactgaatccagtctgaacttcagctggtctcagtgagaagaacccagtgagaccgtcagctgggacgtagaatgaaaagtgacccgtctgagtttaagagcagacgtcgacccggttggtgcaacgagaaactaacagggagtttagatcagttactgattcacgagtcggatcagaaccacatgaggctgatgatggattctataagtgacggaaggtttcacacatctggtcacgaaggtgtttaaataaaaggggcggagcctgcagagacgctgactcagcaccaacacacacttgactttgtctcctcatctgtaaatcagcatcatcgtctcatcctgtcaacatcaatcacttctgtctctacagagaaactccaccagatccagatgtttacacctggaggaggtgctgatgatgtcactgtccaacacaggccacacacacacactgacaggtccacatctggattaacactttattacatctggaatcagaaaagcttaaagagcattcagtgacagttcagcaggaatcagatcaacacagtgttcaggagtttattgatacaagatgaaggaaagttatcaaagagaacagaagtgacatcatcagccccgaccaatcatctgcactcgtttcctttgatgaggaagaaggttccagcagccacaccgagcagacccacagtcagacccagtccacagaacactgcaggtccaacaccgggcagagtcttctccacatcccagatcctggtcagtgggtccttcagggctggatgggacactgaacagctgtagaagtctccttgttggggggtgaagtccagtttggagaactggttgtaggttccgtctttgttgatgtaaggaacgttgacgctggttccttcagtcaccttctgtccgttcttggtccaggagaacttcacaggagcaggatagaaaccagtgacatgacagatcaggatgttcttcacttccagctccacctcgtctctggggtagatcatcggactggagggagcatctctctccggggggacgtccttgaaggctttgcgagacagttccaggtttgatctgcagatctgttgattagcctcagcttgttgataagctccttcctggtaggtaatccctacaaagtcaggaacagtaaggactcctttcttgttcttgaagtctgcgtaccacatcacttcaccatccagaccgtacaccatctctccatcagaggctgaacagccaacgacagcaatgtcctgatgaagaacgtcagctgagacacagaggacacaggagaggacgagaaccaccatcatcttcatcatcttcatcatcttcatcatcttcagcagcagctctctgtggaccagaaccagaaccagtctgtctctgtgaaccagtctgtctctgtcagcagtcctcctcagactgc
>isotig00305|mhc class ii alpha antigen
gtcgctccatcaacccggacgcgtacaacggggtctttagaccggtcctgactgctcagctggtctgaccagactatagaatggatcctgttgcaccaacagaactaaacccagtctgaacttcagctggtctcagtgagaagaacccagtgagaccgtcagctgggacgtagaatgaaaagtgacccgtctgagtttaagagcagacgtcgacccggttggtgcaacgagaaactaacagggagtttagatcagttactgattcacgagtcggatcagaaccacatgaggctgatgatggattctataagtgacggaaggtttcacacatctggtcacgaaggtgtttaaataaaaggggcggagcctgcagagacgctgactcagcaccaacacacacttgactttgtctcctcatctgtaaatcagcatcatcgtctcatcctgtcaacatcaatcacttctgtctctacagagaaactccaccagatccagatgtttacacctggaggaggtgctgatgatgtcactgtccaacacaggccacacacacacactgacaggtccacatctggattaacactttattacatctggaatcagaaaagcttaaagagcattcagtgacagttcagcaggaatcagatcaacacagtgttcaggagtttattgatacaagatgaaggaaagttatcaaagagaacagaagtgacatcatcagccccgaccaatcatctgcactcgtttcctttgatgaggaagaaggttccagcagccacaccgagcagacccacagtcagacccagtccacagaacactgcaggtccaacaccgggcagagtcttctccacatcccagatcctggtcagtgggtccttcagggctggatgggacactgaacagctgtagaagtctccttgttggggggtgaagtccagtttggagaactggttgtaggttccgtctttgttgatgtaaggaacgttgacgctggttccttcagtcaccttctgtccgttcttggtccaggagaacttcacaggagcaggatagaaaccagtgacatgacagatcaggatgttcttcacttccagctccacctcgtctctggggtagatcatcggactggagggagcatctctctccggggggacgtccttgaaggctttgcgagacagttccaggtttgatctgcagatctgttgattagcctcagcttgttgataagctccttcctggtaggtaatccctacaaagtcaggaacagtaaggactcctttcttgttcttgaagtctgcgtaccacatcacttcaccatccagaccgtacaccatctctccatcagaggctgaacagccaacgacagcaatgtcctgatgaagaacgtcagctgagacacagaggacacaggagaggacgagaaccaccatcatcttcatcatcttcatcatcttcatcatcttcagcagcagctctctgtggaccagaaccagaaccagtctgtctctgtgaaccagtctgtctctgtcagcagtcctcctcagactgc
>isotig00306|mhc class ii alpha antigen
ctgcagtcgctccatcaacccggagctacatcgggtctttagactggtcctgactgctcagctggtctgagtcaggaccagactatagaatggaccctgttgcaccaacaggactgaatccagtctgaacttcagctggtctcagtgagaagaacccagtgagaccgtcagctgggacgtagaatgaaaagtgacccgtctgagtttaagagcagacgtcgacccggttggtgcaacgagaaactaacagggagtttagatcagttactgattcacgagtcggatcagaaccacatgaggctgatgatggattctataagtgacggaaggtttcacacatctggtcacgaaggtgtttaaataaaaggggcggagcctgcagagacgctgactcagcaccaacacacacttgactttgtctcctcgtctgtaaatcagcatcatcgtctcatcctgccaacatcacttctgtctctacagagaaactccaccagatccagatgtttacacctggaggaggtgctgatgatgtcactgtccaacacaggccacacacacacactgacaggtccacatctggattaacactttattacatctggaatcagaaaagcttaaagagcattcagtgacagttcagcaggaatcagatcaacacagtgttcaggagtttattgatacaagatgaaggaaagttatcaaagagaacagaagtgacatcatcagccccgaccaatcatctgcactcgtttcctttgatgaggaagaaggttccagcagccacaccgagcagacccacagtcagacccagtccacagaacactgcaggtccaacaccgggcagagtcttctccacatcccagatcctggtcagtgggtccttcagggctggatgggacactgaacagctgtagaagtctccttgttggggggtgaagtccagtttggagaactggttgtaggttccgtctttgttgatgtaaggaacgttgacgctggttccttcagtcaccttctgtccgttcttggtccaggagaacttcacaggagcaggatagaaaccagtgacatgacagatcaggatgttcttcacttccagctccacctcgtctctggggtagatcatcggactggagggagcatctctctccggggggacgtccttgaaggctttgcgagacagttccaggtttgatctgcagatctgttgattagcctcagcttgttgataagctccttcctggtaggtaatccctacaaagtcaggaacagtaaggactcctttcttgttcttgaagtctgcgtaccacatcacttcaccatccagaccgtacaccatctctccatcagaggctgaacagccaacgacagcaatgtcctgatgaagaacgtcagctgagacacagaggacacaggagaggacgagaaccaccatcatcttcatcatcttcatcatcttcatcatcttcagcagcagctctctgtggaccagaaccagaaccagtctgtctctgtgaaccagtctgtctctgtcagcagtcctcctcagactgc
>isotig00307|mhc class ii alpha antigen
gtcgctccatcaacccggacgcgtacaacggggtctttagaccggtcctgactgctcagctggtctgaccagactatagaatggatcctgttgcaccaacagaactaaacccagtctgaacttcagctggtctcagtgagaagaacccagtgagaccgtcagctgggacgtagaatgaaaagtgacccgtctgagtttaagagcagacgtcgacccggttggtgcaacgagaaactaacagggagtttagatcagttactgattcacgagtcggatcagaaccacatgaggctgatgatggattctataagtgacggaaggtttcacacatctggtcacgaaggtgtttaaataaaaggggcggagcctgcagagacgctgactcagcaccaacacacacttgactttgtctcctcgtctgtaaatcagcatcatcgtctcatcctgccaacatcacttctgtctctacagagaaactccaccagatccagatgtttacacctggaggaggtgctgatgatgtcactgtccaacacaggccacacacacacactgacaggtccacatctggattaacactttattacatctggaatcagaaaagcttaaagagcattcagtgacagttcagcaggaatcagatcaacacagtgttcaggagtttattgatacaagatgaaggaaagttatcaaagagaacagaagtgacatcatcagccccgaccaatcatctgcactcgtttcctttgatgaggaagaaggttccagcagccacaccgagcagacccacagtcagacccagtccacagaacactgcaggtccaacaccgggcagagtcttctccacatcccagatcctggtcagtgggtccttcagggctggatgggacactgaacagctgtagaagtctccttgttggggggtgaagtccagtttggagaactggttgtaggttccgtctttgttgatgtaaggaacgttgacgctggttccttcagtcaccttctgtccgttcttggtccaggagaacttcacaggagcaggatagaaaccagtgacatgacagatcaggatgttcttcacttccagctccacctcgtctctggggtagatcatcggactggagggagcatctctctccggggggacgtccttgaaggctttgcgagacagttccaggtttgatctgcagatctgttgattagcctcagcttgttgataagctccttcctggtaggtaatccctacaaagtcaggaacagtaaggactcctttcttgttcttgaagtctgcgtaccacatcacttcaccatccagaccgtacaccatctctccatcagaggctgaacagccaacgacagcaatgtcctgatgaagaacgtcagctgagacacagaggacacaggagaggacgagaaccaccatcatcttcatcatcttcatcatcttcatcatcttcagcagcagctctctgtggaccagaaccagaaccagtctgtctctgtgaaccagtctgtctctgtcagcagtcctcctcagactgc
>isotig00308|mhc class ii alpha antigen
ctgcagtcgctccatcaacccggagctacatcgggtctttagactggtcctgactgctcagctggtctgagtcaggaccagactatagaatggaccctgttgcaccaacaggactgaatccagtctgaacttcagctggtctcagtgagaagaacccagtgagaccgtcagctgggacgtagaatgaaaagtgacccgtctgagtttaagagcagacgtcgacccggttggtgcaacgagaaactaacagggagtttagatcagttactgattcacgagtcggatcagaaccacatgaggctgatgatggattctataagtgacggaaggtttcacacatctggtcacgaaggtgtttaaataaaaggggcggagcctgcagagacgctgactcagcaccaacacacacttgactttgtctcctcatctgtaaatcagcatcatcgtctcatcctgtcaacatcaatcacttctgtctctacagagaaactccaccagatccagatgtttacacctggaggaggtgctgatgatgtcactgtccaacacaggccacacacacacactgacaggtccacatctggattaacactttattacatctggaatcagaaaagcttaaagagcattcagtgacagttcagcaggaatcagatcaacacagtgttcaggagtttattgatacaagatgaaggaaagttatcaaagagaacagaagtgacatcatcagccccgaccaatcatctgcactcgtttcctttgatgaggaagaaggttccagcagccacaccgagcagacccacagtcagacccagtccacagaacactgcaggtccaacaccgggcagagtcttctccacatcccagatcctggtcagtgggtccttcagggctggatgggacactgaacagctgtagaagtctccttgttggggggtgaagtccagtttggagaactggttgtaggttccgtctttgttgatgttaggaacgttgacgctggttccttcagtcacgctctttccgttcttggtccaggagaacttcacaggagcaggaaagaaaccagtcacatgacagatcaggacgttcttcacttccagctccacgttgtctctggggtagatcatcggactggagggagcatctgactctgggggggggtccttcaaggctttacgaactgtatccaggtttgttttgcagagctgcagctcagaaacagcttgttgataaattccttccacgtagcgaaaccctacaaagtcaggaacagggtagactcctttcttgttcttgaagtctgcgtaccacttcacttcaccatccagaccgtacatgctctctccatcagaggctgaacagccagtgacactaatgtcctgatgaagaacgtcagctgagacacagaggacacaggagaggacgaggaccaccatcatcttcatcatcttcatcatcttcagcagcagctctctgtggaccagaaccagaaccagtctgtctctgtgaaccagtctgtctctgtcagcagtcctcctcagactgc
>isotig00309|mhc class ii alpha antigen
ctgcagtcgctccatcaacccggagctacatcgggtctttagactggtcctgactgctcagctggtctgagtcaggaccagactatagaatggaccctgttgcaccaacaggactgaatccagtctgaacttcagctggtctcagtgagaagaacccagtgagaccgtcagctgggacgtagaatgaaaagtgacccgtctgagtttaagagcagacgtcgacccggttggtgcaacgagaaactaacagggagtttagatcagttactgattcacgagtcggatcagaaccacatgaggctgatgatggattctataagtgacggaaggtttcacacatctggtcacgaaggtgtttaaataaaaggggcggagcctgcagagacgctgactcagcaccaacacacacttgactttgtctcctcatctgtaaatcagcatcatcgtctcatcctgtcaacatcaatcacttctgtctctacagagaaactccaccagatccagatgtttacacctggaggaggtgctgatgatgtcactgtccaacacaggccacacacacacactgacaggtccacatctggattaacactttattacatctggaatcagaaaagcttaaagagcattcagtgacagttcagcaggaatcagatcaacacagtgttcaggagtttattgatacaagatgaaggaaagttatcaaagagaacagaagtgacatcatcagccccgaccaatcatctgcactcgtttcctttgatgaggaagaaggttccagcagccacaccgagcagacccacagtcagacccagtccacagaacactgcaggtccaacaccgggcagagtcttctccacatcccagatcctggtcagtgggtccttcagggctggatgggacactgaacagctgtagaagtctccttgttggggggtgaagtccagtttggagaactggttgtaggttccgtctttgttgatgttaggaacgttgacgctggttccttcagtcacgctctttccgttcttggtccaggagaacttcacaggagcaggaaagaaaccagtcacatgacagatcaggacgttcttcacttccagctccacgttgtctctggggtagatcatcggactggagggagcatctgactctggggggaagtccttcatgactttacgagcagtttccaggtttgttttgcagacctgcagctcagcctcagcactttgataagttccttcctggtagcgaaaccctacaaagtcaggaacaggctcgactcctttcttgttcttgtagtctgcgtaccactttacttcaccatccagaccgtacatgacctctccatcagaggctgaacagccagtgatactaatgtcctgatgaagaacgtcagctgagacacagaggacacaggagaggacgaggaccaccatcatcttcatcatcttcatcatcttcagcagcagctctctgtggaccagaaccagaaccagtctgtctctgtgaaccagtctgtctctgtcagcagtcctcctcagactgc
>isotig00310|mhc class ii alpha antigen
gtcgctccatcaacccggacgcgtacaacggggtctttagaccggtcctgactgctcagctggtctgaccagactatagaatggatcctgttgcaccaacagaactaaacccagtctgaacttcagctggtctcagtgagaagaacccagtgagaccgtcagctgggacgtagaatgaaaagtgacccgtctgagtttaagagcagacgtcgacccggttggtgcaacgagaaactaacagggagtttagatcagttactgattcacgagtcggatcagaaccacatgaggctgatgatggattctataagtgacggaaggtttcacacatctggtcacgaaggtgtttaaataaaaggggcggagcctgcagagacgctgactcagcaccaacacacacttgactttgtctcctcatctgtaaatcagcatcatcgtctcatcctgtcaacatcaatcacttctgtctctacagagaaactccaccagatccagatgtttacacctggaggaggtgctgatgatgtcactgtccaacacaggccacacacacacactgacaggtccacatctggattaacactttattacatctggaatcagaaaagcttaaagagcattcagtgacagttcagcaggaatcagatcaacacagtgttcaggagtttattgatacaagatgaaggaaagttatcaaagagaacagaagtgacatcatcagccccgaccaatcatctgcactcgtttcctttgatgaggaagaaggttccagcagccacaccgagcagacccacagtcagacccagtccacagaacactgcaggtccaacaccgggcagagtcttctccacatcccagatcctggtcagtgggtccttcagggctggatgggacactgaacagctgtagaagtctccttgttggggggtgaagtccagtttggagaactggttgtaggttccgtctttgttgatgttaggaacgttgacgctggttccttcagtcacgctctttccgttcttggtccaggagaacttcacaggagcaggaaagaaaccagtcacatgacagatcaggacgttcttcacttccagctccacgttgtctctggggtagatcatcggactggagggagcatctgactctgggggggggtccttcaaggctttacgaactgtatccaggtttgttttgcagagctgcagctcagaaacagcttgttgataaattccttccacgtagcgaaaccctacaaagtcaggaacagggtagactcctttcttgttcttgaagtctgcgtaccacttcacttcaccatccagaccgtacatgctctctccatcagaggctgaacagccagtgacactaatgtcctgatgaagaacgtcagctgagacacagaggacacaggagaggacgaggaccaccatcatcttcatcatcttcatcatcttcagcagcagctctctgtggaccagaaccagaaccagtctgtctctgtgaaccagtctgtctctgtcagcagtcctcctcagactgc
>isotig00311|mhc class ii alpha antigen
gtcgctccatcaacccggacgcgtacaacggggtctttagaccggtcctgactgctcagctggtctgaccagactatagaatggatcctgttgcaccaacagaactaaacccagtctgaacttcagctggtctcagtgagaagaacccagtgagaccgtcagctgggacgtagaatgaaaagtgacccgtctgagtttaagagcagacgtcgacccggttggtgcaacgagaaactaacagggagtttagatcagttactgattcacgagtcggatcagaaccacatgaggctgatgatggattctataagtgacggaaggtttcacacatctggtcacgaaggtgtttaaataaaaggggcggagcctgcagagacgctgactcagcaccaacacacacttgactttgtctcctcatctgtaaatcagcatcatcgtctcatcctgtcaacatcaatcacttctgtctctacagagaaactccaccagatccagatgtttacacctggaggaggtgctgatgatgtcactgtccaacacaggccacacacacacactgacaggtccacatctggattaacactttattacatctggaatcagaaaagcttaaagagcattcagtgacagttcagcaggaatcagatcaacacagtgttcaggagtttattgatacaagatgaaggaaagttatcaaagagaacagaagtgacatcatcagccccgaccaatcatctgcactcgtttcctttgatgaggaagaaggttccagcagccacaccgagcagacccacagtcagacccagtccacagaacactgcaggtccaacaccgggcagagtcttctccacatcccagatcctggtcagtgggtccttcagggctggatgggacactgaacagctgtagaagtctccttgttggggggtgaagtccagtttggagaactggttgtaggttccgtctttgttgatgttaggaacgttgacgctggttccttcagtcacgctctttccgttcttggtccaggagaacttcacaggagcaggaaagaaaccagtcacatgacagatcaggacgttcttcacttccagctccacgttgtctctggggtagatcatcggactggagggagcatctgactctggggggaagtccttcatgactttacgagcagtttccaggtttgttttgcagacctgcagctcagcctcagcactttgataagttccttcctggtagcgaaaccctacaaagtcaggaacaggctcgactcctttcttgttcttgtagtctgcgtaccactttacttcaccatccagaccgtacatgacctctccatcagaggctgaacagccagtgatactaatgtcctgatgaagaacgtcagctgagacacagaggacacaggagaggacgaggaccaccatcatcttcatcatcttcatcatcttcagcagcagctctctgtggaccagaaccagaaccagtctgtctctgtgaaccagtctgtctctgtcagcagtcctcctcagactgc
>isotig00312|mhc class ii alpha antigen
ctgcagtcgctccatcaacccggagctacatcgggtctttagactggtcctgactgctcagctggtctgagtcaggaccagactatagaatggaccctgttgcaccaacaggactgaatccagtctgaacttcagctggtctcagtgagaagaacccagtgagaccgtcagctgggacgtagaatgaaaagtgacccgtctgagtttaagagcagacgtcgacccggttggtgcaacgagaaactaacagggagtttagatcagttactgattcacgagtcggatcagaaccacatgaggctgatgatggattctataagtgacggaaggtttcacacatctggtcacgaaggtgtttaaataaaaggggcggagcctgcagagacgctgactcagcaccaacacacacttgactttgtctcctcgtctgtaaatcagcatcatcgtctcatcctgccaacatcacttctgtctctacagagaaactccaccagatccagatgtttacacctggaggaggtgctgatgatgtcactgtccaacacaggccacacacacacactgacaggtccacatctggattaacactttattacatctggaatcagaaaagcttaaagagcattcagtgacagttcagcaggaatcagatcaacacagtgttcaggagtttattgatacaagatgaaggaaagttatcaaagagaacagaagtgacatcatcagccccgaccaatcatctgcactcgtttcctttgatgaggaagaaggttccagcagccacaccgagcagacccacagtcagacccagtccacagaacactgcaggtccaacaccgggcagagtcttctccacatcccagatcctggtcagtgggtccttcagggctggatgggacactgaacagctgtagaagtctccttgttggggggtgaagtccagtttggagaactggttgtaggttccgtctttgttgatgttaggaacgttgacgctggttccttcagtcacgctctttccgttcttggtccaggagaacttcacaggagcaggaaagaaaccagtcacatgacagatcaggacgttcttcacttccagctccacgttgtctctggggtagatcatcggactggagggagcatctgactctgggggggggtccttcaaggctttacgaactgtatccaggtttgttttgcagagctgcagctcagaaacagcttgttgataaattccttccacgtagcgaaaccctacaaagtcaggaacagggtagactcctttcttgttcttgaagtctgcgtaccacttcacttcaccatccagaccgtacatgctctctccatcagaggctgaacagccagtgacactaatgtcctgatgaagaacgtcagctgagacacagaggacacaggagaggacgaggaccaccatcatcttcatcatcttcatcatcttcagcagcagctctctgtggaccagaaccagaaccagtctgtctctgtgaaccagtctgtctctgtcagcagtcctcctcagactgc
>isotig00313|mhc class ii alpha antigen
ctgcagtcgctccatcaacccggagctacatcgggtctttagactggtcctgactgctcagctggtctgagtcaggaccagactatagaatggaccctgttgcaccaacaggactgaatccagtctgaacttcagctggtctcagtgagaagaacccagtgagaccgtcagctgggacgtagaatgaaaagtgacccgtctgagtttaagagcagacgtcgacccggttggtgcaacgagaaactaacagggagtttagatcagttactgattcacgagtcggatcagaaccacatgaggctgatgatggattctataagtgacggaaggtttcacacatctggtcacgaaggtgtttaaataaaaggggcggagcctgcagagacgctgactcagcaccaacacacacttgactttgtctcctcgtctgtaaatcagcatcatcgtctcatcctgccaacatcacttctgtctctacagagaaactccaccagatccagatgtttacacctggaggaggtgctgatgatgtcactgtccaacacaggccacacacacacactgacaggtccacatctggattaacactttattacatctggaatcagaaaagcttaaagagcattcagtgacagttcagcaggaatcagatcaacacagtgttcaggagtttattgatacaagatgaaggaaagttatcaaagagaacagaagtgacatcatcagccccgaccaatcatctgcactcgtttcctttgatgaggaagaaggttccagcagccacaccgagcagacccacagtcagacccagtccacagaacactgcaggtccaacaccgggcagagtcttctccacatcccagatcctggtcagtgggtccttcagggctggatgggacactgaacagctgtagaagtctccttgttggggggtgaagtccagtttggagaactggttgtaggttccgtctttgttgatgttaggaacgttgacgctggttccttcagtcacgctctttccgttcttggtccaggagaacttcacaggagcaggaaagaaaccagtcacatgacagatcaggacgttcttcacttccagctccacgttgtctctggggtagatcatcggactggagggagcatctgactctggggggaagtccttcatgactttacgagcagtttccaggtttgttttgcagacctgcagctcagcctcagcactttgataagttccttcctggtagcgaaaccctacaaagtcaggaacaggctcgactcctttcttgttcttgtagtctgcgtaccactttacttcaccatccagaccgtacatgacctctccatcagaggctgaacagccagtgatactaatgtcctgatgaagaacgtcagctgagacacagaggacacaggagaggacgaggaccaccatcatcttcatcatcttcatcatcttcagcagcagctctctgtggaccagaaccagaaccagtctgtctctgtgaaccagtctgtctctgtcagcagtcctcctcagactgc
>isotig00314|mhc class ii alpha antigen
gtcgctccatcaacccggacgcgtacaacggggtctttagaccggtcctgactgctcagctggtctgaccagactatagaatggatcctgttgcaccaacagaactaaacccagtctgaacttcagctggtctcagtgagaagaacccagtgagaccgtcagctgggacgtagaatgaaaagtgacccgtctgagtttaagagcagacgtcgacccggttggtgcaacgagaaactaacagggagtttagatcagttactgattcacgagtcggatcagaaccacatgaggctgatgatggattctataagtgacggaaggtttcacacatctggtcacgaaggtgtttaaataaaaggggcggagcctgcagagacgctgactcagcaccaacacacacttgactttgtctcctcgtctgtaaatcagcatcatcgtctcatcctgccaacatcacttctgtctctacagagaaactccaccagatccagatgtttacacctggaggaggtgctgatgatgtcactgtccaacacaggccacacacacacactgacaggtccacatctggattaacactttattacatctggaatcagaaaagcttaaagagcattcagtgacagttcagcaggaatcagatcaacacagtgttcaggagtttattgatacaagatgaaggaaagttatcaaagagaacagaagtgacatcatcagccccgaccaatcatctgcactcgtttcctttgatgaggaagaaggttccagcagccacaccgagcagacccacagtcagacccagtccacagaacactgcaggtccaacaccgggcagagtcttctccacatcccagatcctggtcagtgggtccttcagggctggatgggacactgaacagctgtagaagtctccttgttggggggtgaagtccagtttggagaactggttgtaggttccgtctttgttgatgttaggaacgttgacgctggttccttcagtcacgctctttccgttcttggtccaggagaacttcacaggagcaggaaagaaaccagtcacatgacagatcaggacgttcttcacttccagctccacgttgtctctggggtagatcatcggactggagggagcatctgactctgggggggggtccttcaaggctttacgaactgtatccaggtttgttttgcagagctgcagctcagaaacagcttgttgataaattccttccacgtagcgaaaccctacaaagtcaggaacagggtagactcctttcttgttcttgaagtctgcgtaccacttcacttcaccatccagaccgtacatgctctctccatcagaggctgaacagccagtgacactaatgtcctgatgaagaacgtcagctgagacacagaggacacaggagaggacgaggaccaccatcatcttcatcatcttcatcatcttcagcagcagctctctgtggaccagaaccagaaccagtctgtctctgtgaaccagtctgtctctgtcagcagtcctcctcagactgc
>isotig00315|mhc class ii alpha antigen
gtcgctccatcaacccggacgcgtacaacggggtctttagaccggtcctgactgctcagctggtctgaccagactatagaatggatcctgttgcaccaacagaactaaacccagtctgaacttcagctggtctcagtgagaagaacccagtgagaccgtcagctgggacgtagaatgaaaagtgacccgtctgagtttaagagcagacgtcgacccggttggtgcaacgagaaactaacagggagtttagatcagttactgattcacgagtcggatcagaaccacatgaggctgatgatggattctataagtgacggaaggtttcacacatctggtcacgaaggtgtttaaataaaaggggcggagcctgcagagacgctgactcagcaccaacacacacttgactttgtctcctcgtctgtaaatcagcatcatcgtctcatcctgccaacatcacttctgtctctacagagaaactccaccagatccagatgtttacacctggaggaggtgctgatgatgtcactgtccaacacaggccacacacacacactgacaggtccacatctggattaacactttattacatctggaatcagaaaagcttaaagagcattcagtgacagttcagcaggaatcagatcaacacagtgttcaggagtttattgatacaagatgaaggaaagttatcaaagagaacagaagtgacatcatcagccccgaccaatcatctgcactcgtttcctttgatgaggaagaaggttccagcagccacaccgagcagacccacagtcagacccagtccacagaacactgcaggtccaacaccgggcagagtcttctccacatcccagatcctggtcagtgggtccttcagggctggatgggacactgaacagctgtagaagtctccttgttggggggtgaagtccagtttggagaactggttgtaggttccgtctttgttgatgttaggaacgttgacgctggttccttcagtcacgctctttccgttcttggtccaggagaacttcacaggagcaggaaagaaaccagtcacatgacagatcaggacgttcttcacttccagctccacgttgtctctggggtagatcatcggactggagggagcatctgactctggggggaagtccttcatgactttacgagcagtttccaggtttgttttgcagacctgcagctcagcctcagcactttgataagttccttcctggtagcgaaaccctacaaagtcaggaacaggctcgactcctttcttgttcttgtagtctgcgtaccactttacttcaccatccagaccgtacatgacctctccatcagaggctgaacagccagtgatactaatgtcctgatgaagaacgtcagctgagacacagaggacacaggagaggacgaggaccaccatcatcttcatcatcttcatcatcttcagcagcagctctctgtggaccagaaccagaaccagtctgtctctgtgaaccagtctgtctctgtcagcagtcctcctcagactgc
>isotig00316|mhc class ii alpha antigen
ctgcagtcgctccatcaacccggagctacatcgggtctttagactggtcctgactgctcagctggtctgagtcaggaccagactatagaatggaccctgttgcaccaacaggactgaatccagtctgaacttcagctggtctcagtgagaagaacccagtgagaccgtcagctgggacgtagaatgaaaagtgacccgtctgagtttaagagcagacgtcgacccggttggtgcaacgagaaactaacagggagtttagatcagttactgattcacgagtcggatcagaaccacatgaggctgatgatggattctataagtgacggaaggtttcacacatctggtcacgaaggtgtttaaataaaaggggcggagcctgcagagacgctgactcagcaccaacacacacttgactttgtctcctcatctgtaaatcagcatcatcgtctcatcctgtcaacatcaatcacttctgtctctacagagaaactccaccagatccagatgtttacacctggaggaggtgctgatgatgtcactgtccaacacaggccacacacacacactgacaggtccacatctggattaacactttattacatctggaatcagaaaagcttaaagagcattcagtgacagttcagcaggaatcagatcaacacagtgttcaggagtttattgatacaagatgaaggaaagttatcaaagagaacagaagtgacatcatcagccccgaccaatcatctgcactcgtttcctttgatgaggaagaaggttccagcagccacaccgagcagacccacagtcagacccagtccacagaacactgcaggtccaacaccgggcagagtcttctccacatcccagatcctggtcagtgggtccttcagggctggatgggacactgaacagctgtagaagtctccttgttggggggtgaagtccagtttggagaactggttgtaggttccgtctttgttgatgtaaggaacgttgacgctggttccttcagtcaccttctgtccgttcttggtccaggagaacttcacaggagcaggatagaaaccagtgacatgacagatcaggatgttcttcacttccagctccacctcgtctctggggtagatgaccggactggagggagcatctgactccagggggaggtccttgtagattttacgatggatttccatgtttgatctgcaaatctgttgattagcctcagcttgttgataagttccttcctcgtaggtaatccctacaaagtcaggaacaggctcgactcctttcttgttcttgaagtctgcgtaccacatcacttcaccatccagaccgtacatctcctctccatcagaggctgaacagccaaggacatgaatgtcctgatgaagaacttcagctgagacacagaggacacaggagaggacgaggaccaccatcatcttcatcatcttcatcatcttcagcagctctctgtggaccagaaccagaaccagtctgtctctgtgaaccagtctgtctctgtcagcagtcctcctcagactgc
>isotig00317|mhc class ii alpha antigen
gtcgctccatcaacccggacgcgtacaacggggtctttagaccggtcctgactgctcagctggtctgaccagactatagaatggatcctgttgcaccaacagaactaaacccagtctgaacttcagctggtctcagtgagaagaacccagtgagaccgtcagctgggacgtagaatgaaaagtgacccgtctgagtttaagagcagacgtcgacccggttggtgcaacgagaaactaacagggagtttagatcagttactgattcacgagtcggatcagaaccacatgaggctgatgatggattctataagtgacggaaggtttcacacatctggtcacgaaggtgtttaaataaaaggggcggagcctgcagagacgctgactcagcaccaacacacacttgactttgtctcctcatctgtaaatcagcatcatcgtctcatcctgtcaacatcaatcacttctgtctctacagagaaactccaccagatccagatgtttacacctggaggaggtgctgatgatgtcactgtccaacacaggccacacacacacactgacaggtccacatctggattaacactttattacatctggaatcagaaaagcttaaagagcattcagtgacagttcagcaggaatcagatcaacacagtgttcaggagtttattgatacaagatgaaggaaagttatcaaagagaacagaagtgacatcatcagccccgaccaatcatctgcactcgtttcctttgatgaggaagaaggttccagcagccacaccgagcagacccacagtcagacccagtccacagaacactgcaggtccaacaccgggcagagtcttctccacatcccagatcctggtcagtgggtccttcagggctggatgggacactgaacagctgtagaagtctccttgttggggggtgaagtccagtttggagaactggttgtaggttccgtctttgttgatgtaaggaacgttgacgctggttccttcagtcaccttctgtccgttcttggtccaggagaacttcacaggagcaggatagaaaccagtgacatgacagatcaggatgttcttcacttccagctccacctcgtctctggggtagatgaccggactggagggagcatctgactccagggggaggtccttgtagattttacgatggatttccatgtttgatctgcaaatctgttgattagcctcagcttgttgataagttccttcctcgtaggtaatccctacaaagtcaggaacaggctcgactcctttcttgttcttgaagtctgcgtaccacatcacttcaccatccagaccgtacatctcctctccatcagaggctgaacagccaaggacatgaatgtcctgatgaagaacttcagctgagacacagaggacacaggagaggacgaggaccaccatcatcttcatcatcttcatcatcttcagcagctctctgtggaccagaaccagaaccagtctgtctctgtgaaccagtctgtctctgtcagcagtcctcctcagactgc
>isotig00318|mhc class ii alpha antigen
ctgcagtcgctccatcaacccggagctacatcgggtctttagactggtcctgactgctcagctggtctgagtcaggaccagactatagaatggaccctgttgcaccaacaggactgaatccagtctgaacttcagctggtctcagtgagaagaacccagtgagaccgtcagctgggacgtagaatgaaaagtgacccgtctgagtttaagagcagacgtcgacccggttggtgcaacgagaaactaacagggagtttagatcagttactgattcacgagtcggatcagaaccacatgaggctgatgatggattctataagtgacggaaggtttcacacatctggtcacgaaggtgtttaaataaaaggggcggagcctgcagagacgctgactcagcaccaacacacacttgactttgtctcctcgtctgtaaatcagcatcatcgtctcatcctgccaacatcacttctgtctctacagagaaactccaccagatccagatgtttacacctggaggaggtgctgatgatgtcactgtccaacacaggccacacacacacactgacaggtccacatctggattaacactttattacatctggaatcagaaaagcttaaagagcattcagtgacagttcagcaggaatcagatcaacacagtgttcaggagtttattgatacaagatgaaggaaagttatcaaagagaacagaagtgacatcatcagccccgaccaatcatctgcactcgtttcctttgatgaggaagaaggttccagcagccacaccgagcagacccacagtcagacccagtccacagaacactgcaggtccaacaccgggcagagtcttctccacatcccagatcctggtcagtgggtccttcagggctggatgggacactgaacagctgtagaagtctccttgttggggggtgaagtccagtttggagaactggttgtaggttccgtctttgttgatgtaaggaacgttgacgctggttccttcagtcaccttctgtccgttcttggtccaggagaacttcacaggagcaggatagaaaccagtgacatgacagatcaggatgttcttcacttccagctccacctcgtctctggggtagatgaccggactggagggagcatctgactccagggggaggtccttgtagattttacgatggatttccatgtttgatctgcaaatctgttgattagcctcagcttgttgataagttccttcctcgtaggtaatccctacaaagtcaggaacaggctcgactcctttcttgttcttgaagtctgcgtaccacatcacttcaccatccagaccgtacatctcctctccatcagaggctgaacagccaaggacatgaatgtcctgatgaagaacttcagctgagacacagaggacacaggagaggacgaggaccaccatcatcttcatcatcttcatcatcttcagcagctctctgtggaccagaaccagaaccagtctgtctctgtgaaccagtctgtctctgtcagcagtcctcctcagactgc
>isotig00319|mhc class ii alpha antigen
gtcgctccatcaacccggacgcgtacaacggggtctttagaccggtcctgactgctcagctggtctgaccagactatagaatggatcctgttgcaccaacagaactaaacccagtctgaacttcagctggtctcagtgagaagaacccagtgagaccgtcagctgggacgtagaatgaaaagtgacccgtctgagtttaagagcagacgtcgacccggttggtgcaacgagaaactaacagggagtttagatcagttactgattcacgagtcggatcagaaccacatgaggctgatgatggattctataagtgacggaaggtttcacacatctggtcacgaaggtgtttaaataaaaggggcggagcctgcagagacgctgactcagcaccaacacacacttgactttgtctcctcgtctgtaaatcagcatcatcgtctcatcctgccaacatcacttctgtctctacagagaaactccaccagatccagatgtttacacctggaggaggtgctgatgatgtcactgtccaacacaggccacacacacacactgacaggtccacatctggattaacactttattacatctggaatcagaaaagcttaaagagcattcagtgacagttcagcaggaatcagatcaacacagtgttcaggagtttattgatacaagatgaaggaaagttatcaaagagaacagaagtgacatcatcagccccgaccaatcatctgcactcgtttcctttgatgaggaagaaggttccagcagccacaccgagcagacccacagtcagacccagtccacagaacactgcaggtccaacaccgggcagagtcttctccacatcccagatcctggtcagtgggtccttcagggctggatgggacactgaacagctgtagaagtctccttgttggggggtgaagtccagtttggagaactggttgtaggttccgtctttgttgatgtaaggaacgttgacgctggttccttcagtcaccttctgtccgttcttggtccaggagaacttcacaggagcaggatagaaaccagtgacatgacagatcaggatgttcttcacttccagctccacctcgtctctggggtagatgaccggactggagggagcatctgactccagggggaggtccttgtagattttacgatggatttccatgtttgatctgcaaatctgttgattagcctcagcttgttgataagttccttcctcgtaggtaatccctacaaagtcaggaacaggctcgactcctttcttgttcttgaagtctgcgtaccacatcacttcaccatccagaccgtacatctcctctccatcagaggctgaacagccaaggacatgaatgtcctgatgaagaacttcagctgagacacagaggacacaggagaggacgaggaccaccatcatcttcatcatcttcatcatcttcagcagctctctgtggaccagaaccagaaccagtctgtctctgtgaaccagtctgtctctgtcagcagtcctcctcagactgc
>isotig00320|mhc class ii alpha antigen
ctgcagtcgctccatcaacccggagctacatcgggtctttagactggtcctgactgctcagctggtctgagtcaggaccagactatagaatggaccctgttgcaccaacaggactgaatccagtctgaacttcagctggtctcagtgagaagaacccagtgagaccgtcagctgggacgtagaatgaaaagtgacccgtctgagtttaagagcagacgtcgacccggttggtgcaacgagaaactaacagggagtttagatcagttactgattcacgagtcggatcagaaccacatgaggctgatgatggattctataagtgacggaaggtttcacacatctggtcacgaaggtgtttaaataaaaggggcggagcctgcagagacgctgactcagcaccaacacacacttgactttgtctcctcatctgtaaatcagcatcatcgtctcatcctgtcaacatcaatcacttctgtctctacagagaaactccaccagatccagatgtttacacctggaggaggtgctgatgatgtcactgtccaacacaggccacacacacacactgacaggtccacatctggattaacactttattacatctggaatcagaaaagcttaaagagcattcagtgacagttcagcaggaatcagatcaacacagtgttcaggagtttattgatacaagatgaaggaaagttatcaaagagaacagaagtgacatcatcagccccgaccaatcatctgcactcgtttcctttgatgaggaagaaggttccagcagccacaccgagcagacccacagtcagacccagtccacagaacactgcaggtccaacaccgggcagagtcttctccacatcccagatcctggtcagtgggtccttcagggctggatgggacactgaacagctgtagaagtctccttgttggggggtgaagtccagtttggagaactggttgtaggttccgtctttgttgatgtaaggaacgttgacgctggttccttcagtcaccttctgtccgttcttggtccaggagaacttcacaggagcaggatagaaaccagtgacatgacagatcaggatgttcttcacttccagctccacctcgtctctggggtagatcatcggactggagggagcatctctctccggggggacgtccttgaaggctttgcgagacagttccaggtttgatctgcagatctgttgattagcctcagcttgttgataagttccttcctcgtaggtaatccctacaaagtcaggaacaggctcgactcctttcttgttcttgaagtctgcgtaccacatcacttcaccatccagaccgtacatctcctctccatcagaggctgaacagccaaggacatgaatgtcctgatgaagaacttcagctgagacacagaggacacaggagaggacgaggaccaccatcatcttcatcatcttcatcatcttcagcagctctctgtggaccagaaccagaaccagtctgtctctgtgaaccagtctgtctctgtcagcagtcctcctcagactgc
>isotig00321|mhc class ii alpha antigen
gtcgctccatcaacccggacgcgtacaacggggtctttagaccggtcctgactgctcagctggtctgaccagactatagaatggatcctgttgcaccaacagaactaaacccagtctgaacttcagctggtctcagtgagaagaacccagtgagaccgtcagctgggacgtagaatgaaaagtgacccgtctgagtttaagagcagacgtcgacccggttggtgcaacgagaaactaacagggagtttagatcagttactgattcacgagtcggatcagaaccacatgaggctgatgatggattctataagtgacggaaggtttcacacatctggtcacgaaggtgtttaaataaaaggggcggagcctgcagagacgctgactcagcaccaacacacacttgactttgtctcctcatctgtaaatcagcatcatcgtctcatcctgtcaacatcaatcacttctgtctctacagagaaactccaccagatccagatgtttacacctggaggaggtgctgatgatgtcactgtccaacacaggccacacacacacactgacaggtccacatctggattaacactttattacatctggaatcagaaaagcttaaagagcattcagtgacagttcagcaggaatcagatcaacacagtgttcaggagtttattgatacaagatgaaggaaagttatcaaagagaacagaagtgacatcatcagccccgaccaatcatctgcactcgtttcctttgatgaggaagaaggttccagcagccacaccgagcagacccacagtcagacccagtccacagaacactgcaggtccaacaccgggcagagtcttctccacatcccagatcctggtcagtgggtccttcagggctggatgggacactgaacagctgtagaagtctccttgttggggggtgaagtccagtttggagaactggttgtaggttccgtctttgttgatgtaaggaacgttgacgctggttccttcagtcaccttctgtccgttcttggtccaggagaacttcacaggagcaggatagaaaccagtgacatgacagatcaggatgttcttcacttccagctccacctcgtctctggggtagatcatcggactggagggagcatctctctccggggggacgtccttgaaggctttgcgagacagttccaggtttgatctgcagatctgttgattagcctcagcttgttgataagttccttcctcgtaggtaatccctacaaagtcaggaacaggctcgactcctttcttgttcttgaagtctgcgtaccacatcacttcaccatccagaccgtacatctcctctccatcagaggctgaacagccaaggacatgaatgtcctgatgaagaacttcagctgagacacagaggacacaggagaggacgaggaccaccatcatcttcatcatcttcatcatcttcagcagctctctgtggaccagaaccagaaccagtctgtctctgtgaaccagtctgtctctgtcagcagtcctcctcagactgc
>isotig00322|mhc class ii alpha antigen
ctgcagtcgctccatcaacccggagctacatcgggtctttagactggtcctgactgctcagctggtctgagtcaggaccagactatagaatggaccctgttgcaccaacaggactgaatccagtctgaacttcagctggtctcagtgagaagaacccagtgagaccgtcagctgggacgtagaatgaaaagtgacccgtctgagtttaagagcagacgtcgacccggttggtgcaacgagaaactaacagggagtttagatcagttactgattcacgagtcggatcagaaccacatgaggctgatgatggattctataagtgacggaaggtttcacacatctggtcacgaaggtgtttaaataaaaggggcggagcctgcagagacgctgactcagcaccaacacacacttgactttgtctcctcgtctgtaaatcagcatcatcgtctcatcctgccaacatcacttctgtctctacagagaaactccaccagatccagatgtttacacctggaggaggtgctgatgatgtcactgtccaacacaggccacacacacacactgacaggtccacatctggattaacactttattacatctggaatcagaaaagcttaaagagcattcagtgacagttcagcaggaatcagatcaacacagtgttcaggagtttattgatacaagatgaaggaaagttatcaaagagaacagaagtgacatcatcagccccgaccaatcatctgcactcgtttcctttgatgaggaagaaggttccagcagccacaccgagcagacccacagtcagacccagtccacagaacactgcaggtccaacaccgggcagagtcttctccacatcccagatcctggtcagtgggtccttcagggctggatgggacactgaacagctgtagaagtctccttgttggggggtgaagtccagtttggagaactggttgtaggttccgtctttgttgatgtaaggaacgttgacgctggttccttcagtcaccttctgtccgttcttggtccaggagaacttcacaggagcaggatagaaaccagtgacatgacagatcaggatgttcttcacttccagctccacctcgtctctggggtagatcatcggactggagggagcatctctctccggggggacgtccttgaaggctttgcgagacagttccaggtttgatctgcagatctgttgattagcctcagcttgttgataagttccttcctcgtaggtaatccctacaaagtcaggaacaggctcgactcctttcttgttcttgaagtctgcgtaccacatcacttcaccatccagaccgtacatctcctctccatcagaggctgaacagccaaggacatgaatgtcctgatgaagaacttcagctgagacacagaggacacaggagaggacgaggaccaccatcatcttcatcatcttcatcatcttcagcagctctctgtggaccagaaccagaaccagtctgtctctgtgaaccagtctgtctctgtcagcagtcctcctcagactgc
>isotig00323|mhc class ii alpha antigen
gtcgctccatcaacccggacgcgtacaacggggtctttagaccggtcctgactgctcagctggtctgaccagactatagaatggatcctgttgcaccaacagaactaaacccagtctgaacttcagctggtctcagtgagaagaacccagtgagaccgtcagctgggacgtagaatgaaaagtgacccgtctgagtttaagagcagacgtcgacccggttggtgcaacgagaaactaacagggagtttagatcagttactgattcacgagtcggatcagaaccacatgaggctgatgatggattctataagtgacggaaggtttcacacatctggtcacgaaggtgtttaaataaaaggggcggagcctgcagagacgctgactcagcaccaacacacacttgactttgtctcctcgtctgtaaatcagcatcatcgtctcatcctgccaacatcacttctgtctctacagagaaactccaccagatccagatgtttacacctggaggaggtgctgatgatgtcactgtccaacacaggccacacacacacactgacaggtccacatctggattaacactttattacatctggaatcagaaaagcttaaagagcattcagtgacagttcagcaggaatcagatcaacacagtgttcaggagtttattgatacaagatgaaggaaagttatcaaagagaacagaagtgacatcatcagccccgaccaatcatctgcactcgtttcctttgatgaggaagaaggttccagcagccacaccgagcagacccacagtcagacccagtccacagaacactgcaggtccaacaccgggcagagtcttctccacatcccagatcctggtcagtgggtccttcagggctggatgggacactgaacagctgtagaagtctccttgttggggggtgaagtccagtttggagaactggttgtaggttccgtctttgttgatgtaaggaacgttgacgctggttccttcagtcaccttctgtccgttcttggtccaggagaacttcacaggagcaggatagaaaccagtgacatgacagatcaggatgttcttcacttccagctccacctcgtctctggggtagatcatcggactggagggagcatctctctccggggggacgtccttgaaggctttgcgagacagttccaggtttgatctgcagatctgttgattagcctcagcttgttgataagttccttcctcgtaggtaatccctacaaagtcaggaacaggctcgactcctttcttgttcttgaagtctgcgtaccacatcacttcaccatccagaccgtacatctcctctccatcagaggctgaacagccaaggacatgaatgtcctgatgaagaacttcagctgagacacagaggacacaggagaggacgaggaccaccatcatcttcatcatcttcatcatcttcagcagctctctgtggaccagaaccagaaccagtctgtctctgtgaaccagtctgtctctgtcagcagtcctcctcagactgc
>isotig00324|mhc class ii alpha antigen
ctgcagtcgctccatcaacccggagctacatcgggtctttagactggtcctgactgctcagctggtctgagtcaggaccagactatagaatggaccctgttgcaccaacaggactgaatccagtctgaacttcagctggtctcagtgagaagaacccagtgagaccgtcagctgggacgtagaatgaaaagtgacccgtctgagtttaagagcagacgtcgacccggttggtgcaacgagaaactaacagggagtttagatcagttactgattcacgagtcggatcagaaccacatgaggctgatgatggattctataagtgacggaaggtttcacacatctggtcacgaaggtgtttaaataaaaggggcggagcctgcagagacgctgactcagcaccaacacacacttgactttgtctcctcatctgtaaatcagcatcatcgtctcatcctgtcaacatcaatcacttctgtctctacagagaaactccaccagatccagatgtttacacctggaggaggtgctgatgatgtcactgtccaacacaggccacacacacacactgacaggtccacatctggattaacactttattacatctggaatcagaaaagcttaaagagcattcagtgacagttcagcaggaatcagatcaacacagtgttcaggagtttattgatacaagatgaaggaaagttatcaaagagaacagaagtgacatcatcagccccgaccaatcatctgcactcgtttcctttgatgaggaagaaggttccagcagccacaccgagcagacccacagtcagacccagtccacagaacactgcaggtccaacaccgggcagagtcttctccacatcccagatcctggtcagtgggtccttcagggctggatgggacactgaacagctgtagaagtctccttgttggggggtgaagtccagtttggagaactggttgtaggttccgtctttgttgatgtaaggaacgttgacgctggttccttcagtcaccttctgtccgttcttggtccaggagaacttcacaggagcaggatagaaaccagtgacatgacagatcaggatgttcttcacttccagctccacctcgtctctggggtagatcatcggactggagggagcatctctctccggggggacgtccttgtaggcttgacgaactatatccaggtttgttttgcagacctgtagatcagcctcagcttgttgataagctccttcctggtaggtaatccctacaaagtcaggaacagtaaggactcctttcttgttcttgaagtctgcgtaccacttcacttcaccatccagaccgtacatcttctctccatcagaggctgaacagccagcgatactaa
>isotig00325|mhc class ii alpha antigen
gtcgctccatcaacccggacgcgtacaacggggtctttagaccggtcctgactgctcagctggtctgaccagactatagaatggatcctgttgcaccaacagaactaaacccagtctgaacttcagctggtctcagtgagaagaacccagtgagaccgtcagctgggacgtagaatgaaaagtgacccgtctgagtttaagagcagacgtcgacccggttggtgcaacgagaaactaacagggagtttagatcagttactgattcacgagtcggatcagaaccacatgaggctgatgatggattctataagtgacggaaggtttcacacatctggtcacgaaggtgtttaaataaaaggggcggagcctgcagagacgctgactcagcaccaacacacacttgactttgtctcctcatctgtaaatcagcatcatcgtctcatcctgtcaacatcaatcacttctgtctctacagagaaactccaccagatccagatgtttacacctggaggaggtgctgatgatgtcactgtccaacacaggccacacacacacactgacaggtccacatctggattaacactttattacatctggaatcagaaaagcttaaagagcattcagtgacagttcagcaggaatcagatcaacacagtgttcaggagtttattgatacaagatgaaggaaagttatcaaagagaacagaagtgacatcatcagccccgaccaatcatctgcactcgtttcctttgatgaggaagaaggttccagcagccacaccgagcagacccacagtcagacccagtccacagaacactgcaggtccaacaccgggcagagtcttctccacatcccagatcctggtcagtgggtccttcagggctggatgggacactgaacagctgtagaagtctccttgttggggggtgaagtccagtttggagaactggttgtaggttccgtctttgttgatgtaaggaacgttgacgctggttccttcagtcaccttctgtccgttcttggtccaggagaacttcacaggagcaggatagaaaccagtgacatgacagatcaggatgttcttcacttccagctccacctcgtctctggggtagatcatcggactggagggagcatctctctccggggggacgtccttgtaggcttgacgaactatatccaggtttgttttgcagacctgtagatcagcctcagcttgttgataagctccttcctggtaggtaatccctacaaagtcaggaacagtaaggactcctttcttgttcttgaagtctgcgtaccacttcacttcaccatccagaccgtacatcttctctccatcagaggctgaacagccagcgatactaa
>isotig00326|mhc class ii alpha antigen
ctgcagtcgctccatcaacccggagctacatcgggtctttagactggtcctgactgctcagctggtctgagtcaggaccagactatagaatggaccctgttgcaccaacaggactgaatccagtctgaacttcagctggtctcagtgagaagaacccagtgagaccgtcagctgggacgtagaatgaaaagtgacccgtctgagtttaagagcagacgtcgacccggttggtgcaacgagaaactaacagggagtttagatcagttactgattcacgagtcggatcagaaccacatgaggctgatgatggattctataagtgacggaaggtttcacacatctggtcacgaaggtgtttaaataaaaggggcggagcctgcagagacgctgactcagcaccaacacacacttgactttgtctcctcgtctgtaaatcagcatcatcgtctcatcctgccaacatcacttctgtctctacagagaaactccaccagatccagatgtttacacctggaggaggtgctgatgatgtcactgtccaacacaggccacacacacacactgacaggtccacatctggattaacactttattacatctggaatcagaaaagcttaaagagcattcagtgacagttcagcaggaatcagatcaacacagtgttcaggagtttattgatacaagatgaaggaaagttatcaaagagaacagaagtgacatcatcagccccgaccaatcatctgcactcgtttcctttgatgaggaagaaggttccagcagccacaccgagcagacccacagtcagacccagtccacagaacactgcaggtccaacaccgggcagagtcttctccacatcccagatcctggtcagtgggtccttcagggctggatgggacactgaacagctgtagaagtctccttgttggggggtgaagtccagtttggagaactggttgtaggttccgtctttgttgatgtaaggaacgttgacgctggttccttcagtcaccttctgtccgttcttggtccaggagaacttcacaggagcaggatagaaaccagtgacatgacagatcaggatgttcttcacttccagctccacctcgtctctggggtagatcatcggactggagggagcatctctctccggggggacgtccttgtaggcttgacgaactatatccaggtttgttttgcagacctgtagatcagcctcagcttgttgataagctccttcctggtaggtaatccctacaaagtcaggaacagtaaggactcctttcttgttcttgaagtctgcgtaccacttcacttcaccatccagaccgtacatcttctctccatcagaggctgaacagccagcgatactaa
>isotig00327|mhc class ii alpha antigen
gtcgctccatcaacccggacgcgtacaacggggtctttagaccggtcctgactgctcagctggtctgaccagactatagaatggatcctgttgcaccaacagaactaaacccagtctgaacttcagctggtctcagtgagaagaacccagtgagaccgtcagctgggacgtagaatgaaaagtgacccgtctgagtttaagagcagacgtcgacccggttggtgcaacgagaaactaacagggagtttagatcagttactgattcacgagtcggatcagaaccacatgaggctgatgatggattctataagtgacggaaggtttcacacatctggtcacgaaggtgtttaaataaaaggggcggagcctgcagagacgctgactcagcaccaacacacacttgactttgtctcctcgtctgtaaatcagcatcatcgtctcatcctgccaacatcacttctgtctctacagagaaactccaccagatccagatgtttacacctggaggaggtgctgatgatgtcactgtccaacacaggccacacacacacactgacaggtccacatctggattaacactttattacatctggaatcagaaaagcttaaagagcattcagtgacagttcagcaggaatcagatcaacacagtgttcaggagtttattgatacaagatgaaggaaagttatcaaagagaacagaagtgacatcatcagccccgaccaatcatctgcactcgtttcctttgatgaggaagaaggttccagcagccacaccgagcagacccacagtcagacccagtccacagaacactgcaggtccaacaccgggcagagtcttctccacatcccagatcctggtcagtgggtccttcagggctggatgggacactgaacagctgtagaagtctccttgttggggggtgaagtccagtttggagaactggttgtaggttccgtctttgttgatgtaaggaacgttgacgctggttccttcagtcaccttctgtccgttcttggtccaggagaacttcacaggagcaggatagaaaccagtgacatgacagatcaggatgttcttcacttccagctccacctcgtctctggggtagatcatcggactggagggagcatctctctccggggggacgtccttgtaggcttgacgaactatatccaggtttgttttgcagacctgtagatcagcctcagcttgttgataagctccttcctggtaggtaatccctacaaagtcaggaacagtaaggactcctttcttgttcttgaagtctgcgtaccacttcacttcaccatccagaccgtacatcttctctccatcagaggctgaacagccagcgatactaa
>isotig00328|mhc class ii alpha antigen
agaggaagagtggatgttttattccagaggtggacactgaagctcagtgatgacttacatttcattcagactgctgtaacaaactgtgagctaacacactgtttcactcagtcagaccaaagatcacacacatgatgttcaacacaacgtcttcacaaacattacagcacatcagaatcatcagcaacatctgggagtttcactggaccagttcacagatgtttcatcactggttctgttcagagaagtcagagatcagatcagtgatggaggattaaacctgcagtcgctccatcagcccggagctacatcgggtctttagaccggttctgactgctcagctggtctgagctaggaccggactatagaatggatcctgttgcaccaacagaactaaacccagtctgaacttcagctggtctcagtgagaagaacccggtatgacccggtgtcagctgggacgtagaatgaaaagtgacccgtctgagtttaagagcagacgtcgacccggttggtgcaacgagaaactaacagggagtttagatcagttactgattcacgagtcggatcagaaccacatgaggctgatgatggattctataagtgacggaaggtttcacacatctggtcacgaaggtgtttaaataaaaggggcggagcctgcagagacgctgactcagcaccaacacacacttgactttgtctcctcatctgtaaatcagcatcatcgtctcatcctgtcaacatcaatcacttctgtctctacagagaaactccaccagatccagatgtttacacctggaggaggtgctgatgatgtcactgtccaacacaggccacacacacacactgacaggtccacatctggattaacactttattacatctggaatcagaaaagcttaaagagcattcagtgacagttcagcaggaatcagatcaacacagtgttcaggagtttattgatacaagatgaaggaaagttatcaaagagaacagaagtgacatcatcagccccgaccaatcatctgcactcgtttcctttgatgaggaagaaggttccagcagccacaccgagcagacccacagtcagacccagtccaccgaacactgcaggtccaacaccgggcagagtcttctccacatcccagatcctggtcagtgggtccttcaggggctggacgggacactgaacagctgtagaagtctccttgttggggggtgaagtccagtttggtgaactggttgaaggttccatctttattgacgtagggaacgttgac
>isotig00329|mhc class ii alpha antigen
agaggaagagtggatgttttattccagaggtggacactgaagctcagtgatgacttacatttcattcagactgctgtaacaaactgtgagctaacacactgtttcactcagtcagaccaaagatcacacacatgatgttcaacacaacgtcttcacaaacattacagcacatcagaatcatcagcaacatctgggagtttcactggaccagttcacagatgtttcatcactggttctgttcagagaagtcagagatcagatcagtgatggaggattaaacctgcagtcgctccatcagcccggagctacatcgggtctttagaccggttctgactgctcagctggtctgagctaggaccggactatagaatggatcctgttgcaccaacagaactaaacccagtctgaacttcagctggtctcagtgagaagaacccggtatgacccggtgtcagctgggacgtagaatgaaaagtgacccgtctgagtttaagagcagacgtcgacccggttggtgcaacgagaaactaacagggagtttagatcagttactgattcacgagtcggatcagaaccacatgaggctgatgatggattctataagtgacggaaggtttcacacatctggtcacgaaggtgtttaaataaaaggggcggagcctgcagagacgctgactcagcaccaacacacacttgactttgtctcctcgtctgtaaatcagcatcatcgtctcatcctgccaacatcacttctgtctctacagagaaactccaccagatccagatgtttacacctggaggaggtgctgatgatgtcactgtccaacacaggccacacacacacactgacaggtccacatctggattaacactttattacatctggaatcagaaaagcttaaagagcattcagtgacagttcagcaggaatcagatcaacacagtgttcaggagtttattgatacaagatgaaggaaagttatcaaagagaacagaagtgacatcatcagccccgaccaatcatctgcactcgtttcctttgatgaggaagaaggttccagcagccacaccgagcagacccacagtcagacccagtccaccgaacactgcaggtccaacaccgggcagagtcttctccacatcccagatcctggtcagtgggtccttcaggggctggacgggacactgaacagctgtagaagtctccttgttggggggtgaagtccagtttggtgaactggttgaaggttccatctttattgacgtagggaacgttgac
>isotig00330|mhc class ii alpha antigen
agaggaagagtggatgttttattccagaggtggacactgaagctcagtgatgacttacatttcattcagactgctgtaacaaactgtgagctaacacactgtttcacaaagatcacacacacgatgttcaacacaacgtcttcacaaacattacagcacatcagaatcatcagcaacatctgggagtttcactggaccagttcacagatgtttcatcactggttctgttcagagagaagtcagacatcagatcagtgatggaggattaaacctgcagtcgctccatcagctacaacgggtctttagactggtcctgactgctcagctggtctaagttaggaccggactatagaatggatcctgttgcaccaacagaactgaatccagtctgaacttcagccggtctcagtgagaagaacccggtgagaccgtcagctaagacgtagaatgaaaagtgaccgtctgactttaagcaggcgtcgacccggttggtgcaacgagaaactaacaggagtttagatcagttcctgattcatgagtcggatcagaaggtgtttaaataaaaggggcggagcctgcagacagtctgctgactcagcatcaacacacacttctctttgtctcctcgtctgtaaatcaggatcatcgtctcacttctgtctctacagagaaactccaccagatccagatgtttacacctggaggaggtgctgatgatgtcactgtccaacacaggccacacacacacactgacaggtccacatctggattaacactttattacatctggaatcagaaaagcttaaagagcattcagtgacagttcagcaggaatcagatcaacacagtgttcaggagtttattgatacaagatgaaggaaagttatcaaagagaacagaagtgacatcatcagccccgaccaatcatctgcactcgtttcctttgatgaggaagaaggttccagcagccacaccgagcagacccacagtcagacccagtccaccgaacactgcaggtccaacaccgggcagagtcttctccacatcccagatcctggtcagtgggtccttcaggggctggacgggacactgaacagctgtagaagtctccttgttggggggtgaagtccagtttggtgaactggttgaaggttccatctttattgacgtagggaacgttgac
>isotig00331|mhc class ii alpha antigen
ctgcagtcgctccatcaacccggagctacatcgggtctttagactggtcctgactgctcagctggtctgagtcaggaccagactatagaatggaccctgttgcaccaacaggactgaatccagtctgaacttcagctggtctcagtgagaagaacccagtgagaccgtcagctgggacgtagaatgaaaagtgacccgtctgagtttaagagcagacgtcgacccggttggtgcaacgagaaactaacagggagtttagatcagttactgattcacgagtcggatcagaaccacatgaggctgatgatggattctataagtgacggaaggtttcacacatctggtcacgaaggtgtttaaataaaaggggcggagcctgcagagacgctgactcagcaccaacacacacttgactttgtctcctcatctgtaaatcagcatcatcgtctcatcctgtcaacatcaatcacttctgtctctacagagaaactccaccagatccagatgtttacacctggaggaggtgctgatgatgtcactgtccaacacaggccacacacacacactgacaggtccacatctggattaacactttattacatctggaatcagaaaagcttaaagagcattcagtgacagttcagcaggaatcagatcaacacagtgttcaggagtttattgatacaagatgaaggaaagttatcaaagagaacagaagtgacatcatcagccccgaccaatcatctgcactcgtttcctttgatgaggaagaaggttccagcagccacaccgagcagacccacagtcagacccagtccaccgaacactgcaggtccaacaccgggcagagtcttctccacatcccagatcctggtcagtgggtccttcaggggctggacgggacactgaacagctgtagaagtctccttgttggggggtgaagtccagtttggtgaactggttgaaggttccatctttattgacgtagggaacgttgac
>isotig00332|mhc class ii alpha antigen
gtcgctccatcaacccggacgcgtacaacggggtctttagaccggtcctgactgctcagctggtctgaccagactatagaatggatcctgttgcaccaacagaactaaacccagtctgaacttcagctggtctcagtgagaagaacccagtgagaccgtcagctgggacgtagaatgaaaagtgacccgtctgagtttaagagcagacgtcgacccggttggtgcaacgagaaactaacagggagtttagatcagttactgattcacgagtcggatcagaaccacatgaggctgatgatggattctataagtgacggaaggtttcacacatctggtcacgaaggtgtttaaataaaaggggcggagcctgcagagacgctgactcagcaccaacacacacttgactttgtctcctcatctgtaaatcagcatcatcgtctcatcctgtcaacatcaatcacttctgtctctacagagaaactccaccagatccagatgtttacacctggaggaggtgctgatgatgtcactgtccaacacaggccacacacacacactgacaggtccacatctggattaacactttattacatctggaatcagaaaagcttaaagagcattcagtgacagttcagcaggaatcagatcaacacagtgttcaggagtttattgatacaagatgaaggaaagttatcaaagagaacagaagtgacatcatcagccccgaccaatcatctgcactcgtttcctttgatgaggaagaaggttccagcagccacaccgagcagacccacagtcagacccagtccaccgaacactgcaggtccaacaccgggcagagtcttctccacatcccagatcctggtcagtgggtccttcaggggctggacgggacactgaacagctgtagaagtctccttgttggggggtgaagtccagtttggtgaactggttgaaggttccatctttattgacgtagggaacgttgac
>isotig00333|mhc class ii alpha antigen
ctgcagtcgctccatcaacccggagctacatcgggtctttagactggtcctgactgctcagctggtctgagtcaggaccagactatagaatggaccctgttgcaccaacaggactgaatccagtctgaacttcagctggtctcagtgagaagaacccagtgagaccgtcagctgggacgtagaatgaaaagtgacccgtctgagtttaagagcagacgtcgacccggttggtgcaacgagaaactaacagggagtttagatcagttactgattcacgagtcggatcagaaccacatgaggctgatgatggattctataagtgacggaaggtttcacacatctggtcacgaaggtgtttaaataaaaggggcggagcctgcagagacgctgactcagcaccaacacacacttgactttgtctcctcgtctgtaaatcagcatcatcgtctcatcctgccaacatcacttctgtctctacagagaaactccaccagatccagatgtttacacctggaggaggtgctgatgatgtcactgtccaacacaggccacacacacacactgacaggtccacatctggattaacactttattacatctggaatcagaaaagcttaaagagcattcagtgacagttcagcaggaatcagatcaacacagtgttcaggagtttattgatacaagatgaaggaaagttatcaaagagaacagaagtgacatcatcagccccgaccaatcatctgcactcgtttcctttgatgaggaagaaggttccagcagccacaccgagcagacccacagtcagacccagtccaccgaacactgcaggtccaacaccgggcagagtcttctccacatcccagatcctggtcagtgggtccttcaggggctggacgggacactgaacagctgtagaagtctccttgttggggggtgaagtccagtttggtgaactggttgaaggttccatctttattgacgtagggaacgttgac
>isotig00334|mhc class ii alpha antigen
gtcgctccatcaacccggacgcgtacaacggggtctttagaccggtcctgactgctcagctggtctgaccagactatagaatggatcctgttgcaccaacagaactaaacccagtctgaacttcagctggtctcagtgagaagaacccagtgagaccgtcagctgggacgtagaatgaaaagtgacccgtctgagtttaagagcagacgtcgacccggttggtgcaacgagaaactaacagggagtttagatcagttactgattcacgagtcggatcagaaccacatgaggctgatgatggattctataagtgacggaaggtttcacacatctggtcacgaaggtgtttaaataaaaggggcggagcctgcagagacgctgactcagcaccaacacacacttgactttgtctcctcgtctgtaaatcagcatcatcgtctcatcctgccaacatcacttctgtctctacagagaaactccaccagatccagatgtttacacctggaggaggtgctgatgatgtcactgtccaacacaggccacacacacacactgacaggtccacatctggattaacactttattacatctggaatcagaaaagcttaaagagcattcagtgacagttcagcaggaatcagatcaacacagtgttcaggagtttattgatacaagatgaaggaaagttatcaaagagaacagaagtgacatcatcagccccgaccaatcatctgcactcgtttcctttgatgaggaagaaggttccagcagccacaccgagcagacccacagtcagacccagtccaccgaacactgcaggtccaacaccgggcagagtcttctccacatcccagatcctggtcagtgggtccttcaggggctggacgggacactgaacagctgtagaagtctccttgttggggggtgaagtccagtttggtgaactggttgaaggttccatctttattgacgtagggaacgttgac
>isotig00367|novel protein mouse silencing mediator of retinoic acid and thyroid hormone receptor
acatgttgtagtatcgataagagtatcgataagtatcgtaccgataagtagtatcggtatcgataaaatcctaacgatatacatccctactttgtgggctgagcttacctgagtaatggagcctccacggtaggagattgaggaatctggatgcattctggtccctgggattcccttagtgatactacccccctgaacagcaggaatagaagctgtgaagataatgagagaaatgtggtatagcattgagtagaacacaatttaaacaaacttcttagcaaataaaagttct
>isotig00369|ribosomal protein l11
cataagcagtggtatcaacgcagagtacggggggctcttctagtgatccaacatggcggaccagggtgagaagaaggagaaccccatgagggagcttcgcattcgcaagctctgcctgaacatctgtgtcggtgagagtggtgacagactgacccgtgctgctaaggtgctcgagcagctcacagggcagacccctgtcttctccaaggcccgctacactgtgcgatccttcggtatccgcaggaatgaaaagattgctgtccactgcaccgtccgtggagccaaagcagaggagatcctcgagaaaggactcaaggtgcgtgagtacgagttgagaaagaacaacttctccgataccggaaacttcggcttcggtatccaggagcacatcgatctgggcatcaagtacgaccccagcatcggcatctacggactggacttctacgtggttctgggcagacccggcttcagcatcgccgacaagaagcggaaaacaggtcgcatcggtttcaggcaccgcatccgcaaagaggaggccatgcgctggttccagcagaaatatgacggtatcatcctccccggaaagtaaaggaccaccatttgatcttgtttgtaacaaataaaatggaaaaaaataagaaaaaaaaaaaaaaaacaaaaaaaaaaaaa
>isotig00370|ribosomal protein l11
cataagcagtggtatcaacgcagagtacggggggctcttctagtgatccaacatggcggaccagggtgagaagaaggagaaccccatgagggagcttcgcattcgcaagctctgcctgaacatctgtgtcggtgagagtggtgacagactgacccgtgctgctaaggtgctcgagcagctcacagggcagacccctgtcttctccaaggcccgctacactgtgcgatccttcggtatccgcaggaatgaaaagattgctgtccactgcaccgtccgtggagccaaagcagaggagatcctcgagaaaggactcaaggtgcgtgagtacgagttgagaaagaacaacttctccgataccggaaacttcggcttcggtatccaggagcacatcgatctgggcatcaagtacgaccccagcatcggcatctacggactggacttctacgtggttctgggcagacccggcttcagcatcgccgacaagaagcggaaaacaggtcgcatcggtttcaggcaccgcatccgcaaagaggaggccatgcgctggttccagcagaaatatgacggtatcatcctccccggaaagtaaaggaccaccatttgatcttgtttgtaacaaataaaatggaaaaaaataagaaaaaaaaaaaaaaaaaaaaaaaa
>isotig00371|ribosomal protein l11
cataagcagtggtatcaacgcagagtacggggggctcttctagtgatccaacatggcggaccagggtgagaagaaggagaaccccatgagggagcttcgcattcgcaagctctgcctgaacatctgtgtcggtgagagtggtgacagactgacccgtgctgctaaggtgctcgagcagctcacagggcagacccctgtcttctccaaggcccgctacactgtgcgatccttcggtatccgcaggaatgaaaagattgctgtccactgcaccgtccgtggagccaaagcagaggagatcctcgagaaaggactcaaggtgcgtgagtacgagttgagaaagaacaacttctccgataccggaaacttcggcttcggtatccaggagcacatcgatctgggcatcaagtacgaccccagcatcggcatctacggactggacttctacgtggttctgggcagacccggcttcagcatcgccgacaagaagcggaaaacaggtcgcatcggtttcaggcaccgcatccgcaaagaggaggccatgcgctggttccagcagaaatatgacggtatcatcctccccggaaagtaaaggaccaccatttgatcttgtttgtaacaaataaaatggg
>isotig00372|ribosomal protein l11
cataagcagtggtatcaacgcagagtacggggggctcttctagtgatccaacatggcggaccagggtgagaagaaggagaaccccatgagggagcttcgcattcgcaagctctgcctgaacatctgtgtcggtgagagtggtgacagactgacccgtgctgctaaggtgctcgagcagctcacagggcagacccctgtcttctccaaggcccgctacactgtgcgatccttcggtatccgcaggaatgaaaagattgctgtccactgcaccgtccgtggagccaaagcagaggagatcctcgagaaaggactcaaggtgcgtgagtacgagttgagaaagaacaacttctccgataccggaaacttcggcttcggtatccaggagcacatcgatctgggcatcaagtacgaccccagcatcggcatctacggactggacttctacgtggttctgggcagacccggcttcagcatcgccgacaagaagcggaaaacaggtcgcatcggtttcaggcaccgcatccgcaaagaggaggccatgcgctggttccagcagaaatatgacggtatcatcctccccggaaagtaaaggaccaccatttgatcttgtttgtaacaaataaaatggaaaaaatgaaaa
>isotig00373|ribosomal protein l11
cataagcagtggtatcaacgcagagtacggggggctcttctagtgatccaacatggcggaccagggtgagaagaaggagaaccccatgagggagcttcgcattcgcaagctctgcctgaacatctgtgtcggtgagagtggtgacagactgacccgtgctgctaaggtgctcgagcagctcacagggcagacccctgtcttctccaaggcccgctacactgtgcgatccttcggtatccgcaggaatgaaaagattgctgtccactgcaccgtccgtggagccaaagcagaggagatcctcgagaaaggactcaaggtgcgtgagtacgagttgagaaagaacaacttctccgataccggaaacttcggcttcggtatccaggagcacatcgatctgggcatcaagtacgaccccagcatcggcatctacggactggacttctacgtggttctgggcagacccggcttcagcatcgccgacaagaagcggaaaacaggtcgcatcggtttcaggcaccgcatccgcaaagaggaggccatgcgctggttccagcagaaatatgacggtatcatcctccccggaaagtaaaggaccaccatttgatcttgtttgtaacaaataaaat
>isotig00384|orf2
ggcatgctgccgtccaaacgcggcgcggctgaagccccattgcttgatcgttgttcacagaggcagcaactgcctgtgtttgggacggtgcacaccggggttgaatatcagcctcttctcccaacgtgtgtttgtaacgtggtgggttgcccctgccagtattaagtgctttcaggtgaagtcagaacaacttcctgcaattcacagaaatccaaatggactacaggtgaatgatttctaaaacatttagcaatcaggtacgtttgacaatcgattctgcactgttatgttgtgtgaagtgttacggccttctatttgccttcgtgctgccaccttgaagtttcaataaaatctgatgaatatgcggctgacttactggaattgaatggaattattcagaggttatctagagaggatacatgtgccttgaaagacaacagtgccatctagtggcgacttgcatcacctacaccatcaattcatgtgcttctaagcaaaattgaccacttcctgttggactgagagtgtgggtgtaaatgagtcatttgtgcgtcttgtcataacacacatgcgtgccaaatttcattcatgtacatgcatgtaggcgccctaattgactgagataaaacttacttcatgtttgtccagtgggtggcgctatggatatgacacagtattgatgcacagatctattcatggcgactccctctagattccctctagatttggccgagataggacattgtatgaagaagttatgaggacacgatgctttgcgccgaaggatttgaattgactgctccactgtggccagcaggtatgacgtaggataaagatttccataacttttcatcttcaaggtcagaggatgctacagagtgactttgaagtcggtggtgttacatctgtaggaggagataatttaagtacgaagattggcaatatttcaacatggcggccaaaagcaaaatggcagactaagtattgatgctgagatttgttcggggagacagcctctacagttacgagcagtttggtgtggataggaaattgtatgttgaagttataaagcctcgatgcttgacggctgaggaaaaaatggtttccaccgcaccgcccactaaagtttggcgcagctgaatgatttccataacttttgttcttcaaggcatgaagaaaattactgagttaatttgaagactgtggtgtttaagctctaggacaagataattttcaaagtaggcatgaattggacaaaaatgccgccacacatcaaaatggctgacttcctgttggactgagagtatgggccccacagacttttttgtgcgtctgctcatgatgaatctgcgtaccgaatttggttcgtctacgcgcatgtggaaggcagggaagaacattaggggacgctacagagcccgcagttcacgaccacacccagtgacaatgcaggatcgtaattttcgccggatgtgacgtatattccaaatctggtgagttttgggtatgttcaggcatccaaaactgcagtcaactgcagtcaaacttggagaagaaaatttctttccttccaattacaatagggacctcgcaggtctacctgctcgggccctaataaacatgtggtttttcgtcactggagcatcaagcgacagcccagtaatgttgagagatcgtctaaactagttccagctatcagtttcactcctcatccaatacatcagcgttctaatattagcagcccagtagtaatacctgaaattgcggagtgacatgcctcccattgtacggggcagctgttaaatgtttttacctatccttggttgcttcttattccatttgaaggctgatatctgactgtac
>isotig00387|orf2
ggcatgctgccgtccaaacgcggcgcggctgaagccccattgcttgatcgttgttcacagaggcagcaactgcctgtgtttgggacggtgcacaccggggttgaatatcagcctcttctcccaacgtgtgtttgtaacgtggtgggttgcccctgccagtattaagtgctttcaggtgaagtcagaacaacttcctgcaattcacagaaatccaaatggactacaggtgaatgatttctaaaacatttagcaatcaggtacgtttgacaatcgattctgcactgttatgttgtgtgaagtgttacggccttctatttgccttcgtgctgccaccttgaagtttcaataaaatctgatgaatatgcggctgacttactggaattgaatggaattattcagaggttatctagagaggatacatgtgccttgaaagacaacagtgccatctagtggcgacttgcatcacctacaccatcaattcatgtgcttctaagcaaaattgaccacttcctgttggactgagagtgtgggtgtaaatgagtcatttgtgcgtcttgtcataacacacatgcgtgccaaatttcattcatgtacatgcatgtaggcgccctaattgactgagataaaacttacttcatgtttgtccagtgggtggcgctatggatatgacacagtattgatgcacagatctattcatggcgactccctctagattccctctagatttggccgagataggacattgtatgaagaagttatgaggacacgatgctttgcgccgaaggatttgaattgactgctccactgtggccagcaggtatgacgtaggataaagattttaataacttttcatcttcaaggtcagaggatgctactgagtgactttgaagtcactggtgttacgtctgtaggaggagataatttaagtacgaagattggcaatatttcaaaatggcggccaaaataaaaatggccgactaaatactgatgcggagatgtattcggggagacagcctcttcatttatgagcagtttggtgtggataggaaattgtatgttgaagttataaatccgaggggaaaaaattgtttccaccgtcccgcccactaaagtatgacgtagctgaaagatttcaataacttttgttcttcaaggcatgaagatgataactgagttaatctgaagactgtggtgtttaagctctaggacaagatagttttcaaagtaggcatgaattggacaaaaatgccgccacacatcaaaatggctgacttcctgttggactgagagtatgggccccacagacttttttgtgcgtctgctcatgatgaatctgcgtaccgaatttggttcgtctacgcgcatgtggaaggcagggaagaacattaggggacgctacagagcccgcagttcacgaccacacccagtgacaatgcaggatcgtaattttcgccggatgtgacgtatattccaaatctggtgagttttgggtatgttcaggcatccaaaactgcagtcaactgcagtcaaacttggagaagaaaatttctttccttccaattacaatagggacctcgcaggtctacctgctcgggccctaataaacatgtggtttttcgtcactggagcatcaagcgacagcccagtaatgttgagagatcgtctaaactagttccagctatcagtttcactcctcatccaatacatcagcgttctaatattagcagcccagtagtaatacctgaaattgcggagtgacatgcctcccattgtacggggcagctgttaaatgtttttacctatccttggttgcttcttattccatttgaaggctgatatctgactgtac
>isotig00394|orf2
attgtggtgttttaagctctaggacaagataattttcaaattaggcatgaatttgtcaaaaattgcggccaaatttcaaaataactgacttcctgttggactgagagtatgcatccaaatgggttttccttgcgtctggtcatgatgaatatgcgtaccaattttcgtccttctatgtacaagtaggaggcgggcatcacaataggggcgctagagagcccacgcgtcacagccacgccccatgactacacagatctcatcagggcgactccctctgcattcctgagagatttggccgagataagacattgtatgaagaagttatgaggacacgatgctttgcgccgaaggatttgaattgactgctccactgtggccagcaggtatgacgtaggataaagatttccataacttttcatcttcaaggtcagaggatgctacagagtgactttgaagtcggtggtgttacatctgtaggaggagataatttaagtacgaagattggcaatatttcaacatggcggccaaaagcaaaatggcagactaagtattgatgctgagatttgttcggggagacagcctctacagttacgagcagtttggtgtggataggaaattgtatgttgaagttataaagcctcgatgcttgacggctgaggaaaaaatggtttccaccgcaccgcccactaaagtttggcgcagctgaatgatttccataacttttgttcttcaaggcatgaagaaaattactgagttaatttgaagactgtggtgtttaagctctaggacaagataattttcaaagtaggcatgaattggacaaaaatgccgccacacatcaaaatggctgacttcctgttggactgagagtatgggccccacagacttttttgtgcgtctgctcatgatgaatctgcgtaccgaatttggttcgtctacgcgcatgtggaaggcagggaagaacattaggggacgctacagagcccgcagttcacgaccacacccagtgacaatgcaggatcgtaattttcgccggatgtgacgtatattccaaatctggtgagttttgggtatgttcaggcatccaaaactgcagtcaactgcagtcaaacttggagaagaaaatttctttccttccaattacaatagggacctcgcaggtctacctgctcgggccctaataaacatgtggtttttcgtcactggagcatcaagcgacagcccagtaatgttgagagatcgtctaaactagttccagctatcagtttcactcctcatccaatacatcagcgttctaatattagcagcccagtagtaatacctgaaattgcggagtgacatgcctcccattgtacggggcagctgttaaatgtttttacctatccttggttgcttcttattccatttgaaggctgatatctgactgtac
>isotig00397|orf2
attgtggtgttttaagctctaggacaagataattttcaaattaggcatgaatttgtcaaaaattgcggccaaatttcaaaataactgacttcctgttggactgagagtatgcatccaaatgggttttccttgcgtctggtcatgatgaatatgcgtaccaattttcgtccttctatgtacaagtaggaggcgggcatcacaataggggcgctagagagcccacgcgtcacagccacgccccatgactacacagatctcatcagggcgactccctctgcattcctgagagatttggccgagataagacattgtatgaagaagttatgaggacacgatgctttgcgccgaaggatttgaattgactgctccactgtggccagcaggtatgacgtaggataaagattttaataacttttcatcttcaaggtcagaggatgctactgagtgactttgaagtcactggtgttacgtctgtaggaggagataatttaagtacgaagattggcaatatttcaaaatggcggccaaaataaaaatggccgactaaatactgatgcggagatgtattcggggagacagcctcttcatttatgagcagtttggtgtggataggaaattgtatgttgaagttataaatccgaggggaaaaaattgtttccaccgtcccgcccactaaagtatgacgtagctgaaagatttcaataacttttgttcttcaaggcatgaagatgataactgagttaatctgaagactgtggtgtttaagctctaggacaagatagttttcaaagtaggcatgaattggacaaaaatgccgccacacatcaaaatggctgacttcctgttggactgagagtatgggccccacagacttttttgtgcgtctgctcatgatgaatctgcgtaccgaatttggttcgtctacgcgcatgtggaaggcagggaagaacattaggggacgctacagagcccgcagttcacgaccacacccagtgacaatgcaggatcgtaattttcgccggatgtgacgtatattccaaatctggtgagttttgggtatgttcaggcatccaaaactgcagtcaactgcagtcaaacttggagaagaaaatttctttccttccaattacaatagggacctcgcaggtctacctgctcgggccctaataaacatgtggtttttcgtcactggagcatcaagcgacagcccagtaatgttgagagatcgtctaaactagttccagctatcagtttcactcctcatccaatacatcagcgttctaatattagcagcccagtagtaatacctgaaattgcggagtgacatgcctcccattgtacggggcagctgttaaatgtttttacctatccttggttgcttcttattccatttgaaggctgatatctgactgtac
>isotig00406|orf2
gacgcagctgaatgatttccataacttttgttcttcaaggcatgaagaagataagtgagttaatgtgaagactgtggtgtttaagctctacgaagatatagtcaaagtaggtacgaatttgtcaaaatcgccgccacacatcaaaatggctgagagtatgggtccaaatgggttttttgtgtgtctggtcatgatgaatgtgtgtaccgaatttagaccgtttgtctacgcgtatgtggaaggcagggaagaacattaggggacgctacagagcccgcagttcacgaccacacccagtgacaatgcaggatcgtaattttcgccggatgtgacgtatattccaaatctggtgagttttgggtatgttcaggcatccaaaactgcagtcaactgcagtcaaacttggagaagaaaatttctttccttccaattacaatagggacctcgcaggtctacctgctcgggccctaataaacatgtggtttttcgtcactggagcatcaagcgacagcccagtaatgttgagagatcgtctaaactagttccagctatcagtttcactcctcatccaatacatcagcgttctaatattagcagcccagtagtaatacctgaaattgcggagtgacatgcctcccattgtacggggcagctgttaaatgtttttacctatccttggttgcttcttattccatttgaaggctgatatctgactgtac
>isotig00448|mhc class i alpha antigen
acttcattcttggatgtcggagacgcagcagcagtgtgtggctgtctgcgaataaagaatcatattagtctattaaagttgatcaaagcttcagaatcgacagttcaccatgaagatcttggtgtttctggctctcctgggaacaggtctacatgacgcggcggcagtgactcactctctgaagtatttctacactggatcctccggagtcccaaacttcccagagtttgtggttgttgggttggtaaatgaagttgagatggttcactatgacagtaacaccaagaaagcagaacccaaacaggactggatgaacaaggcaacagatgctcagtactgggagacggagactgggacctttatgggctcccagcaggccttcaaagccggcattgacattttgaagccacgcttcaaccaaactggaggtgtccacgttttccagaacatgtacggctgtgagtgggatgatgagactaaagagctcaatggtttttatcagtatggttatgatggagaagactttgtagcatttgacctgaagacagagacatggatcgctccaacacaacaggctgtcatcaccaaacacaagtgggataatgacaaagctgataaagcacaagcaaaaaactactacacccgtatgtgtcctgagtggctgaagaagtatgtggactatgggaggagcgttctgctgagaacagagcttccctcagtgtctctcctccagaagactccctcctctccagtcagctgcctcgctacaggtttctaccctcacagagcctcactcgtctggaggaaagatggagaggagcttcatgaggaggtggaccacggagagatcctccccaaccacgatggaaccttccagatgagtgttgacctgaaactttcatcagtcacacctgaagactggacgaggtacgactgtgtgtttcagctctctggtgtgaacgaggacatcgttgccaaactggagaaagcagtgatcagaaccaacgaagagaaagataacacgaccgccatcatcatcgctgcagtggttgttattgctgtcatcctcatcgctgtcattggattcatgacttacaagaagaagaaagccatctgcacttcatccaatgacaacaagtccaacaaatctgagcagtctgacccgtctgagcctgaacagaagaaaacactcctaccaaacgcataaacacagtttctggatggattctgctctggaacaatggatgctgtggtcgtctctctgtgttcctcctggtgatgaacctccctcctcctctgtctcactgctcactgggattgactccagtcctcctcctctctctgcaggaggagcaggataagaactgtatggatggagtttagtattactgaggggagctttcttgatttgaatgtaattcattggacacatatttcagtctggttaatgctacagctctaaatgtcaccctgtgatcacacacatacatgaaatatacaggaagcatcagaaaacatttattttccagttgtgtaatatgtatttctatatatatttcaggctgaagcaaattatttaggtttttcttaattaatcttgaatatttggttgttttgtgtttaataaaatctctcttgatctgttttgacacattgttagatttgaattatcgctgattgtctaaaagggttgtggactgttttcttgtaagtctcagagcggtagagcgggtcggcctatgttcggagggtcggcggttcgatccctgcccggacaactgcttcatggtcgttgtgtccttgggcaagacacttcacccaccttgcctcgtgtgaatgtgtatgactgctgtatgtttgaggtggtggtcggagggcccgtaggcgctgaatggcagccacgcttccgtcagtctgccccagggcagctgtggctactatcgtagtttaccaccaccagtatgaatggaacctggaaccctgtcaggcgctttgggtgacttgaaaagcgccatacaaatccaatccatcattataaatatttcatgacgagggacgttttctctcttcgtttgtaaacacaaagaaattgagcagcaagtcttaaaaatcactccttatgttgggtgaagcagaagaaagtcagatgaagttgatttgattcttttt
>isotig00449|mhc class i alpha antigen
acttcattcttggatgtcggagacgcagcagcagtgtgtggctgtctgcgaataaagaatcatattagtctattaaagttgatcaaagcttcagaatcgacagttcaccatgaagatcttggtgtttctggctctcctgggaacaggtctacatgacgcggcggcagtgactcactctctgaagtatttctacactggatcctccggagtcccaaacttcccagagtttgtggttgttgggttggtaaatgaagttgagatggttcactatgacagtaacaccaagaaagcagaacccaaacaggactggatgaacaaggcaacagatgctcagtactgggagacggagactgggacctttatgggctcccagcaggccttcaaagccggcattgacattttgaagccacgcttcaaccaaactggaggtgtccacgttttccagaacatgtacggctgtgagtgggatgatgagactaaagagctcaatggtttttatcagtatggttatgatggagaagactttgtagcatttgacctgaagacagagacatggatcgctccaacacaacaggctgtcatcaccaaacacaagtgggataatgacaaagctgataaagcccagacaaaaaactacctcacccagatttgtcctgactggctgaagaagtatgtggactatgggaggagcgttctgctgagaacagagcttccctcagtgtctctcctccagaagactccctcctctccagtcagctgcctcgctacaggtttctaccctcacagagcctcactcgtctggaggaaagatggagaggagcttcatgaggaggtggaccacggagagatcctccccaaccacgatggaaccttccagatgagtgttgacctgaaactttcatcagtcacacctgaagactggacgaggtacgactgtgtgtttcagctctctggtgtgaacgaggacatcgttgccaaactggagaaagcagtgatcagaaccaacgaagagaaagataacacgaccgccatcatcatcgctgcagtggttgttattgctgtcatcctcatcgctgtcattggattcatgacttacaagaagaagaaagccatctgcacttcatccaatgacaacaagtccaacaaatctgagcagtctgacccgtctgagcctgaacagaagaaaacactcctaccaaacgcataaacacagtttctggatggattctgctctggaacaatggatgctgtggtcgtctctctgtgttcctcctggtgatgaacctccctcctcctctgtctcactgctcactgggattgactccagtcctcctcctctctctgcaggaggagcaggataagaactgtatggatggagtttagtattactgaggggagctttcttgatttgaatgtaattcattggacacatatttcagtctggttaatgctacagctctaaatgtcaccctgtgatcacacacatacatgaaatatacaggaagcatcagaaaacatttattttccagttgtgtaatatgtatttctatatatatttcaggctgaagcaaattatttaggtttttcttaattaatcttgaatatttggttgttttgtgtttaataaaatctctcttgatctgttttgacacattgttagatttgaattatcgctgattgtctaaaagggttgtggactgttttcttgtaagtctcagagcggtagagcgggtcggcctatgttcggagggtcggcggttcgatccctgcccggacaactgcttcatggtcgttgtgtccttgggcaagacacttcacccaccttgcctcgtgtgaatgtgtatgactgctgtatgtttgaggtggtggtcggagggcccgtaggcgctgaatggcagccacgcttccgtcagtctgccccagggcagctgtggctactatcgtagtttaccaccaccagtatgaatggaacctggaaccctgtcaggcgctttgggtgacttgaaaagcgccatacaaatccaatccatcattataaatatttcatgacgagggacgttttctctcttcgtttgtaaacacaaagaaattgagcagcaagtcttaaaaatcactccttatgttgggtgaagcagaagaaagtcagatgaagttgatttgattcttttt
>isotig00450|mhc class i alpha antigen
gacttcatccctggatctcggagaagcagcagcagtgtgtggctgtctacaaataaagaatcatattagtctgtcaaagttgaaggaaagcttcagaaaaaacagttcaccatgaagttcttggtgtttctggctctcctgggaacaggtctacatgacagtgcagcagtgactcactctctgaagtatttctacactgcgtcttctggagtcccaaacttcccagagtttgtgactgttgggttggttgatgaagttccgtttagttactatgacagtaacatcaggagagaagtaccgaaacaggactggatgatcagactctcagcagatgatcctcagtactggcagagacagactgacatatctgtgggcacccagcagactttcaaaggcaacattgacattgtaaagcagcgcttcaaccaaactggaggtgtccatgtttaccagaacatgtacggctgtgagtgggatgatgagactaaagaggtcaacggatatatgcagtatggttatgatggagaagacttcatagcatttgacctgaagtcgctgacatggatcgctccaaaacaacaggctgaaatcaccaaacacaagtgggataatgagagagctcagacagcaatgtacaagcagtacttcacccaggagtgtgttgactgggtgaagaagtatgtggactatgggaggagcgttctgctgagaacagagcttccctcagtgtctctcctccagaagactccctcctctccagtcagctgcctcgctacaggtttctaccctcacagagcctcactcgtctggaggaaagatggagaggagcttcatgaggaggtggaccacggagagatcctccccaaccacgatggaaccttccagatgagtgttgacctgaaactttcatcagtcacacctgaagactggacgaggtacgactgtgtgtttcagctctctggtgtgaacgaggacatcgttgccaaactggagaaagcagtgatcagaaccaacgaagagaaagataacacgaccgccatcatcatcgctgcagtggttgttattgctgtcatcctcatcgctgtcattggattcatgacttacaagaagaagaaagccatctgcacttcatccaatgacaacaagtccaacaaatctgagcagtctgacccgtctgagcctgaacagaagaaaacactcctaccaaacgcataaacacagtttctggatggattctgctctggaacaatggatgctgtggtcgtctctctgtgttcctcctggtgatgaacctccctcctcctctgtctcactgctcactgggattgactccagtcctcctcctctctctgcaggaggagcaggataagaactgtatggatggagtttagtattactgaggggagctttcttgatttgaatgtaattcattggacacatatttcagtctggttaatgctacagctctaaatgtcaccctgtgatcacacacatacatgaaatatacaggaagcatcagaaaacatttattttccagttgtgtaatatgtatttctatatatatttcaggctgaagcaaattatttaggtttttcttaattaatcttgaatatttggttgttttgtgtttaataaaatctctcttgatctgttttgacacattgttagatttgaattatcgctgattgtctaaaagggttgtggactgttttcttgtaagtctcagagcggtagagcgggtcggcctatgttcggagggtcggcggttcgatccctgcccggacaactgcttcatggtcgttgtgtccttgggcaagacacttcacccaccttgcctcgtgtgaatgtgtatgactgctgtatgtttgaggtggtggtcggagggcccgtaggcgctgaatggcagccacgcttccgtcagtctgccccagggcagctgtggctactatcgtagtttaccaccaccagtatgaatggaacctggaaccctgtcaggcgctttgggtgacttgaaaagcgccatacaaatccaatccatcattataaatatttcatgacgagggacgttttctctcttcgtttgtaaacacaaagaaattgagcagcaagtcttaaaaatcactccttatgttgggtgaagcagaagaaagtcagatgaagttgatttgattcttttt
>isotig00451|mhc class i alpha antigen
acttcattcttggatgtcggagacgcagcagcagtgtgtggctgtctgcgaataaagaatcatattagtctattaaagttgatcaaagcttcagaatcgacagttcaccatgaagatcttggtgtttctggctctcctgggaacaggtctacatgacgcggcggcagtgactcactctctgaagtatttctacactggatcctccggagtcccaaacttcccagagtttgtggttgttgggttggtaaatgaagttgagatggttcactatgacagtaacaccaagaaagcagaacccaaacaggactggatgaacaaggcaacagatgctcagtactgggagacggagactgggacctttatgggctcccagcaggccttcaaagccggcattgacattttgaagccacgcttcaaccaaactggaggtgtccacgttttccagaacatgtacggctgtgagtgggatgatgagactaaagagctcaatggtttttatcagtatggttatgatggagaagactttgtagcatttgacctgaagacagagacatggatcgctccaacacaacaggctgtcatcaccaaacacaagtgggataatgacaaagctgataaagcacaagcaaaaaactactacacccgtatgtgtcctgagtggctgaagaagtatgtggactatgggaggagcgttctgctgagaacagagcttccctcagtgtctctcctccagaagactccctcctctccagtcagctgcctcgctacaggtttctaccctcacagagcctcactcgtctggaggaaagatggagaggagcttcatgaggaggtggaccacggagagatcctccccaaccacgatggaaccttccagatgagtgttgacctgaaactttcatcagtcacacctgaagactggacgaggtacgactgtgtgtttcagctctctggtgtgaacgaggacatcgttgccaaactggagaaagcagtgatcagaaccaacgaagagaaagataacacgaccgccatcatcatcgctgcagtggttgttattgctgtcatcctcatcgctgtcattggattcatgacttacaagaagaagaaagccatctgcacttcatccaatgacaacaagtccaacaaatctgagcagtctgacccgtctgagcctgaacagaagaaaacactcctaccaaacgcataaacacagtttctggatggattctgctctggaacaatggatgctgtggtcgtctctctgtgttcctcctggtgatgaacctccctcctcctctgtctcactgctcactgggattgactccagtcctcctcctctctctgcaggaggagcaggataagaactgtatggatggagtttagtattactgaggggagctttcttgatttgaatgtaattcattggacacatatttcagtctggttaatgctacagctctaaatgtcaccctgtgatcacacacatacatgaaatatacaggaagcatcagaaaacatttattttccagttgtgtaatatgtattccttcaaaactgagagaagatttagttttgatttcaaccaggaaggaagcaaattatttaggtttttcttaataaatctggagtattttgttgttttgtgttaataaaatctctgttttgacacattattaaattttaattgtcgctgattttctaaaagggttgtggactgttttcttgtaaatcttgtaaatatttcctgctagtagttcgtgccaagggacgtgtttctctcttcgtttgtcaccacaaagaaattgagcagcgagccttaaaaatcacttctcatgtaggatttaggagatgaatgtcagatgaagttgatttgattccttttgtacttttgcttttcaataaagtcccaatggtccaaa
>isotig00452|mhc class i alpha antigen
acttcattcttggatgtcggagacgcagcagcagtgtgtggctgtctgcgaataaagaatcatattagtctattaaagttgatcaaagcttcagaatcgacagttcaccatgaagatcttggtgtttctggctctcctgggaacaggtctacatgacgcggcggcagtgactcactctctgaagtatttctacactggatcctccggagtcccaaacttcccagagtttgtggttgttgggttggtaaatgaagttgagatggttcactatgacagtaacaccaagaaagcagaacccaaacaggactggatgaacaaggcaacagatgctcagtactgggagacggagactgggacctttatgggctcccagcaggccttcaaagccggcattgacattttgaagccacgcttcaaccaaactggaggtgtccacgttttccagaacatgtacggctgtgagtgggatgatgagactaaagagctcaatggtttttatcagtatggttatgatggagaagactttgtagcatttgacctgaagacagagacatggatcgctccaacacaacaggctgtcatcaccaaacacaagtgggataatgacaaagctgataaagcccagacaaaaaactacctcacccagatttgtcctgactggctgaagaagtatgtggactatgggaggagcgttctgctgagaacagagcttccctcagtgtctctcctccagaagactccctcctctccagtcagctgcctcgctacaggtttctaccctcacagagcctcactcgtctggaggaaagatggagaggagcttcatgaggaggtggaccacggagagatcctccccaaccacgatggaaccttccagatgagtgttgacctgaaactttcatcagtcacacctgaagactggacgaggtacgactgtgtgtttcagctctctggtgtgaacgaggacatcgttgccaaactggagaaagcagtgatcagaaccaacgaagagaaagataacacgaccgccatcatcatcgctgcagtggttgttattgctgtcatcctcatcgctgtcattggattcatgacttacaagaagaagaaagccatctgcacttcatccaatgacaacaagtccaacaaatctgagcagtctgacccgtctgagcctgaacagaagaaaacactcctaccaaacgcataaacacagtttctggatggattctgctctggaacaatggatgctgtggtcgtctctctgtgttcctcctggtgatgaacctccctcctcctctgtctcactgctcactgggattgactccagtcctcctcctctctctgcaggaggagcaggataagaactgtatggatggagtttagtattactgaggggagctttcttgatttgaatgtaattcattggacacatatttcagtctggttaatgctacagctctaaatgtcaccctgtgatcacacacatacatgaaatatacaggaagcatcagaaaacatttattttccagttgtgtaatatgtattccttcaaaactgagagaagatttagttttgatttcaaccaggaaggaagcaaattatttaggtttttcttaataaatctggagtattttgttgttttgtgttaataaaatctctgttttgacacattattaaattttaattgtcgctgattttctaaaagggttgtggactgttttcttgtaaatcttgtaaatatttcctgctagtagttcgtgccaagggacgtgtttctctcttcgtttgtcaccacaaagaaattgagcagcgagccttaaaaatcacttctcatgtaggatttaggagatgaatgtcagatgaagttgatttgattccttttgtacttttgcttttcaataaagtcccaatggtccaaa
>isotig00453|mhc class i alpha antigen
acttcattcttggatgtcggagacgcagcagcagtgtgtggctgtctgcgaataaagaatcatattagtctattaaagttgatcaaagcttcagaatcgacagttcaccatgaagatcttggtgtttctggctctcctgggaacaggtctacatgacgcggcggcagtgactcactctctgaagtatttctacactggatcctccggagtcccaaacttcccagagtttgtggttgttgggttggtaaatgaagttgagatggttcactatgacagtaacaccaagaaagcagaacccaaacaggactggatgaacaaggcaacagatgctcagtactgggagacggagactgggacctttatgggctcccagcaggccttcaaagccggcattgacattttgaagccacgcttcaaccaaactggaggtgtccacgttttccagaacatgtacggctgtgagtgggatgatgagactaaagagctcaatggtttttatcagtatggttatgatggagaagactttgtagcatttgacctgaagacagagacatggatcgctccaacacaacaggctgtcatcaccaaacacaagtgggataatgacaaagctgataaagcacaagcaaaaaactactacacccgtatgtgtcctgagtggctgaagaagtatgtggactatgggaggagcgttctgctgagaacagagcttccctcagtgtctctcctccagaagactccctcctctccagtcagctgcctcgctacaggtttctaccctcacagagcctcactcgtctggaggaaagatggagaggagcttcatgaggaggtggaccacggagagatcctccccaaccacgatggaaccttccagatgagtgttgacctgaaactttcatcagtcacacctgaagactggacgaggtacgactgtgtgtttcagctctctggtgtgaacgaggacatcgttgccaaactggagaaagcagtgatcagaaccaacgaagagaaagataacacgaccgccatcatcatcgctgcagtggttgttattgctgtcatcctcatcgctgtcattggattcatgacttacaagaagaagaaagccatctgcacttcatccaatgacaacaagtccaacaaatctgagcagtctgacccgtctgagcctgaacagaagaaaacactcctaccaaacgcataaacacagtttctggatggattctgctctggaacaatggatgctgtggtcgtctctctgtgttcctcctggtgatgaacctccctcctcctctgtctcactgctcactgggattgactccagtcctcctcctctctctgcaggaggagcaggataagaactgtatggatggagtttagtattactgaggggagctttcttgatttgaatgtaattcattggacacatatttcagtctggttaatgctacagctctaaatgtcaccctgtgatcacacacatacatgaaatatacaggaagcatcagaaaacatttattttccagttgtgtaatatgtattccttcaaaactgagagaagatttagttttgatttcaaccaggatgaagcaaattatttaggtttttcttaattaatcaggagtattttgttgttttgtgtttaataaaatctctcttttgatctgttttgacacattattaaattttaattgtcgctgattttcttaaagggttgtggactgttttcttgtaaatcttataaatatttcctgctagtagttcgtgccaagggacgtttttctctcttcgtttgtaaatacaaagaaattgagcagcgagtctaaaaatcacttcttatgttgggtgaagcagatgaatgtgagatgaagttgatttgattccttttgtacttttgcttttcaataaagtcccaatggtccaaa
>isotig00454|mhc class i alpha antigen
acttcattcttggatgtcggagacgcagcagcagtgtgtggctgtctgcgaataaagaatcatattagtctattaaagttgatcaaagcttcagaatcgacagttcaccatgaagatcttggtgtttctggctctcctgggaacaggtctacatgacgcggcggcagtgactcactctctgaagtatttctacactggatcctccggagtcccaaacttcccagagtttgtggttgttgggttggtaaatgaagttgagatggttcactatgacagtaacaccaagaaagcagaacccaaacaggactggatgaacaaggcaacagatgctcagtactgggagacggagactgggacctttatgggctcccagcaggccttcaaagccggcattgacattttgaagccacgcttcaaccaaactggaggtgtccacgttttccagaacatgtacggctgtgagtgggatgatgagactaaagagctcaatggtttttatcagtatggttatgatggagaagactttgtagcatttgacctgaagacagagacatggatcgctccaacacaacaggctgtcatcaccaaacacaagtgggataatgacaaagctgataaagcccagacaaaaaactacctcacccagatttgtcctgactggctgaagaagtatgtggactatgggaggagcgttctgctgagaacagagcttccctcagtgtctctcctccagaagactccctcctctccagtcagctgcctcgctacaggtttctaccctcacagagcctcactcgtctggaggaaagatggagaggagcttcatgaggaggtggaccacggagagatcctccccaaccacgatggaaccttccagatgagtgttgacctgaaactttcatcagtcacacctgaagactggacgaggtacgactgtgtgtttcagctctctggtgtgaacgaggacatcgttgccaaactggagaaagcagtgatcagaaccaacgaagagaaagataacacgaccgccatcatcatcgctgcagtggttgttattgctgtcatcctcatcgctgtcattggattcatgacttacaagaagaagaaagccatctgcacttcatccaatgacaacaagtccaacaaatctgagcagtctgacccgtctgagcctgaacagaagaaaacactcctaccaaacgcataaacacagtttctggatggattctgctctggaacaatggatgctgtggtcgtctctctgtgttcctcctggtgatgaacctccctcctcctctgtctcactgctcactgggattgactccagtcctcctcctctctctgcaggaggagcaggataagaactgtatggatggagtttagtattactgaggggagctttcttgatttgaatgtaattcattggacacatatttcagtctggttaatgctacagctctaaatgtcaccctgtgatcacacacatacatgaaatatacaggaagcatcagaaaacatttattttccagttgtgtaatatgtattccttcaaaactgagagaagatttagttttgatttcaaccaggatgaagcaaattatttaggtttttcttaattaatcaggagtattttgttgttttgtgtttaataaaatctctcttttgatctgttttgacacattattaaattttaattgtcgctgattttcttaaagggttgtggactgttttcttgtaaatcttataaatatttcctgctagtagttcgtgccaagggacgtttttctctcttcgtttgtaaatacaaagaaattgagcagcgagtctaaaaatcacttcttatgttgggtgaagcagatgaatgtgagatgaagttgatttgattccttttgtacttttgcttttcaataaagtcccaatggtccaaa
>isotig00455|mhc class i alpha antigen
gacttcatccctggatctcggagaagcagcagcagtgtgtggctgtctacaaataaagaatcatattagtctgtcaaagttgaaggaaagcttcagaaaaaacagttcaccatgaagttcttggtgtttctggctctcctgggaacaggtctacatgacagtgcagcagtgactcactctctgaagtatttctacactgcgtcttctggagtcccaaacttcccagagtttgtgactgttgggttggttgatgaagttccgtttagttactatgacagtaacatcaggagagaagtaccgaaacaggactggatgatcagactctcagcagatgatcctcagtactggcagagacagactgacatatctgtgggcacccagcagactttcaaaggcaacattgacattgtaaagcagcgcttcaaccaaactggaggtgtccatgtttaccagaacatgtacggctgtgagtgggatgatgagactaaagaggtcaacggatatatgcagtatggttatgatggagaagacttcatagcatttgacctgaagtcgctgacatggatcgctccaaaacaacaggctgaaatcaccaaacacaagtgggataatgagagagctcagacagcaatgtacaagcagtacttcacccaggagtgtgttgactgggtgaagaagtatgtggactatgggaggagcgttctgctgagaacagagcttccctcagtgtctctcctccagaagactccctcctctccagtcagctgcctcgctacaggtttctaccctcacagagcctcactcgtctggaggaaagatggagaggagcttcatgaggaggtggaccacggagagatcctccccaaccacgatggaaccttccagatgagtgttgacctgaaactttcatcagtcacacctgaagactggacgaggtacgactgtgtgtttcagctctctggtgtgaacgaggacatcgttgccaaactggagaaagcagtgatcagaaccaacgaagagaaagataacacgaccgccatcatcatcgctgcagtggttgttattgctgtcatcctcatcgctgtcattggattcatgacttacaagaagaagaaagccatctgcacttcatccaatgacaacaagtccaacaaatctgagcagtctgacccgtctgagcctgaacagaagaaaacactcctaccaaacgcataaacacagtttctggatggattctgctctggaacaatggatgctgtggtcgtctctctgtgttcctcctggtgatgaacctccctcctcctctgtctcactgctcactgggattgactccagtcctcctcctctctctgcaggaggagcaggataagaactgtatggatggagtttagtattactgaggggagctttcttgatttgaatgtaattcattggacacatatttcagtctggttaatgctacagctctaaatgtcaccctgtgatcacacacatacatgaaatatacaggaagcatcagaaaacatttattttccagttgtgtaatatgtattccttcaaaactgagagaagatttagttttgatttcaaccaggaaggaagcaaattatttaggtttttcttaataaatctggagtattttgttgttttgtgttaataaaatctctgttttgacacattattaaattttaattgtcgctgattttctaaaagggttgtggactgttttcttgtaaatcttgtaaatatttcctgctagtagttcgtgccaagggacgtgtttctctcttcgtttgtcaccacaaagaaattgagcagcgagccttaaaaatcacttctcatgtaggatttaggagatgaatgtcagatgaagttgatttgattccttttgtacttttgcttttcaataaagtcccaatggtccaaa
>isotig00456|mhc class i alpha antigen
gacttcatccctggatctcggagaagcagcagcagtgtgtggctgtctacaaataaagaatcatattagtctgtcaaagttgaaggaaagcttcagaaaaaacagttcaccatgaagttcttggtgtttctggctctcctgggaacaggtctacatgacagtgcagcagtgactcactctctgaagtatttctacactgcgtcttctggagtcccaaacttcccagagtttgtgactgttgggttggttgatgaagttccgtttagttactatgacagtaacatcaggagagaagtaccgaaacaggactggatgatcagactctcagcagatgatcctcagtactggcagagacagactgacatatctgtgggcacccagcagactttcaaaggcaacattgacattgtaaagcagcgcttcaaccaaactggaggtgtccatgtttaccagaacatgtacggctgtgagtgggatgatgagactaaagaggtcaacggatatatgcagtatggttatgatggagaagacttcatagcatttgacctgaagtcgctgacatggatcgctccaaaacaacaggctgaaatcaccaaacacaagtgggataatgagagagctcagacagcaatgtacaagcagtacttcacccaggagtgtgttgactgggtgaagaagtatgtggactatgggaggagcgttctgctgagaacagagcttccctcagtgtctctcctccagaagactccctcctctccagtcagctgcctcgctacaggtttctaccctcacagagcctcactcgtctggaggaaagatggagaggagcttcatgaggaggtggaccacggagagatcctccccaaccacgatggaaccttccagatgagtgttgacctgaaactttcatcagtcacacctgaagactggacgaggtacgactgtgtgtttcagctctctggtgtgaacgaggacatcgttgccaaactggagaaagcagtgatcagaaccaacgaagagaaagataacacgaccgccatcatcatcgctgcagtggttgttattgctgtcatcctcatcgctgtcattggattcatgacttacaagaagaagaaagccatctgcacttcatccaatgacaacaagtccaacaaatctgagcagtctgacccgtctgagcctgaacagaagaaaacactcctaccaaacgcataaacacagtttctggatggattctgctctggaacaatggatgctgtggtcgtctctctgtgttcctcctggtgatgaacctccctcctcctctgtctcactgctcactgggattgactccagtcctcctcctctctctgcaggaggagcaggataagaactgtatggatggagtttagtattactgaggggagctttcttgatttgaatgtaattcattggacacatatttcagtctggttaatgctacagctctaaatgtcaccctgtgatcacacacatacatgaaatatacaggaagcatcagaaaacatttattttccagttgtgtaatatgtattccttcaaaactgagagaagatttagttttgatttcaaccaggatgaagcaaattatttaggtttttcttaattaatcaggagtattttgttgttttgtgtttaataaaatctctcttttgatctgttttgacacattattaaattttaattgtcgctgattttcttaaagggttgtggactgttttcttgtaaatcttataaatatttcctgctagtagttcgtgccaagggacgtttttctctcttcgtttgtaaatacaaagaaattgagcagcgagtctaaaaatcacttcttatgttgggtgaagcagatgaatgtgagatgaagttgatttgattccttttgtacttttgcttttcaataaagtcccaatggtccaaa
>isotig00457|mhc class i alpha antigen
acttcattcttggatgtcggagacgcagcagcagtgtgtggctgtctgcgaataaagaatcatattagtctattaaagttgatcaaagcttcagaatcgacagttcaccatgaagatcttggtgtttctggctctcctgggaacaggtctacatgacgcggcggcagtgactcactctctgaagtatttctacactggatcctccggagtcccaaacttcccagagtttgtggttgttgggttggtaaatgaagttgagatggttcactatgacagtaacaccaagaaagcagaacccaaacaggactggatgaacaaggcaacagatgctcagtactgggagacggagactgggacctttatgggctcccagcaggccttcaaagccggcattgacattttgaagccacgcttcaaccaaactggaggtgtccacgttttccagaacatgtacggctgtgagtgggatgatgagactaaagagctcaatggtttttatcagtatggttatgatggagaagactttgtagcatttgacctgaagacagagacatggatcgctccaacacaacaggctgtcatcaccaaacacaagtgggataatgacaaagctgataaagcacaagcaaaaaactactacacccgtatgtgtcctgagtggctgaagaagtatgtggactatgggaggagcgttctgctgagaacagagcttccctcagtgtctctcctccagaagactccctcctctccagtcagctgcctcgctacaggtttctaccctcacagagcctcactcgtctggaggaaagatggagaggagcttcatgaggaggtggaccacggagagatcctccccaaccacgatggaaccttccagatgagtgttgacctgaaactttcatcagtcacacctgaagactggacgaggtacgactgtgtgtttcagctctctggtgtgaacgaggacatcatcaccaaactggagaaagatcggatcagaaccaactgggtgaagcccagtaacatgaccgtcctcgtcactgctgcagtggttgttcttgctctcattctcatcggtgctgctggattcatcgtttacaaaaagaagaaagccatcagccctccatcttctcctgacaacagcacagatgaagactcctctaagtcactgaatcaagataagacagatcttgcagtagcagtgaagtaacatataaaaaggactgattgaaaaggtgggactgttctatgttcaatggctctgtctggttgtttatttgattaacgactttttaagaacactcccacacagagtttgaaagcctgcagctcccctccagttagttagaactgtagaagcctcttgggtgagacgtggtactgaaacaagtccagttgccaacgatacagcaccgagatttaagatagtttggttttgggatttctaataccttattgttttggtgtgctgtagtaaatggaagtactgacccgttgtgtgttctttctgttacaaatagtttgtttttaaggagttgttaatgaacaatttaagctagaaagagatgacaatccaaccatttcactcgaccagtatgaagtgatcagactggctacatcaggcctcttcagctactttttttgaaaggcaggatttggagaaaatttggagttccgtgctctgaattttattttattcaaaaaatgcacttatatgtatttttttctccacttcgtttgttagtttcacag
>isotig00458|mhc class i alpha antigen
acttcattcttggatgtcggagacgcagcagcagtgtgtggctgtctgcgaataaagaatcatattagtctattaaagttgatcaaagcttcagaatcgacagttcaccatgaagatcttggtgtttctggctctcctgggaacaggtctacatgacgcggcggcagtgactcactctctgaagtatttctacactggatcctccggagtcccaaacttcccagagtttgtggttgttgggttggtaaatgaagttgagatggttcactatgacagtaacaccaagaaagcagaacccaaacaggactggatgaacaaggcaacagatgctcagtactgggagacggagactgggacctttatgggctcccagcaggccttcaaagccggcattgacattttgaagccacgcttcaaccaaactggaggtgtccacgttttccagaacatgtacggctgtgagtgggatgatgagactaaagagctcaatggtttttatcagtatggttatgatggagaagactttgtagcatttgacctgaagacagagacatggatcgctccaacacaacaggctgtcatcaccaaacacaagtgggataatgacaaagctgataaagcccagacaaaaaactacctcacccagatttgtcctgactggctgaagaagtatgtggactatgggaggagcgttctgctgagaacagagcttccctcagtgtctctcctccagaagactccctcctctccagtcagctgcctcgctacaggtttctaccctcacagagcctcactcgtctggaggaaagatggagaggagcttcatgaggaggtggaccacggagagatcctccccaaccacgatggaaccttccagatgagtgttgacctgaaactttcatcagtcacacctgaagactggacgaggtacgactgtgtgtttcagctctctggtgtgaacgaggacatcatcaccaaactggagaaagatcggatcagaaccaactgggtgaagcccagtaacatgaccgtcctcgtcactgctgcagtggttgttcttgctctcattctcatcggtgctgctggattcatcgtttacaaaaagaagaaagccatcagccctccatcttctcctgacaacagcacagatgaagactcctctaagtcactgaatcaagataagacagatcttgcagtagcagtgaagtaacatataaaaaggactgattgaaaaggtgggactgttctatgttcaatggctctgtctggttgtttatttgattaacgactttttaagaacactcccacacagagtttgaaagcctgcagctcccctccagttagttagaactgtagaagcctcttgggtgagacgtggtactgaaacaagtccagttgccaacgatacagcaccgagatttaagatagtttggttttgggatttctaataccttattgttttggtgtgctgtagtaaatggaagtactgacccgttgtgtgttctttctgttacaaatagtttgtttttaaggagttgttaatgaacaatttaagctagaaagagatgacaatccaaccatttcactcgaccagtatgaagtgatcagactggctacatcaggcctcttcagctactttttttgaaaggcaggatttggagaaaatttggagttccgtgctctgaattttattttattcaaaaaatgcacttatatgtatttttttctccacttcgtttgttagtttcacag
>isotig00459|mhc class i alpha antigen
gacttcatccctggatctcggagaagcagcagcagtgtgtggctgtctacaaataaagaatcatattagtctgtcaaagttgaaggaaagcttcagaaaaaacagttcaccatgaagttcttggtgtttctggctctcctgggaacaggtctacatgacagtgcagcagtgactcactctctgaagtatttctacactgcgtcttctggagtcccaaacttcccagagtttgtgactgttgggttggttgatgaagttccgtttagttactatgacagtaacatcaggagagaagtaccgaaacaggactggatgatcagactctcagcagatgatcctcagtactggcagagacagactgacatatctgtgggcacccagcagactttcaaaggcaacattgacattgtaaagcagcgcttcaaccaaactggaggtgtccatgtttaccagaacatgtacggctgtgagtgggatgatgagactaaagaggtcaacggatatatgcagtatggttatgatggagaagacttcatagcatttgacctgaagtcgctgacatggatcgctccaaaacaacaggctgaaatcaccaaacacaagtgggataatgagagagctcagacagcaatgtacaagcagtacttcacccaggagtgtgttgactgggtgaagaagtatgtggactatgggaggagcgttctgctgagaacagagcttccctcagtgtctctcctccagaagactccctcctctccagtcagctgcctcgctacaggtttctaccctcacagagcctcactcgtctggaggaaagatggagaggagcttcatgaggaggtggaccacggagagatcctccccaaccacgatggaaccttccagatgagtgttgacctgaaactttcatcagtcacacctgaagactggacgaggtacgactgtgtgtttcagctctctggtgtgaacgaggacatcatcaccaaactggagaaagatcggatcagaaccaactgggtgaagcccagtaacatgaccgtcctcgtcactgctgcagtggttgttcttgctctcattctcatcggtgctgctggattcatcgtttacaaaaagaagaaagccatcagccctccatcttctcctgacaacagcacagatgaagactcctctaagtcactgaatcaagataagacagatcttgcagtagcagtgaagtaacatataaaaaggactgattgaaaaggtgggactgttctatgttcaatggctctgtctggttgtttatttgattaacgactttttaagaacactcccacacagagtttgaaagcctgcagctcccctccagttagttagaactgtagaagcctcttgggtgagacgtggtactgaaacaagtccagttgccaacgatacagcaccgagatttaagatagtttggttttgggatttctaataccttattgttttggtgtgctgtagtaaatggaagtactgacccgttgtgtgttctttctgttacaaatagtttgtttttaaggagttgttaatgaacaatttaagctagaaagagatgacaatccaaccatttcactcgaccagtatgaagtgatcagactggctacatcaggcctcttcagctactttttttgaaaggcaggatttggagaaaatttggagttccgtgctctgaattttattttattcaaaaaatgcacttatatgtatttttttctccacttcgtttgttagtttcacag
>isotig00460|mhc class i alpha antigen
gaagacagagacaaacatcgctccagtacaacaggctgtcatcaccaaacacaagtgggataataacaaagctaagatagcacaggacaagcagtacttcacccagatttgtcctgagtggctgaagaagtatgtggactatgggaggagcgttctgctgagaacagagcttccctcagtgtctctcctccagaagactccctcctctccagtcagctgcctcgctacaggtttctaccctcacagagcctcactcgtctggaggaaagatggagaggagcttcatgaggaggtggaccacggagagatcctccccaaccacgatggaaccttccagatgagtgttgacctgaaactttcatcagtcacacctgaagactggacgaggtacgactgtgtgtttcagctctctggtgtgaacgaggacatcgttgccaaactggagaaagcagtgatcagaaccaacgaagagaaagataacacgaccgccatcatcatcgctgcagtggttgttattgctgtcatcctcatcgctgtcattggattcatgacttacaagaagaagaaagccatctgcacttcatccaatgacaacaagtccaacaaatctgagcagtctgacccgtctgagcctgaacagaagaaaacactcctaccaaacgcataaacacagtttctggatggattctgctctggaacaatggatgctgtggtcgtctctctgtgttcctcctggtgatgaacctccctcctcctctgtctcactgctcactgggattgactccagtcctcctcctctctctgcaggaggagcaggataagaactgtatggatggagtttagtattactgaggggagctttcttgatttgaatgtaattcattggacacatatttcagtctggttaatgctacagctctaaatgtcaccctgtgatcacacacatacatgaaatatacaggaagcatcagaaaacatttattttccagttgtgtaatatgtatttctatatatatttcaggctgaagcaaattatttaggtttttcttaattaatcttgaatatttggttgttttgtgtttaataaaatctctcttgatctgttttgacacattgttagatttgaattatcgctgattgtctaaaagggttgtggactgttttcttgtaagtctcagagcggtagagcgggtcggcctatgttcggagggtcggcggttcgatccctgcccggacaactgcttcatggtcgttgtgtccttgggcaagacacttcacccaccttgcctcgtgtgaatgtgtatgactgctgtatgtttgaggtggtggtcggagggcccgtaggcgctgaatggcagccacgcttccgtcagtctgccccagggcagctgtggctactatcgtagtttaccaccaccagtatgaatggaacctggaaccctgtcaggcgctttgggtgacttgaaaagcgccatacaaatccaatccatcattataaatatttcatgacgagggacgttttctctcttcgtttgtaaacacaaagaaattgagcagcaagtcttaaaaatcactccttatgttgggtgaagcagaagaaagtcagatgaagttgatttgattcttttt
>isotig00461|mhc class i alpha antigen
acttcattcttggatgtcggagacgcagcagcagtgtgtggctgtctgcgaataaagaatcatattagtctattaaagttgatcaaagcttcagaatcgacagttcaccatgaagatcttggtgtttctggctctcctgggaacaggtctacatgacgcggcggcagtgactcactctctgaagtatttctacactggatcctccggagtcccaaacttcccagagtttgtggttgttgggttggtaaatgaagttgagatggttcactatgacagtaacaccaagaaagcagaacccaaacaggactggatgaacaaggcaacagatgctcagtactgggagacggagactgggacctttatgggctcccagcaggccttcaaagccggcattgacattttgaagccacgcttcaaccaaactggaggtgtccacgttttccagaacatgtacggctgtgagtgggatgatgagactaaagagctcaatggtttttatcagtatggttatgatggagaagactttgtagcatttgacctgaagacagagacatggatcgctccaacacaacaggctgtcatcaccaaacacaagtgggataatgacaaagctgataaagcacaagcaaaaaactactacacccgtatgtgtcctgagtggctgaagaagtatgtggactatgggaggagcgttctgctgagaacagagcttccctcagtgtctctcctccagaagactccctcctctccagtcagctgcctcgctacaggtttctaccctcacagagcctcactcgtctggaggaaagatggagaggagcttcatgaggaggtggaccacggagagatcctccccaaccacgatggaaccttccagatgagtgttgacctgaaactttcatcagtcacacctgaagactggacgaggtacgactgtgtgtttcagctctctggtgtgaacgaggacatcgtcaccaaactggacaaagcagtgatcagaaccaaggaagagaaactttacatgaccgccatcatcgctgctgtggctgttgttgctgtcgtcattggagtggtggctgtggcttacaagaagaagaaagatatttcttcaagaagttcttcgggaagcacgaagaaagtgccagagcccaacactttctcaagtagttctgatggttcttctacaggaagtctcgacagcgacacaccattgatttcaaagaaaaattaaggtttgaagaagatggggaactccagtccgtaggaaatcagcaatgttgaacttgtttctaagagaaagcttctgctttgcaagagaaataaacatgtaaagacacaatctgtaatccaaacatcagcaaaagaatcaccacaccaacaaaacagattgaatatcatttacatgtatgtggtcagaaaagtccatttgatcggcgaaagtttttttatagcagcttaaaagcaaattaaatgcaattaaaaacactttacaagcgactggcaaaacgaagcaccttaaaaatggatttaaagaccaatttacaccaagagaaaagccaaaatgcaagcaattgaaataac
>isotig00462|mhc class i alpha antigen
acttcattcttggatgtcggagacgcagcagcagtgtgtggctgtctgcgaataaagaatcatattagtctattaaagttgatcaaagcttcagaatcgacagttcaccatgaagatcttggtgtttctggctctcctgggaacaggtctacatgacgcggcggcagtgactcactctctgaagtatttctacactggatcctccggagtcccaaacttcccagagtttgtggttgttgggttggtaaatgaagttgagatggttcactatgacagtaacaccaagaaagcagaacccaaacaggactggatgaacaaggcaacagatgctcagtactgggagacggagactgggacctttatgggctcccagcaggccttcaaagccggcattgacattttgaagccacgcttcaaccaaactggaggtgtccacgttttccagaacatgtacggctgtgagtgggatgatgagactaaagagctcaatggtttttatcagtatggttatgatggagaagactttgtagcatttgacctgaagacagagacatggatcgctccaacacaacaggctgtcatcaccaaacacaagtgggataatgacaaagctgataaagcccagacaaaaaactacctcacccagatttgtcctgactggctgaagaagtatgtggactatgggaggagcgttctgctgagaacagagcttccctcagtgtctctcctccagaagactccctcctctccagtcagctgcctcgctacaggtttctaccctcacagagcctcactcgtctggaggaaagatggagaggagcttcatgaggaggtggaccacggagagatcctccccaaccacgatggaaccttccagatgagtgttgacctgaaactttcatcagtcacacctgaagactggacgaggtacgactgtgtgtttcagctctctggtgtgaacgaggacatcgtcaccaaactggacaaagcagtgatcagaaccaaggaagagaaactttacatgaccgccatcatcgctgctgtggctgttgttgctgtcgtcattggagtggtggctgtggcttacaagaagaagaaagatatttcttcaagaagttcttcgggaagcacgaagaaagtgccagagcccaacactttctcaagtagttctgatggttcttctacaggaagtctcgacagcgacacaccattgatttcaaagaaaaattaaggtttgaagaagatggggaactccagtccgtaggaaatcagcaatgttgaacttgtttctaagagaaagcttctgctttgcaagagaaataaacatgtaaagacacaatctgtaatccaaacatcagcaaaagaatcaccacaccaacaaaacagattgaatatcatttacatgtatgtggtcagaaaagtccatttgatcggcgaaagtttttttatagcagcttaaaagcaaattaaatgcaattaaaaacactttacaagcgactggcaaaacgaagcaccttaaaaatggatttaaagaccaatttacaccaagagaaaagccaaaatgcaagcaattgaaataac
>isotig00463|mhc class i alpha antigen
acttcattcttggatgtcggagacgcagcagcagtgtgtggctgtctgcgaataaagaatcatattagtctattaaagttgatcaaagcttcagaatcgacagttcaccatgaagatcttggtgtttctggctctcctgggaacaggtctacatgacgcggcggcagtgactcactctctgaagtatttctacactggatcctccggagtcccaaacttcccagagtttgtggttgttgggttggtaaatgaagttgagatggttcactatgacagtaacaccaagaaagcagaacccaaacaggactggatgaacaaggcaacagatgctcagtactgggagacggagactgggacctttatgggctcccagcaggccttcaaagccggcattgacattttgaagccacgcttcaaccaaactggaggtgtccacgttttccagaacatgtacggctgtgagtgggatgatgagactaaagagctcaatggtttttatcagtatggttatgatggagaagactttgtagcatttgacctgaagacagagacatggatcgctccaacacaacaggctgtcatcaccaaacacaagtgggataatgacaaagctgataaagcacaagcaaaaaactactacacccgtatgtgtcctgagtggctgaagaagtatgtggactatgggaggagcgttctgctgagaacagagcttccctcagtgtctctcctccagaagactccctcctctccagtcagctgcctcgctacaggtttctaccctcacagagcctcactcgtctggaggaaagatggagaggagcttcatgaggaggtggaccacggagagatcctccccaaccacgatggaaccttccagatgagtgttgacctgaaactttcatcagtcacacctgaagactggacgaggtacgactgtgtgtttcagctctctggtgtgaacgaggacatcgtcaccaaactggacaaagcagtgatcagaaccaaggaagagaaactttacatgaccgccatcatcgctgctgtggctgttgttgctgtcgtcattggagtggtggctgtggcttacaagaagaagaaagatatttcttcaagaagttcttcgggaagcacgaagaaagtgccagagcccaacactttctcaagtagttctgatggttcttctacaggaagtctcgacagcgacacaccattgatttcaaagaggaagacggggaactccagtccgtaggaaatcagcaatgttgaacttgtttctaagagaaagcttctgctttgcaagagaaataaacatgtaaagacacaatctgtaatccaaacatcagcaaaagaatcaccacaccaacaaaacagattgaatatcatttacatgtatgtggtcagaaaagtccatttgatcggcgaaagtttttttatagcagcttaaaagcaaattaaatgcaattaaaaacactttacaagcgactggcaaaacgaagcaccttaaaaatggatttaaagaccaatttacaccaagagaaaagccaaaatgcaagcaattgaaataac
>isotig00464|mhc class i alpha antigen
acttcattcttggatgtcggagacgcagcagcagtgtgtggctgtctgcgaataaagaatcatattagtctattaaagttgatcaaagcttcagaatcgacagttcaccatgaagatcttggtgtttctggctctcctgggaacaggtctacatgacgcggcggcagtgactcactctctgaagtatttctacactggatcctccggagtcccaaacttcccagagtttgtggttgttgggttggtaaatgaagttgagatggttcactatgacagtaacaccaagaaagcagaacccaaacaggactggatgaacaaggcaacagatgctcagtactgggagacggagactgggacctttatgggctcccagcaggccttcaaagccggcattgacattttgaagccacgcttcaaccaaactggaggtgtccacgttttccagaacatgtacggctgtgagtgggatgatgagactaaagagctcaatggtttttatcagtatggttatgatggagaagactttgtagcatttgacctgaagacagagacatggatcgctccaacacaacaggctgtcatcaccaaacacaagtgggataatgacaaagctgataaagcccagacaaaaaactacctcacccagatttgtcctgactggctgaagaagtatgtggactatgggaggagcgttctgctgagaacagagcttccctcagtgtctctcctccagaagactccctcctctccagtcagctgcctcgctacaggtttctaccctcacagagcctcactcgtctggaggaaagatggagaggagcttcatgaggaggtggaccacggagagatcctccccaaccacgatggaaccttccagatgagtgttgacctgaaactttcatcagtcacacctgaagactggacgaggtacgactgtgtgtttcagctctctggtgtgaacgaggacatcgtcaccaaactggacaaagcagtgatcagaaccaaggaagagaaactttacatgaccgccatcatcgctgctgtggctgttgttgctgtcgtcattggagtggtggctgtggcttacaagaagaagaaagatatttcttcaagaagttcttcgggaagcacgaagaaagtgccagagcccaacactttctcaagtagttctgatggttcttctacaggaagtctcgacagcgacacaccattgatttcaaagaggaagacggggaactccagtccgtaggaaatcagcaatgttgaacttgtttctaagagaaagcttctgctttgcaagagaaataaacatgtaaagacacaatctgtaatccaaacatcagcaaaagaatcaccacaccaacaaaacagattgaatatcatttacatgtatgtggtcagaaaagtccatttgatcggcgaaagtttttttatagcagcttaaaagcaaattaaatgcaattaaaaacactttacaagcgactggcaaaacgaagcaccttaaaaatggatttaaagaccaatttacaccaagagaaaagccaaaatgcaagcaattgaaataac
>isotig00465|mhc class i alpha antigen
gacttcatccctggatctcggagaagcagcagcagtgtgtggctgtctacaaataaagaatcatattagtctgtcaaagttgaaggaaagcttcagaaaaaacagttcaccatgaagttcttggtgtttctggctctcctgggaacaggtctacatgacagtgcagcagtgactcactctctgaagtatttctacactgcgtcttctggagtcccaaacttcccagagtttgtgactgttgggttggttgatgaagttccgtttagttactatgacagtaacatcaggagagaagtaccgaaacaggactggatgatcagactctcagcagatgatcctcagtactggcagagacagactgacatatctgtgggcacccagcagactttcaaaggcaacattgacattgtaaagcagcgcttcaaccaaactggaggtgtccatgtttaccagaacatgtacggctgtgagtgggatgatgagactaaagaggtcaacggatatatgcagtatggttatgatggagaagacttcatagcatttgacctgaagtcgctgacatggatcgctccaaaacaacaggctgaaatcaccaaacacaagtgggataatgagagagctcagacagcaatgtacaagcagtacttcacccaggagtgtgttgactgggtgaagaagtatgtggactatgggaggagcgttctgctgagaacagagcttccctcagtgtctctcctccagaagactccctcctctccagtcagctgcctcgctacaggtttctaccctcacagagcctcactcgtctggaggaaagatggagaggagcttcatgaggaggtggaccacggagagatcctccccaaccacgatggaaccttccagatgagtgttgacctgaaactttcatcagtcacacctgaagactggacgaggtacgactgtgtgtttcagctctctggtgtgaacgaggacatcgtcaccaaactggacaaagcagtgatcagaaccaaggaagagaaactttacatgaccgccatcatcgctgctgtggctgttgttgctgtcgtcattggagtggtggctgtggcttacaagaagaagaaagatatttcttcaagaagttcttcgggaagcacgaagaaagtgccagagcccaacactttctcaagtagttctgatggttcttctacaggaagtctcgacagcgacacaccattgatttcaaagaaaaattaaggtttgaagaagatggggaactccagtccgtaggaaatcagcaatgttgaacttgtttctaagagaaagcttctgctttgcaagagaaataaacatgtaaagacacaatctgtaatccaaacatcagcaaaagaatcaccacaccaacaaaacagattgaatatcatttacatgtatgtggtcagaaaagtccatttgatcggcgaaagtttttttatagcagcttaaaagcaaattaaatgcaattaaaaacactttacaagcgactggcaaaacgaagcaccttaaaaatggatttaaagaccaatttacaccaagagaaaagccaaaatgcaagcaattgaaataac
>isotig00466|mhc class i alpha antigen
gacttcatccctggatctcggagaagcagcagcagtgtgtggctgtctacaaataaagaatcatattagtctgtcaaagttgaaggaaagcttcagaaaaaacagttcaccatgaagttcttggtgtttctggctctcctgggaacaggtctacatgacagtgcagcagtgactcactctctgaagtatttctacactgcgtcttctggagtcccaaacttcccagagtttgtgactgttgggttggttgatgaagttccgtttagttactatgacagtaacatcaggagagaagtaccgaaacaggactggatgatcagactctcagcagatgatcctcagtactggcagagacagactgacatatctgtgggcacccagcagactttcaaaggcaacattgacattgtaaagcagcgcttcaaccaaactggaggtgtccatgtttaccagaacatgtacggctgtgagtgggatgatgagactaaagaggtcaacggatatatgcagtatggttatgatggagaagacttcatagcatttgacctgaagtcgctgacatggatcgctccaaaacaacaggctgaaatcaccaaacacaagtgggataatgagagagctcagacagcaatgtacaagcagtacttcacccaggagtgtgttgactgggtgaagaagtatgtggactatgggaggagcgttctgctgagaacagagcttccctcagtgtctctcctccagaagactccctcctctccagtcagctgcctcgctacaggtttctaccctcacagagcctcactcgtctggaggaaagatggagaggagcttcatgaggaggtggaccacggagagatcctccccaaccacgatggaaccttccagatgagtgttgacctgaaactttcatcagtcacacctgaagactggacgaggtacgactgtgtgtttcagctctctggtgtgaacgaggacatcgtcaccaaactggacaaagcagtgatcagaaccaaggaagagaaactttacatgaccgccatcatcgctgctgtggctgttgttgctgtcgtcattggagtggtggctgtggcttacaagaagaagaaagatatttcttcaagaagttcttcgggaagcacgaagaaagtgccagagcccaacactttctcaagtagttctgatggttcttctacaggaagtctcgacagcgacacaccattgatttcaaagaggaagacggggaactccagtccgtaggaaatcagcaatgttgaacttgtttctaagagaaagcttctgctttgcaagagaaataaacatgtaaagacacaatctgtaatccaaacatcagcaaaagaatcaccacaccaacaaaacagattgaatatcatttacatgtatgtggtcagaaaagtccatttgatcggcgaaagtttttttatagcagcttaaaagcaaattaaatgcaattaaaaacactttacaagcgactggcaaaacgaagcaccttaaaaatggatttaaagaccaatttacaccaagagaaaagccaaaatgcaagcaattgaaataac
>isotig00467|mhc class i alpha antigen
gaagacagagacaaacatcgctccagtacaacaggctgtcatcaccaaacacaagtgggataataacaaagctaagatagcacaggacaagcagtacttcacccagatttgtcctgagtggctgaagaagtatgtggactatgggaggagcgttctgctgagaacagagcttccctcagtgtctctcctccagaagactccctcctctccagtcagctgcctcgctacaggtttctaccctcacagagcctcactcgtctggaggaaagatggagaggagcttcatgaggaggtggaccacggagagatcctccccaaccacgatggaaccttccagatgagtgttgacctgaaactttcatcagtcacacctgaagactggacgaggtacgactgtgtgtttcagctctctggtgtgaacgaggacatcgttgccaaactggagaaagcagtgatcagaaccaacgaagagaaagataacacgaccgccatcatcatcgctgcagtggttgttattgctgtcatcctcatcgctgtcattggattcatgacttacaagaagaagaaagccatctgcacttcatccaatgacaacaagtccaacaaatctgagcagtctgacccgtctgagcctgaacagaagaaaacactcctaccaaacgcataaacacagtttctggatggattctgctctggaacaatggatgctgtggtcgtctctctgtgttcctcctggtgatgaacctccctcctcctctgtctcactgctcactgggattgactccagtcctcctcctctctctgcaggaggagcaggataagaactgtatggatggagtttagtattactgaggggagctttcttgatttgaatgtaattcattggacacatatttcagtctggttaatgctacagctctaaatgtcaccctgtgatcacacacatacatgaaatatacaggaagcatcagaaaacatttattttccagttgtgtaatatgtattccttcaaaactgagagaagatttagttttgatttcaaccaggaaggaagcaaattatttaggtttttcttaataaatctggagtattttgttgttttgtgttaataaaatctctgttttgacacattattaaattttaattgtcgctgattttctaaaagggttgtggactgttttcttgtaaatcttgtaaatatttcctgctagtagttcgtgccaagggacgtgtttctctcttcgtttgtcaccacaaagaaattgagcagcgagccttaaaaatcacttctcatgtaggatttaggagatgaatgtcagatgaagttgatttgattccttttgtacttttgcttttcaataaagtcccaatggtccaaa
>isotig00468|mhc class i alpha antigen
gaagacagagacaaacatcgctccagtacaacaggctgtcatcaccaaacacaagtgggataataacaaagctaagatagcacaggacaagcagtacttcacccagatttgtcctgagtggctgaagaagtatgtggactatgggaggagcgttctgctgagaacagagcttccctcagtgtctctcctccagaagactccctcctctccagtcagctgcctcgctacaggtttctaccctcacagagcctcactcgtctggaggaaagatggagaggagcttcatgaggaggtggaccacggagagatcctccccaaccacgatggaaccttccagatgagtgttgacctgaaactttcatcagtcacacctgaagactggacgaggtacgactgtgtgtttcagctctctggtgtgaacgaggacatcgttgccaaactggagaaagcagtgatcagaaccaacgaagagaaagataacacgaccgccatcatcatcgctgcagtggttgttattgctgtcatcctcatcgctgtcattggattcatgacttacaagaagaagaaagccatctgcacttcatccaatgacaacaagtccaacaaatctgagcagtctgacccgtctgagcctgaacagaagaaaacactcctaccaaacgcataaacacagtttctggatggattctgctctggaacaatggatgctgtggtcgtctctctgtgttcctcctggtgatgaacctccctcctcctctgtctcactgctcactgggattgactccagtcctcctcctctctctgcaggaggagcaggataagaactgtatggatggagtttagtattactgaggggagctttcttgatttgaatgtaattcattggacacatatttcagtctggttaatgctacagctctaaatgtcaccctgtgatcacacacatacatgaaatatacaggaagcatcagaaaacatttattttccagttgtgtaatatgtattccttcaaaactgagagaagatttagttttgatttcaaccaggatgaagcaaattatttaggtttttcttaattaatcaggagtattttgttgttttgtgtttaataaaatctctcttttgatctgttttgacacattattaaattttaattgtcgctgattttcttaaagggttgtggactgttttcttgtaaatcttataaatatttcctgctagtagttcgtgccaagggacgtttttctctcttcgtttgtaaatacaaagaaattgagcagcgagtctaaaaatcacttcttatgttgggtgaagcagatgaatgtgagatgaagttgatttgattccttttgtacttttgcttttcaataaagtcccaatggtccaaa
>isotig00469|mhc class i alpha antigen
gaagacagagacaaacatcgctccagtacaacaggctgtcatcaccaaacacaagtgggataataacaaagctaagatagcacaggacaagcagtacttcacccagatttgtcctgagtggctgaagaagtatgtggactatgggaggagcgttctgctgagaacagagcttccctcagtgtctctcctccagaagactccctcctctccagtcagctgcctcgctacaggtttctaccctcacagagcctcactcgtctggaggaaagatggagaggagcttcatgaggaggtggaccacggagagatcctccccaaccacgatggaaccttccagatgagtgttgacctgaaactttcatcagtcacacctgaagactggacgaggtacgactgtgtgtttcagctctctggtgtgaacgaggacatcatcaccaaactggagaaagatcggatcagaaccaactgggtgaagcccagtaacatgaccgtcctcgtcactgctgcagtggttgttcttgctctcattctcatcggtgctgctggattcatcgtttacaaaaagaagaaagccatcagccctccatcttctcctgacaacagcacagatgaagactcctctaagtcactgaatcaagataagacagatcttgcagtagcagtgaagtaacatataaaaaggactgattgaaaaggtgggactgttctatgttcaatggctctgtctggttgtttatttgattaacgactttttaagaacactcccacacagagtttgaaagcctgcagctcccctccagttagttagaactgtagaagcctcttgggtgagacgtggtactgaaacaagtccagttgccaacgatacagcaccgagatttaagatagtttggttttgggatttctaataccttattgttttggtgtgctgtagtaaatggaagtactgacccgttgtgtgttctttctgttacaaatagtttgtttttaaggagttgttaatgaacaatttaagctagaaagagatgacaatccaaccatttcactcgaccagtatgaagtgatcagactggctacatcaggcctcttcagctactttttttgaaaggcaggatttggagaaaatttggagttccgtgctctgaattttattttattcaaaaaatgcacttatatgtatttttttctccacttcgtttgttagtttcacag
>isotig00470|mhc class i alpha antigen
gaagacagagacaaacatcgctccagtacaacaggctgtcatcaccaaacacaagtgggataataacaaagctaagatagcacaggacaagcagtacttcacccagatttgtcctgagtggctgaagaagtatgtggactatgggaggagcgttctgctgagaacagagcttccctcagtgtctctcctccagaagactccctcctctccagtcagctgcctcgctacaggtttctaccctcacagagcctcactcgtctggaggaaagatggagaggagcttcatgaggaggtggaccacggagagatcctccccaaccacgatggaaccttccagatgagtgttgacctgaaactttcatcagtcacacctgaagactggacgaggtacgactgtgtgtttcagctctctggtgtgaacgaggacatcgtcaccaaactggacaaagcagtgatcagaaccaaggaagagaaactttacatgaccgccatcatcgctgctgtggctgttgttgctgtcgtcattggagtggtggctgtggcttacaagaagaagaaagatatttcttcaagaagttcttcgggaagcacgaagaaagtgccagagcccaacactttctcaagtagttctgatggttcttctacaggaagtctcgacagcgacacaccattgatttcaaagaaaaattaaggtttgaagaagatggggaactccagtccgtaggaaatcagcaatgttgaacttgtttctaagagaaagcttctgctttgcaagagaaataaacatgtaaagacacaatctgtaatccaaacatcagcaaaagaatcaccacaccaacaaaacagattgaatatcatttacatgtatgtggtcagaaaagtccatttgatcggcgaaagtttttttatagcagcttaaaagcaaattaaatgcaattaaaaacactttacaagcgactggcaaaacgaagcaccttaaaaatggatttaaagaccaatttacaccaagagaaaagccaaaatgcaagcaattgaaataac
>isotig00471|mhc class i alpha antigen
gaagacagagacaaacatcgctccagtacaacaggctgtcatcaccaaacacaagtgggataataacaaagctaagatagcacaggacaagcagtacttcacccagatttgtcctgagtggctgaagaagtatgtggactatgggaggagcgttctgctgagaacagagcttccctcagtgtctctcctccagaagactccctcctctccagtcagctgcctcgctacaggtttctaccctcacagagcctcactcgtctggaggaaagatggagaggagcttcatgaggaggtggaccacggagagatcctccccaaccacgatggaaccttccagatgagtgttgacctgaaactttcatcagtcacacctgaagactggacgaggtacgactgtgtgtttcagctctctggtgtgaacgaggacatcgtcaccaaactggacaaagcagtgatcagaaccaaggaagagaaactttacatgaccgccatcatcgctgctgtggctgttgttgctgtcgtcattggagtggtggctgtggcttacaagaagaagaaagatatttcttcaagaagttcttcgggaagcacgaagaaagtgccagagcccaacactttctcaagtagttctgatggttcttctacaggaagtctcgacagcgacacaccattgatttcaaagaggaagacggggaactccagtccgtaggaaatcagcaatgttgaacttgtttctaagagaaagcttctgctttgcaagagaaataaacatgtaaagacacaatctgtaatccaaacatcagcaaaagaatcaccacaccaacaaaacagattgaatatcatttacatgtatgtggtcagaaaagtccatttgatcggcgaaagtttttttatagcagcttaaaagcaaattaaatgcaattaaaaacactttacaagcgactggcaaaacgaagcaccttaaaaatggatttaaagaccaatttacaccaagagaaaagccaaaatgcaagcaattgaaataac
>isotig00472|mhc class i alpha antigen
acttcattcttggatgtcggagacgcagcagcagtgtgtggctgtctgcgaataaagaatcatattagtctattaaagttgatcaaagcttcagaatcgacagttcaccatgaagatcttggtgtttctggctctcctgggaacaggtctacatgacgcggcggcagtgactcactctctgaagtatttctacactgcatcttctggagtcccaaacttcccagagtttgtgactgttgggttggttgatgaagttccatttagttactatgacagtaacaccaggagagaagtacccaagcaggactggatgagcagagtcacagcagatgatcctcagtactggcagcaacagtctgaggtatctgtgggcacccagcagaccttcaaagccggcattgacattttgaagccacgcttcaaccaaactggaggtgtccacgtttaccagaggatgtacggctgtgagtgggatgatgagactggagacactaaaggttatgatcagtggggttatgatggagaagacttcattgtttttgacctgaagacagaaacatgcatcgctccaacacaacaggctgtcatcaccaaacacaagtgggataatgacaaagcttttatagcagggcaaaaaaactactacacccagatttgtcctgactggctgaagaagtatgtggactatgggaggagctttctgcagagaac
>isotig00475|myosin light chain 2
ggcggcttcacaccatcttctccttcttgatcatccaaagctccactcataccgtctcaagatggcaccaaagaaggccaagaggaggcaggcagcaggagacggtggctcctccaatgtgttctccatgtttgagcagagccagattcaggagtacaaagaggctttcacaatcattgaccagaacagagatggtatcatcagcaaagatgacctgaggacgtgctggctt
>isotig00476|myosin light chain 2
gcggcttcacacctattcttctccttcttgatcatccaaggctccactcataccgtctcaagatggcaccaaagaaggccaagaggaggcaggcagcaggagacggtggctcctccaatgtgttctccatgtttgagcagagccagattcaggagtacaaagaggctttcacaatcattgaccagaacagagatggtatcatcagcaaagatgacctga
>isotig00479|pdz and lim domain 7
tttcgagtcgagtcctgctaaaagagaaatgtgagggaatgatcctctgctcaccaaagtgatccacggtggcttcctgacgtccgcttcaaggaagtccgaaaaagttagcctgctgcttaccgactgacttttcctttttttttttttggttataacgacttgagacgtgatgtctggcggacaggaggctatgaacgtatactcagtaaacctcagcggcccagcgccttggggcttcaggctgcagggaggcaaggacttcagcatgcccctcaccgtgtcaaggctcacccctggcggaaaggcagctcaggctggtgtcggagttggagactgggtggtgtccattgataacgctaatgcagaggacatgacccacgtggaggcacaaaacaagatcagagcagcaacagactccctctccctcaccctcagcaaagctttcaaagcagttggagaccagaagatggaaactcttgacaagggtgaagcaacttactatgatgatatataccaacacgccaagcacggcctcagggtggagaacctgccctgctttatccccaacgaccgcagcaagaagaggctgatccaggacactgaggactggcagccccgcaccggcaccacccagtcccgctccttccgcatcctggcccagctcactggcaccgacttcatgcaggacccaagacgatgaaaccatgaagaggtccagggaaaagttcctcactg
>isotig00480|pdz and lim domain 7
tttcgagtcgagtcctgctaaaagagaaatgtgagggaatgatcctctgctcaccaaagtgatccacggtggcttcctgacgtccgcttcaaggaagtccgaaaaagttagcctgctgcttaccgactgacttttccttttggtataacgacttgagacgtgatgtctggcggacaggaggctatgaacgtatactcagtaaacctcagcggcccagcgccttggggcttcaggctgcagggaggcaaggacttcagcatgcccctcaccgtgtcaaggctcacccctggcggaaaggcagctcaggctggtgtcggagttggagactgggtggtgtccattgataacgctaatgcagaggacatgacccacgtggaggcacaaaacaagatcagagcagcaacagactccctctccctcaccctcagcaaagctttcaaagcagttggagaccagaagatggaaactcttgacaagggtgaagcaacttactatgatgatatataccaacacgccaagcacggcctcagggtggagaacctgccctgctttatccccaacgaccgcagcaagaagaggctgatccaggacactgaggactggcagccccgcaccggcaccacccagtcccgctccttccgcatcctggcccagctcactggcaccgacttcatgcaggacccaagacgatgaaaccatgaagaggtccagggaaaagttcctcactg
>isotig00481|pdz and lim domain 7
agtgtcggggggtagggtttgccaacagagtgagaatctgcttgccctagcgcactgacttctctagctttcacccaggtttgggctatcggccggcccttgaggacaaggctatgaacgtatactcagtaaacctcagcggcccagcgccttggggcttcaggctgcagggaggcaaggacttcagcatgcccctcaccgtgtcaaggctcacccctggcggaaaggcagctcaggctggtgtcggagttggagactgggtggtgtccattgataacgctaatgcagaggacatgacccacgtggaggcacaaaacaagatcagagcagcaacagactccctctccctcaccctcagcaaagctttcaaagcagttggagaccagaagatggaaactcttgacaagggtgaagcaacttactatgatgatatataccaacacgccaagcacggcctcagggtggagaacctgccctgctttatccccaacgaccgcagcaagaagaggctgatccaggacactgaggactggcagccccgcaccggcaccacccagtcccgctccttccgcatcctggcccagctcactggcaccgacttcatgcaggacccaagacgatgaaaccatgaagaggtccagggaaaagttcctcactg
>isotig00482|pdz and lim domain 7
agagtgagaatctgcttgccctagcgcactgacttctctagctttcacccaggtttgggctatcggccggcccttgaggacaaggctatgaacgtatactcagtaaacctcagcggcccagcgccttggggcttcaggctgcagggaggcaaggacttcagcatgcccctcaccgtgtcaaggctcacccctggcggaaaggcagctcaggctggtgtcggagttggagactgggtggtgtccattgataacgctaatgcagaggacatgacccacgtggaggcacaaaacaagatcagagcagcaacagactccctctccctcaccctcagcaaagctttcaaagcagttggagaccagaagatggaaactcttgacaagggtgaagcaacttactatgatgatatataccaacacgccaagcacggcctcagggtggagaacctgccctgctttatccccaacgaccgcagcaagaagaggctgatccaggacactgaggactggcagccccgcaccggcaccacccagtcccgctccttccgcatcctggcccagctcactggcaccgacttcatgcaggacccaagacgatgaaaccatgaagaggtccagggaaaagttcctcactg
>isotig00483|trimeric intracellular cation channel type a
agttcggtttactttttttcgttttttttttgttttttttttgttttttttttttgttttttttgtttctcttgattttatttagagacaagtcgtctcatctcaatgtaaaaagcagcaataatgctttattcacatgtggatttctgattgagagtcaggtgaatttatgttttctattatctttatgaactgaactcagtttaaaggaaaccactgacacccggtaacacaactactgatgtggaacagaggcccatgcagctcctacacgtggatcaccacacagatgttgagcacagatgttcacaaacacataaataaataggtttcaaatgtccaggttgggttgaagtgtgaaacatttgctgtggtatttacagagtcctcatggtgtgtaaaatgcagaaagcaccatttactctaatagagagggtctcatttggtaaaacatcgaactgcccctttccctggaaaggaatgggaagtcccgtcatgtggaggccatgatgggggcgagtcggatgcagtttacaccagagcagtgcgacgtcctactcggctttcttgaccttcctcttgcgagagccttcgctcagctcctccttgcttttcagaggtgaagatggggcagcagcgggagcgtgatggtggtcttcctcagatccacccagaggggagccgaaaagcaggtggcaaacccaggactcgatgagggcgaagggggagccgtgagagtgtcgggcagtcatcaccaccttgctcgtggccatgaagatggtgaaggcgaggatgagggtgctcttggacactggcagccagtgggcctcctgcatggtgaagaggatggctccgtacagactggctttggttgggaatgacatgttgaggatctcgttggtttcgggcctccacacaccgcgcagcagctgctcaaaattggaaatgagagccactccagatcctttgacgtatccaacgatgaccatgatgaagaagccgtggtggtaggcgtggtgggcgtggtgaacaccggcggcgatcttacgagtgcggacgacctccttcagggcgaccaacaccagcttgacaggcaggaaagccacacatttatagaagaggttcagtgggcagtaaaagatgaggtaccagacagctgaggccagcaggatgtggctgttgtgttggaaatagtcgacggggctgcttccaagcatgatgtctgccaggatgtaactaccaaagcagtagagcatggcacagagccaggaggccacgggactcctgcgagaaacctccaccgagcctggctcatatttgaggtagaggatggacacgatgtaataagcgagatcaaacacaggaaacattcccagtttggagaaagtttgggggaaatcgcccaaattaagagctgaaagcacctccatgttgccttttttctgtagacgactgaatcccccgtttgtcggtctgtgttttcttcttctttagtccaactgctgcagtctggatcagaaaaaaagcccccccaaaaaacccggtccaccgactctccaccaagccccccggtctcgacagtgagaggactatgacactcaagccttcctattaataccgctcatctccagcagcctctcagcatcatcttcatcatcatcat
>isotig00484|trimeric intracellular cation channel type a
agttcggtttactttttttcgttttttttttgttttttttttgttttttttttttgttttttttgtttctcttgattttatttagagacaagtcgtctcatctcaatgtaaaaagcagcaataatgctttattcacatgtggatttctgattgagagtcaggtgaatttatgttttctattatctttatgaactgaactcagtttaaaggaaaccactgacacccggtaacacaactactgatgtggaacagaggcccatgcagctcctacacgtggatcaccacacagatgttgagcacagatgttcacaaacacataaataaataggtttcaaatgtccaggttgggttgaagtgtgaaacatttgctgtggtatttacagagtcctcatggtgtgtaaaatgcagaaagcaccatttactctaatagagagggtctcatttggtaaaacatcgaactgcccctttccctggaaaggaatgggaagtcccgtcatgtgggggcgagtcggatgcagtttacaccagagcagtgcgacgtcctactcggctttcttgaccttcctcttgcgagagccttcgctcagctcctccttgcttttcagaggtgaagatggggcagcagcgggagcgtgatggtggtcttcctcagatccacccagaggggagccgaaaagcaggtggcaaacccaggactcgatgagggcgaagggggagccgtgagagtgtcgggcagtcatcaccaccttgctcgtggccatgaagatggtgaaggcgaggatgagggtgctcttggacactggcagccagtgggcctcctgcatggtgaagaggatggctccgtacagactggctttggttgggaatgacatgttgaggatctcgttggtttcgggcctccacacaccgcgcagcagctgctcaaaattggaaatgagagccactccagatcctttgacgtatccaacgatgaccatgatgaagaagccgtggtggtaggcgtggtgggcgtggtgaacaccggcggcgatcttacgagtgcggacgacctccttcagggcgaccaacaccagcttgacaggcaggaaagccacacatttatagaagaggttcagtgggcagtaaaagatgaggtaccagacagctgaggccagcaggatgtggctgttgtgttggaaatagtcgacggggctgcttccaagcatgatgtctgccaggatgtaactaccaaagcagtagagcatggcacagagccaggaggccacgggactcctgcgagaaacctccaccgagcctggctcatatttgaggtagaggatggacacgatgtaataagcgagatcaaacacaggaaacattcccagtttggagaaagtttgggggaaatcgcccaaattaagagctgaaagcacctccatgttgccttttttctgtagacgactgaatcccccgtttgtcggtctgtgttttcttcttctttagtccaactgctgcagtctggatcagaaaaaaagcccccccaaaaaacccggtccaccgactctccaccaagccccccggtctcgacagtgagaggactatgacactcaagccttcctattaataccgctcatctccagcagcctctcagcatcatcttcatcatcatcat
>isotig00487|mhc class ii antigen beta chain
agtgtttgtgaagtgaactacaggaacatggcttcatcctttctcagcttctccctcctcttcatcagcctctgcacagcagatggattcatggaagagatggtggaccgttgtgattttaactcctctgatctgaacgacatcgagttcatccggtcgtattactacaacaaagtggagtacagcaggttcagcagcagcgttggagaatatgttggatacactgagtacggagtgaagaacgctgcagcctggaacaaagacaagtcaaacctggctgctatgagagctcagaaggagacgtactgtaagaaccacgttgatgcttactacaaacaagttctgactcagtcagttaagccgtacgtcaggcttcagtctgtggcgccctctggtggtaaacatcggtccatgttggtctgcagcgtcttcgacttctaccccaaactgatcaaagtgagctggaccagagacggacaggaagtcacctctgatgtcacttccactgatgagctggcagacggtgattggtactaccagatccactctcacctggagtacacgcccaggtctggagagaagatctcctgtgtggtggagcacgccagcctgaaggaacctctggtgactgactgggacccgtccatgcctgagtctgagagaaacaagatcgccatcggagcgtctggactgatcctgggtctgatcttatctctggctggattcatctactacaagaccaaggctcgaggaaggatacttgtccctagtaactgatcctggtccaggtcatgatccaggtcctggtcctgatcctggtcctggtcctggtcctggtccaggtcctgatcctgaccctgaccctgaccctggtcctgaagcagcttcatgtgctgtcagtgctgccccctgctggagcggctgaacacctgcttctctgatgatgtgtcctctgatcctgatccggtctacacctgatccaggactgtcctgtctctgtcctcgtccctgttggactgtgaggactgtgacagtcctggaccaggtctagtctggccatgcttcctgtcccggcctgtagctcactagctgtgctgcctcagtcagatataacctgctggaatcatttggggctggttgatggtgattgttggtttctgtgtttctgctgaagttttctgatcaataaacaaataaagtctg
>isotig00488|mhc class ii antigen beta chain
agtgtttgtgaagtgaactacaggaacatggcttcatcctttctcagcttctccctcctcttcatcagcctctgcacagcagatggattcatggaagagatggtggaccgttgtgattttaactcctctgatctgaacgacatcgagttcatccggtcgtattactacaacaaagtggagtacagcaggttcagcagcagcgttggagaatatgttggatacactgagtacggagtgaagaacgctgcagcctggaacaaagacaagtcaaacctggctgctatgagagctcagaaggagacgtactgtaagaaccacgttgatgcttactacaaacaagttctgactcagtcagttaagccgtacgtcaggcttcagtctgtggcgccctctggtggtaaacatcggtccatgttggtctgcagcgtcttcgacttctaccccaaactgatcaaagtgagctggaccagagacggacaggaagtcacctctgatgtcacttccactgatgagctggcagacggtgattggtactaccagatccactctcacctggagtacacgcccaggtctggagagaagatctcctgtgtggtggagcacgccagcctgaaggaacctctggtgactgactgggacccgtccatgcctgagtctgagagaaacaagatcgccatcggagcgtctggactgatcctgggtctgatcttatctctggctggattcatctactacaagaccaaggcccgaggaaggattctcgtccctagtagctgatcccggtccaggtcatgatccagatccttggccaggtcttgatcctggtcctggtcctggtcctgaagcagctccatgtgctgtcagtgctgccccctgctggagcggctgaacacctgcttctctgatgatgtgtcctctgatcctgatccggtctacacctgatccaggactgtcctgtctctgtcctcgtccctgttggtctgtgaggaccgtgacagtcctggaccaggtctagtctggaccggcttcctctcccggcctgtggctcactagctgtgctgtctcagtcagatataacctgctggaatcatttggggctggttgatggtgattgttggtttctgtgtttctgctgaagttttctgatcaataaacaaagaaagtctgtaaaa
>isotig00489|mhc class ii antigen beta chain
agtgtttgtgaagtgaactcaggaacatggcttcatcctttctcagcttctccctcctcttcatcagcctctggacagcagatggatttcgattttttgtggagacccgttgtgattttaactcctctgatctgaacgacatcgagttcatcaggtcgtattactacagcaaagtggagttcaccaggttcagcagcagcgttggaaagtatgttggattcactgagtacggagtgaagaacgctgcagcctggaacagtgacaagtcagacctggctgctatgagagctcagaaggagagagtctgtaagaacaacgttggccttgactacagtcaaattctgactcagtcagctaagccgtacgtcaggcttcagtctgtggcgccctctggtggtaaacatcggtccatgttggtctgcagcgtcttcgacttctaccccaaactgatcaaagtgagctggaccagagacggacaggaagtcacctctgatgtcacttccactgatgagctggcagacggtgattggtactaccagatccactctcacctggagtacacgcccaggtctggagagaagatctcctgtgtggtggagcacgccagcctgaaggaacctctggtgactgactgggacccgtccatgcctgagtctgagagaaacaagatcgccatcggagcgtctggactgatcctgggtctgatcttatctctggctggattcatctactacaagaccaaggctcgaggaaggatacttgtccctagtaactgatcctggtccaggtcatgatccaggtcctggtcctgatcctggtcctggtcctggtcctggtccaggtcctgatcctgaccctgaccctgaccctggtcctgaagcagcttcatgtgctgtcagtgctgccccctgctggagcggctgaacacctgcttctctgatgatgtgtcctctgatcctgatccggtctacacctgatccaggactgtcctgtctctgtcctcgtccctgttggactgtgaggactgtgacagtcctggaccaggtctagtctggccatgcttcctgtcccggcctgtagctcactagctgtgctgcctcagtcagatataacctgctggaatcatttggggctggttgatggtgattgttggtttctgtgtttctgctgaagttttctgatcaataaacaaataaagtctg
>isotig00490|mhc class ii antigen beta chain
gtcagtgtttgtgaagtgaacacaggaacatggcttcatcctttctcagcttctccctcctcttcatcagcctctgcacagcagatggattcatgaattccagagtgacccgttgtgattttaactccactgatctgaacgacatcgagttcatcgactcgtacatcttcaacaaagaggagctcctcaggttcagcagcagcgttggaaagtttgttggatacactgagtacggagtgaagaacgctgagtactggaacagtgacaagtcaaaactggctcagatgagagctgagaaggagagatactgtaagcgcaacgttggccttgactacagcactattctgactcagtcagttaagccctacgtggtgttgacctcatcgacgccctctggtggtaaacatcggtccatgttggtctgcagcgtcttcgacttctaccccaaactgatcaaagtgagctggaccagagacggacaggaagtcacctctgatgtcacttccactgatgagctggcagacggtgattggtactaccagatccactctcacctggagtacacgcccaggtctggagagaagatctcctgtgtggtggagcacgccagcctgaaggaacctctggtgactgactgggacccgtccatgcctgagtctgagagaaacaagatcgccatcggagcgtctggactgatcctgggtctgatcttatctctggctggattcatctactacaagaccaaggctcgaggaaggatacttgtccctagtaactgatcctggtccaggtcatgatccaggtcctggtcctgatcctggtcctggtcctggtcctggtccaggtcctgatcctgaccctgaccctgaccctggtcctgaagcagcttcatgtgctgtcagtgctgccccctgctggagcggctgaacacctgcttctctgatgatgtgtcctctgatcctgatccggtctacacctgatccaggactgtcctgtctctgtcctcgtccctgttggactgtgaggactgtgacagtcctggaccaggtctagtctggccatgcttcctgtcccggcctgtagctcactagctgtgctgcctcagtcagatataacctgctggaatcatttggggctggttgatggtgattgttggtttctgtgtttctgctgaagttttctgatcaataaacaaataaagtctg
>isotig00491|mhc class ii antigen beta chain
gagtgtttgtgaagtgaacacaggaacatggcttcatcctttctcagtttctccctcctcttcatcagcctctgcacagcagatggatttagggaaagtggagtggcccgttgtgtgtttaactccactgatctgaacgacatcgagttcatcgcctcgtggatctacaacaaagtggagctcaccaggttcagcagcagcgttggaaagtttgttggattcactgagtacggagtgaagaacgcagcagcctggaacagtgacaagtcaatcctggctcagctgagagctcagaaggagacgtactgtaagaacaacgttgggaatgactacagtcaagctctgactcagtcagtgaagccgtacgtcaggcttcagtctgtggcgccctctggtggtaaacatcggtccatgttggtctgcagcgtcttcgacttctaccccaaactgatcaaagtgagctggaccagagacggacaggaagtcacctctgatgtcacttccactgatgagctggcagacggtgattggtactaccagatccactctcacctggagtacacgcccaggtctggagagaagatctcctgtgtggtggagcacgccagcctgaaggaacctctggtgactgactgggacccgtccatgcctgagtctgagagaaacaagatcgccatcggagcgtctggactgatcctgggtctgatcttatctctggctggattcatctactacaagaccaaggctcgaggaaggatacttgtccctagtaactgatcctggtccaggtcatgatccaggtcctggtcctgatcctggtcctggtcctggtcctggtccaggtcctgatcctgaccctgaccctgaccctggtcctgaagcagcttcatgtgctgtcagtgctgccccctgctggagcggctgaacacctgcttctctgatgatgtgtcctctgatcctgatccggtctacacctgatccaggactgtcctgtctctgtcctcgtccctgttggactgtgaggactgtgacagtcctggaccaggtctagtctggccatgcttcctgtcccggcctgtagctcactagctgtgctgcctcagtcagatataacctgctggaatcatttggggctggttgatggtgattgttggtttctgtgtttctgctgaagttttctgatcaataaacaaataaagtctg
>isotig00492|mhc class ii antigen beta chain
agtgtttgtgaagtgaacacagcaacatggcttcatcctttctcagcttctccctcctctccatcagcctctgcacagcagatggattcatgcattctgcagtggaccgttgtgattttaactccactgatctgaacgacatcgagttcatccgatcgaattactacaacaagttggagctcctcaggttcagcagcagcgttggaaagtttgttggatacactgagtttggagtgaagcaggctgagtactggaacagtgacaaggcatacctggctcagctgagagctgagaaggagagatactgtaagaaccacgttgacaatgcctacagtcaaattctgagtcagtcagtgaaaccctacgtggtgttgacctcgtcgacgccctctggtggtaaacatcggtccatgttggtctgcagcgtcttcgacttctaccccaaactgatcaaagtgagctggaccagagacggacaggaagtcacctctgatgtcacttccactgatgagctggcagacggtgattggtactaccagatccactctcacctggagtacacgcccaggtctggagagaagatctcctgtgtggtggagcacgccagcctgaaggaacctctggtgactgactgggacccgtccatgcctgagtctgagagaaacaagatcgccatcggagcgtctggactgatcctgggtctgatcttatctctggctggattcatctactacaagaccaaggctcgaggaaggatacttgtccctagtaactgatcctggtccaggtcatgatccaggtcctggtcctgatcctggtcctggtcctggtcctggtccaggtcctgatcctgaccctgaccctgaccctggtcctgaagcagcttcatgtgctgtcagtgctgccccctgctggagcggctgaacacctgcttctctgatgatgtgtcctctgatcctgatccggtctacacctgatccaggactgtcctgtctctgtcctcgtccctgttggactgtgaggactgtgacagtcctggaccaggtctagtctggccatgcttcctgtcccggcctgtagctcactagctgtgctgcctcagtcagatataacctgctggaatcatttggggctggttgatggtgattgttggtttctgtgtttctgctgaagttttctgatcaataaacaaataaagtctg
>isotig00493|mhc class ii antigen beta chain
agtgtttgtgaagtgaactacaggaacatggcttcatcctttctcagcttctccctcctcttcatcagcctctgcacagcagatggattcatggaagagatggtggaccgttgtgattttaactcctctgatctgaacgacatcgagttcatccggtcgtattactacaacaaagtggagtacagcaggttcagcagcagcgttggagaatatgttggatacactgagtacggagtgaagaacgctgcagcctggaacaaagacaagtcaaacctggctgctatgagagctcagaaggagacgtactgtaagaaccacgttgatgcttactacaaacaagttctgactcagtcagttaagccgtacgtcaggcttcagtctgtggcgccctctggtggtaaacatcggtccatgttggtctgcagcgtcttcgacttctaccccaaactgatcaaagtgagctggaccagagacggacaggaagtcacctctgatgtcacttccactgatgagctggcagacggtgattggtactaccagatccactctcacctggagtacacgcccaggtctggagagaagatctcctgtgtggtggagcacgccagcctgaaggaacctctggtgactgactgggacccgtccatgcctgagtctgagagaaacaagatcgccatcggagcgtctggactgatcctgggtctgatcttatctctggctggattcatctactacaagaccaaggcccgaggaaggattctggtccccagtaactgatcctggtcctggtccaggtcttgatgcaggtcctggtcctgaagcagctccatgtgctgtcagtgctgccccctgctggagcggctgaacacctgcttctctgatgatgtgtcctctgatcctgatccggtctacacctgatccaggactgtcctgtctctgtcctcgtccctgttggtctgtgaggaccgtgacagtcctggaccaggtctagtctggaccggcttcctctcccggcctgtggctcactagctgtgctgtctcagtcagatataacctgctggaatcatttggggctggttgatggtgattgttggtttctgtgtttctgctgaagttttctgatcaataaacaaagaaagtctgtaaaa
>isotig00494|mhc class ii antigen beta chain
agtgtttgtgaagtgaactcaggaacatggcttcatcctttctcagcttctccctcctcttcatcagcctctggacagcagatggatttcgattttttgtggagacccgttgtgattttaactcctctgatctgaacgacatcgagttcatcaggtcgtattactacagcaaagtggagttcaccaggttcagcagcagcgttggaaagtatgttggattcactgagtacggagtgaagaacgctgcagcctggaacagtgacaagtcagacctggctgctatgagagctcagaaggagagagtctgtaagaacaacgttggccttgactacagtcaaattctgactcagtcagctaagccgtacgtcaggcttcagtctgtggcgccctctggtggtaaacatcggtccatgttggtctgcagcgtcttcgacttctaccccaaactgatcaaagtgagctggaccagagacggacaggaagtcacctctgatgtcacttccactgatgagctggcagacggtgattggtactaccagatccactctcacctggagtacacgcccaggtctggagagaagatctcctgtgtggtggagcacgccagcctgaaggaacctctggtgactgactgggacccgtccatgcctgagtctgagagaaacaagatcgccatcggagcgtctggactgatcctgggtctgatcttatctctggctggattcatctactacaagaccaaggcccgaggaaggattctcgtccctagtagctgatcccggtccaggtcatgatccagatccttggccaggtcttgatcctggtcctggtcctggtcctgaagcagctccatgtgctgtcagtgctgccccctgctggagcggctgaacacctgcttctctgatgatgtgtcctctgatcctgatccggtctacacctgatccaggactgtcctgtctctgtcctcgtccctgttggtctgtgaggaccgtgacagtcctggaccaggtctagtctggaccggcttcctctcccggcctgtggctcactagctgtgctgtctcagtcagatataacctgctggaatcatttggggctggttgatggtgattgttggtttctgtgtttctgctgaagttttctgatcaataaacaaagaaagtctgtaaaa
>isotig00495|mhc class ii antigen beta chain
gtcagtgtttgtgaagtgaacacaggaacatggcttcatcctttctcagcttctccctcctcttcatcagcctctgcacagcagatggattcatgaattccagagtgacccgttgtgattttaactccactgatctgaacgacatcgagttcatcgactcgtacatcttcaacaaagaggagctcctcaggttcagcagcagcgttggaaagtttgttggatacactgagtacggagtgaagaacgctgagtactggaacagtgacaagtcaaaactggctcagatgagagctgagaaggagagatactgtaagcgcaacgttggccttgactacagcactattctgactcagtcagttaagccctacgtggtgttgacctcatcgacgccctctggtggtaaacatcggtccatgttggtctgcagcgtcttcgacttctaccccaaactgatcaaagtgagctggaccagagacggacaggaagtcacctctgatgtcacttccactgatgagctggcagacggtgattggtactaccagatccactctcacctggagtacacgcccaggtctggagagaagatctcctgtgtggtggagcacgccagcctgaaggaacctctggtgactgactgggacccgtccatgcctgagtctgagagaaacaagatcgccatcggagcgtctggactgatcctgggtctgatcttatctctggctggattcatctactacaagaccaaggcccgaggaaggattctcgtccctagtagctgatcccggtccaggtcatgatccagatccttggccaggtcttgatcctggtcctggtcctggtcctgaagcagctccatgtgctgtcagtgctgccccctgctggagcggctgaacacctgcttctctgatgatgtgtcctctgatcctgatccggtctacacctgatccaggactgtcctgtctctgtcctcgtccctgttggtctgtgaggaccgtgacagtcctggaccaggtctagtctggaccggcttcctctcccggcctgtggctcactagctgtgctgtctcagtcagatataacctgctggaatcatttggggctggttgatggtgattgttggtttctgtgtttctgctgaagttttctgatcaataaacaaagaaagtctgtaaaa
>isotig00496|mhc class ii antigen beta chain
gagtgtttgtgaagtgaacacaggaacatggcttcatcctttctcagtttctccctcctcttcatcagcctctgcacagcagatggatttagggaaagtggagtggcccgttgtgtgtttaactccactgatctgaacgacatcgagttcatcgcctcgtggatctacaacaaagtggagctcaccaggttcagcagcagcgttggaaagtttgttggattcactgagtacggagtgaagaacgcagcagcctggaacagtgacaagtcaatcctggctcagctgagagctcagaaggagacgtactgtaagaacaacgttgggaatgactacagtcaagctctgactcagtcagtgaagccgtacgtcaggcttcagtctgtggcgccctctggtggtaaacatcggtccatgttggtctgcagcgtcttcgacttctaccccaaactgatcaaagtgagctggaccagagacggacaggaagtcacctctgatgtcacttccactgatgagctggcagacggtgattggtactaccagatccactctcacctggagtacacgcccaggtctggagagaagatctcctgtgtggtggagcacgccagcctgaaggaacctctggtgactgactgggacccgtccatgcctgagtctgagagaaacaagatcgccatcggagcgtctggactgatcctgggtctgatcttatctctggctggattcatctactacaagaccaaggcccgaggaaggattctcgtccctagtagctgatcccggtccaggtcatgatccagatccttggccaggtcttgatcctggtcctggtcctggtcctgaagcagctccatgtgctgtcagtgctgccccctgctggagcggctgaacacctgcttctctgatgatgtgtcctctgatcctgatccggtctacacctgatccaggactgtcctgtctctgtcctcgtccctgttggtctgtgaggaccgtgacagtcctggaccaggtctagtctggaccggcttcctctcccggcctgtggctcactagctgtgctgtctcagtcagatataacctgctggaatcatttggggctggttgatggtgattgttggtttctgtgtttctgctgaagttttctgatcaataaacaaagaaagtctgtaaaa
>isotig00497|mhc class ii antigen beta chain
agtgtttgtgaagtgaactacaggaacatggcttcatcctttctcagcttctccctcctcttcatcagcctctgcacagcagatggattcatggaagagatggtggaccgttgtgattttaactcctctgatctgaacgacatcgagttcatccggtcgtattactacaacaaagtggagtacagcaggttcagcagcagcgttggagaatatgttggatacactgagtacggagtgaagaacgctgcagcctggaacaaagacaagtcaaacctggctgctatgagagctcagaaggagacgtactgtaagaaccacgttgatgcttactacaaacaagttctgactcagtcagttaagccgtacgtcaggcttcagtctgtggcgccctctggtggtaaacatcggtccatgttggtctgcagcgtcttcgacttctaccccaaactgatcaaagtgagctggaccagagacggacaggaagtcacctctgatgtcacttccactgatgagctggcagacggtgattggtactaccagatccactctcacctggagtacacgcccaggtctggagagaagatctcctgtgtggtggagcacgccagcctgaaggaacctctggtgactgactgggacccgtccatgcctgagtctgagagaaacaagatcgccatcggagcgtctggactgatcctgggtctgatcttatccctggctggattcatctactacaagaccaaggcccgaggaaggattctggtccccagtaactgatcctggtccaggtcctgatcctgatccttggcctggtcttgaccctgaccctgaccctggtcctgaagcagctccatgtgctgtcagtgctgccccctgctggagcggctgaacacctgcttctctgatgatgtgtcctctgatcctgatccggtctacacctgatccaggactgtcctgtctctgtcctcgtccctattggtctgtgaggactgggacagtcctggaccaggtctaatctggaccgtgcttcctctcccggcctgtggctcactagctgtgctgtctcagtcagatataacctgctggaatcatttggggctggttgatggtgattgttggtttctgtgtttctgctgaagttttctgatcaataaacaaagaaagtctgtaaaa
>isotig00498|mhc class ii antigen beta chain
agtgtttgtgaagtgaactcaggaacatggcttcatcctttctcagcttctccctcctcttcatcagcctctggacagcagatggatttcgattttttgtggagacccgttgtgattttaactcctctgatctgaacgacatcgagttcatcaggtcgtattactacagcaaagtggagttcaccaggttcagcagcagcgttggaaagtatgttggattcactgagtacggagtgaagaacgctgcagcctggaacagtgacaagtcagacctggctgctatgagagctcagaaggagagagtctgtaagaacaacgttggccttgactacagtcaaattctgactcagtcagctaagccgtacgtcaggcttcagtctgtggcgccctctggtggtaaacatcggtccatgttggtctgcagcgtcttcgacttctaccccaaactgatcaaagtgagctggaccagagacggacaggaagtcacctctgatgtcacttccactgatgagctggcagacggtgattggtactaccagatccactctcacctggagtacacgcccaggtctggagagaagatctcctgtgtggtggagcacgccagcctgaaggaacctctggtgactgactgggacccgtccatgcctgagtctgagagaaacaagatcgccatcggagcgtctggactgatcctgggtctgatcttatctctggctggattcatctactacaagaccaaggcccgaggaaggattctcgtccctagtagctgatcccggtccaggtcatgatccagatccttggccaggtcttgatcctggtcctggtcctggtcctgaagcagctccatgtgctgtcagtgctgccccctgctggagcggctgaacacctgcttctctgatgatgtgtcctctgatcctgatccggtctacacctgatccaggactgtcctgtctctgtcctcgtccctgttggtctgtgaggaccgtgacagtcctggaccaggtctagtctggaccggcttcctctcccggcctgtggctcactagctgtgctgtctcagtcagatataacctgctggaatcatttggggctggttgatggtgattgttggtttctgtgtttctgctgaagttttctgatcaataaacaaagaaagtct
>isotig00499|mhc class ii antigen beta chain
gtcagtgttgtgtttgtgaagtgaacacaggaacatggcttcatcctttctcagcttctccctcctcttcatcagcctctgcacagcagatggattcatgcaagcccaagtggaccgttgtgtgtttaactccactgatctgaacgacattgagtacatttactctcacatctacaacaagttggagttcgtcaggttcagcagcagcgttggagaatatgttggattcactgagtacggagtgaagcaggcaaagtacttcaacagtgacaagtcagaactggctcagaggagagctgagaaggagagatactgtaagaccaacgttgacattgactacaattatgctgtgactcagtcagttaagccctacgtggtgttgacctcgtcgacgccctctggtggtaaacatcggtccatgttggtctgcagcgtcttcgacttctaccccaaactgatcaaagtgagctggaccagagacggacaggaagtcacctctgatgtcacttccactgatgagctggcagacggtgattggtactaccagatccactctcacctggagtacacgcccaggtctggagagaagatctcctgtgtggtggagcacgccagcctgaaggaacctctggtgaaggactgggacccgtccatgcctgagtctgagagaaacaagatcgccatcggagcgtctggactgatcctgggtctgatcttatctctggctggattcatctactacaagaccaaggctcgaggaaggatacttgtccctagtaactgatcctggtccaggtcatgatccaggtcctggtcctgatcctggtcctggtcctggtcctggtccaggtcctgatcctgaccctgaccctgaccctggtcctgaagcagcttcatgtgctgtcagtgctgccccctgctggagcggctgaacacctgcttctctgatgatgtgtcctctgatcctgatccggtctacacctgatccaggactgtcctgtctctgtcctcgtccctgttggactgtgaggactgtgacagtcctggaccaggtctagtctggccatgcttcctgtcccggcctgtagctcactagctgtgctgcctcagtcagatataacctgctggaatcatttggggctggttgatggtgattgttggtttctgtgtttctgctgaagttttctgatcaataaacaaataaagtctg
>isotig00500|mhc class ii antigen beta chain
gtcagtgtttgtgaagtgaacacaggaacatggcttcatcctttctcagcttctccctcctcttcatcagcctctgcacagcagatggattcatgaattccagagtgacccgttgtgattttaactccactgatctgaacgacatcgagttcatcgactcgtacatcttcaacaaagaggagctcctcaggttcagcagcagcgttggaaagtttgttggatacactgagtacggagtgaagaacgctgagtactggaacagtgacaagtcaaaactggctcagatgagagctgagaaggagagatactgtaagcgcaacgttggccttgactacagcactattctgactcagtcagttaagccctacgtggtgttgacctcatcgacgccctctggtggtaaacatcggtccatgttggtctgcagcgtcttcgacttctaccccaaactgatcaaagtgagctggaccagagacggacaggaagtcacctctgatgtcacttccactgatgagctggcagacggtgattggtactaccagatccactctcacctggagtacacgcccaggtctggagagaagatctcctgtgtggtggagcacgccagcctgaaggaacctctggtgactgactgggacccgtccatgcctgagtctgagagaaacaagatcgccatcggagcgtctggactgatcctgggtctgatcttatctctggctggattcatctactacaagaccaaggcccgaggaaggattctcgtccctagtagctgatcccggtccaggtcatgatccagatccttggccaggtcttgatcctggtcctggtcctggtcctgaagcagctccatgtgctgtcagtgctgccccctgctggagcggctgaacacctgcttctctgatgatgtgtcctctgatcctgatccggtctacacctgatccaggactgtcctgtctctgtcctcgtccctgttggtctgtgaggaccgtgacagtcctggaccaggtctagtctggaccggcttcctctcccggcctgtggctcactagctgtgctgtctcagtcagatataacctgctggaatcatttggggctggttgatggtgattgttggtttctgtgtttctgctgaagttttctgatcaataaacaaagaaagtct
>isotig00501|mhc class ii antigen beta chain
agtgtttgtgaagtgaacacagcaacatggcttcatcctttctcagcttctccctcctctccatcagcctctgcacagcagatggattcatgcattctgcagtggaccgttgtgattttaactccactgatctgaacgacatcgagttcatccgatcgaattactacaacaagttggagctcctcaggttcagcagcagcgttggaaagtttgttggatacactgagtttggagtgaagcaggctgagtactggaacagtgacaaggcatacctggctcagctgagagctgagaaggagagatactgtaagaaccacgttgacaatgcctacagtcaaattctgagtcagtcagtgaaaccctacgtggtgttgacctcgtcgacgccctctggtggtaaacatcggtccatgttggtctgcagcgtcttcgacttctaccccaaactgatcaaagtgagctggaccagagacggacaggaagtcacctctgatgtcacttccactgatgagctggcagacggtgattggtactaccagatccactctcacctggagtacacgcccaggtctggagagaagatctcctgtgtggtggagcacgccagcctgaaggaacctctggtgactgactgggacccgtccatgcctgagtctgagagaaacaagatcgccatcggagcgtctggactgatcctgggtctgatcttatctctggctggattcatctactacaagaccaaggcccgaggaaggattctcgtccctagtagctgatcccggtccaggtcatgatccagatccttggccaggtcttgatcctggtcctggtcctggtcctgaagcagctccatgtgctgtcagtgctgccccctgctggagcggctgaacacctgcttctctgatgatgtgtcctctgatcctgatccggtctacacctgatccaggactgtcctgtctctgtcctcgtccctgttggtctgtgaggaccgtgacagtcctggaccaggtctagtctggaccggcttcctctcccggcctgtggctcactagctgtgctgtctcagtcagatataacctgctggaatcatttggggctggttgatggtgattgttggtttctgtgtttctgctgaagttttctgatcaataaacaaagaaagtctgtaaaa
>isotig00502|mhc class ii antigen beta chain
gagtgtttgtgaagtgaacacaggaacatggcttcatcctttctcagtttctccctcctcttcatcagcctctgcacagcagatggatttagggaaagtggagtggcccgttgtgtgtttaactccactgatctgaacgacatcgagttcatcgcctcgtggatctacaacaaagtggagctcaccaggttcagcagcagcgttggaaagtttgttggattcactgagtacggagtgaagaacgcagcagcctggaacagtgacaagtcaatcctggctcagctgagagctcagaaggagacgtactgtaagaacaacgttgggaatgactacagtcaagctctgactcagtcagtgaagccgtacgtcaggcttcagtctgtggcgccctctggtggtaaacatcggtccatgttggtctgcagcgtcttcgacttctaccccaaactgatcaaagtgagctggaccagagacggacaggaagtcacctctgatgtcacttccactgatgagctggcagacggtgattggtactaccagatccactctcacctggagtacacgcccaggtctggagagaagatctcctgtgtggtggagcacgccagcctgaaggaacctctggtgactgactgggacccgtccatgcctgagtctgagagaaacaagatcgccatcggagcgtctggactgatcctgggtctgatcttatctctggctggattcatctactacaagaccaaggcccgaggaaggattctcgtccctagtagctgatcccggtccaggtcatgatccagatccttggccaggtcttgatcctggtcctggtcctggtcctgaagcagctccatgtgctgtcagtgctgccccctgctggagcggctgaacacctgcttctctgatgatgtgtcctctgatcctgatccggtctacacctgatccaggactgtcctgtctctgtcctcgtccctgttggtctgtgaggaccgtgacagtcctggaccaggtctagtctggaccggcttcctctcccggcctgtggctcactagctgtgctgtctcagtcagatataacctgctggaatcatttggggctggttgatggtgattgttggtttctgtgtttctgctgaagttttctgatcaataaacaaagaaagtct
>isotig00503|mhc class ii antigen beta chain
agtgtttgtgaagtgaacacagcaacatggcttcatcctttctcagcttctccctcctctccatcagcctctgcacagcagatggattcatgcattctgcagtggaccgttgtgattttaactccactgatctgaacgacatcgagttcatccgatcgaattactacaacaagttggagctcctcaggttcagcagcagcgttggaaagtttgttggatacactgagtttggagtgaagcaggctgagtactggaacagtgacaaggcatacctggctcagctgagagctgagaaggagagatactgtaagaaccacgttgacaatgcctacagtcaaattctgagtcagtcagtgaaaccctacgtggtgttgacctcgtcgacgccctctggtggtaaacatcggtccatgttggtctgcagcgtcttcgacttctaccccaaactgatcaaagtgagctggaccagagacggacaggaagtcacctctgatgtcacttccactgatgagctggcagacggtgattggtactaccagatccactctcacctggagtacacgcccaggtctggagagaagatctcctgtgtggtggagcacgccagcctgaaggaacctctggtgactgactgggacccgtccatgcctgagtctgagagaaacaagatcgccatcggagcgtctggactgatcctgggtctgatcttatctctggctggattcatctactacaagaccaaggcccgaggaaggattctcgtccctagtagctgatcccggtccaggtcatgatccagatccttggccaggtcttgatcctggtcctggtcctggtcctgaagcagctccatgtgctgtcagtgctgccccctgctggagcggctgaacacctgcttctctgatgatgtgtcctctgatcctgatccggtctacacctgatccaggactgtcctgtctctgtcctcgtccctgttggtctgtgaggaccgtgacagtcctggaccaggtctagtctggaccggcttcctctcccggcctgtggctcactagctgtgctgtctcagtcagatataacctgctggaatcatttggggctggttgatggtgattgttggtttctgtgtttctgctgaagttttctgatcaataaacaaagaaagtct
>isotig00504|mhc class ii antigen beta chain
agtgtttgtgaagtgaactcaggaacatggcttcatcctttctcagcttctccctcctcttcatcagcctctggacagcagatggatttcgattttttgtggagacccgttgtgattttaactcctctgatctgaacgacatcgagttcatcaggtcgtattactacagcaaagtggagttcaccaggttcagcagcagcgttggaaagtatgttggattcactgagtacggagtgaagaacgctgcagcctggaacagtgacaagtcagacctggctgctatgagagctcagaaggagagagtctgtaagaacaacgttggccttgactacagtcaaattctgactcagtcagctaagccgtacgtcaggcttcagtctgtggcgccctctggtggtaaacatcggtccatgttggtctgcagcgtcttcgacttctaccccaaactgatcaaagtgagctggaccagagacggacaggaagtcacctctgatgtcacttccactgatgagctggcagacggtgattggtactaccagatccactctcacctggagtacacgcccaggtctggagagaagatctcctgtgtggtggagcacgccagcctgaaggaacctctggtgactgactgggacccgtccatgcctgagtctgagagaaacaagatcgccatcggagcgtctggactgatcctgggtctgatcttatctctggctggattcatctactacaagaccaaggcccgaggaaggattctggtccccagtaactgatcctggtcctggtccaggtcttgatgcaggtcctggtcctgaagcagctccatgtgctgtcagtgctgccccctgctggagcggctgaacacctgcttctctgatgatgtgtcctctgatcctgatccggtctacacctgatccaggactgtcctgtctctgtcctcgtccctgttggtctgtgaggaccgtgacagtcctggaccaggtctagtctggaccggcttcctctcccggcctgtggctcactagctgtgctgtctcagtcagatataacctgctggaatcatttggggctggttgatggtgattgttggtttctgtgtttctgctgaagttttctgatcaataaacaaagaaagtctgtaaaa
>isotig00505|mhc class ii antigen beta chain
agtgtttgtgaagtgaactacaggaacatggcttcatcctttctcagcttctccctcctcttcatcagcctctgcacagcagatggattcatggaagagatggtggaccgttgtgattttaactcctctgatctgaacgacatcgagttcatccggtcgtattactacaacaaagtggagtacagcaggttcagcagcagcgttggagaatatgttggatacactgagtacggagtgaagaacgctgcagcctggaacaaagacaagtcaaacctggctgctatgagagctcagaaggagacgtactgtaagaaccacgttgatgcttactacaaacaagttctgactcagtcagttaagccgtacgtcaggcttcagtctgtggcgccctctggtggtaaacatcggtccatgttggtctgcagcgtcttcgacttctaccccaaactgatcaaagtgagctggaccagagacggacaggaagtcacctctgatgtcacttccactgatgagctggcagacggtgattggtactaccagatccactctcacctggagtacacgcccaggtctggagagaagatctcctgtgtggtggagcacgccagcctgaaggaacctctggtgactgactgggacccgtccatgcctgagtctgagagaaacaagatcgccatcggagcgtctggactgatcctgggtctgatcttatctctggctggattcatctactacaagaccaaggcccgaggaaggattctggtacccagcaactgatcctggtccaggtcttgatccaggtcctggtcctgaagcagcttcatgtgctgtcagtgctgcctcctgctgcagcagctgaacacctgcttctctgatgatgtgtcctctgatcctgatccggtctacacctgatccaggactgtcctgtctctgtcctctcccctgttggtctgtgaggactgtgacagtcctggaccaggtctagtctggcccgtgcttcctctcccggcctgtggctcactagctgtgctgtctcagtcagatataacctgctggaatcatttggggctggttgatggtgattgttggtttctgtgtttctgctgaagttttctgatcaataaacaaagaaagtctgtaaaa
>isotig00506|mhc class ii antigen beta chain
gtcagtgttgtgtttgtgaagtgaacacaggaacatggcttcatcctttctcagcttctccctcctcttcatcagcctctgcacagcagatggattcatgcaagcccaagtggaccgttgtgtgtttaactccactgatctgaacgacattgagtacatttactctcacatctacaacaagttggagttcgtcaggttcagcagcagcgttggagaatatgttggattcactgagtacggagtgaagcaggcaaagtacttcaacagtgacaagtcagaactggctcagaggagagctgagaaggagagatactgtaagaccaacgttgacattgactacaattatgctgtgactcagtcagttaagccctacgtggtgttgacctcgtcgacgccctctggtggtaaacatcggtccatgttggtctgcagcgtcttcgacttctaccccaaactgatcaaagtgagctggaccagagacggacaggaagtcacctctgatgtcacttccactgatgagctggcagacggtgattggtactaccagatccactctcacctggagtacacgcccaggtctggagagaagatctcctgtgtggtggagcacgccagcctgaaggaacctctggtgaaggactgggacccgtccatgcctgagtctgagagaaacaagatcgccatcggagcgtctggactgatcctgggtctgatcttatctctggctggattcatctactacaagaccaaggcccgaggaaggattctcgtccctagtagctgatcccggtccaggtcatgatccagatccttggccaggtcttgatcctggtcctggtcctggtcctgaagcagctccatgtgctgtcagtgctgccccctgctggagcggctgaacacctgcttctctgatgatgtgtcctctgatcctgatccggtctacacctgatccaggactgtcctgtctctgtcctcgtccctgttggtctgtgaggaccgtgacagtcctggaccaggtctagtctggaccggcttcctctcccggcctgtggctcactagctgtgctgtctcagtcagatataacctgctggaatcatttggggctggttgatggtgattgttggtttctgtgtttctgctgaagttttctgatcaataaacaaagaaagtctgtaaaa
>isotig00507|mhc class ii antigen beta chain
gtcagtgtttgtgaagtgaacacaggaacatggcttcatcctttctcagcttctccctcctcttcatcagcctctgcacagcagatggattcatgaattccagagtgacccgttgtgattttaactccactgatctgaacgacatcgagttcatcgactcgtacatcttcaacaaagaggagctcctcaggttcagcagcagcgttggaaagtttgttggatacactgagtacggagtgaagaacgctgagtactggaacagtgacaagtcaaaactggctcagatgagagctgagaaggagagatactgtaagcgcaacgttggccttgactacagcactattctgactcagtcagttaagccctacgtggtgttgacctcatcgacgccctctggtggtaaacatcggtccatgttggtctgcagcgtcttcgacttctaccccaaactgatcaaagtgagctggaccagagacggacaggaagtcacctctgatgtcacttccactgatgagctggcagacggtgattggtactaccagatccactctcacctggagtacacgcccaggtctggagagaagatctcctgtgtggtggagcacgccagcctgaaggaacctctggtgactgactgggacccgtccatgcctgagtctgagagaaacaagatcgccatcggagcgtctggactgatcctgggtctgatcttatctctggctggattcatctactacaagaccaaggcccgaggaaggattctggtccccagtaactgatcctggtcctggtccaggtcttgatgcaggtcctggtcctgaagcagctccatgtgctgtcagtgctgccccctgctggagcggctgaacacctgcttctctgatgatgtgtcctctgatcctgatccggtctacacctgatccaggactgtcctgtctctgtcctcgtccctgttggtctgtgaggaccgtgacagtcctggaccaggtctagtctggaccggcttcctctcccggcctgtggctcactagctgtgctgtctcagtcagatataacctgctggaatcatttggggctggttgatggtgattgttggtttctgtgtttctgctgaagttttctgatcaataaacaaagaaagtctgtaaaa
>isotig00508|mhc class ii antigen beta chain
gagtgtttgtgaagtgaacacaggaacatggcttcatcctttctcagtttctccctcctcttcatcagcctctgcacagcagatggatttagggaaagtggagtggcccgttgtgtgtttaactccactgatctgaacgacatcgagttcatcgcctcgtggatctacaacaaagtggagctcaccaggttcagcagcagcgttggaaagtttgttggattcactgagtacggagtgaagaacgcagcagcctggaacagtgacaagtcaatcctggctcagctgagagctcagaaggagacgtactgtaagaacaacgttgggaatgactacagtcaagctctgactcagtcagtgaagccgtacgtcaggcttcagtctgtggcgccctctggtggtaaacatcggtccatgttggtctgcagcgtcttcgacttctaccccaaactgatcaaagtgagctggaccagagacggacaggaagtcacctctgatgtcacttccactgatgagctggcagacggtgattggtactaccagatccactctcacctggagtacacgcccaggtctggagagaagatctcctgtgtggtggagcacgccagcctgaaggaacctctggtgactgactgggacccgtccatgcctgagtctgagagaaacaagatcgccatcggagcgtctggactgatcctgggtctgatcttatctctggctggattcatctactacaagaccaaggcccgaggaaggattctggtccccagtaactgatcctggtcctggtccaggtcttgatgcaggtcctggtcctgaagcagctccatgtgctgtcagtgctgccccctgctggagcggctgaacacctgcttctctgatgatgtgtcctctgatcctgatccggtctacacctgatccaggactgtcctgtctctgtcctcgtccctgttggtctgtgaggaccgtgacagtcctggaccaggtctagtctggaccggcttcctctcccggcctgtggctcactagctgtgctgtctcagtcagatataacctgctggaatcatttggggctggttgatggtgattgttggtttctgtgtttctgctgaagttttctgatcaataaacaaagaaagtctgtaaaa
>isotig00509|mhc class ii antigen beta chain
agtgtttgtgaagtgaactcaggaacatggcttcatcctttctcagcttctccctcctcttcatcagcctctggacagcagatggatttcgattttttgtggagacccgttgtgattttaactcctctgatctgaacgacatcgagttcatcaggtcgtattactacagcaaagtggagttcaccaggttcagcagcagcgttggaaagtatgttggattcactgagtacggagtgaagaacgctgcagcctggaacagtgacaagtcagacctggctgctatgagagctcagaaggagagagtctgtaagaacaacgttggccttgactacagtcaaattctgactcagtcagctaagccgtacgtcaggcttcagtctgtggcgccctctggtggtaaacatcggtccatgttggtctgcagcgtcttcgacttctaccccaaactgatcaaagtgagctggaccagagacggacaggaagtcacctctgatgtcacttccactgatgagctggcagacggtgattggtactaccagatccactctcacctggagtacacgcccaggtctggagagaagatctcctgtgtggtggagcacgccagcctgaaggaacctctggtgactgactgggacccgtccatgcctgagtctgagagaaacaagatcgccatcggagcgtctggactgatcctgggtctgatcttatccctggctggattcatctactacaagaccaaggcccgaggaaggattctggtccccagtaactgatcctggtccaggtcctgatcctgatccttggcctggtcttgaccctgaccctgaccctggtcctgaagcagctccatgtgctgtcagtgctgccccctgctggagcggctgaacacctgcttctctgatgatgtgtcctctgatcctgatccggtctacacctgatccaggactgtcctgtctctgtcctcgtccctattggtctgtgaggactgggacagtcctggaccaggtctaatctggaccgtgcttcctctcccggcctgtggctcactagctgtgctgtctcagtcagatataacctgctggaatcatttggggctggttgatggtgattgttggtttctgtgtttctgctgaagttttctgatcaataaacaaagaaagtctgtaaaa
>isotig00510|mhc class ii antigen beta chain
agtgtttgtgaagtgaactcaggaacatggcttcatcctttctcagcttctccctcctcttcatcagcctctggacagcagatggatttcgattttttgtggagacccgttgtgattttaactcctctgatctgaacgacatcgagttcatcaggtcgtattactacagcaaagtggagttcaccaggttcagcagcagcgttggaaagtatgttggattcactgagtacggagtgaagaacgctgcagcctggaacagtgacaagtcagacctggctgctatgagagctcagaaggagagagtctgtaagaacaacgttggccttgactacagtcaaattctgactcagtcagctaagccgtacgtcaggcttcagtctgtggcgccctctggtggtaaacatcggtccatgttggtctgcagcgtcttcgacttctaccccaaactgatcaaagtgagctggaccagagacggacaggaagtcacctctgatgtcacttccactgatgagctggcagacggtgattggtactaccagatccactctcacctggagtacacgcccaggtctggagagaagatctcctgtgtggtggagcacgccagcctgaaggaacctctggtgactgactgggacccgtccatgcctgagtctgagagaaacaagatcgccatcggagcgtctggactgatcctgggtctgatcttatctctggctggattcatctactacaagaccaaggcccgaggaaggattctggtccccagtaactgatcctggtcctggtccaggtcttgatgcaggtcctggtcctgaagcagctccatgtgctgtcagtgctgccccctgctggagcggctgaacacctgcttctctgatgatgtgtcctctgatcctgatccggtctacacctgatccaggactgtcctgtctctgtcctcgtccctgttggtctgtgaggaccgtgacagtcctggaccaggtctagtctggaccggcttcctctcccggcctgtggctcactagctgtgctgtctcagtcagatataacctgctggaatcatttggggctggttgatggtgattgttggtttctgtgtttctgctgaagttttctgatcaataaacaaagaaagtct
>isotig00511|mhc class ii antigen beta chain
gtcagtgttgtgtttgtgaagtgaacacaggaacatggcttcatcctttctcagcttctccctcctcttcatcagcctctgcacagcagatggattcatgcaagcccaagtggaccgttgtgtgtttaactccactgatctgaacgacattgagtacatttactctcacatctacaacaagttggagttcgtcaggttcagcagcagcgttggagaatatgttggattcactgagtacggagtgaagcaggcaaagtacttcaacagtgacaagtcagaactggctcagaggagagctgagaaggagagatactgtaagaccaacgttgacattgactacaattatgctgtgactcagtcagttaagccctacgtggtgttgacctcgtcgacgccctctggtggtaaacatcggtccatgttggtctgcagcgtcttcgacttctaccccaaactgatcaaagtgagctggaccagagacggacaggaagtcacctctgatgtcacttccactgatgagctggcagacggtgattggtactaccagatccactctcacctggagtacacgcccaggtctggagagaagatctcctgtgtggtggagcacgccagcctgaaggaacctctggtgaaggactgggacccgtccatgcctgagtctgagagaaacaagatcgccatcggagcgtctggactgatcctgggtctgatcttatctctggctggattcatctactacaagaccaaggcccgaggaaggattctcgtccctagtagctgatcccggtccaggtcatgatccagatccttggccaggtcttgatcctggtcctggtcctggtcctgaagcagctccatgtgctgtcagtgctgccccctgctggagcggctgaacacctgcttctctgatgatgtgtcctctgatcctgatccggtctacacctgatccaggactgtcctgtctctgtcctcgtccctgttggtctgtgaggaccgtgacagtcctggaccaggtctagtctggaccggcttcctctcccggcctgtggctcactagctgtgctgtctcagtcagatataacctgctggaatcatttggggctggttgatggtgattgttggtttctgtgtttctgctgaagttttctgatcaataaacaaagaaagtct
>isotig00512|mhc class ii antigen beta chain
gtcagtgtttgtgaagtgaacacaggaacatggcttcatcctttctcagcttctccctcctcttcatcagcctctgcacagcagatggattcatgaattccagagtgacccgttgtgattttaactccactgatctgaacgacatcgagttcatcgactcgtacatcttcaacaaagaggagctcctcaggttcagcagcagcgttggaaagtttgttggatacactgagtacggagtgaagaacgctgagtactggaacagtgacaagtcaaaactggctcagatgagagctgagaaggagagatactgtaagcgcaacgttggccttgactacagcactattctgactcagtcagttaagccctacgtggtgttgacctcatcgacgccctctggtggtaaacatcggtccatgttggtctgcagcgtcttcgacttctaccccaaactgatcaaagtgagctggaccagagacggacaggaagtcacctctgatgtcacttccactgatgagctggcagacggtgattggtactaccagatccactctcacctggagtacacgcccaggtctggagagaagatctcctgtgtggtggagcacgccagcctgaaggaacctctggtgactgactgggacccgtccatgcctgagtctgagagaaacaagatcgccatcggagcgtctggactgatcctgggtctgatcttatccctggctggattcatctactacaagaccaaggcccgaggaaggattctggtccccagtaactgatcctggtccaggtcctgatcctgatccttggcctggtcttgaccctgaccctgaccctggtcctgaagcagctccatgtgctgtcagtgctgccccctgctggagcggctgaacacctgcttctctgatgatgtgtcctctgatcctgatccggtctacacctgatccaggactgtcctgtctctgtcctcgtccctattggtctgtgaggactgggacagtcctggaccaggtctaatctggaccgtgcttcctctcccggcctgtggctcactagctgtgctgtctcagtcagatataacctgctggaatcatttggggctggttgatggtgattgttggtttctgtgtttctgctgaagttttctgatcaataaacaaagaaagtctgtaaaa
>isotig00513|mhc class ii antigen beta chain
gtcagtgtttgtgaagtgaacacaggaacatggcttcatcctttctcagcttctccctcctcttcatcagcctctgcacagcagatggattcatgaattccagagtgacccgttgtgattttaactccactgatctgaacgacatcgagttcatcgactcgtacatcttcaacaaagaggagctcctcaggttcagcagcagcgttggaaagtttgttggatacactgagtacggagtgaagaacgctgagtactggaacagtgacaagtcaaaactggctcagatgagagctgagaaggagagatactgtaagcgcaacgttggccttgactacagcactattctgactcagtcagttaagccctacgtggtgttgacctcatcgacgccctctggtggtaaacatcggtccatgttggtctgcagcgtcttcgacttctaccccaaactgatcaaagtgagctggaccagagacggacaggaagtcacctctgatgtcacttccactgatgagctggcagacggtgattggtactaccagatccactctcacctggagtacacgcccaggtctggagagaagatctcctgtgtggtggagcacgccagcctgaaggaacctctggtgactgactgggacccgtccatgcctgagtctgagagaaacaagatcgccatcggagcgtctggactgatcctgggtctgatcttatctctggctggattcatctactacaagaccaaggcccgaggaaggattctggtccccagtaactgatcctggtcctggtccaggtcttgatgcaggtcctggtcctgaagcagctccatgtgctgtcagtgctgccccctgctggagcggctgaacacctgcttctctgatgatgtgtcctctgatcctgatccggtctacacctgatccaggactgtcctgtctctgtcctcgtccctgttggtctgtgaggaccgtgacagtcctggaccaggtctagtctggaccggcttcctctcccggcctgtggctcactagctgtgctgtctcagtcagatataacctgctggaatcatttggggctggttgatggtgattgttggtttctgtgtttctgctgaagttttctgatcaataaacaaagaaagtct
>isotig00514|mhc class ii antigen beta chain
agtgtttgtgaagtgaacacagcaacatggcttcatcctttctcagcttctccctcctctccatcagcctctgcacagcagatggattcatgcattctgcagtggaccgttgtgattttaactccactgatctgaacgacatcgagttcatccgatcgaattactacaacaagttggagctcctcaggttcagcagcagcgttggaaagtttgttggatacactgagtttggagtgaagcaggctgagtactggaacagtgacaaggcatacctggctcagctgagagctgagaaggagagatactgtaagaaccacgttgacaatgcctacagtcaaattctgagtcagtcagtgaaaccctacgtggtgttgacctcgtcgacgccctctggtggtaaacatcggtccatgttggtctgcagcgtcttcgacttctaccccaaactgatcaaagtgagctggaccagagacggacaggaagtcacctctgatgtcacttccactgatgagctggcagacggtgattggtactaccagatccactctcacctggagtacacgcccaggtctggagagaagatctcctgtgtggtggagcacgccagcctgaaggaacctctggtgactgactgggacccgtccatgcctgagtctgagagaaacaagatcgccatcggagcgtctggactgatcctgggtctgatcttatctctggctggattcatctactacaagaccaaggcccgaggaaggattctggtccccagtaactgatcctggtcctggtccaggtcttgatgcaggtcctggtcctgaagcagctccatgtgctgtcagtgctgccccctgctggagcggctgaacacctgcttctctgatgatgtgtcctctgatcctgatccggtctacacctgatccaggactgtcctgtctctgtcctcgtccctgttggtctgtgaggaccgtgacagtcctggaccaggtctagtctggaccggcttcctctcccggcctgtggctcactagctgtgctgtctcagtcagatataacctgctggaatcatttggggctggttgatggtgattgttggtttctgtgtttctgctgaagttttctgatcaataaacaaagaaagtctgtaaaa
>isotig00515|mhc class ii antigen beta chain
gagtgtttgtgaagtgaacacaggaacatggcttcatcctttctcagtttctccctcctcttcatcagcctctgcacagcagatggatttagggaaagtggagtggcccgttgtgtgtttaactccactgatctgaacgacatcgagttcatcgcctcgtggatctacaacaaagtggagctcaccaggttcagcagcagcgttggaaagtttgttggattcactgagtacggagtgaagaacgcagcagcctggaacagtgacaagtcaatcctggctcagctgagagctcagaaggagacgtactgtaagaacaacgttgggaatgactacagtcaagctctgactcagtcagtgaagccgtacgtcaggcttcagtctgtggcgccctctggtggtaaacatcggtccatgttggtctgcagcgtcttcgacttctaccccaaactgatcaaagtgagctggaccagagacggacaggaagtcacctctgatgtcacttccactgatgagctggcagacggtgattggtactaccagatccactctcacctggagtacacgcccaggtctggagagaagatctcctgtgtggtggagcacgccagcctgaaggaacctctggtgactgactgggacccgtccatgcctgagtctgagagaaacaagatcgccatcggagcgtctggactgatcctgggtctgatcttatccctggctggattcatctactacaagaccaaggcccgaggaaggattctggtccccagtaactgatcctggtccaggtcctgatcctgatccttggcctggtcttgaccctgaccctgaccctggtcctgaagcagctccatgtgctgtcagtgctgccccctgctggagcggctgaacacctgcttctctgatgatgtgtcctctgatcctgatccggtctacacctgatccaggactgtcctgtctctgtcctcgtccctattggtctgtgaggactgggacagtcctggaccaggtctaatctggaccgtgcttcctctcccggcctgtggctcactagctgtgctgtctcagtcagatataacctgctggaatcatttggggctggttgatggtgattgttggtttctgtgtttctgctgaagttttctgatcaataaacaaagaaagtctgtaaaa
>isotig00516|mhc class ii antigen beta chain
gagtgtttgtgaagtgaacacaggaacatggcttcatcctttctcagtttctccctcctcttcatcagcctctgcacagcagatggatttagggaaagtggagtggcccgttgtgtgtttaactccactgatctgaacgacatcgagttcatcgcctcgtggatctacaacaaagtggagctcaccaggttcagcagcagcgttggaaagtttgttggattcactgagtacggagtgaagaacgcagcagcctggaacagtgacaagtcaatcctggctcagctgagagctcagaaggagacgtactgtaagaacaacgttgggaatgactacagtcaagctctgactcagtcagtgaagccgtacgtcaggcttcagtctgtggcgccctctggtggtaaacatcggtccatgttggtctgcagcgtcttcgacttctaccccaaactgatcaaagtgagctggaccagagacggacaggaagtcacctctgatgtcacttccactgatgagctggcagacggtgattggtactaccagatccactctcacctggagtacacgcccaggtctggagagaagatctcctgtgtggtggagcacgccagcctgaaggaacctctggtgactgactgggacccgtccatgcctgagtctgagagaaacaagatcgccatcggagcgtctggactgatcctgggtctgatcttatctctggctggattcatctactacaagaccaaggcccgaggaaggattctggtccccagtaactgatcctggtcctggtccaggtcttgatgcaggtcctggtcctgaagcagctccatgtgctgtcagtgctgccccctgctggagcggctgaacacctgcttctctgatgatgtgtcctctgatcctgatccggtctacacctgatccaggactgtcctgtctctgtcctcgtccctgttggtctgtgaggaccgtgacagtcctggaccaggtctagtctggaccggcttcctctcccggcctgtggctcactagctgtgctgtctcagtcagatataacctgctggaatcatttggggctggttgatggtgattgttggtttctgtgtttctgctgaagttttctgatcaataaacaaagaaagtct
>isotig00517|mhc class ii antigen beta chain
agtgtttgtgaagtgaactcaggaacatggcttcatcctttctcagcttctccctcctcttcatcagcctctggacagcagatggatttcgattttttgtggagacccgttgtgattttaactcctctgatctgaacgacatcgagttcatcaggtcgtattactacagcaaagtggagttcaccaggttcagcagcagcgttggaaagtatgttggattcactgagtacggagtgaagaacgctgcagcctggaacagtgacaagtcagacctggctgctatgagagctcagaaggagagagtctgtaagaacaacgttggccttgactacagtcaaattctgactcagtcagctaagccgtacgtcaggcttcagtctgtggcgccctctggtggtaaacatcggtccatgttggtctgcagcgtcttcgacttctaccccaaactgatcaaagtgagctggaccagagacggacaggaagtcacctctgatgtcacttccactgatgagctggcagacggtgattggtactaccagatccactctcacctggagtacacgcccaggtctggagagaagatctcctgtgtggtggagcacgccagcctgaaggaacctctggtgactgactgggacccgtccatgcctgagtctgagagaaacaagatcgccatcggagcgtctggactgatcctgggtctgatcttatccctggctggattcatctactacaagaccaaggcccgaggaaggattctggtccccagtaactgatcctggtccaggtcctgatcctgatccttggcctggtcttgaccctgaccctgaccctggtcctgaagcagctccatgtgctgtcagtgctgccccctgctggagcggctgaacacctgcttctctgatgatgtgtcctctgatcctgatccggtctacacctgatccaggactgtcctgtctctgtcctcgtccctattggtctgtgaggactgggacagtcctggaccaggtctaatctggaccgtgcttcctctcccggcctgtggctcactagctgtgctgtctcagtcagatataacctgctggaatcatttggggctggttgatggtgattgttggtttctgtgtttctgctgaagttttctgatcaataaacaaagaaagtct
>isotig00518|mhc class ii antigen beta chain
gtcagtgtttgtgaagtgaacacaggaacatggcttcatcctttctcagcttctccctcctcttcatcagcctctgcacagcagatggattcatgaattccagagtgacccgttgtgattttaactccactgatctgaacgacatcgagttcatcgactcgtacatcttcaacaaagaggagctcctcaggttcagcagcagcgttggaaagtttgttggatacactgagtacggagtgaagaacgctgagtactggaacagtgacaagtcaaaactggctcagatgagagctgagaaggagagatactgtaagcgcaacgttggccttgactacagcactattctgactcagtcagttaagccctacgtggtgttgacctcatcgacgccctctggtggtaaacatcggtccatgttggtctgcagcgtcttcgacttctaccccaaactgatcaaagtgagctggaccagagacggacaggaagtcacctctgatgtcacttccactgatgagctggcagacggtgattggtactaccagatccactctcacctggagtacacgcccaggtctggagagaagatctcctgtgtggtggagcacgccagcctgaaggaacctctggtgactgactgggacccgtccatgcctgagtctgagagaaacaagatcgccatcggagcgtctggactgatcctgggtctgatcttatccctggctggattcatctactacaagaccaaggcccgaggaaggattctggtccccagtaactgatcctggtccaggtcctgatcctgatccttggcctggtcttgaccctgaccctgaccctggtcctgaagcagctccatgtgctgtcagtgctgccccctgctggagcggctgaacacctgcttctctgatgatgtgtcctctgatcctgatccggtctacacctgatccaggactgtcctgtctctgtcctcgtccctattggtctgtgaggactgggacagtcctggaccaggtctaatctggaccgtgcttcctctcccggcctgtggctcactagctgtgctgtctcagtcagatataacctgctggaatcatttggggctggttgatggtgattgttggtttctgtgtttctgctgaagttttctgatcaataaacaaagaaagtct
>isotig00519|mhc class ii antigen beta chain
agtgtttgtgaagtgaacacagcaacatggcttcatcctttctcagcttctccctcctctccatcagcctctgcacagcagatggattcatgcattctgcagtggaccgttgtgattttaactccactgatctgaacgacatcgagttcatccgatcgaattactacaacaagttggagctcctcaggttcagcagcagcgttggaaagtttgttggatacactgagtttggagtgaagcaggctgagtactggaacagtgacaaggcatacctggctcagctgagagctgagaaggagagatactgtaagaaccacgttgacaatgcctacagtcaaattctgagtcagtcagtgaaaccctacgtggtgttgacctcgtcgacgccctctggtggtaaacatcggtccatgttggtctgcagcgtcttcgacttctaccccaaactgatcaaagtgagctggaccagagacggacaggaagtcacctctgatgtcacttccactgatgagctggcagacggtgattggtactaccagatccactctcacctggagtacacgcccaggtctggagagaagatctcctgtgtggtggagcacgccagcctgaaggaacctctggtgactgactgggacccgtccatgcctgagtctgagagaaacaagatcgccatcggagcgtctggactgatcctgggtctgatcttatccctggctggattcatctactacaagaccaaggcccgaggaaggattctggtccccagtaactgatcctggtccaggtcctgatcctgatccttggcctggtcttgaccctgaccctgaccctggtcctgaagcagctccatgtgctgtcagtgctgccccctgctggagcggctgaacacctgcttctctgatgatgtgtcctctgatcctgatccggtctacacctgatccaggactgtcctgtctctgtcctcgtccctattggtctgtgaggactgggacagtcctggaccaggtctaatctggaccgtgcttcctctcccggcctgtggctcactagctgtgctgtctcagtcagatataacctgctggaatcatttggggctggttgatggtgattgttggtttctgtgtttctgctgaagttttctgatcaataaacaaagaaagtctgtaaaa
>isotig00520|mhc class ii antigen beta chain
agtgtttgtgaagtgaacacagcaacatggcttcatcctttctcagcttctccctcctctccatcagcctctgcacagcagatggattcatgcattctgcagtggaccgttgtgattttaactccactgatctgaacgacatcgagttcatccgatcgaattactacaacaagttggagctcctcaggttcagcagcagcgttggaaagtttgttggatacactgagtttggagtgaagcaggctgagtactggaacagtgacaaggcatacctggctcagctgagagctgagaaggagagatactgtaagaaccacgttgacaatgcctacagtcaaattctgagtcagtcagtgaaaccctacgtggtgttgacctcgtcgacgccctctggtggtaaacatcggtccatgttggtctgcagcgtcttcgacttctaccccaaactgatcaaagtgagctggaccagagacggacaggaagtcacctctgatgtcacttccactgatgagctggcagacggtgattggtactaccagatccactctcacctggagtacacgcccaggtctggagagaagatctcctgtgtggtggagcacgccagcctgaaggaacctctggtgactgactgggacccgtccatgcctgagtctgagagaaacaagatcgccatcggagcgtctggactgatcctgggtctgatcttatctctggctggattcatctactacaagaccaaggcccgaggaaggattctggtccccagtaactgatcctggtcctggtccaggtcttgatgcaggtcctggtcctgaagcagctccatgtgctgtcagtgctgccccctgctggagcggctgaacacctgcttctctgatgatgtgtcctctgatcctgatccggtctacacctgatccaggactgtcctgtctctgtcctcgtccctgttggtctgtgaggaccgtgacagtcctggaccaggtctagtctggaccggcttcctctcccggcctgtggctcactagctgtgctgtctcagtcagatataacctgctggaatcatttggggctggttgatggtgattgttggtttctgtgtttctgctgaagttttctgatcaataaacaaagaaagtct
>isotig00521|mhc class ii antigen beta chain
agtgtttgtgaagtgaactcaggaacatggcttcatcctttctcagcttctccctcctcttcatcagcctctggacagcagatggatttcgattttttgtggagacccgttgtgattttaactcctctgatctgaacgacatcgagttcatcaggtcgtattactacagcaaagtggagttcaccaggttcagcagcagcgttggaaagtatgttggattcactgagtacggagtgaagaacgctgcagcctggaacagtgacaagtcagacctggctgctatgagagctcagaaggagagagtctgtaagaacaacgttggccttgactacagtcaaattctgactcagtcagctaagccgtacgtcaggcttcagtctgtggcgccctctggtggtaaacatcggtccatgttggtctgcagcgtcttcgacttctaccccaaactgatcaaagtgagctggaccagagacggacaggaagtcacctctgatgtcacttccactgatgagctggcagacggtgattggtactaccagatccactctcacctggagtacacgcccaggtctggagagaagatctcctgtgtggtggagcacgccagcctgaaggaacctctggtgactgactgggacccgtccatgcctgagtctgagagaaacaagatcgccatcggagcgtctggactgatcctgggtctgatcttatctctggctggattcatctactacaagaccaaggcccgaggaaggattctggtacccagcaactgatcctggtccaggtcttgatccaggtcctggtcctgaagcagcttcatgtgctgtcagtgctgcctcctgctgcagcagctgaacacctgcttctctgatgatgtgtcctctgatcctgatccggtctacacctgatccaggactgtcctgtctctgtcctctcccctgttggtctgtgaggactgtgacagtcctggaccaggtctagtctggcccgtgcttcctctcccggcctgtggctcactagctgtgctgtctcagtcagatataacctgctggaatcatttggggctggttgatggtgattgttggtttctgtgtttctgctgaagttttctgatcaataaacaaagaaagtctgtaaaa
>isotig00522|mhc class ii antigen beta chain
tcctcttcatcagcctctgcacagcagatggatttcggtattccagagtggctcattgtctgtttaactcctctgatctgaacgacatcgagttcatcgactcgtacagctacaacaaagaggagctcctcaggttcagcagcagcgttggaaagtatgttggattcactgagtacggagtgaagaacgcagcagcctggaacagtgacaaggcatacctggctcaggagagagctgagaaggagagagtctgtaagaccaacgttgactctatctccagtggtgttctgactcagtcagtgaaaccctacgtggtgttgacctcgtcgacgccctctggtggtaaacatcggtccatgttggtctgcagcgtcttcgacttctaccccaaactgatcaaagtgagctggaccagagacggacaggaagtcacctctgatgtcacttccactgatgagctggcagacggtgattggtactaccagatccactctcacctggagtacacgcccaggtctggagagaagatctcctgtgtggtggagcacgccagcctgaaggaacctctggtgactgactgggacccgtccatgcctgagtctgagagaaacaagatcgccatcggagcgtctggactgatcctgggtctgatcttatctctggctggattcatctactacaagaccaaggctcgaggaaggatacttgtccctagtaactgatcctggtccaggtcatgatccaggtcctggtcctgatcctggtcctggtcctggtcctggtccaggtcctgatcctgaccctgaccctgaccctggtcctgaagcagcttcatgtgctgtcagtgctgccccctgctggagcggctgaacacctgcttctctgatgatgtgtcctctgatcctgatccggtctacacctgatccaggactgtcctgtctctgtcctcgtccctgttggactgtgaggactgtgacagtcctggaccaggtctagtctggccatgcttcctgtcccggcctgtagctcactagctgtgctgcctcagtcagatataacctgctggaatcatttggggctggttgatggtgattgttggtttctgtgtttctgctgaagttttctgatcaataaacaaataaagtctg
>isotig00523|mhc class ii antigen beta chain
gagtgtttgtgaagtgaacacaggaacatggcttcatcctttctcagtttctccctcctcttcatcagcctctgcacagcagatggatttagggaaagtggagtggcccgttgtgtgtttaactccactgatctgaacgacatcgagttcatcgcctcgtggatctacaacaaagtggagctcaccaggttcagcagcagcgttggaaagtttgttggattcactgagtacggagtgaagaacgcagcagcctggaacagtgacaagtcaatcctggctcagctgagagctcagaaggagacgtactgtaagaacaacgttgggaatgactacagtcaagctctgactcagtcagtgaagccgtacgtcaggcttcagtctgtggcgccctctggtggtaaacatcggtccatgttggtctgcagcgtcttcgacttctaccccaaactgatcaaagtgagctggaccagagacggacaggaagtcacctctgatgtcacttccactgatgagctggcagacggtgattggtactaccagatccactctcacctggagtacacgcccaggtctggagagaagatctcctgtgtggtggagcacgccagcctgaaggaacctctggtgactgactgggacccgtccatgcctgagtctgagagaaacaagatcgccatcggagcgtctggactgatcctgggtctgatcttatccctggctggattcatctactacaagaccaaggcccgaggaaggattctggtccccagtaactgatcctggtccaggtcctgatcctgatccttggcctggtcttgaccctgaccctgaccctggtcctgaagcagctccatgtgctgtcagtgctgccccctgctggagcggctgaacacctgcttctctgatgatgtgtcctctgatcctgatccggtctacacctgatccaggactgtcctgtctctgtcctcgtccctattggtctgtgaggactgggacagtcctggaccaggtctaatctggaccgtgcttcctctcccggcctgtggctcactagctgtgctgtctcagtcagatataacctgctggaatcatttggggctggttgatggtgattgttggtttctgtgtttctgctgaagttttctgatcaataaacaaagaaagtct
>isotig00524|mhc class ii antigen beta chain
gtcagtgttgtgtttgtgaagtgaacacaggaacatggcttcatcctttctcagcttctccctcctcttcatcagcctctgcacagcagatggattcatgcaagcccaagtggaccgttgtgtgtttaactccactgatctgaacgacattgagtacatttactctcacatctacaacaagttggagttcgtcaggttcagcagcagcgttggagaatatgttggattcactgagtacggagtgaagcaggcaaagtacttcaacagtgacaagtcagaactggctcagaggagagctgagaaggagagatactgtaagaccaacgttgacattgactacaattatgctgtgactcagtcagttaagccctacgtggtgttgacctcgtcgacgccctctggtggtaaacatcggtccatgttggtctgcagcgtcttcgacttctaccccaaactgatcaaagtgagctggaccagagacggacaggaagtcacctctgatgtcacttccactgatgagctggcagacggtgattggtactaccagatccactctcacctggagtacacgcccaggtctggagagaagatctcctgtgtggtggagcacgccagcctgaaggaacctctggtgaaggactgggacccgtccatgcctgagtctgagagaaacaagatcgccatcggagcgtctggactgatcctgggtctgatcttatctctggctggattcatctactacaagaccaaggcccgaggaaggattctggtccccagtaactgatcctggtcctggtccaggtcttgatgcaggtcctggtcctgaagcagctccatgtgctgtcagtgctgccccctgctggagcggctgaacacctgcttctctgatgatgtgtcctctgatcctgatccggtctacacctgatccaggactgtcctgtctctgtcctcgtccctgttggtctgtgaggaccgtgacagtcctggaccaggtctagtctggaccggcttcctctcccggcctgtggctcactagctgtgctgtctcagtcagatataacctgctggaatcatttggggctggttgatggtgattgttggtttctgtgtttctgctgaagttttctgatcaataaacaaagaaagtctgtaaaa
>isotig00525|mhc class ii antigen beta chain
gtcagtgtttgtgaagtgaacacaggaacatggcttcatcctttctcagcttctccctcctcttcatcagcctctgcacagcagatggattcatgaattccagagtgacccgttgtgattttaactccactgatctgaacgacatcgagttcatcgactcgtacatcttcaacaaagaggagctcctcaggttcagcagcagcgttggaaagtttgttggatacactgagtacggagtgaagaacgctgagtactggaacagtgacaagtcaaaactggctcagatgagagctgagaaggagagatactgtaagcgcaacgttggccttgactacagcactattctgactcagtcagttaagccctacgtggtgttgacctcatcgacgccctctggtggtaaacatcggtccatgttggtctgcagcgtcttcgacttctaccccaaactgatcaaagtgagctggaccagagacggacaggaagtcacctctgatgtcacttccactgatgagctggcagacggtgattggtactaccagatccactctcacctggagtacacgcccaggtctggagagaagatctcctgtgtggtggagcacgccagcctgaaggaacctctggtgactgactgggacccgtccatgcctgagtctgagagaaacaagatcgccatcggagcgtctggactgatcctgggtctgatcttatctctggctggattcatctactacaagaccaaggcccgaggaaggattctggtacccagcaactgatcctggtccaggtcttgatccaggtcctggtcctgaagcagcttcatgtgctgtcagtgctgcctcctgctgcagcagctgaacacctgcttctctgatgatgtgtcctctgatcctgatccggtctacacctgatccaggactgtcctgtctctgtcctctcccctgttggtctgtgaggactgtgacagtcctggaccaggtctagtctggcccgtgcttcctctcccggcctgtggctcactagctgtgctgtctcagtcagatataacctgctggaatcatttggggctggttgatggtgattgttggtttctgtgtttctgctgaagttttctgatcaataaacaaagaaagtctgtaaaa
>isotig00526|mhc class ii antigen beta chain
agtgtttgtgaagtgaacacagcaacatggcttcatcctttctcagcttctccctcctctccatcagcctctgcacagcagatggattcatgcattctgcagtggaccgttgtgattttaactccactgatctgaacgacatcgagttcatccgatcgaattactacaacaagttggagctcctcaggttcagcagcagcgttggaaagtttgttggatacactgagtttggagtgaagcaggctgagtactggaacagtgacaaggcatacctggctcagctgagagctgagaaggagagatactgtaagaaccacgttgacaatgcctacagtcaaattctgagtcagtcagtgaaaccctacgtggtgttgacctcgtcgacgccctctggtggtaaacatcggtccatgttggtctgcagcgtcttcgacttctaccccaaactgatcaaagtgagctggaccagagacggacaggaagtcacctctgatgtcacttccactgatgagctggcagacggtgattggtactaccagatccactctcacctggagtacacgcccaggtctggagagaagatctcctgtgtggtggagcacgccagcctgaaggaacctctggtgactgactgggacccgtccatgcctgagtctgagagaaacaagatcgccatcggagcgtctggactgatcctgggtctgatcttatccctggctggattcatctactacaagaccaaggcccgaggaaggattctggtccccagtaactgatcctggtccaggtcctgatcctgatccttggcctggtcttgaccctgaccctgaccctggtcctgaagcagctccatgtgctgtcagtgctgccccctgctggagcggctgaacacctgcttctctgatgatgtgtcctctgatcctgatccggtctacacctgatccaggactgtcctgtctctgtcctcgtccctattggtctgtgaggactgggacagtcctggaccaggtctaatctggaccgtgcttcctctcccggcctgtggctcactagctgtgctgtctcagtcagatataacctgctggaatcatttggggctggttgatggtgattgttggtttctgtgtttctgctgaagttttctgatcaataaacaaagaaagtct
>isotig00527|mhc class ii antigen beta chain
gagtgtttgtgaagtgaacacaggaacatggcttcatcctttctcagtttctccctcctcttcatcagcctctgcacagcagatggatttagggaaagtggagtggcccgttgtgtgtttaactccactgatctgaacgacatcgagttcatcgcctcgtggatctacaacaaagtggagctcaccaggttcagcagcagcgttggaaagtttgttggattcactgagtacggagtgaagaacgcagcagcctggaacagtgacaagtcaatcctggctcagctgagagctcagaaggagacgtactgtaagaacaacgttgggaatgactacagtcaagctctgactcagtcagtgaagccgtacgtcaggcttcagtctgtggcgccctctggtggtaaacatcggtccatgttggtctgcagcgtcttcgacttctaccccaaactgatcaaagtgagctggaccagagacggacaggaagtcacctctgatgtcacttccactgatgagctggcagacggtgattggtactaccagatccactctcacctggagtacacgcccaggtctggagagaagatctcctgtgtggtggagcacgccagcctgaaggaacctctggtgactgactgggacccgtccatgcctgagtctgagagaaacaagatcgccatcggagcgtctggactgatcctgggtctgatcttatctctggctggattcatctactacaagaccaaggcccgaggaaggattctggtacccagcaactgatcctggtccaggtcttgatccaggtcctggtcctgaagcagcttcatgtgctgtcagtgctgcctcctgctgcagcagctgaacacctgcttctctgatgatgtgtcctctgatcctgatccggtctacacctgatccaggactgtcctgtctctgtcctctcccctgttggtctgtgaggactgtgacagtcctggaccaggtctagtctggcccgtgcttcctctcccggcctgtggctcactagctgtgctgtctcagtcagatataacctgctggaatcatttggggctggttgatggtgattgttggtttctgtgtttctgctgaagttttctgatcaataaacaaagaaagtctgtaaaa
>isotig00528|mhc class ii antigen beta chain
agtgtttgtgaagtgaactcaggaacatggcttcatcctttctcagcttctccctcctcttcatcagcctctggacagcagatggatttcgattttttgtggagacccgttgtgattttaactcctctgatctgaacgacatcgagttcatcaggtcgtattactacagcaaagtggagttcaccaggttcagcagcagcgttggaaagtatgttggattcactgagtacggagtgaagaacgctgcagcctggaacagtgacaagtcagacctggctgctatgagagctcagaaggagagagtctgtaagaacaacgttggccttgactacagtcaaattctgactcagtcagctaagccgtacgtcaggcttcagtctgtggcgccctctggtggtaaacatcggtccatgttggtctgcagcgtcttcgacttctaccccaaactgatcaaagtgagctggaccagagacggacaggaagtcacctctgatgtcacttccactgatgagctggcagacggtgattggtactaccagatccactctcacctggagtacacgcccaggtctggagagaagatctcctgtgtggtggagcacgccagcctgaaggaacctctggtgactgactgggacccgtccatgcctgagtctgagagaaacaagatcgccatcggagcgtctggactgatcctgggtctgatcttatctctggctggattcatctactacaagaccaaggcccgaggaaggattctggtacccagcaactgatcctggtccaggtcttgatccaggtcctggtcctgaagcagcttcatgtgctgtcagtgctgcctcctgctgcagcagctgaacacctgcttctctgatgatgtgtcctctgatcctgatccggtctacacctgatccaggactgtcctgtctctgtcctctcccctgttggtctgtgaggactgtgacagtcctggaccaggtctagtctggcccgtgcttcctctcccggcctgtggctcactagctgtgctgtctcagtcagatataacctgctggaatcatttggggctggttgatggtgattgttggtttctgtgtttctgctgaagttttctgatcaataaacaaagaaagtct
>isotig00529|mhc class ii antigen beta chain
gtcagtgttgtgtttgtgaagtgaacacaggaacatggcttcatcctttctcagcttctccctcctcttcatcagcctctgcacagcagatggattcatgcaagcccaagtggaccgttgtgtgtttaactccactgatctgaacgacattgagtacatttactctcacatctacaacaagttggagttcgtcaggttcagcagcagcgttggagaatatgttggattcactgagtacggagtgaagcaggcaaagtacttcaacagtgacaagtcagaactggctcagaggagagctgagaaggagagatactgtaagaccaacgttgacattgactacaattatgctgtgactcagtcagttaagccctacgtggtgttgacctcgtcgacgccctctggtggtaaacatcggtccatgttggtctgcagcgtcttcgacttctaccccaaactgatcaaagtgagctggaccagagacggacaggaagtcacctctgatgtcacttccactgatgagctggcagacggtgattggtactaccagatccactctcacctggagtacacgcccaggtctggagagaagatctcctgtgtggtggagcacgccagcctgaaggaacctctggtgaaggactgggacccgtccatgcctgagtctgagagaaacaagatcgccatcggagcgtctggactgatcctgggtctgatcttatccctggctggattcatctactacaagaccaaggcccgaggaaggattctggtccccagtaactgatcctggtccaggtcctgatcctgatccttggcctggtcttgaccctgaccctgaccctggtcctgaagcagctccatgtgctgtcagtgctgccccctgctggagcggctgaacacctgcttctctgatgatgtgtcctctgatcctgatccggtctacacctgatccaggactgtcctgtctctgtcctcgtccctattggtctgtgaggactgggacagtcctggaccaggtctaatctggaccgtgcttcctctcccggcctgtggctcactagctgtgctgtctcagtcagatataacctgctggaatcatttggggctggttgatggtgattgttggtttctgtgtttctgctgaagttttctgatcaataaacaaagaaagtctgtaaaa
>isotig00530|mhc class ii antigen beta chain
gtcagtgttgtgtttgtgaagtgaacacaggaacatggcttcatcctttctcagcttctccctcctcttcatcagcctctgcacagcagatggattcatgcaagcccaagtggaccgttgtgtgtttaactccactgatctgaacgacattgagtacatttactctcacatctacaacaagttggagttcgtcaggttcagcagcagcgttggagaatatgttggattcactgagtacggagtgaagcaggcaaagtacttcaacagtgacaagtcagaactggctcagaggagagctgagaaggagagatactgtaagaccaacgttgacattgactacaattatgctgtgactcagtcagttaagccctacgtggtgttgacctcgtcgacgccctctggtggtaaacatcggtccatgttggtctgcagcgtcttcgacttctaccccaaactgatcaaagtgagctggaccagagacggacaggaagtcacctctgatgtcacttccactgatgagctggcagacggtgattggtactaccagatccactctcacctggagtacacgcccaggtctggagagaagatctcctgtgtggtggagcacgccagcctgaaggaacctctggtgaaggactgggacccgtccatgcctgagtctgagagaaacaagatcgccatcggagcgtctggactgatcctgggtctgatcttatctctggctggattcatctactacaagaccaaggcccgaggaaggattctggtccccagtaactgatcctggtcctggtccaggtcttgatgcaggtcctggtcctgaagcagctccatgtgctgtcagtgctgccccctgctggagcggctgaacacctgcttctctgatgatgtgtcctctgatcctgatccggtctacacctgatccaggactgtcctgtctctgtcctcgtccctgttggtctgtgaggaccgtgacagtcctggaccaggtctagtctggaccggcttcctctcccggcctgtggctcactagctgtgctgtctcagtcagatataacctgctggaatcatttggggctggttgatggtgattgttggtttctgtgtttctgctgaagttttctgatcaataaacaaagaaagtct
>isotig00531|mhc class ii antigen beta chain
gtcagtgtttgtgaagtgaacacaggaacatggcttcatcctttctcagcttctccctcctcttcatcagcctctgcacagcagatggattcatgaattccagagtgacccgttgtgattttaactccactgatctgaacgacatcgagttcatcgactcgtacatcttcaacaaagaggagctcctcaggttcagcagcagcgttggaaagtttgttggatacactgagtacggagtgaagaacgctgagtactggaacagtgacaagtcaaaactggctcagatgagagctgagaaggagagatactgtaagcgcaacgttggccttgactacagcactattctgactcagtcagttaagccctacgtggtgttgacctcatcgacgccctctggtggtaaacatcggtccatgttggtctgcagcgtcttcgacttctaccccaaactgatcaaagtgagctggaccagagacggacaggaagtcacctctgatgtcacttccactgatgagctggcagacggtgattggtactaccagatccactctcacctggagtacacgcccaggtctggagagaagatctcctgtgtggtggagcacgccagcctgaaggaacctctggtgactgactgggacccgtccatgcctgagtctgagagaaacaagatcgccatcggagcgtctggactgatcctgggtctgatcttatctctggctggattcatctactacaagaccaaggcccgaggaaggattctggtacccagcaactgatcctggtccaggtcttgatccaggtcctggtcctgaagcagcttcatgtgctgtcagtgctgcctcctgctgcagcagctgaacacctgcttctctgatgatgtgtcctctgatcctgatccggtctacacctgatccaggactgtcctgtctctgtcctctcccctgttggtctgtgaggactgtgacagtcctggaccaggtctagtctggcccgtgcttcctctcccggcctgtggctcactagctgtgctgtctcagtcagatataacctgctggaatcatttggggctggttgatggtgattgttggtttctgtgtttctgctgaagttttctgatcaataaacaaagaaagtct
>isotig00532|mhc class ii antigen beta chain
agtgtttgtgaagtgaacacagcaacatggcttcatcctttctcagcttctccctcctctccatcagcctctgcacagcagatggattcatgcattctgcagtggaccgttgtgattttaactccactgatctgaacgacatcgagttcatccgatcgaattactacaacaagttggagctcctcaggttcagcagcagcgttggaaagtttgttggatacactgagtttggagtgaagcaggctgagtactggaacagtgacaaggcatacctggctcagctgagagctgagaaggagagatactgtaagaaccacgttgacaatgcctacagtcaaattctgagtcagtcagtgaaaccctacgtggtgttgacctcgtcgacgccctctggtggtaaacatcggtccatgttggtctgcagcgtcttcgacttctaccccaaactgatcaaagtgagctggaccagagacggacaggaagtcacctctgatgtcacttccactgatgagctggcagacggtgattggtactaccagatccactctcacctggagtacacgcccaggtctggagagaagatctcctgtgtggtggagcacgccagcctgaaggaacctctggtgactgactgggacccgtccatgcctgagtctgagagaaacaagatcgccatcggagcgtctggactgatcctgggtctgatcttatctctggctggattcatctactacaagaccaaggcccgaggaaggattctggtacccagcaactgatcctggtccaggtcttgatccaggtcctggtcctgaagcagcttcatgtgctgtcagtgctgcctcctgctgcagcagctgaacacctgcttctctgatgatgtgtcctctgatcctgatccggtctacacctgatccaggactgtcctgtctctgtcctctcccctgttggtctgtgaggactgtgacagtcctggaccaggtctagtctggcccgtgcttcctctcccggcctgtggctcactagctgtgctgtctcagtcagatataacctgctggaatcatttggggctggttgatggtgattgttggtttctgtgtttctgctgaagttttctgatcaataaacaaagaaagtctgtaaaa
>isotig00533|mhc class ii antigen beta chain
tcctcttcatcagcctctgcacagcagatggatttcggtattccagagtggctcattgtctgtttaactcctctgatctgaacgacatcgagttcatcgactcgtacagctacaacaaagaggagctcctcaggttcagcagcagcgttggaaagtatgttggattcactgagtacggagtgaagaacgcagcagcctggaacagtgacaaggcatacctggctcaggagagagctgagaaggagagagtctgtaagaccaacgttgactctatctccagtggtgttctgactcagtcagtgaaaccctacgtggtgttgacctcgtcgacgccctctggtggtaaacatcggtccatgttggtctgcagcgtcttcgacttctaccccaaactgatcaaagtgagctggaccagagacggacaggaagtcacctctgatgtcacttccactgatgagctggcagacggtgattggtactaccagatccactctcacctggagtacacgcccaggtctggagagaagatctcctgtgtggtggagcacgccagcctgaaggaacctctggtgactgactgggacccgtccatgcctgagtctgagagaaacaagatcgccatcggagcgtctggactgatcctgggtctgatcttatctctggctggattcatctactacaagaccaaggcccgaggaaggattctcgtccctagtagctgatcccggtccaggtcatgatccagatccttggccaggtcttgatcctggtcctggtcctggtcctgaagcagctccatgtgctgtcagtgctgccccctgctggagcggctgaacacctgcttctctgatgatgtgtcctctgatcctgatccggtctacacctgatccaggactgtcctgtctctgtcctcgtccctgttggtctgtgaggaccgtgacagtcctggaccaggtctagtctggaccggcttcctctcccggcctgtggctcactagctgtgctgtctcagtcagatataacctgctggaatcatttggggctggttgatggtgattgttggtttctgtgtttctgctgaagttttctgatcaataaacaaagaaagtctgtaaaa
>isotig00534|mhc class ii antigen beta chain
gagtgtttgtgaagtgaacacaggaacatggcttcatcctttctcagtttctccctcctcttcatcagcctctgcacagcagatggatttagggaaagtggagtggcccgttgtgtgtttaactccactgatctgaacgacatcgagttcatcgcctcgtggatctacaacaaagtggagctcaccaggttcagcagcagcgttggaaagtttgttggattcactgagtacggagtgaagaacgcagcagcctggaacagtgacaagtcaatcctggctcagctgagagctcagaaggagacgtactgtaagaacaacgttgggaatgactacagtcaagctctgactcagtcagtgaagccgtacgtcaggcttcagtctgtggcgccctctggtggtaaacatcggtccatgttggtctgcagcgtcttcgacttctaccccaaactgatcaaagtgagctggaccagagacggacaggaagtcacctctgatgtcacttccactgatgagctggcagacggtgattggtactaccagatccactctcacctggagtacacgcccaggtctggagagaagatctcctgtgtggtggagcacgccagcctgaaggaacctctggtgactgactgggacccgtccatgcctgagtctgagagaaacaagatcgccatcggagcgtctggactgatcctgggtctgatcttatctctggctggattcatctactacaagaccaaggcccgaggaaggattctggtacccagcaactgatcctggtccaggtcttgatccaggtcctggtcctgaagcagcttcatgtgctgtcagtgctgcctcctgctgcagcagctgaacacctgcttctctgatgatgtgtcctctgatcctgatccggtctacacctgatccaggactgtcctgtctctgtcctctcccctgttggtctgtgaggactgtgacagtcctggaccaggtctagtctggcccgtgcttcctctcccggcctgtggctcactagctgtgctgtctcagtcagatataacctgctggaatcatttggggctggttgatggtgattgttggtttctgtgtttctgctgaagttttctgatcaataaacaaagaaagtct
>isotig00535|mhc class ii antigen beta chain
gtcagtgttgtgtttgtgaagtgaacacaggaacatggcttcatcctttctcagcttctccctcctcttcatcagcctctgcacagcagatggattcatgcaagcccaagtggaccgttgtgtgtttaactccactgatctgaacgacattgagtacatttactctcacatctacaacaagttggagttcgtcaggttcagcagcagcgttggagaatatgttggattcactgagtacggagtgaagcaggcaaagtacttcaacagtgacaagtcagaactggctcagaggagagctgagaaggagagatactgtaagaccaacgttgacattgactacaattatgctgtgactcagtcagttaagccctacgtggtgttgacctcgtcgacgccctctggtggtaaacatcggtccatgttggtctgcagcgtcttcgacttctaccccaaactgatcaaagtgagctggaccagagacggacaggaagtcacctctgatgtcacttccactgatgagctggcagacggtgattggtactaccagatccactctcacctggagtacacgcccaggtctggagagaagatctcctgtgtggtggagcacgccagcctgaaggaacctctggtgaaggactgggacccgtccatgcctgagtctgagagaaacaagatcgccatcggagcgtctggactgatcctgggtctgatcttatccctggctggattcatctactacaagaccaaggcccgaggaaggattctggtccccagtaactgatcctggtccaggtcctgatcctgatccttggcctggtcttgaccctgaccctgaccctggtcctgaagcagctccatgtgctgtcagtgctgccccctgctggagcggctgaacacctgcttctctgatgatgtgtcctctgatcctgatccggtctacacctgatccaggactgtcctgtctctgtcctcgtccctattggtctgtgaggactgggacagtcctggaccaggtctaatctggaccgtgcttcctctcccggcctgtggctcactagctgtgctgtctcagtcagatataacctgctggaatcatttggggctggttgatggtgattgttggtttctgtgtttctgctgaagttttctgatcaataaacaaagaaagtct
>isotig00536|mhc class ii antigen beta chain
agtgtttgtgaagtgaacacagcaacatggcttcatcctttctcagcttctccctcctctccatcagcctctgcacagcagatggattcatgcattctgcagtggaccgttgtgattttaactccactgatctgaacgacatcgagttcatccgatcgaattactacaacaagttggagctcctcaggttcagcagcagcgttggaaagtttgttggatacactgagtttggagtgaagcaggctgagtactggaacagtgacaaggcatacctggctcagctgagagctgagaaggagagatactgtaagaaccacgttgacaatgcctacagtcaaattctgagtcagtcagtgaaaccctacgtggtgttgacctcgtcgacgccctctggtggtaaacatcggtccatgttggtctgcagcgtcttcgacttctaccccaaactgatcaaagtgagctggaccagagacggacaggaagtcacctctgatgtcacttccactgatgagctggcagacggtgattggtactaccagatccactctcacctggagtacacgcccaggtctggagagaagatctcctgtgtggtggagcacgccagcctgaaggaacctctggtgactgactgggacccgtccatgcctgagtctgagagaaacaagatcgccatcggagcgtctggactgatcctgggtctgatcttatctctggctggattcatctactacaagaccaaggcccgaggaaggattctggtacccagcaactgatcctggtccaggtcttgatccaggtcctggtcctgaagcagcttcatgtgctgtcagtgctgcctcctgctgcagcagctgaacacctgcttctctgatgatgtgtcctctgatcctgatccggtctacacctgatccaggactgtcctgtctctgtcctctcccctgttggtctgtgaggactgtgacagtcctggaccaggtctagtctggcccgtgcttcctctcccggcctgtggctcactagctgtgctgtctcagtcagatataacctgctggaatcatttggggctggttgatggtgattgttggtttctgtgtttctgctgaagttttctgatcaataaacaaagaaagtct
>isotig00537|mhc class ii antigen beta chain
tcctcttcatcagcctctgcacagcagatggatttcggtattccagagtggctcattgtctgtttaactcctctgatctgaacgacatcgagttcatcgactcgtacagctacaacaaagaggagctcctcaggttcagcagcagcgttggaaagtatgttggattcactgagtacggagtgaagaacgcagcagcctggaacagtgacaaggcatacctggctcaggagagagctgagaaggagagagtctgtaagaccaacgttgactctatctccagtggtgttctgactcagtcagtgaaaccctacgtggtgttgacctcgtcgacgccctctggtggtaaacatcggtccatgttggtctgcagcgtcttcgacttctaccccaaactgatcaaagtgagctggaccagagacggacaggaagtcacctctgatgtcacttccactgatgagctggcagacggtgattggtactaccagatccactctcacctggagtacacgcccaggtctggagagaagatctcctgtgtggtggagcacgccagcctgaaggaacctctggtgactgactgggacccgtccatgcctgagtctgagagaaacaagatcgccatcggagcgtctggactgatcctgggtctgatcttatctctggctggattcatctactacaagaccaaggcccgaggaaggattctcgtccctagtagctgatcccggtccaggtcatgatccagatccttggccaggtcttgatcctggtcctggtcctggtcctgaagcagctccatgtgctgtcagtgctgccccctgctggagcggctgaacacctgcttctctgatgatgtgtcctctgatcctgatccggtctacacctgatccaggactgtcctgtctctgtcctcgtccctgttggtctgtgaggaccgtgacagtcctggaccaggtctagtctggaccggcttcctctcccggcctgtggctcactagctgtgctgtctcagtcagatataacctgctggaatcatttggggctggttgatggtgattgttggtttctgtgtttctgctgaagttttctgatcaataaacaaagaaagtct
>isotig00538|mhc class ii antigen beta chain
gtcagtgttgtgtttgtgaagtgaacacaggaacatggcttcatcctttctcagcttctccctcctcttcatcagcctctgcacagcagatggattcatgcaagcccaagtggaccgttgtgtgtttaactccactgatctgaacgacattgagtacatttactctcacatctacaacaagttggagttcgtcaggttcagcagcagcgttggagaatatgttggattcactgagtacggagtgaagcaggcaaagtacttcaacagtgacaagtcagaactggctcagaggagagctgagaaggagagatactgtaagaccaacgttgacattgactacaattatgctgtgactcagtcagttaagccctacgtggtgttgacctcgtcgacgccctctggtggtaaacatcggtccatgttggtctgcagcgtcttcgacttctaccccaaactgatcaaagtgagctggaccagagacggacaggaagtcacctctgatgtcacttccactgatgagctggcagacggtgattggtactaccagatccactctcacctggagtacacgcccaggtctggagagaagatctcctgtgtggtggagcacgccagcctgaaggaacctctggtgaaggactgggacccgtccatgcctgagtctgagagaaacaagatcgccatcggagcgtctggactgatcctgggtctgatcttatctctggctggattcatctactacaagaccaaggcccgaggaaggattctggtacccagcaactgatcctggtccaggtcttgatccaggtcctggtcctgaagcagcttcatgtgctgtcagtgctgcctcctgctgcagcagctgaacacctgcttctctgatgatgtgtcctctgatcctgatccggtctacacctgatccaggactgtcctgtctctgtcctctcccctgttggtctgtgaggactgtgacagtcctggaccaggtctagtctggcccgtgcttcctctcccggcctgtggctcactagctgtgctgtctcagtcagatataacctgctggaatcatttggggctggttgatggtgattgttggtttctgtgtttctgctgaagttttctgatcaataaacaaagaaagtctgtaaaa
>isotig00539|mhc class ii antigen beta chain
gtcagtgttgtgtttgtgaagtgaacacaggaacatggcttcatcctttctcagcttctccctcctcttcatcagcctctgcacagcagatggattcatgcaagcccaagtggaccgttgtgtgtttaactccactgatctgaacgacattgagtacatttactctcacatctacaacaagttggagttcgtcaggttcagcagcagcgttggagaatatgttggattcactgagtacggagtgaagcaggcaaagtacttcaacagtgacaagtcagaactggctcagaggagagctgagaaggagagatactgtaagaccaacgttgacattgactacaattatgctgtgactcagtcagttaagccctacgtggtgttgacctcgtcgacgccctctggtggtaaacatcggtccatgttggtctgcagcgtcttcgacttctaccccaaactgatcaaagtgagctggaccagagacggacaggaagtcacctctgatgtcacttccactgatgagctggcagacggtgattggtactaccagatccactctcacctggagtacacgcccaggtctggagagaagatctcctgtgtggtggagcacgccagcctgaaggaacctctggtgaaggactgggacccgtccatgcctgagtctgagagaaacaagatcgccatcggagcgtctggactgatcctgggtctgatcttatctctggctggattcatctactacaagaccaaggcccgaggaaggattctggtacccagcaactgatcctggtccaggtcttgatccaggtcctggtcctgaagcagcttcatgtgctgtcagtgctgcctcctgctgcagcagctgaacacctgcttctctgatgatgtgtcctctgatcctgatccggtctacacctgatccaggactgtcctgtctctgtcctctcccctgttggtctgtgaggactgtgacagtcctggaccaggtctagtctggcccgtgcttcctctcccggcctgtggctcactagctgtgctgtctcagtcagatataacctgctggaatcatttggggctggttgatggtgattgttggtttctgtgtttctgctgaagttttctgatcaataaacaaagaaagtct
>isotig00540|mhc class ii antigen beta chain
tcctcttcatcagcctctgcacagcagatggatttcggtattccagagtggctcattgtctgtttaactcctctgatctgaacgacatcgagttcatcgactcgtacagctacaacaaagaggagctcctcaggttcagcagcagcgttggaaagtatgttggattcactgagtacggagtgaagaacgcagcagcctggaacagtgacaaggcatacctggctcaggagagagctgagaaggagagagtctgtaagaccaacgttgactctatctccagtggtgttctgactcagtcagtgaaaccctacgtggtgttgacctcgtcgacgccctctggtggtaaacatcggtccatgttggtctgcagcgtcttcgacttctaccccaaactgatcaaagtgagctggaccagagacggacaggaagtcacctctgatgtcacttccactgatgagctggcagacggtgattggtactaccagatccactctcacctggagtacacgcccaggtctggagagaagatctcctgtgtggtggagcacgccagcctgaaggaacctctggtgactgactgggacccgtccatgcctgagtctgagagaaacaagatcgccatcggagcgtctggactgatcctgggtctgatcttatctctggctggattcatctactacaagaccaaggcccgaggaaggattctggtccccagtaactgatcctggtcctggtccaggtcttgatgcaggtcctggtcctgaagcagctccatgtgctgtcagtgctgccccctgctggagcggctgaacacctgcttctctgatgatgtgtcctctgatcctgatccggtctacacctgatccaggactgtcctgtctctgtcctcgtccctgttggtctgtgaggaccgtgacagtcctggaccaggtctagtctggaccggcttcctctcccggcctgtggctcactagctgtgctgtctcagtcagatataacctgctggaatcatttggggctggttgatggtgattgttggtttctgtgtttctgctgaagttttctgatcaataaacaaagaaagtctgtaaaa
>isotig00541|mhc class ii antigen beta chain
tcctcttcatcagcctctgcacagcagatggatttcggtattccagagtggctcattgtctgtttaactcctctgatctgaacgacatcgagttcatcgactcgtacagctacaacaaagaggagctcctcaggttcagcagcagcgttggaaagtatgttggattcactgagtacggagtgaagaacgcagcagcctggaacagtgacaaggcatacctggctcaggagagagctgagaaggagagagtctgtaagaccaacgttgactctatctccagtggtgttctgactcagtcagtgaaaccctacgtggtgttgacctcgtcgacgccctctggtggtaaacatcggtccatgttggtctgcagcgtcttcgacttctaccccaaactgatcaaagtgagctggaccagagacggacaggaagtcacctctgatgtcacttccactgatgagctggcagacggtgattggtactaccagatccactctcacctggagtacacgcccaggtctggagagaagatctcctgtgtggtggagcacgccagcctgaaggaacctctggtgactgactgggacccgtccatgcctgagtctgagagaaacaagatcgccatcggagcgtctggactgatcctgggtctgatcttatccctggctggattcatctactacaagaccaaggcccgaggaaggattctggtccccagtaactgatcctggtccaggtcctgatcctgatccttggcctggtcttgaccctgaccctgaccctggtcctgaagcagctccatgtgctgtcagtgctgccccctgctggagcggctgaacacctgcttctctgatgatgtgtcctctgatcctgatccggtctacacctgatccaggactgtcctgtctctgtcctcgtccctattggtctgtgaggactgggacagtcctggaccaggtctaatctggaccgtgcttcctctcccggcctgtggctcactagctgtgctgtctcagtcagatataacctgctggaatcatttggggctggttgatggtgattgttggtttctgtgtttctgctgaagttttctgatcaataaacaaagaaagtctgtaaaa
>isotig00542|mhc class ii antigen beta chain
tcctcttcatcagcctctgcacagcagatggatttcggtattccagagtggctcattgtctgtttaactcctctgatctgaacgacatcgagttcatcgactcgtacagctacaacaaagaggagctcctcaggttcagcagcagcgttggaaagtatgttggattcactgagtacggagtgaagaacgcagcagcctggaacagtgacaaggcatacctggctcaggagagagctgagaaggagagagtctgtaagaccaacgttgactctatctccagtggtgttctgactcagtcagtgaaaccctacgtggtgttgacctcgtcgacgccctctggtggtaaacatcggtccatgttggtctgcagcgtcttcgacttctaccccaaactgatcaaagtgagctggaccagagacggacaggaagtcacctctgatgtcacttccactgatgagctggcagacggtgattggtactaccagatccactctcacctggagtacacgcccaggtctggagagaagatctcctgtgtggtggagcacgccagcctgaaggaacctctggtgactgactgggacccgtccatgcctgagtctgagagaaacaagatcgccatcggagcgtctggactgatcctgggtctgatcttatctctggctggattcatctactacaagaccaaggcccgaggaaggattctggtccccagtaactgatcctggtcctggtccaggtcttgatgcaggtcctggtcctgaagcagctccatgtgctgtcagtgctgccccctgctggagcggctgaacacctgcttctctgatgatgtgtcctctgatcctgatccggtctacacctgatccaggactgtcctgtctctgtcctcgtccctgttggtctgtgaggaccgtgacagtcctggaccaggtctagtctggaccggcttcctctcccggcctgtggctcactagctgtgctgtctcagtcagatataacctgctggaatcatttggggctggttgatggtgattgttggtttctgtgtttctgctgaagttttctgatcaataaacaaagaaagtct
>isotig00543|mhc class ii antigen beta chain
tcctcttcatcagcctctgcacagcagatggatttcggtattccagagtggctcattgtctgtttaactcctctgatctgaacgacatcgagttcatcgactcgtacagctacaacaaagaggagctcctcaggttcagcagcagcgttggaaagtatgttggattcactgagtacggagtgaagaacgcagcagcctggaacagtgacaaggcatacctggctcaggagagagctgagaaggagagagtctgtaagaccaacgttgactctatctccagtggtgttctgactcagtcagtgaaaccctacgtggtgttgacctcgtcgacgccctctggtggtaaacatcggtccatgttggtctgcagcgtcttcgacttctaccccaaactgatcaaagtgagctggaccagagacggacaggaagtcacctctgatgtcacttccactgatgagctggcagacggtgattggtactaccagatccactctcacctggagtacacgcccaggtctggagagaagatctcctgtgtggtggagcacgccagcctgaaggaacctctggtgactgactgggacccgtccatgcctgagtctgagagaaacaagatcgccatcggagcgtctggactgatcctgggtctgatcttatccctggctggattcatctactacaagaccaaggcccgaggaaggattctggtccccagtaactgatcctggtccaggtcctgatcctgatccttggcctggtcttgaccctgaccctgaccctggtcctgaagcagctccatgtgctgtcagtgctgccccctgctggagcggctgaacacctgcttctctgatgatgtgtcctctgatcctgatccggtctacacctgatccaggactgtcctgtctctgtcctcgtccctattggtctgtgaggactgggacagtcctggaccaggtctaatctggaccgtgcttcctctcccggcctgtggctcactagctgtgctgtctcagtcagatataacctgctggaatcatttggggctggttgatggtgattgttggtttctgtgtttctgctgaagttttctgatcaataaacaaagaaagtct
>isotig00544|mhc class ii antigen beta chain
tcctcttcatcagcctctgcacagcagatggatttcggtattccagagtggctcattgtctgtttaactcctctgatctgaacgacatcgagttcatcgactcgtacagctacaacaaagaggagctcctcaggttcagcagcagcgttggaaagtatgttggattcactgagtacggagtgaagaacgcagcagcctggaacagtgacaaggcatacctggctcaggagagagctgagaaggagagagtctgtaagaccaacgttgactctatctccagtggtgttctgactcagtcagtgaaaccctacgtggtgttgacctcgtcgacgccctctggtggtaaacatcggtccatgttggtctgcagcgtcttcgacttctaccccaaactgatcaaagtgagctggaccagagacggacaggaagtcacctctgatgtcacttccactgatgagctggcagacggtgattggtactaccagatccactctcacctggagtacacgcccaggtctggagagaagatctcctgtgtggtggagcacgccagcctgaaggaacctctggtgactgactgggacccgtccatgcctgagtctgagagaaacaagatcgccatcggagcgtctggactgatcctgggtctgatcttatctctggctggattcatctactacaagaccaaggcccgaggaaggattctggtacccagcaactgatcctggtccaggtcttgatccaggtcctggtcctgaagcagcttcatgtgctgtcagtgctgcctcctgctgcagcagctgaacacctgcttctctgatgatgtgtcctctgatcctgatccggtctacacctgatccaggactgtcctgtctctgtcctctcccctgttggtctgtgaggactgtgacagtcctggaccaggtctagtctggcccgtgcttcctctcccggcctgtggctcactagctgtgctgtctcagtcagatataacctgctggaatcatttggggctggttgatggtgattgttggtttctgtgtttctgctgaagttttctgatcaataaacaaagaaagtctgtaaaa
>isotig00545|mhc class ii antigen beta chain
tcctcttcatcagcctctgcacagcagatggatttcggtattccagagtggctcattgtctgtttaactcctctgatctgaacgacatcgagttcatcgactcgtacagctacaacaaagaggagctcctcaggttcagcagcagcgttggaaagtatgttggattcactgagtacggagtgaagaacgcagcagcctggaacagtgacaaggcatacctggctcaggagagagctgagaaggagagagtctgtaagaccaacgttgactctatctccagtggtgttctgactcagtcagtgaaaccctacgtggtgttgacctcgtcgacgccctctggtggtaaacatcggtccatgttggtctgcagcgtcttcgacttctaccccaaactgatcaaagtgagctggaccagagacggacaggaagtcacctctgatgtcacttccactgatgagctggcagacggtgattggtactaccagatccactctcacctggagtacacgcccaggtctggagagaagatctcctgtgtggtggagcacgccagcctgaaggaacctctggtgactgactgggacccgtccatgcctgagtctgagagaaacaagatcgccatcggagcgtctggactgatcctgggtctgatcttatctctggctggattcatctactacaagaccaaggcccgaggaaggattctggtacccagcaactgatcctggtccaggtcttgatccaggtcctggtcctgaagcagcttcatgtgctgtcagtgctgcctcctgctgcagcagctgaacacctgcttctctgatgatgtgtcctctgatcctgatccggtctacacctgatccaggactgtcctgtctctgtcctctcccctgttggtctgtgaggactgtgacagtcctggaccaggtctagtctggcccgtgcttcctctcccggcctgtggctcactagctgtgctgtctcagtcagatataacctgctggaatcatttggggctggttgatggtgattgttggtttctgtgtttctgctgaagttttctgatcaataaacaaagaaagtct
>isotig00570|ribosomal protein s9
gtttttgtgtgtgttttctttttgtacaggcactgctgtggccaacccgcctgagtctgcaaacagaaactgtgtgccacagtgtgagctttcagagtttctcttctctgtaattgcccctaagcacatagagtatcttttcccaaaaccgatttcctttcccctcatgtttgctcctctgcggtcacagatggaaagcttcccactgaccgcctctcctccctatctctatctctccatctctatcgctctaactcgtcctctcctccgggacttcggccaggtccgaacagtagggatttttggcatttctcctcaccactgacccaaagctttggcactccagagagtccaagatgagcacgaggagattcaagaagaatacagtggctctcacagagcagccgcgagagtgagtacaagtgtgagtgccgagtcggcattttcgtttagacgacggtttccacaccggtcagctttggtgtgaggattcgtggcgttattccgttgttgaggtcctcctcgaactccaacagctggcccatgaagttgaggttcggggagatgatgggcctcctggttttgacgaacttgtaggcgtccgtcatggtcatccaggtgtgcttcatcaggtaggcgatcacgatggtggctgaacgagaaacgcctgcctggcagtggatcagaaggcccatacctgcttgatgtgcttcctctatgaattcaaacgcctcctcgaagtactgccgcaggttctactcaccggccggagccggttatccgtggccaaccgaagatccgcggcgctatggtatcgttacgtctaggcgggattctgacttagaggcgttcagtcataatcccacagatggtagcttcgcaccattggctcctcagccaagcacatacaccaaatgtctgaacctgcggttcctctcgtactgagcaggattactattgcaacaacacatcatcagtagggtaaaactaacctgtctcacgacggtctaaccccagctcacgttccctattagtgggtgaacaatccaacgcttggtgaattctgcttcacaatgataggaagagccgacatcgaaggatcaaaaagcgacgtcgctatgaacgcttggccgccacaagccagttatccctgtggtaacttttctgacacctcctgcttaaaacccaaaaagtcagaaggatcgtgaggccccgctttcacggtctgtattcatactgaaaatcaagatcaagcgagcttttgcccttctgctccacgggaggtttctgtcctccctgagctcgccttaggacacctgcgttaccgtttgacaggtgtaccgccccagtcaaactccccacctgccactgtccccggagcgggtcacgcccggcagagccgggcgcttgacgccagaagcgagagcccgctcggggctcgcctccccgcctcaccgggtaagtgaaaaaacgataagagtagtggtatttcaccggcggccgaggcctcccacttattctacacctctcatgtctcttcacagtgccagactagagtcaagctcaacagggtcttctttccccgctgattctgccaagcccgttcccttggctgtggtttcgctggatagtaggtagggacagtgggaatctcgttcatccattcatgcgcgtcactaattagatgacgaggcatttggctaccttaagagagtcatagttactcccgccgtttacccgcgcttcattgaatttcttcactttgacattcagagcactgggcagaaatcacatcgcgtcaacaccccccgtgggccttcgcgatgctttgttttaattaaacagtcggattcccctggtccgcaccagttctaagtcagctgctaggcgccagccgaggcgacccgccgggagcccccgcgcgaacaggggacccagcgggcgccgtgaccccccccgtactctgcgttgataccactgcttaaagcagtggtatcaacgcagagtacagggctctttactgcgcgagcctgagcgagacaggcactcctaaaccgccatgcccgttgccaggagttgggtttgtcgcaagacatatgtcaccccccgtcgtcccttcgagaagtcccgtctcgaccaggagttgaaactcattggcgagtatggactgaggaacaagcgtgaggtgtggagggtcaaattcaccctggccaagatccgcaaagctgccagagagctgctcactcttgacgagaaggatcccaagcgtctgtttgaaggtaatgctttgctcaggcgtctggtgaggatcggtgtgctggatgagggtaagatgaagctcgattacatcctgggcctgaaggttgaagatttcttggagaggagactgcagacacaggtgttcaagctcggacttgccaaaagcatccaccatgcccgtgtccttatccgccagaggcacattcgaggaccatgaagttataatgctgtctgatgagatcagttaaacatttcagcaaggtcaattcggtatcaaaaccgtataccttgtcagtagacattgcccagagccaatcctgccgtcaagggcttggactgaggtgttgtggctgtcagtgtgcgcaagcaggtggtgaacatcccctcctttgtggttcgcctggacagccagaagcacattgacttctccctgaggtctccatatggtggtggacgcccaggccgtgtcaagagaaagaacgccaagaagggccagagtggagctggaggagctgacgatgaggaggaggattaagaaggatgttgtccagggagtgtgttctgatacttcctgttctgtcaatctttgaataaaaatgtttggtctgaccaagaaaaaaaaaaaaaaagaaaaaaaagtaaacgactgcgactctgcgttgataccactgcttacacccaggaggcggtggtccacaccacctgtgccacgcttctgcagacgcagcctggt
>isotig00571|ribosomal protein s9
gtttttgtgtgtgttttctttttgtacaggcactgctgtggccaacccgcctgagtctgcaaacagaaactgtgtgccacagtgtgagctttcagagtttctcttctctgtaattgcccctaagcacatagagtatcttttcccaaaaccgatttcctttcccctcatgtttgctcctctgcggtcacagatggaaagcttcccactgaccgcctctcctccctatctctatctctccatctctatcgctctaactcgtcctctcctccgggacttcggccaggtccgaacagtagggatttttggcatttctcctcaccactgacccaaagctttggcactccagagagtccaagatgagcacgaggagattcaagaagaatacagtggctctcacagagcagccgcgagagtgagtacaagtgtgagtgccgagtcggcattttcgtttagacgacggtttccacaccggtcagctttggtgtgaggattcgtggcgttattccgttgttgaggtcctcctcgaactccaacagctggcccatgaagttgaggttcggggagatgatgggcctcctggttttgacgaacttgtaggcgtccgtcatggtcatccaggtgtgcttcatcaggtaggcgatcacgatggtggctgaacgagaaacgcctgcctggcagtggatcagaaggcccatacctgcttgatgtgcttcctctatgaattcaaacgcctcctcgaagtactgccgcaggttctactcaccggccggagccggttatccgtggccaaccgaagatccgcggcgctatggtatcgttacgtctaggcgggattctgacttagaggcgttcagtcataatcccacagatggtagcttcgcaccattggctcctcagccaagcacatacaccaaatgtctgaacctgcggttcctctcgtactgagcaggattactattgcaacaacacatcatcagtagggtaaaactaacctgtctcacgacggtctaaccccagctcacgttccctattagtgggtgaacaatccaacgcttggtgaattctgcttcacaatgataggaagagccgacatcgaaggatcaaaaagcgacgtcgctatgaacgcttggccgccacaagccagttatccctgtggtaacttttctgacacctcctgcttaaaacccaaaaagtcagaaggatcgtgaggccccgctttcacggtctgtattcatactgaaaatcaagatcaagcgagcttttgcccttctgctccacgggaggtttctgtcctccctgagctcgccttaggacacctgcgttaccgtttgacaggtgtaccgccccagtcaaactccccacctgccactgtccccggagcgggtcacgcccggcagagtgaaaaaacgataagagtagtggtatttcaccggcggccgaggcctcccacttattctacacctctcatgtctcttcacagtgccagactagagtcaagctcaacagggtcttctttccccgctgattctgccaagcccgttcccttggctgtggtttcgctggatagtaggtagggacagtgggaatctcgttcatccattcatgcgcgtcactaattagatgacgaggcatttggctaccttaagagagtcatagttactcccgccgtttacccgcgcttcattgaatttcttcactttgacattcagagcactgggcagaaatcacatcgcgtcaacaccccccgtgggccttcgcgatgctttgttttaattaaacagtcggattcccctggtccgcaccagttctaagtcagctgctaggcgccagccgaggcgacccgccgggagcccccgcgcgaacaggggacccagcgggcgccgtgaccccccccgtactctgcgttgataccactgcttaaagcagtggtatcaacgcagagtacagggctctttactgcgcgagcctgagcgagacaggcactcctaaaccgccatgcccgttgccaggagttgggtttgtcgcaagacatatgtcaccccccgtcgtcccttcgagaagtcccgtctcgaccaggagttgaaactcattggcgagtatggactgaggaacaagcgtgaggtgtggagggtcaaattcaccctggccaagatccgcaaagctgccagagagctgctcactcttgacgagaaggatcccaagcgtctgtttgaaggtaatgctttgctcaggcgtctggtgaggatcggtgtgctggatgagggtaagatgaagctcgattacatcctgggcctgaaggttgaagatttcttggagaggagactgcagacacaggtgttcaagctcggacttgccaaaagcatccaccatgcccgtgtccttatccgccagaggcacattcgaggaccatgaagttataatgctgtctgatgagatcagttaaacatttcagcaaggtcaattcggtatcaaaaccgtataccttgtcagtagacattgcccagagccaatcctgccgtcaagggcttggactgaggtgttgtggctgtcagtgtgcgcaagcaggtggtgaacatcccctcctttgtggttcgcctggacagccagaagcacattgacttctccctgaggtctccatatggtggtggacgcccaggccgtgtcaagagaaagaacgccaagaagggccagagtggagctggaggagctgacgatgaggaggaggattaagaaggatgttgtccagggagtgtgttctgatacttcctgttctgtcaatctttgaataaaaatgtttggtctgaccaagaaaaaaaaaaaaaaagaaaaaaaagtaaacgactgcgactctgcgttgataccactgcttacacccaggaggcggtggtccacaccacctgtgccacgcttctgcagacgcagcctggt
>isotig00572|ribosomal protein s9
gtttttgtgtgtgttttctttttgtacaggcactgctgtggccaacccgcctgagtctgcaaacagaaactgtgtgccacagtgtgagctttcagagtttctcttctctgtaattgcccctaagcacatagagtatcttttcccaaaaccgatttcctttcccctcatgtttgctcctctgcggtcacagatggaaagcttcccactgaccgcctctcctccctatctctatctctccatctctatcgctctaactcgtcctctcctccgggacttcggccaggtccgaacagtagggatttttggcatttctcctcaccactgacccaaagctttggcactccagagagtccaagatgagcacgaggagattcaagaagaatacagtggctctcacagagcagccgcgagagtgagtacaagtgtgagtgccgagtcggcattttcgtttagacgacggtttccacaccggtcagctttggtgtgaggattcgtggcgttattccgttgttgaggtcctcctcgaactccaacagctggcccatgaagttgaggttcggggagatgatgggcctcctggttttgacgaacttgtaggcgtccgtcatggtcatccaggtgtgcttcatcaggtaggcgatcacgatggtggctgaacgagaaacgcctgcctggcagtggatcagaaggcccatacctgcttgatgtgcttcctctatgaattcaaacgcctcctcgaagtactgccgcaggttctactcaccggccggagccggttatccgtggccaaccgaagatccgcggcgctatggtatcgttacgtctaggcgggattctgacttagaggcgttcagtcataatcccacagatggtagcttcgcaccattggctcctcagccaagcacatacaccaaatgtctgaacctgcggttcctctcgtactgagcaggattactattgcaacaacacatcatcagtagggtaaaactaacctgtctcacgacggtctaaccccagctcacgttccctattagtgggtgaacaatccaacgcttggtgaattctgcttcacaatgataggaagagccgacatcgaaggatcaaaaagcgacgtcgctatgaacgcttggccgccacaagccagttatccctgtggtaacttttctgacacctcctgcttaaaacccaaaaagtcagaaggatcgtgaggccccgctttcacggtctgtattcatactgaaaatcaagatcaagcgagcttttgcccttctgctccacgggaggtttctgtcctccctgagctcgccttaggacacctgcgttaccgtttgacaggtgtaccgccccagtcaaactccccacctgccactgtccccggagcgggtcacgcccggcagagccgggcgcttgacgccagaagcgagagcccgctcggggctcgcctccccgcctcaccgggtaagtgaaaaaacgataagagtagtggtatttcaccggcggccgaggcctcccacttattctacacctctcatgtctcttcacagtgccagactagagtcaagctcaacagggtcttctttccccgctgattctgccaagcccgttcccttggctgtggtttcgctggatagtaggtagggacagtgggaatctcgttcatccattcatgcgcgtcactaattagatgacgaggcatttggctaccttaagagagtcatagttactcccgccgtttacccgcgcttcattgaatttcttcactttgacattcagagcactgggcagaaatcacatcgcgtcaacaccccccgtgggccttcgcgatgctttgttttaattaaacagtcggattcccctggtccgcaccagttctaagtcagctgctaggcgccagccgaggcgacccgccgggagcccccgcgcgaacaggggacccagcgggcgccgtgaccccccccgtactctgcgttgataccactgcttaaagcagtggtatcaacgcagagtacagggctctttactgcgcgagcctgagcgagacaggcactcctaaaccgccatgcccgttgccaggagttgggtttgtcgcaagacatatgtcaccccccgtcgtcccttcgagaagtcccgtctcgaccaggagttgaaactcattggcgagtatggactgaggaacaagcgtgaggtgtggagggtcaaattcaccctggccaagatccgcaaagctgccagagagctgctcactcttgacgagaaggatcccaagcgtctgtttgaaggtaatgctttgctcaggcgtctggtgaggatcggtgtgctggatgagggtaagatgaagctcgattacatcctgggcctgaaggttgaagatttcttggagaggagactgcagacacaggtgttcaagctcggacttgccaaaagcatccaccatgcccgtgtccttatccgccagaggcacattcgtgtgcgcaagcaggtggtgaacatcccctcctttgtggttcgcctggacagccagaagcacattgacttctccctgaggtctccatatggtggtggacgcccaggccgtgtcaagagaaagaacgccaagaagggccagagtggagctggaggagctgacgatgaggaggaggattaagaaggatgttgtccagggagtgtgttctgatacttcctgttctgtcaatctttgaataaaaatgtttggtctgaccaagaaaaaaaaaaaaaaagaaaaaaaagtaaacgactgcgactctgcgttgataccactgcttacacccaggaggcggtggtccacaccacctgtgccacgcttctgcagacgcagcctggt
>isotig00573|ribosomal protein s9
gtttttgtgtgtgttttctttttgtacaggcactgctgtggccaacccgcctgagtctgcaaacagaaactgtgtgccacagtgtgagctttcagagtttctcttctctgtaattgcccctaagcacatagagtatcttttcccaaaaccgatttcctttcccctcatgtttgctcctctgcggtcacagatggaaagcttcccactgaccgcctctcctccctatctctatctctccatctctatcgctctaactcgtcctctcctccgggacttcggccaggtccgaacagtagggatttttggcatttctcctcaccactgacccaaagctttggcactccagagagtccaagatgagcacgaggagattcaagaagaatacagtggctctcacagagcagccgcgagagtgagtacaagtgtgagtgccgagtcggcattttcgtttagacgacggtttccacaccggtcagctttggtgtgaggattcgtggcgttattccgttgttgaggtcctcctcgaactccaacagctggcccatgaagttgaggttcggggagatgatgggcctcctggttttgacgaacttgtaggcgtccgtcatggtcatccaggtgtgcttcatcaggtaggcgatcacgatggtggctgaacgagaaacgcctgcctggcagtggatcagaaggcccatacctgcttgatgtgcttcctctatgaattcaaacgcctcctcgaagtactgccgcaggttctactcaccggccggagccggttatccgtggccaaccgaagatccgcggcgctatggtatcgttacgtctaggcgggattctgacttagaggcgttcagtcataatcccacagatggtagcttcgcaccattggctcctcagccaagcacatacaccaaatgtctgaacctgcggttcctctcgtactgagcaggattactattgcaacaacacatcatcagtagggtaaaactaacctgtctcacgacggtctaaccccagctcacgttccctattagtgggtgaacaatccaacgcttggtgaattctgcttcacaatgataggaagagccgacatcgaaggatcaaaaagcgacgtcgctatgaacgcttggccgccacaagccagttatccctgtggtaacttttctgacacctcctgcttaaaacccaaaaagtcagaaggatcgtgaggccccgctttcacggtctgtattcatactgaaaatcaagatcaagcgagcttttgcccttctgctccacgggaggtttctgtcctccctgagctcgccttaggacacctgcgttaccgtttgacaggtgtaccgccccagtcaaactccccacctgccactgtccccggagcgggtcacgcccggcagagtgaaaaaacgataagagtagtggtatttcaccggcggccgaggcctcccacttattctacacctctcatgtctcttcacagtgccagactagagtcaagctcaacagggtcttctttccccgctgattctgccaagcccgttcccttggctgtggtttcgctggatagtaggtagggacagtgggaatctcgttcatccattcatgcgcgtcactaattagatgacgaggcatttggctaccttaagagagtcatagttactcccgccgtttacccgcgcttcattgaatttcttcactttgacattcagagcactgggcagaaatcacatcgcgtcaacaccccccgtgggccttcgcgatgctttgttttaattaaacagtcggattcccctggtccgcaccagttctaagtcagctgctaggcgccagccgaggcgacccgccgggagcccccgcgcgaacaggggacccagcgggcgccgtgaccccccccgtactctgcgttgataccactgcttaaagcagtggtatcaacgcagagtacagggctctttactgcgcgagcctgagcgagacaggcactcctaaaccgccatgcccgttgccaggagttgggtttgtcgcaagacatatgtcaccccccgtcgtcccttcgagaagtcccgtctcgaccaggagttgaaactcattggcgagtatggactgaggaacaagcgtgaggtgtggagggtcaaattcaccctggccaagatccgcaaagctgccagagagctgctcactcttgacgagaaggatcccaagcgtctgtttgaaggtaatgctttgctcaggcgtctggtgaggatcggtgtgctggatgagggtaagatgaagctcgattacatcctgggcctgaaggttgaagatttcttggagaggagactgcagacacaggtgttcaagctcggacttgccaaaagcatccaccatgcccgtgtccttatccgccagaggcacattcgtgtgcgcaagcaggtggtgaacatcccctcctttgtggttcgcctggacagccagaagcacattgacttctccctgaggtctccatatggtggtggacgcccaggccgtgtcaagagaaagaacgccaagaagggccagagtggagctggaggagctgacgatgaggaggaggattaagaaggatgttgtccagggagtgtgttctgatacttcctgttctgtcaatctttgaataaaaatgtttggtctgaccaagaaaaaaaaaaaaaaagaaaaaaaagtaaacgactgcgactctgcgttgataccactgcttacacccaggaggcggtggtccacaccacctgtgccacgcttctgcagacgcagcctggt
>isotig00574|ribosomal protein s9
ttttctttagtctttaattgtgttttatatagaaaacatcattaatggaattatagctaggaaggcggggtgactttcaatagatcgcagcgaaggagctgctctgctacgtacgaaaccctgacccagaatcaggtcgtctgcaagtgatttagcaccaggttctccacaaacatgcgttccgagataggagaggggcgaccatcatccggccgcaccccagccccgtcacgagcggctctactcaccggccggagccggttatccgtggccaaccgaagatccgcggcgctatggtatcgttacgtctaggcgggattctgacttagaggcgttcagtcataatcccacagatggtagcttcgcaccattggctcctcagccaagcacatacaccaaatgtctgaacctgcggttcctctcgtactgagcaggattactattgcaacaacacatcatcagtagggtaaaactaacctgtctcacgacggtctaaccccagctcacgttccctattagtgggtgaacaatccaacgcttggtgaattctgcttcacaatgataggaagagccgacatcgaaggatcaaaaagcgacgtcgctatgaacgcttggccgccacaagccagttatccctgtggtaacttttctgacacctcctgcttaaaacccaaaaagtcagaaggatcgtgaggccccgctttcacggtctgtattcatactgaaaatcaagatcaagcgagcttttgcccttctgctccacgggaggtttctgtcctccctgagctcgccttaggacacctgcgttaccgtttgacaggtgtaccgccccagtcaaactccccacctgccactgtccccggagcgggtcacgcccggcagagccgggcgcttgacgccagaagcgagagcccgctcggggctcgcctccccgcctcaccgggtaagtgaaaaaacgataagagtagtggtatttcaccggcggccgaggcctcccacttattctacacctctcatgtctcttcacagtgccagactagagtcaagctcaacagggtcttctttccccgctgattctgccaagcccgttcccttggctgtggtttcgctggatagtaggtagggacagtgggaatctcgttcatccattcatgcgcgtcactaattagatgacgaggcatttggctaccttaagagagtcatagttactcccgccgtttacccgcgcttcattgaatttcttcactttgacattcagagcactgggcagaaatcacatcgcgtcaacaccccccgtgggccttcgcgatgctttgttttaattaaacagtcggattcccctggtccgcaccagttctaagtcagctgctaggcgccagccgaggcgacccgccgggagcccccgcgcgaacaggggacccagcgggcgccgtgaccccccccgtactctgcgttgataccactgcttaaagcagtggtatcaacgcagagtacagggctctttactgcgcgagcctgagcgagacaggcactcctaaaccgccatgcccgttgccaggagttgggtttgtcgcaagacatatgtcaccccccgtcgtcccttcgagaagtcccgtctcgaccaggagttgaaactcattggcgagtatggactgaggaacaagcgtgaggtgtggagggtcaaattcaccctggccaagatccgcaaagctgccagagagctgctcactcttgacgagaaggatcccaagcgtctgtttgaaggtaatgctttgctcaggcgtctggtgaggatcggtgtgctggatgagggtaagatgaagctcgattacatcctgggcctgaaggttgaagatttcttggagaggagactgcagacacaggtgttcaagctcggacttgccaaaagcatccaccatgcccgtgtccttatccgccagaggcacattcgaggaccatgaagttataatgctgtctgatgagatcagttaaacatttcagcaaggtcaattcggtatcaaaaccgtataccttgtcagtagacattgcccagagccaatcctgccgtcaagggcttggactgaggtgttgtggctgtcagtgtgcgcaagcaggtggtgaacatcccctcctttgtggttcgcctggacagccagaagcacattgacttctccctgaggtctccatatggtggtggacgcccaggccgtgtcaagagaaagaacgccaagaagggccagagtggagctggaggagctgacgatgaggaggaggattaagaaggatgttgtccagggagtgtgttctgatacttcctgttctgtcaatctttgaataaaaatgtttggtctgaccaagaaaaaaaaaaaaaaagaaaaaaaagtaaacgactgcgactctgcgttgataccactgcttacacccaggaggcggtggtccacaccacctgtgccacgcttctgcagacgcagcctggt
>isotig00575|ribosomal protein s9
ttttctttagtctttaattgtgttttatatagaaaacatcattaatggaattatagctaggaaggcggggtgactttcaatagatcgcagcgaaggagctgctctgctacgtacgaaaccctgacccagaatcaggtcgtctgcaagtgatttagcaccaggttctccacaaacatgcgttccgagataggagaggggcgaccatcatccggccgcaccccagccccgtcacgagcggctctactcaccggccggagccggttatccgtggccaaccgaagatccgcggcgctatggtatcgttacgtctaggcgggattctgacttagaggcgttcagtcataatcccacagatggtagcttcgcaccattggctcctcagccaagcacatacaccaaatgtctgaacctgcggttcctctcgtactgagcaggattactattgcaacaacacatcatcagtagggtaaaactaacctgtctcacgacggtctaaccccagctcacgttccctattagtgggtgaacaatccaacgcttggtgaattctgcttcacaatgataggaagagccgacatcgaaggatcaaaaagcgacgtcgctatgaacgcttggccgccacaagccagttatccctgtggtaacttttctgacacctcctgcttaaaacccaaaaagtcagaaggatcgtgaggccccgctttcacggtctgtattcatactgaaaatcaagatcaagcgagcttttgcccttctgctccacgggaggtttctgtcctccctgagctcgccttaggacacctgcgttaccgtttgacaggtgtaccgccccagtcaaactccccacctgccactgtccccggagcgggtcacgcccggcagagtgaaaaaacgataagagtagtggtatttcaccggcggccgaggcctcccacttattctacacctctcatgtctcttcacagtgccagactagagtcaagctcaacagggtcttctttccccgctgattctgccaagcccgttcccttggctgtggtttcgctggatagtaggtagggacagtgggaatctcgttcatccattcatgcgcgtcactaattagatgacgaggcatttggctaccttaagagagtcatagttactcccgccgtttacccgcgcttcattgaatttcttcactttgacattcagagcactgggcagaaatcacatcgcgtcaacaccccccgtgggccttcgcgatgctttgttttaattaaacagtcggattcccctggtccgcaccagttctaagtcagctgctaggcgccagccgaggcgacccgccgggagcccccgcgcgaacaggggacccagcgggcgccgtgaccccccccgtactctgcgttgataccactgcttaaagcagtggtatcaacgcagagtacagggctctttactgcgcgagcctgagcgagacaggcactcctaaaccgccatgcccgttgccaggagttgggtttgtcgcaagacatatgtcaccccccgtcgtcccttcgagaagtcccgtctcgaccaggagttgaaactcattggcgagtatggactgaggaacaagcgtgaggtgtggagggtcaaattcaccctggccaagatccgcaaagctgccagagagctgctcactcttgacgagaaggatcccaagcgtctgtttgaaggtaatgctttgctcaggcgtctggtgaggatcggtgtgctggatgagggtaagatgaagctcgattacatcctgggcctgaaggttgaagatttcttggagaggagactgcagacacaggtgttcaagctcggacttgccaaaagcatccaccatgcccgtgtccttatccgccagaggcacattcgaggaccatgaagttataatgctgtctgatgagatcagttaaacatttcagcaaggtcaattcggtatcaaaaccgtataccttgtcagtagacattgcccagagccaatcctgccgtcaagggcttggactgaggtgttgtggctgtcagtgtgcgcaagcaggtggtgaacatcccctcctttgtggttcgcctggacagccagaagcacattgacttctccctgaggtctccatatggtggtggacgcccaggccgtgtcaagagaaagaacgccaagaagggccagagtggagctggaggagctgacgatgaggaggaggattaagaaggatgttgtccagggagtgtgttctgatacttcctgttctgtcaatctttgaataaaaatgtttggtctgaccaagaaaaaaaaaaaaaaagaaaaaaaagtaaacgactgcgactctgcgttgataccactgcttacacccaggaggcggtggtccacaccacctgtgccacgcttctgcagacgcagcctggt
>isotig00576|ribosomal protein s9
ttttctttagtctttaattgtgttttatatagaaaacatcattaatggaattatagctaggaaggcggggtgactttcaatagatcgcagcgaaggagctgctctgctacgtacgaaaccctgacccagaatcaggtcgtctgcaagtgatttagcaccaggttctccacaaacatgcgttccgagataggagaggggcgaccatcatccggccgcaccccagccccgtcacgagcggctctactcaccggccggagccggttatccgtggccaaccgaagatccgcggcgctatggtatcgttacgtctaggcgggattctgacttagaggcgttcagtcataatcccacagatggtagcttcgcaccattggctcctcagccaagcacatacaccaaatgtctgaacctgcggttcctctcgtactgagcaggattactattgcaacaacacatcatcagtagggtaaaactaacctgtctcacgacggtctaaccccagctcacgttccctattagtgggtgaacaatccaacgcttggtgaattctgcttcacaatgataggaagagccgacatcgaaggatcaaaaagcgacgtcgctatgaacgcttggccgccacaagccagttatccctgtggtaacttttctgacacctcctgcttaaaacccaaaaagtcagaaggatcgtgaggccccgctttcacggtctgtattcatactgaaaatcaagatcaagcgagcttttgcccttctgctccacgggaggtttctgtcctccctgagctcgccttaggacacctgcgttaccgtttgacaggtgtaccgccccagtcaaactccccacctgccactgtccccggagcgggtcacgcccggcagagccgggcgcttgacgccagaagcgagagcccgctcggggctcgcctccccgcctcaccgggtaagtgaaaaaacgataagagtagtggtatttcaccggcggccgaggcctcccacttattctacacctctcatgtctcttcacagtgccagactagagtcaagctcaacagggtcttctttccccgctgattctgccaagcccgttcccttggctgtggtttcgctggatagtaggtagggacagtgggaatctcgttcatccattcatgcgcgtcactaattagatgacgaggcatttggctaccttaagagagtcatagttactcccgccgtttacccgcgcttcattgaatttcttcactttgacattcagagcactgggcagaaatcacatcgcgtcaacaccccccgtgggccttcgcgatgctttgttttaattaaacagtcggattcccctggtccgcaccagttctaagtcagctgctaggcgccagccgaggcgacccgccgggagcccccgcgcgaacaggggacccagcgggcgccgtgaccccccccgtactctgcgttgataccactgcttaaagcagtggtatcaacgcagagtacagggctctttactgcgcgagcctgagcgagacaggcactcctaaaccgccatgcccgttgccaggagttgggtttgtcgcaagacatatgtcaccccccgtcgtcccttcgagaagtcccgtctcgaccaggagttgaaactcattggcgagtatggactgaggaacaagcgtgaggtgtggagggtcaaattcaccctggccaagatccgcaaagctgccagagagctgctcactcttgacgagaaggatcccaagcgtctgtttgaaggtaatgctttgctcaggcgtctggtgaggatcggtgtgctggatgagggtaagatgaagctcgattacatcctgggcctgaaggttgaagatttcttggagaggagactgcagacacaggtgttcaagctcggacttgccaaaagcatccaccatgcccgtgtccttatccgccagaggcacattcgtgtgcgcaagcaggtggtgaacatcccctcctttgtggttcgcctggacagccagaagcacattgacttctccctgaggtctccatatggtggtggacgcccaggccgtgtcaagagaaagaacgccaagaagggccagagtggagctggaggagctgacgatgaggaggaggattaagaaggatgttgtccagggagtgtgttctgatacttcctgttctgtcaatctttgaataaaaatgtttggtctgaccaagaaaaaaaaaaaaaaagaaaaaaaagtaaacgactgcgactctgcgttgataccactgcttacacccaggaggcggtggtccacaccacctgtgccacgcttctgcagacgcagcctggt
>isotig00577|ribosomal protein s9
ttttctttagtctttaattgtgttttatatagaaaacatcattaatggaattatagctaggaaggcggggtgactttcaatagatcgcagcgaaggagctgctctgctacgtacgaaaccctgacccagaatcaggtcgtctgcaagtgatttagcaccaggttctccacaaacatgcgttccgagataggagaggggcgaccatcatccggccgcaccccagccccgtcacgagcggctctactcaccggccggagccggttatccgtggccaaccgaagatccgcggcgctatggtatcgttacgtctaggcgggattctgacttagaggcgttcagtcataatcccacagatggtagcttcgcaccattggctcctcagccaagcacatacaccaaatgtctgaacctgcggttcctctcgtactgagcaggattactattgcaacaacacatcatcagtagggtaaaactaacctgtctcacgacggtctaaccccagctcacgttccctattagtgggtgaacaatccaacgcttggtgaattctgcttcacaatgataggaagagccgacatcgaaggatcaaaaagcgacgtcgctatgaacgcttggccgccacaagccagttatccctgtggtaacttttctgacacctcctgcttaaaacccaaaaagtcagaaggatcgtgaggccccgctttcacggtctgtattcatactgaaaatcaagatcaagcgagcttttgcccttctgctccacgggaggtttctgtcctccctgagctcgccttaggacacctgcgttaccgtttgacaggtgtaccgccccagtcaaactccccacctgccactgtccccggagcgggtcacgcccggcagagtgaaaaaacgataagagtagtggtatttcaccggcggccgaggcctcccacttattctacacctctcatgtctcttcacagtgccagactagagtcaagctcaacagggtcttctttccccgctgattctgccaagcccgttcccttggctgtggtttcgctggatagtaggtagggacagtgggaatctcgttcatccattcatgcgcgtcactaattagatgacgaggcatttggctaccttaagagagtcatagttactcccgccgtttacccgcgcttcattgaatttcttcactttgacattcagagcactgggcagaaatcacatcgcgtcaacaccccccgtgggccttcgcgatgctttgttttaattaaacagtcggattcccctggtccgcaccagttctaagtcagctgctaggcgccagccgaggcgacccgccgggagcccccgcgcgaacaggggacccagcgggcgccgtgaccccccccgtactctgcgttgataccactgcttaaagcagtggtatcaacgcagagtacagggctctttactgcgcgagcctgagcgagacaggcactcctaaaccgccatgcccgttgccaggagttgggtttgtcgcaagacatatgtcaccccccgtcgtcccttcgagaagtcccgtctcgaccaggagttgaaactcattggcgagtatggactgaggaacaagcgtgaggtgtggagggtcaaattcaccctggccaagatccgcaaagctgccagagagctgctcactcttgacgagaaggatcccaagcgtctgtttgaaggtaatgctttgctcaggcgtctggtgaggatcggtgtgctggatgagggtaagatgaagctcgattacatcctgggcctgaaggttgaagatttcttggagaggagactgcagacacaggtgttcaagctcggacttgccaaaagcatccaccatgcccgtgtccttatccgccagaggcacattcgtgtgcgcaagcaggtggtgaacatcccctcctttgtggttcgcctggacagccagaagcacattgacttctccctgaggtctccatatggtggtggacgcccaggccgtgtcaagagaaagaacgccaagaagggccagagtggagctggaggagctgacgatgaggaggaggattaagaaggatgttgtccagggagtgtgttctgatacttcctgttctgtcaatctttgaataaaaatgtttggtctgaccaagaaaaaaaaaaaaaaagaaaaaaaagtaaacgactgcgactctgcgttgataccactgcttacacccaggaggcggtggtccacaccacctgtgccacgcttctgcagacgcagcctggt
>isotig00578|ribosomal protein s9
gtttttgtgtgtgttttctttttgtacaggcactgctgtggccaacccgcctgagtctgcaaacagaaactgtgtgccacagtgtgagctttcagagtttctcttctctgtaattgcccctaagcacatagagtatcttttcccaaaaccgatttcctttcccctcatgtttgctcctctgcggtcacagatggaaagcttcccactgaccgcctctcctccctatctctatctctccatctctatcgctctaactcgtcctctcctccgggacttcggccaggtccgaacagtagggatttttggcatttctcctcaccactgacccaaagctttggcactccagagagtccaagatgagcacgaggagattcaagaagaatacagtggctctcacagagcagccgcgagagtgagtacaagtgtgagtgccgagtcggcattttcgtttagacgacggtttccacaccggtcagctttggtgtgaggattcgtggcgttattccgttgttgaggtcctcctcgaactccaacagctggcccatgaagttgaggttcggggagatgatgggcctcctggttttgacgaacttgtaggcgtccgtcatggtcatccaggtgtgcttcatcaggtaggcgatcacgatggtggctgaacgagaaacgcctgcctggcagtggatcagaaggcccatacctgcttgatgtgcttcctctatgaattcaaacgcctcctcgaagtactgccgcaggttctactcaccggccggagccggttatccgtggccaaccgaagatccgcggcgctatggtatcgttacgtctaggcgggattctgacttagaggcgttcagtcataatcccacagatggtagcttcgcaccattggctcctcagccaagcacatacaccaaatgtctgaacctgcggttcctctcgtactgagcaggattactattgcaacaacacatcatcagtagggtaaaactaacctgtctcacgacggtctaaccccagctcacgttccctattagtgggtgaacaatccaacgcttggtgaattctgcttcacaatgataggaagagccgacatcgaaggatcaaaaagcgacgtcgctatgaacgcttggccgccacaagccagttatccctgtggtaacttttctgacacctcctgcttaaaacccaaaaagtcagaaggatcgtgaggccccgctttcacggtctgtattcatactgaaaatcaagatcaagcgagcttttgcccttctgctccacgggaggtttctgtcctccctgagctcgccttaggacacctgcgttaccgtttgacaggtgtaccgccccagtcaaactccccacctgccactgtccccggagcgggtcacgcccggcagagccgggcgcttgacgccagaagcgagagcccgctcggggctcgcctccccgcctcaccgggtaagtgaaaaaacgataagagtagtggtatttcaccggcggccgaggcctcccacttattctacacctctcatgtctcttcacagtgccagactagagtcaagctcaacagggtcttctttccccgctgattctgccaagcccgttcccttggctgtggtttcgctggatagtaggtagggacagtgggaatctcgttcatccattcatgcgcgtcactaattagatgacgaggcatttggctaccttaagagagtcatagttactcccgccgtttacccgcgcttcattgaatttcttcactttgacattcagagcactgggcagaaatcacatcgcgtcaacaccccccgtgggccttcgcgatgctttgttttaattaaacagtcggattcccctggtccgcaccagttctaagtcagctgctaggcgccagccgaggcgacccgccgggagcccccgcgcgaacaggggacccagcgggcgccgtgaccccccccgtactctgcgttgataccactgcttaaagcagtggtatcaacgcagagtacgggggctctttactgcgcgagcctgagcgagacaggcactcctaaaccgccatgcccgttgccaggagttgggtttgtcgcaagacatatgtcaccccccgtcgtcccttcgagaagtcccgtctcgaccaggagttgaaactcattggcgagtatggactgaggaacaagcgtgaggtgtggagggtcaaattcaccctggccaagatccgcaaagctgccagagagctgctcactcttgacgagaaggatcccaagcgtctgtttgaaggtaatgctttgctcaggcgtctggtgaggatcggtgtgctggatgagggtaagatgaagctcgattacatcctgggcctgaaggttgaagatttcttggagaggagactgcagacacaggtgttcaagctcggacttgccaaaagcatccaccatgcccgtgtccttaataccgaccaagaaggacacattcgtgtgcgcaa
>isotig00579|ribosomal protein s9
gtttttgtgtgtgttttctttttgtacaggcactgctgtggccaacccgcctgagtctgcaaacagaaactgtgtgccacagtgtgagctttcagagtttctcttctctgtaattgcccctaagcacatagagtatcttttcccaaaaccgatttcctttcccctcatgtttgctcctctgcggtcacagatggaaagcttcccactgaccgcctctcctccctatctctatctctccatctctatcgctctaactcgtcctctcctccgggacttcggccaggtccgaacagtagggatttttggcatttctcctcaccactgacccaaagctttggcactccagagagtccaagatgagcacgaggagattcaagaagaatacagtggctctcacagagcagccgcgagagtgagtacaagtgtgagtgccgagtcggcattttcgtttagacgacggtttccacaccggtcagctttggtgtgaggattcgtggcgttattccgttgttgaggtcctcctcgaactccaacagctggcccatgaagttgaggttcggggagatgatgggcctcctggttttgacgaacttgtaggcgtccgtcatggtcatccaggtgtgcttcatcaggtaggcgatcacgatggtggctgaacgagaaacgcctgcctggcagtggatcagaaggcccatacctgcttgatgtgcttcctctatgaattcaaacgcctcctcgaagtactgccgcaggttctactcaccggccggagccggttatccgtggccaaccgaagatccgcggcgctatggtatcgttacgtctaggcgggattctgacttagaggcgttcagtcataatcccacagatggtagcttcgcaccattggctcctcagccaagcacatacaccaaatgtctgaacctgcggttcctctcgtactgagcaggattactattgcaacaacacatcatcagtagggtaaaactaacctgtctcacgacggtctaaccccagctcacgttccctattagtgggtgaacaatccaacgcttggtgaattctgcttcacaatgataggaagagccgacatcgaaggatcaaaaagcgacgtcgctatgaacgcttggccgccacaagccagttatccctgtggtaacttttctgacacctcctgcttaaaacccaaaaagtcagaaggatcgtgaggccccgctttcacggtctgtattcatactgaaaatcaagatcaagcgagcttttgcccttctgctccacgggaggtttctgtcctccctgagctcgccttaggacacctgcgttaccgtttgacaggtgtaccgccccagtcaaactccccacctgccactgtccccggagcgggtcacgcccggcagagtgaaaaaacgataagagtagtggtatttcaccggcggccgaggcctcccacttattctacacctctcatgtctcttcacagtgccagactagagtcaagctcaacagggtcttctttccccgctgattctgccaagcccgttcccttggctgtggtttcgctggatagtaggtagggacagtgggaatctcgttcatccattcatgcgcgtcactaattagatgacgaggcatttggctaccttaagagagtcatagttactcccgccgtttacccgcgcttcattgaatttcttcactttgacattcagagcactgggcagaaatcacatcgcgtcaacaccccccgtgggccttcgcgatgctttgttttaattaaacagtcggattcccctggtccgcaccagttctaagtcagctgctaggcgccagccgaggcgacccgccgggagcccccgcgcgaacaggggacccagcgggcgccgtgaccccccccgtactctgcgttgataccactgcttaaagcagtggtatcaacgcagagtacgggggctctttactgcgcgagcctgagcgagacaggcactcctaaaccgccatgcccgttgccaggagttgggtttgtcgcaagacatatgtcaccccccgtcgtcccttcgagaagtcccgtctcgaccaggagttgaaactcattggcgagtatggactgaggaacaagcgtgaggtgtggagggtcaaattcaccctggccaagatccgcaaagctgccagagagctgctcactcttgacgagaaggatcccaagcgtctgtttgaaggtaatgctttgctcaggcgtctggtgaggatcggtgtgctggatgagggtaagatgaagctcgattacatcctgggcctgaaggttgaagatttcttggagaggagactgcagacacaggtgttcaagctcggacttgccaaaagcatccaccatgcccgtgtccttaataccgaccaagaaggacacattcgtgtgcgcaa
>isotig00580|senescence-associated protein
gtttttgtgtgtgttttctttttgtacaggcactgctgtggccaacccgcctgagtctgcaaacagaaactgtgtgccacagtgtgagctttcagagtttctcttctctgtaattgcccctaagcacatagagtatcttttcccaaaaccgatttcctttcccctcatgtttgctcctctgcggtcacagatggaaagcttcccactgaccgcctctcctccctatctctatctctccatctctatcgctctaactcgtcctctcctccgggacttcggccaggtccgaacagtagggatttttggcatttctcctcaccactgacccaaagctttggcactccagagagtccaagatgagcacgaggagattcaagaagaatacagtggctctcacagagcagccgcgagagtgagtacaagtgtgagtgccgagtcggcattttcgtttagacgacggtttccacaccggtcagctttggtgtgaggattcgtggcgttattccgttgttgaggtcctcctcgaactccaacagctggcccatgaagttgaggttcggggagatgatgggcctcctggttttgacgaacttgtaggcgtccgtcatggtcatccaggtgtgcttcatcaggtaggcgatcacgatggtggctgaacgagaaacgcctgcctggcagtggatcagaaggcccatacctgcttgatgtgcttcctctatgaattcaaacgcctcctcgaagtactgccgcaggttctactcaccggccggagccggttatccgtggccaaccgaagatccgcggcgctatggtatcgttacgtctaggcgggattctgacttagaggcgttcagtcataatcccacagatggtagcttcgcaccattggctcctcagccaagcacatacaccaaatgtctgaacctgcggttcctctcgtactgagcaggattactattgcaacaacacatcatcagtagggtaaaactaacctgtctcacgacggtctaaccccagctcacgttccctattagtgggtgaacaatccaacgcttggtgaattctgcttcacaatgataggaagagccgacatcgaaggatcaaaaagcgacgtcgctatgaacgcttggccgccacaagccagttatccctgtggtaacttttctgacacctcctgcttaaaacccaaaaagtcagaaggatcgtgaggccccgctttcacggtctgtattcatactgaaaatcaagatcaagcgagcttttgcccttctgctccacgggaggtttctgtcctccctgagctcgccttaggacacctgcgttaccgtttgacaggtgtaccgccccagtcaaactccccacctgccactgtccccggagcgggtcacgcccggcagagccgggcgcttgacgccagaagcgagagcccgctcggggctcgcctccccgcctcaccgggtaagtgaaaaaacgataagagtagtggtatttcaccggcggccgaggcctcccacttattctacacctctcatgtctcttcacagtgccagactagagtcaagctcaacagggtcttctttccccgctgattctgccaagcccgttcccttggctgtggtttcgctggatagtaggtagggacagtgggaatctcgttcatccattcatgcgcgtcactaattagatgacgaggcatttggctaccttaagagagtcatagttactcccgccgtttacccgcgcttcattgaatttcttcactttgacattcagagcactgggcagaaatcacatcgcgtcaacaccccccgtgggccttcgcgatgctttgttttaattaaacagtcggattcccctggtccgcaccagttctaagtcagctgctaggcgccagccgaggcgaccttaacccggcgttcggttcatcccgcagcgccagttctgcttaccaaaagtggcccactaggcggctcgcattccacgcccggctccaagccagcgagccgggcttcttacccatttaaagtttgagaataggttgagatcgtttcggccccaagacctctaatcattcgctttaccagataaaactgcgagactctgagcgccagctatcctgaggggaaac
>isotig00581|senescence-associated protein
gtttttgtgtgtgttttctttttgtacaggcactgctgtggccaacccgcctgagtctgcaaacagaaactgtgtgccacagtgtgagctttcagagtttctcttctctgtaattgcccctaagcacatagagtatcttttcccaaaaccgatttcctttcccctcatgtttgctcctctgcggtcacagatggaaagcttcccactgaccgcctctcctccctatctctatctctccatctctatcgctctaactcgtcctctcctccgggacttcggccaggtccgaacagtagggatttttggcatttctcctcaccactgacccaaagctttggcactccagagagtccaagatgagcacgaggagattcaagaagaatacagtggctctcacagagcagccgcgagagtgagtacaagtgtgagtgccgagtcggcattttcgtttagacgacggtttccacaccggtcagctttggtgtgaggattcgtggcgttattccgttgttgaggtcctcctcgaactccaacagctggcccatgaagttgaggttcggggagatgatgggcctcctggttttgacgaacttgtaggcgtccgtcatggtcatccaggtgtgcttcatcaggtaggcgatcacgatggtggctgaacgagaaacgcctgcctggcagtggatcagaaggcccatacctgcttgatgtgcttcctctatgaattcaaacgcctcctcgaagtactgccgcaggttctactcaccggccggagccggttatccgtggccaaccgaagatccgcggcgctatggtatcgttacgtctaggcgggattctgacttagaggcgttcagtcataatcccacagatggtagcttcgcaccattggctcctcagccaagcacatacaccaaatgtctgaacctgcggttcctctcgtactgagcaggattactattgcaacaacacatcatcagtagggtaaaactaacctgtctcacgacggtctaaccccagctcacgttccctattagtgggtgaacaatccaacgcttggtgaattctgcttcacaatgataggaagagccgacatcgaaggatcaaaaagcgacgtcgctatgaacgcttggccgccacaagccagttatccctgtggtaacttttctgacacctcctgcttaaaacccaaaaagtcagaaggatcgtgaggccccgctttcacggtctgtattcatactgaaaatcaagatcaagcgagcttttgcccttctgctccacgggaggtttctgtcctccctgagctcgccttaggacacctgcgttaccgtttgacaggtgtaccgccccagtcaaactccccacctgccactgtccccggagcgggtcacgcccggcagagtgaaaaaacgataagagtagtggtatttcaccggcggccgaggcctcccacttattctacacctctcatgtctcttcacagtgccagactagagtcaagctcaacagggtcttctttccccgctgattctgccaagcccgttcccttggctgtggtttcgctggatagtaggtagggacagtgggaatctcgttcatccattcatgcgcgtcactaattagatgacgaggcatttggctaccttaagagagtcatagttactcccgccgtttacccgcgcttcattgaatttcttcactttgacattcagagcactgggcagaaatcacatcgcgtcaacaccccccgtgggccttcgcgatgctttgttttaattaaacagtcggattcccctggtccgcaccagttctaagtcagctgctaggcgccagccgaggcgaccttaacccggcgttcggttcatcccgcagcgccagttctgcttaccaaaagtggcccactaggcggctcgcattccacgcccggctccaagccagcgagccgggcttcttacccatttaaagtttgagaataggttgagatcgtttcggccccaagacctctaatcattcgctttaccagataaaactgcgagactctgagcgccagctatcctgaggggaaac
>isotig00582|ribosomal protein s9
ttttctttagtctttaattgtgttttatatagaaaacatcattaatggaattatagctaggaaggcggggtgactttcaatagatcgcagcgaaggagctgctctgctacgtacgaaaccctgacccagaatcaggtcgtctgcaagtgatttagcaccaggttctccacaaacatgcgttccgagataggagaggggcgaccatcatccggccgcaccccagccccgtcacgagcggctctactcaccggccggagccggttatccgtggccaaccgaagatccgcggcgctatggtatcgttacgtctaggcgggattctgacttagaggcgttcagtcataatcccacagatggtagcttcgcaccattggctcctcagccaagcacatacaccaaatgtctgaacctgcggttcctctcgtactgagcaggattactattgcaacaacacatcatcagtagggtaaaactaacctgtctcacgacggtctaaccccagctcacgttccctattagtgggtgaacaatccaacgcttggtgaattctgcttcacaatgataggaagagccgacatcgaaggatcaaaaagcgacgtcgctatgaacgcttggccgccacaagccagttatccctgtggtaacttttctgacacctcctgcttaaaacccaaaaagtcagaaggatcgtgaggccccgctttcacggtctgtattcatactgaaaatcaagatcaagcgagcttttgcccttctgctccacgggaggtttctgtcctccctgagctcgccttaggacacctgcgttaccgtttgacaggtgtaccgccccagtcaaactccccacctgccactgtccccggagcgggtcacgcccggcagagccgggcgcttgacgccagaagcgagagcccgctcggggctcgcctccccgcctcaccgggtaagtgaaaaaacgataagagtagtggtatttcaccggcggccgaggcctcccacttattctacacctctcatgtctcttcacagtgccagactagagtcaagctcaacagggtcttctttccccgctgattctgccaagcccgttcccttggctgtggtttcgctggatagtaggtagggacagtgggaatctcgttcatccattcatgcgcgtcactaattagatgacgaggcatttggctaccttaagagagtcatagttactcccgccgtttacccgcgcttcattgaatttcttcactttgacattcagagcactgggcagaaatcacatcgcgtcaacaccccccgtgggccttcgcgatgctttgttttaattaaacagtcggattcccctggtccgcaccagttctaagtcagctgctaggcgccagccgaggcgacccgccgggagcccccgcgcgaacaggggacccagcgggcgccgtgaccccccccgtactctgcgttgataccactgcttaaagcagtggtatcaacgcagagtacgggggctctttactgcgcgagcctgagcgagacaggcactcctaaaccgccatgcccgttgccaggagttgggtttgtcgcaagacatatgtcaccccccgtcgtcccttcgagaagtcccgtctcgaccaggagttgaaactcattggcgagtatggactgaggaacaagcgtgaggtgtggagggtcaaattcaccctggccaagatccgcaaagctgccagagagctgctcactcttgacgagaaggatcccaagcgtctgtttgaaggtaatgctttgctcaggcgtctggtgaggatcggtgtgctggatgagggtaagatgaagctcgattacatcctgggcctgaaggttgaagatttcttggagaggagactgcagacacaggtgttcaagctcggacttgccaaaagcatccaccatgcccgtgtccttaataccgaccaagaaggacacattcgtgtgcgcaa
>isotig00583|ribosomal protein s9
ttttctttagtctttaattgtgttttatatagaaaacatcattaatggaattatagctaggaaggcggggtgactttcaatagatcgcagcgaaggagctgctctgctacgtacgaaaccctgacccagaatcaggtcgtctgcaagtgatttagcaccaggttctccacaaacatgcgttccgagataggagaggggcgaccatcatccggccgcaccccagccccgtcacgagcggctctactcaccggccggagccggttatccgtggccaaccgaagatccgcggcgctatggtatcgttacgtctaggcgggattctgacttagaggcgttcagtcataatcccacagatggtagcttcgcaccattggctcctcagccaagcacatacaccaaatgtctgaacctgcggttcctctcgtactgagcaggattactattgcaacaacacatcatcagtagggtaaaactaacctgtctcacgacggtctaaccccagctcacgttccctattagtgggtgaacaatccaacgcttggtgaattctgcttcacaatgataggaagagccgacatcgaaggatcaaaaagcgacgtcgctatgaacgcttggccgccacaagccagttatccctgtggtaacttttctgacacctcctgcttaaaacccaaaaagtcagaaggatcgtgaggccccgctttcacggtctgtattcatactgaaaatcaagatcaagcgagcttttgcccttctgctccacgggaggtttctgtcctccctgagctcgccttaggacacctgcgttaccgtttgacaggtgtaccgccccagtcaaactccccacctgccactgtccccggagcgggtcacgcccggcagagtgaaaaaacgataagagtagtggtatttcaccggcggccgaggcctcccacttattctacacctctcatgtctcttcacagtgccagactagagtcaagctcaacagggtcttctttccccgctgattctgccaagcccgttcccttggctgtggtttcgctggatagtaggtagggacagtgggaatctcgttcatccattcatgcgcgtcactaattagatgacgaggcatttggctaccttaagagagtcatagttactcccgccgtttacccgcgcttcattgaatttcttcactttgacattcagagcactgggcagaaatcacatcgcgtcaacaccccccgtgggccttcgcgatgctttgttttaattaaacagtcggattcccctggtccgcaccagttctaagtcagctgctaggcgccagccgaggcgacccgccgggagcccccgcgcgaacaggggacccagcgggcgccgtgaccccccccgtactctgcgttgataccactgcttaaagcagtggtatcaacgcagagtacgggggctctttactgcgcgagcctgagcgagacaggcactcctaaaccgccatgcccgttgccaggagttgggtttgtcgcaagacatatgtcaccccccgtcgtcccttcgagaagtcccgtctcgaccaggagttgaaactcattggcgagtatggactgaggaacaagcgtgaggtgtggagggtcaaattcaccctggccaagatccgcaaagctgccagagagctgctcactcttgacgagaaggatcccaagcgtctgtttgaaggtaatgctttgctcaggcgtctggtgaggatcggtgtgctggatgagggtaagatgaagctcgattacatcctgggcctgaaggttgaagatttcttggagaggagactgcagacacaggtgttcaagctcggacttgccaaaagcatccaccatgcccgtgtccttaataccgaccaagaaggacacattcgtgtgcgcaa
>isotig00586|dual specificity phosphatase 10
gtttttgtgtgtgttttctttttgtacaggcactgctgtggccaacccgcctgagtctgcaaacagaaactgtgtgccacagtgtgagctttcagagtttctcttctctgtaattgcccctaagcacatagagtatcttttcccaaaaccgatttcctttcccctcatgtttgctcctctgcggtcacagatggaaagcttcccactgaccgcctctcctccctatctctatctctccatctctatcgctctaactcgtcctctcctccgggacttcggccaggtccgaacagtagggatttttggcatttctcctcaccactgacccaaagctttggcactccagagagtccaagatgagcacgaggagattcaagaagaatacagtggctctcacagagcagccgcgagagtgagtacaagtgtgagtgccgagtcggcattttcgtttagacgacggtttccacaccggtcagctttggtgtgaggattcgtggcgttattccgttgttgaggtcctcctcgaactccaacagctggcccatgaagttgaggttcggggagatgatgggcctcctggttttgacgaacttgtaggcgtccgtcatggtcatccaggtgtgcttcatcaggtaggcgatcacgatggtggctgaacgagaaacgcctgcctggcagtggatcagaaggcccatacctgcttgatgtgcttcctctatgaattcaaacgcctcctcgaagtactgccgcaggttctgcttgttgctgtctgtggcggggaggcgcttgtagatgaagaggcctgtgtcgtagtggtagagcggcaggtgggtggtcacgttgaggatgtagccaatgttgtagcgctgcagcaggttgatgtcctgagcgtcgtgctcgttccccaggtagagaaagggcaggattggcgtcagctctgcgttctcg
>isotig00587|ribosomal protein s9
ggttccctccgaagtttccctcaggatagctggcgctcagagtctcgcagttttatctggtaaagcgaatgattagaggtcttggggccgaaacgatctcaacctgaaggttgaagatttcttggagaggagactgcagacacaggtgttcaagctcggacttgccaaaagcatccaccatgcccgtgtccttatccgccagaggcacattcgtgtgcgcaagcaggcggtgaacatcccctccttttgtggttcgcctggacagccagaagcacattgacttctccctgaggtctccatatggtggtggacgcccaggccgtgtcaagagaaagaacgccaagaagggccagagtggagctggaggagctgacgatgaggaggaggattaagaaggatgttgtccagggagtgtgttctgatacttcctgttctgtcaatctttgaataaaaatgtttggtctgaccaagaaaaaaaaaaaaaaagaaaaaaaagtaaacgactgcgactctgcgttgataccactgcttacacccaggaggcggtggtccacaccacctgtgccacgcttctgcagacgcagcctggt
>isotig00588|40s ribosomal protein s9
ggttccctccgaagtttccctcaggatagctggcgctcagagtctcgcagttttatctggtaaagcgaatgattagaggtcttggggccgaaacgatctcaacctgaaggttgaagatttcttggagaggagactgcagacacaggtgttcaagctcggacttgccaaaagcatccaccatgcccgtgtccttatccgccagaggcacattcgaggaccatgaagttataatgctgtctgatgagatcagttaaacatttcagcaaggtcaattcggtatcaaaaccgtataccttgtcagtagacattgcccagagccaatcctgccgtcaagggcttggactgaggtgttgtggctgtcaggtaagaagtgggggattgcacctcgggcaattggtattatttactacaccttgatgtgatgcgcaaagtactcaggctgatgattaaaagatcatggaatcagattttctgtggtgtcaagaattcctcgtcaatgaagcctgcaatctatgtttaagatgtctaggatgttattcatactgtccactacagaaaaaataaaagtaagatccaataaaaagggaaaaaaaagatgcaatatgtgaaatgggcttttaaaatgttttctaaagtc
>isotig00590|lim domain binding 3
acctcggctattcttaggctgtgtgtcgctcaccctcagcaactctgcaggcgctcctcagcacctgacccccccgtccacccaccaccacctccacctccaaccaccaccacctacccaagggtgtttgtcctgagagctggtagcagacgtggagagactgtagggctgctggaggaaaagcgaagcaaccgagacgggacaaaaggatagcaggggaggacgcgaaggactagggcacgccgagcaggaggagaaaccacacagccagcaggagattgttagcaggaggagtgttgacgtttaaccgaagatgagtacgtacacagtgactctgaacggccccgctccatggggcttcagactacaaggagggaaggacttcaacatgccgcccattgaggtgaagggtccgggcggaaaggccaccattgttcacgcccagtacaacacaccaatcagcatgtactcacaggacgccatcatggacgccattgcagggcagtcgcaggctaagggacacgacagcggcgctctgcctgtcaaggaccctgtggtagactgtgcgtctccagtgtaccaggcagtgatccggcccggagagtcaccccaggatatgtctgaatgggctcgtcgtgctgccaacctgcagtccaagagcttcaaggaatcctggcccacatcactggcaccgaatacctgcaagacccagatgaggaagccttgcagaggtcgagagagaagtttgagtcagaggtgaa
>isotig00591|60s ribosomal protein l7
ttttcccctaaactctttttcaccccatcttgcaatccaaaaaaaagtaagcagtggtatcaacgcagagtacggggggctctttctcggtgggcgcaatggcggacgcagaaaaaaggtaccggcggtccctgagagccttttgaaaaggcgaaaggccttcgccaccatgaaggccatgcgtgtcaagaagatgctggctgaaaaaaaggcccgcaaagtgaccaggaaactgatctacaagagggctgaaaagtaccacaaggagtacaggcagatgtacagacgtgaaatccgtctgagtcgtactgctcgcaaagtgggaaactactatgtgcctgctgagcccaaactggcctttgtcatcaggatcagaggtatcaatggtgtcagccccaaggtccgtaaggttcttcagctgctccgtctgcgccagatcttcaatggtgtgttcgttaagctgaacaaggcttccatcaacatgctcaggattgctgagccctacatcgcttgggggtaccccaacctgaagtctgtgcgtgagctcatctacaaacgtggccatggcagaatgaggaaacagcgtatcgccctcacagacaacgctctggtggagaaggccctcggcaaatatggcatcatctgtgttgaggacctcatccatgagatttacacagttggcaagaacttcaagcccgccaacaacttcctctggcctttcaagctgtcatcaccccgtggtggaatgaacaagaagaccacacactttgtggagggtggagatgctggcaacagggaagatcagatcaacagaatgatcaggaggatgaactgaagttttggttatcaaaggactcaaaatgtacaataaaacattcaaaaaaaaaaaaacccaactgtcttggtctttaatgtgattgtcattaaacacgtcgtc
>isotig00592|60s ribosomal protein l7
ttttcccctaaactctttttcaccccatcttgcaatccaaaaaaaagtaagcagtggtatcaacgcagagtacggggggctctttctcggtgggcgcaatggcggacgcagaaaaaaggtaccggcggtccctgagagccttttgaaaaggcgaaaggccttcgccaccatgaaggccatgcgtgtcaagaagatgctggctgaaaaaaaggcccgcaaagtgaccaggaaactgatctacaagagggctgaaaagtaccacaaggagtacaggcagatgtacagacgtgaaatccgtctgagtcgtactgctcgcaaagtgggaaactactatgtgcctgctgagcccaaactggcctttgtcatcaggatcagaggtatcaatggtgtcagccccaaggtccgtaaggttcttcagctgctccgtctgcgccagatcttcaatggtgtgttcgttaagctgaacaaggcttccatcaacatgctcaggattgctgagccctacatcgcttgggggtaccccaacctgaagtctgtgcgtgagctcatctacaaacgtggccatggcagaatgaggaaacagcgtatcgccctcacagacaacgctctggtggagaaggccctcggcaaatatggcatcatctgtgttgaggacctcatccatgagatttacacagttggcaagaacttcaagcccgccaacaacttcctctggcctttcaagctgtcatcaccccgtggtggaatgaacaagaagaccacacactttgtggagggtggagatgctggcaacagggaagatcagatcaacagaatgatcaggaggatgaactgaagttttggttatcaaaggactcaaaatgtacaataaaacattcaaaaaaaaaaaaacccaactgtcttggtctttaatgtgattgtcattaaacacgtcgtc
>isotig00593|60s ribosomal protein l7
ttttcccctaaactctttttcaccccatcttgcaatccaaaaaaaagtaagcagtggtatcaacgcagagtacggggggctctttctcggtgggcgcaatggcggacgcagaaaaaaggtaccggcggtccctgagagccttttgaaaaggcgaaaggccttcgccaccatgaaggccatgcgtgtcaagaagatgctggctgaaaaaaaggcccgcaaagtgaccaggaaactgatctacaagagggctgaaaagtaccacaaggagtacaggcagatgtacagacgtgaaatccgtctgagtcgtactgctcgcaaagtgggaaactactatgtgcctgctgagcccaaactggcctttgtcatcaggatcagaggtatcaatggtgtcagccccaaggtccgtaaggttcttcagctgctccgtctgcgccagatcttcaatggtgtgttcgttaagctgaacaaggcttccatcaacatgctcaggattgctgagccctacatcgcttgggggtaccccaacctgaagtctgtgcgtgagctcatctacaaacgtggccatggcagaatgaggaaacagcgtatcgccctcacagacaacgctctggtggagaaggccctcggcaaatatggcatcatctgtgttgaggacctcatccatgagatttacacagttggcaagaacttcaagcccgccaacaacttcctctggcctttcaagctgtcatcaccccgtggtggaatgaacaagaagaccacacactttgtggagggtggagatgctggcaacagggaagatcagatcaacagaatgatcaggaggatgaactgaagttttggttatcaaaggactcaaaatgtacaataaaacattcaaaaaaaaaa
>isotig00594|60s ribosomal protein l7
ttttcccctaaactctttttcaccccatcttgcaatccaaaaaaaagtaagcagtggtatcaacgcagagtacggggggctctttctcggtgggcgcaatggcggacgcagaaaaaaggtaccggcggtccctgagagccttttgaaaaggcgaaaggccttcgccaccatgaaggccatgcgtgtcaagaagatgctggctgaaaaaaaggcccgcaaagtgaccaggaaactgatctacaagagggctgaaaagtaccacaaggagtacaggcagatgtacagacgtgaaatccgtctgagtcgtactgctcgcaaagtgggaaactactatgtgcctgctgagcccaaactggcctttgtcatcaggatcagaggtatcaatggtgtcagccccaaggtccgtaaggttcttcagctgctccgtctgcgccagatcttcaatggtgtgttcgttaagctgaacaaggcttccatcaacatgctcaggattgctgagccctacatcgcttgggggtaccccaacctgaagtctgtgcgtgagctcatctacaaacgtggccatggcagaatgaggaaacagcgtatcgccctcacagacaacgctctggtggagaaggccctcggcaaatatggcatcatctgtgttgaggacctcatccatgagatttacacagttggcaagaacttcaagcccgccaacaacttcctctggcctttcaagctgtcatcaccccgtggtggaatgaacaagaagaccacacactttgtggagggtggagatgctggcaacagggaagatcagatcaacagaatgatcaggaggatgaactgaagttttggttatcaaaggactcaaaatgtacaataaaacattaaaa
>isotig00595|60s ribosomal protein l7
ttttcccctaaactctttttcaccccatcttgcaatccaaaaaaaagtaagcagtggtatcaacgcagagtacggggggctctttctcggtgggcgcaatggcggacgcagaaaaaaggtaccggcggtccctgagagccttttgaaaaggcgaaaggccttcgccaccatgaaggccatgcgtgtcaagaagatgctggctgaaaaaaaggcccgcaaagtgaccaggaaactgatctacaagagggctgaaaagtaccacaaggagtacaggcagatgtacagacgtgaaatccgtctgagtcgtactgctcgcaaagtgggaaactactatgtgcctgctgagcccaaactggcctttgtcatcaggatcagaggtatcaatggtgtcagccccaaggtccgtaaggttcttcagctgctccgtctgcgccagatcttcaatggtgtgttcgttaagctgaacaaggcttccatcaacatgctcaggattgctgagccctacatcgcttgggggtaccccaacctgaagtctgtgcgtgagctcatctacaaacgtggccatggcagaatgaggaaacagcgtatcgccctcacagacaacgctctggtggagaaggccctcggcaaatatggcatcatctgtgttgaggacctcatccatgagatttacacagttggcaagaacttcaagcccgccaacaacttcctctggcctttcaagctgtcatcaccccgtggtggaatgaacaagaagaccacacactttgtggagggtggagatgctggcaacagggaagatcagatcaacagaatgatcaggaggatgaactgaagttttggttatcaaaggactcaaaatgtacaataaaacattcaaaaaaaaaa
>isotig00596|60s ribosomal protein l7
ttttcccctaaactctttttcaccccatcttgcaatccaaaaaaaagtaagcagtggtatcaacgcagagtacggggggctctttctcggtgggcgcaatggcggacgcagaaaaaaggtaccggcggtccctgagagccttttgaaaaggcgaaaggccttcgccaccatgaaggccatgcgtgtcaagaagatgctggctgaaaaaaaggcccgcaaagtgaccaggaaactgatctacaagagggctgaaaagtaccacaaggagtacaggcagatgtacagacgtgaaatccgtctgagtcgtactgctcgcaaagtgggaaactactatgtgcctgctgagcccaaactggcctttgtcatcaggatcagaggtatcaatggtgtcagccccaaggtccgtaaggttcttcagctgctccgtctgcgccagatcttcaatggtgtgttcgttaagctgaacaaggcttccatcaacatgctcaggattgctgagccctacatcgcttgggggtaccccaacctgaagtctgtgcgtgagctcatctacaaacgtggccatggcagaatgaggaaacagcgtatcgccctcacagacaacgctctggtggagaaggccctcggcaaatatggcatcatctgtgttgaggacctcatccatgagatttacacagttggcaagaacttcaagcccgccaacaacttcctctggcctttcaagctgtcatcaccccgtggtggaatgaacaagaagaccacacactttgtggagggtggagatgctggcaacagggaagatcagatcaacagaatgatcaggaggatgaactgaagttttggttatcaaaggactcaaaatgtacaataaaacattaaaa
>isotig00597|60s ribosomal protein l7
gtaatgttttattgtacattttgagtcctttgataaccaaaacttcagttcatcctcctgatcattctgttgatctgatcttccctgttgccagcatctccaccctccacaaagtgtgtggtcttcttgttcattccaccacggggtgatgacagcttgaaaggccagaggaagttgttggcgggcttgaagttcttgccaactgtgtaaatctcatggatgaggtcctcaacacagatgatgccatatttgccgagggccttctccaccagagcgttgtctgtgagggcgatacgctgtttcctcattctgccatggccacgtttgtagatgagctcacgcacagacttcaggttggggtacccccaagcgatgtagggctcagcaatcctgagcatgttgatggaagccttgttcagcttaacgaacacaccattgaagatctggcgcagacggagcagctgaagaaccttacggaccttggggctgacaccattgatacctctgatcctgatgacaaaggccagtttgggctcagcaggcacatagtagtttcccactttgcgagcagtacgactcagacggatttcacgtctgtacatctgcctgtactccttgtggtacttttcagccctcttgtagatcagttttcctggtcactttgcgggcctttttttcagccagcatcttcttgacacgcatggccttcatggtggcgaaggcctttcgccttttcaaaaggctctcagggaccgccggtacctttttttctgcgtccgccattgcgcccaccgagaaagagaaag
>isotig00598|60s ribosomal protein l7
gtaatgttttattgtacattttgagtcctttgataaccaaaacttcagttcatcctcctgatcattctgttgatctgatcttccctgttgccagcatctccaccctccacaaagtgtgtggtcttcttgttcattccaccacggggtgatgacagcttgaaaggccagaggaagttgttggcgggcttgaagttcttgccaactgtgtaaatctcatggatgaggtcctcaacacagatgatgccatatttgccgagggccttctccaccagagcgttgtctgtgagggcgatacgctgtttcctcattctgccatggccacgtttgtagatgagctcacgcacagacttcaggttggggtacccccaagcgatgtagggctcagcaatcctgagcatgttgatggaagccttgttcagcttaacgaacacaccattgaagatctggcgcagacggagcagctgaagaaccttacggaccttggggctgacaccattgatacctctgatcctgatgacaaaggccagttt
>isotig00599|anoctamin calcium activated chloride channel
gagagagtgagggagggcaccttgtgttcatcagagttttatcgttgtctaagtttagattttggctcacagacggcttctcaagtaacaaggctgcaggctcacaccagagacagaacgagaactttaaagggaaacaagtaaaggcacagaaaagtggcaagtcacaatataataagaggagaggaaagagccaaaagctgtcttataatgagacattttgaacaggagacacagaagtgaagagaggaagagcacaaattcgactgctctgtttggaaacaatcttcacaacattagtttatctttgctttttacctgcttggactggacaatgacagaggaagcagaagagggagccgacctatcaccaacctctggatacgagcaacaggctccacattttttacaggatgtcatcttccacggcaagtttaagctgctgaaagctttgaccccagaggaaagcacccactgccagcacggcctctactttgaagacggtcagcggcgcgttgactatgttctcacctaccctttgaagaagcaggctggggggcgctcctgccgacagtcaacgcacctgctcactgagaatgcttttgctcgcagcctacgccgtggcccccatcacatctctgaacatctccgacattatacagtaaaaagggcaaaagactcattgtccccaccatcatcaccaagggccgacacagagctgggatgtccaggagagaccttcggcggacatgaggatcataagacattcaggagggaggagtttgagggaaaactgagagaaatgggactggagctggagaaagatgaggatgccagaattcaaggtgtaggatttgtgaagattcatgctccctggaatgttctctgtcgagaggctgagttgatgaagctaaagatgcccaccaagaaggtttatgaagtgaagcagtcgagcggagttgtggagaagatcagctctttagtcagtaaagttctggagcctctccaccctcatgttgaggaacgtcaacccaagaatatcaaacgcctgtcacacactttttccagggaaaaacaacacctgtttgacctgtcagacaaagattacttctttgacagcaaaaccaggagttcaatagtctatgaaatactaaaaagaacaaaatgcaaggccaagtacagcatgggtaagtttggatctctatcactgttcccacagtgcttccttatcatcatccaggtctctgcggttgtatctggatgtattttagttcatctcaaacagatattttcattttatcatccaaactaaactgctgactcagccatcattcagccccttccacttcgtattattcgtggggcggctgtggctcagtgggtagagcgggtcgtctggtgatcagtaggtcaccagttcgaatcctggctccccctagttgcatgtagaagtgtccttgagcaagatactgaaccccaaattgctcctgatgagcagttggcgccttgcatggcagcctccgtcatcagtgtatgaatgtgtgtgtgaatgggtgaatgtggcatgtgttgtacagcgctttgagctgtcgttagactggaaaagcgctataaaaatgcagaccatttaccaaacatatttgttaccgacctcgtccgagtctccccaaacgcttcagacgtccaacggtttggccggtgtgttcctgcctttagtgtgcgcacgcgtgtgtgaggaagagtgagagagacgagttgagtgtgtgtgtgtgtgtgtggagtttatttggtgttgtctattcagtgttggggagtaacgaattacatgtaacgacgttacgtaatttaattacaaaatgtacgtaattgtaatccgttacattactgggagaaaatatgtaattaaattacagttgcttttggaaatttcaatgattacaacttaagttacatttgaaaaatcgccgcaaaagctcggatttacaaatagtttttcgcccccctggattcatgtttgtttttagtttttttctatatcaacatcctcattccaaaactgacgcttgtgattggctctctctggtcatgtgccattcgactcaaccgacaaaccgtacggcggcagtcagaccagagacgtggtcagactcagcagcaacagtgtcggcggcgcacaagatgttcctgggctggaaatacaaaaacactttatacagacagaggccaggcttccctgtattacaaaggtggctctcttttaacccggctagatcaccatggtaacttatgcttagctcataacctggtcccgaccaggttctgttcagagtttaatcataaaatcggctataaaagcgccgctgtttcactatttaactcatttacagctggcgtcacctttactttgaaagtccagtggagctggatcagaacatttgtacggagggagagatcgcgctgatccgctgctgtttactttctctctgagcgtctccgcctacagatgttcagctgaggggatacgctgctcagctgttgatccgactcgcgtcaggaggtcatttattaggctatagcctgtttactttatatacagtcagtcaccactgaaagaagttgtgcgctcgcagcaggacagataatttaacttaatgtggccatgaataaattaattgtttcgcctgttatgtgttgcccaaacgcaaatcttgagtaggtctactctgttttctcacatttaaaaaggtctttgtacagagacaacatgagatttgcttgtagctacagcacctaaaaaacccactgtaacctattttcatacgcacaccagcctcgctttcaataaaacacacactggcattttataattgcgatcagtgaaatatatgaaaacaatataaaacacagtttaaaacaacagttgttgttgctctaaagcttcatatttaaaagcagctcaatgtagagctgtcagaaattaaaatcagcctcctcttgtcatatttgcagcaacactgttgcttcaggctgtgatcaggcttttttgtatcctcatactctctccattaaaacaacctgctcctcttggctgaaatcagcccgttgtcgctccatttagtgaggaagtgagcctccttcgcagtacaggcctaaggtcagactcataatatatggttaaacctttgaactgaaaggtttatcacactataggtcttaaaatgtgaaaatggttaacagttgagagatttcattcaaaattaagaaaagtaatcaaaatgtaatcaaatgtaattagttacattactttgagaaagtaattgaaatagttacactactattacattttcagcagggtaacttgtaattgtaaccaactacatttccaaagtaatcttcccaacactggttaagcggttttaagtgtgtaatntttttttaaatttcactggtgattcaaagatttgacattccagctcacacatttaacttggtgaccaccataccttctaacattattcatgctggccatgctatgtacctcctagacttagttctgtatatgctacccattgatactgagacagactaaagaaaataacaccaatgtaaaagtctggcaaagtaaagcatacaaatagataggtccagcatacattcccaccccatcatttatatgaacacggtgattgcagtagcctccaagaaaaagaaaagaaaaaaaacagtaatacga
>isotig00600|anoctamin calcium activated chloride channel
gagagagtgagggagggcaccttgtgttcatcagagttttatcgttgtctaagtttagattttggctcacagacggcttctcaagtaacaaggctgcaggctcacaccagagacagaacgagaactttaaagggaaacaagtaaaggcacagaaaagtggcaagtcacaatataataagaggagaggaaagagccaaaagctgtcttataatgagacattttgaacaggagacacagaagtgaagagaggaagagcacaaattcgactgctctgtttggaaacaatcttcacaacattagtttatctttgctttttacctgcttggactggacaatgacagaggaagcagaagagggagccgacctatcaccaacctctggatacgagcaacaggctccacattttttacaggatgtcatcttccacggcaagtttaagctgctgaaagctttgaccccagaggaaagcacccactgccagcacggcctctactttgaagacggtcagcggcgcgttgactatgttctcacctaccctttgaagaagcaggctggggggcgctcctgccgacagtcaacgcacctgctcactgagaatgcttttgctcgcagcctacgccgtggcccccatcacatctctgaacatctccgacattatacagtaaaaagggcaaaagactcattgtccccaccatcatcaccaagggccgacacagagctgggatgtccaggagagaccttcggcggacatgaggatcataagacattcaggagggaggagtttgagggaaaactgagagaaatgggactggagctggagaaagatgaggatgccagaattcaaggtgtaggatttgtgaagattcatgctccctggaatgttctctgtcgagaggctgagttgatgaagctaaagatgcccaccaagaaggtttatgaagtgaagcagtcgagcggagttgtggagaagatcagctctttagtcagtaaagttctggagcctctccaccctcatgttgaggaacgtcaacccaagaatatcaaacgcctgtcacacactttttccagggaaaaacaacacctgtttgacctgtcagacaaagattacttctttgacagcaaaaccaggagttcaatagtctatgaaatactaaaaagaacaaaatgcaaggccaagtacagcatgggtaagtttggatctctatcactgttcccacagtgcttccttatcatcatccaggtctctgcggttgtatctggatgtattttagttcatctcaaacagatattttcattttatcatccaaactaaactgctgactcagccatcattcagccccttccacttcgtattattcgtggggcggctgtggctcagtgggtagagcgggtcgtctggtgatcagtaggtcaccagttcgaatcctggctccccctagttgcatgtagaagtgtccttgagcaagatactgaaccccaaattgctcctgatgagcagttggcgccttgcatggcagcctccgtcatcagtgtatgaatgtgtgtgtgaatgggtgaatgtggcatgtgttgtacagcgctttgagctgtcgttagactggaaaagcgctataaaaatgcagaccatttaccaaacatatttgttaccgacctcgtccgagtctccccaaacgcttcagacgtccaacggtttggccggtgtgttcctgcctttagtgtgcgcacgcgtgtgtgaggaagagtgagagagacgagttgagtgtgtgtgtgtgtgtgtggagtttatttggtgttgtctattcagtgttggggagtaacgaattacatgtaacgacgttacgtaatttaattacaaaatgtacgtaattgtaatccgttacattactgggagaaaatatgtaattaaattacagttgcttttggaaatttcaatgattacaacttaagttacatttgaaaaatcgccgcaaaagctcggatttacaaatagtttttcgcccccctggattcatgtttgtttttagtttttttctatatcaacatcctcattccaaaactgacgcttgtgattggctctctctggtcatgtgccattcgactcaaccgacaaaccgtacggcggcagtcagaccagagacgtggtcagactcagcagcaacagtgtcggcggcgcacaagatgttcctgggctggaaatacaaaaacactttatacagacagaggccaggcttccctgtattacaaaggtggctctcttttaacccggctagatcaccatggtaacttatgcttagctcataacctggtcccgaccaggttctgttcagagtttaatcataaaatcggctataaaagcgccgctgtttcactatttaactcatttacagctgacgtcacctttactttgaaagtccagtcgagctggatcagaacggagcatttgtgcggagggagagatcgcgctgatccgctgctgtttactttctctctgagcgtctccgcctacagatgttcagctgaggggatacgctgctcagctgttgatccgactcgcgtcaggaggtcatttattactttatatacagtcagtcaccactgaaagaagttgtgcgctcgcagcaggacagataatttaacttaatgtggccatgaataaattaattgtttcgcctgttatgtgttgcccaaacgcaaatcttgagtaggtctactctgttttctcacatttaaaaaggtctttgtacagagacaacatgagatttgcttgtagctacagcacctaaaaaacccactgtaacctattttcatacgcacaccagcctcgctttcaataaaacacacactggcattttataattgcgatcagtgaaatatatgaaaacaatataaaacacagtttaaaacaacagttgttgttgctctaaagcttcatatttaaaagcagctcaatgtagagctgtcagaaattaaaatcagcctcctcttgtcatatttgcagcaacactgttgcttcaggctgtgatcaggcttttttgtatcctcatactctctccattaaaacaacctgctcctcttggctgaaatcagcccgttgtcgctccatttagtgaggaagtgagcctccttcgcagtacaggcctaaggtcagactcataatatatggttaaacctttgaactgaaaggtttatcacactataggtcttaaaatgtgaaaatggttaacagttgagagatttcattcaaaattaagaaaagtaatcaaaatgtaatcaaatgtaattagttacattactttgagaaagtaattgaaatagttacactactattacattttcagcagggtaacttgtaattgtaaccaactacatttccaaagtaatcttcccaacactggttaagcggttttaagtgtgtaatntttttttaaatttcactggtgattcaaagatttgacattccagctcacacatttaacttggtgaccaccataccttctaacattattcatgctggccatgctatgtacctcctagacttagttctgtatatgctacccattgatactgagacagactaaagaaaataacaccaatgtaaaagtctggcaaagtaaagcatacaaatagataggtccagcatacattcccaccccatcatttatatgaacacggtgattgcagtagcctccaagaaaaagaaaagaaaaaaaacagtaatacga
>isotig00601|anoctamin calcium activated chloride channel
gagagagtgagggagggcaccttgtgttcatcagagttttatcgttgtctaagtttagattttggctcacagacggcttctcaagtaacaaggctgcaggctcacaccagagacagaacgagaactttaaagggaaacaagtaaaggcacagaaaagtggcaagtcacaatataataagaggagaggaaagagccaaaagctgtcttataatgagacattttgaacaggagacacagaagtgaagagaggaagagcacaaattcgactgctctgtttggaaacaatcttcacaacattagtttatctttgctttttacctgcttggactggacaatgacagaggaagcagaagagggagccgacctatcaccaacctctggatacgagcaacaggctccacattttttacaggatgtcatcttccacggcaagtttaagctgctgaaagctttgaccccagaggaaagcacccactgccagcacggcctctactttgaagacggtcagcggcgcgttgactatgttctcacctaccctttgaagaagcaggctggggggcgctcctgccgacagtcaacgcacctgctcactgagaatgcttttgctcgcagcctacgccgtggcccccatcacatctctgaacatctccgacattatacagtaaaaagggcaaaagactcattgtccccaccatcatcaccaagggccgacacagagctgggatgtccaggagagaccttcggcggacatgaggatcataagacattcaggagggaggagtttgagggaaaactgagagaaatgggactggagctggagaaagatgaggatgccagaattcaaggtgtaggatttgtgaagattcatgctccctggaatgttctctgtcgagaggctgagttgatgaagctaaagatgcccaccaagaaggtttatgaagtgaagcagtcgagcggagttgtggagaagatcagctctttagtcagtaaagttctggagcctctccaccctcatgttgaggaacgtcaacccaagaatatcaaacgcctgtcacacactttttccagggaaaaacaacacctgtttgacctgtcagacaaagattacttctttgacagcaaaaccaggagttcaatagtctatgaaatactaaaaagaacaaaatgcaaggccaagtacagcatgggtaagtttggatctctatcactgttcccacagtgcttccttatcatcatccaggtctctgcggttgtatctggatgtattttagttcatctcaaacagatattttcattttatcatccaaactaaactgctgactcagccatcattcagccccttccacttcgtattattcgtggggcggctgtggctcagtgggtagagcgggtcgtctggtgatcagtaggtcaccagttcgaatcctggctccccctagttgcatgtagaagtgtccttgagcaagatactgaaccccaaattgctcctgatgagcagttggcgccttgcatggcagcctccgtcatcagtgtatgaatgtgtgtgtgaatgggtgaatgtggcatgtgttgtacagcgctttgagctgtcgttagactggaaaagcgctataaaaatgcagaccatttaccaaacatatttgttaccgacctcgtccgagtctccccaaacgcttcagacgtccaacggtttggccggtgtgttcctgcctttagtgtgcgcacgcgtgtgtgaggaagagtgagagagacgagttgagtgtgtgtgtgtgtgtgtggagtttatttggtgttgtctattcagtgttggggagtaacgaattacatgtaacgacgttacgtaatttaattacaaaatgtacgtaattgtaatccgttacattactgggagaaaatatgtaattaaattacagttgcttttggaaatttcaatgattacaacttaagttacatttgaaaaatcgccgcaaaagctcggatttacaaatagtttttcgcccccctggattcatgtttgtttttagtttttttctatatcaacatcctcattccaaaactgacgcttgtgattggctctctctggtcatgtgccattcgactcaaccgacaaaccgtacggcggcagtcagaccagagacgtggtcagactcagcagcaacagtgtcggcggcgcacaagatgttcctgggctggaaatacaaaaacactttatacagacagaggccaggcttccctgtattacaaaggtggctctcttttaacccggctagatcaccatggtaacttatgcttagctcataacctggtcccgaccaggttctgttcagagtttaatcataaaatcggctataaaactcatttaactcatttacagctggcgtcacctttactttgaaagtccagtggagctggatcagaacatttgtacggagggagagatcgcgctgatccgctgctgttgactttctctctaaacgtctttacaggtgttcagctgagtggatacgctgctcagctgatgatccgactcgcgtcaggaggtcatttatcaggctatggcctgtttactttatatacagtcagtcaccactgaaagaagttgtgcgctcgcagcaggacagataatttaacttaatgtggccatgaataaattaattgtttcgcctgttatgtgttgcccaaacgcaaatcttgagtaggtctactctgttttctcacatttaaaaaggtctttgtacagagacaacatgagatttgcttgtagctacagcacctaaaaaacccactgtaacctattttcatacgcacaccagcctcgctttcaataaaacacacactggcattttataattgcgatcagtgaaatatatgaaaacaatataaaacacagtttaaaacaacagttgttgttgctctaaagcttcatatttaaaagcagctcaatgtagagctgtcagaaattaaaatcagcctcctcttgtcatatttgcagcaacactgttgcttcaggctgtgatcaggcttttttgtatcctcatactctctccattaaaacaacctgctcctcttggctgaaatcagcccgttgtcgctccatttagtgaggaagtgagcctccttcgcagtacaggcctaaggtcagactcataatatatggttaaacctttgaactgaaaggtttatcacactataggtcttaaaatgtgaaaatggttaacagttgagagatttcattcaaaattaagaaaagtaatcaaaatgtaatcaaatgtaattagttacattactttgagaaagtaattgaaatagttacactactattacattttcagcagggtaacttgtaattgtaaccaactacatttccaaagtaatcttcccaacactggttaagcggttttaagtgtgtaatntttttttaaatttcactggtgattcaaagatttgacattccagctcacacatttaacttggtgaccaccataccttctaacattattcatgctggccatgctatgtacctcctagacttagttctgtatatgctacccattgatactgagacagactaaagaaaataacaccaatgtaaaagtctggcaaagtaaagcatacaaatagataggtccagcatacattcccaccccatcatttatatgaacacggtgattgcagtagcctccaagaaaaagaaaagaaaaaaaacagtaatacga
>isotig00602|anoctamin calcium activated chloride channel
gagagagtgagggagggcaccttgtgttcatcagagttttatcgttgtctaagtttagattttggctcacagacggcttctcaagtaacaaggctgcaggctcacaccagagacagaacgagaactttaaagggaaacaagtaaaggcacagaaaagtggcaagtcacaatataataagaggagaggaaagagccaaaagctgtcttataatgagacattttgaacaggagacacagaagtgaagagaggaagagcacaaattcgactgctctgtttggaaacaatcttcacaacattagtttatctttgctttttacctgcttggactggacaatgacagaggaagcagaagagggagccgacctatcaccaacctctggatacgagcaacaggctccacattttttacaggatgtcatcttccacggcaagtttaagctgctgaaagctttgaccccagaggaaagcacccactgccagcacggcctctactttgaagacggtcagcggcgcgttgactatgttctcacctaccctttgaagaagcaggctggggggcgctcctgccgacagtcaacgcacctgctcactgagaatgcttttgctcgcagcctacgccgtggcccccatcacatctctgaacatctccgacattatacagtaaaaagggcaaaagactcattgtccccaccatcatcaccaagggccgacacagagctgggatgtccaggagagaccttcggcggacatgaggatcataagacattcaggagggaggagtttgagggaaaactgagagaaatgggactggagctggagaaagatgaggatgccagaattcaaggtgtaggatttgtgaagattcatgctccctggaatgttctctgtcgagaggctgagttgatgaagctaaagatgcccaccaagaaggtttatgaagtgaagcagtcgagcggagttgtggagaagatcagctctttagtcagtaaagttctggagcctctccaccctcatgttgaggaacgtcaacccaagaatatcaaacgcctgtcacacactttttccagggaaaaacaacacctgtttgacctgtcagacaaagattacttctttgacagcaaaaccaggagttcaatagtctatgaaatactaaaaagaacaaaatgcaaggccaagtacagcatgggtaagtttggatctctatcactgttcccacagtgcttccttatcatcatccaggtctctgcggttgtatctggatgtattttagttcatctcaaacagatattttcattttatcatccaaactaaactgctgactcagccatcattcagccccttccacttcgtattattcgtggggcggctgtggctcagtgggtagagcgggtcgtctggtgatcagtaggtcaccagttcgaatcctggctccccctagttgcatgtagaagtgtccttgagcaagatactgaaccccaaattgctcctgatgagcagttggcgccttgcatggcagcctccgtcatcagtgtatgaatgtgtgtgtgaatgggtgaatgtggcatgtgttgtacagcgctttgagctgtcgttagactggaaaagcgctataaaaatgcagaccatttaccaaacatatttgttaccgacctcgtccgagtctccccaaacgcttcagacgtccaacggtttggccggtgtgttcctgcctttagtgtgcgcacgcgtgtgtgaggaagagtgagagagacgagttgagtgtgtgtgtgtgtgtgtggagtttatttggtgttgtctattcagtgttggggagtaacgaattacatgtaacgacgttacgtaatttaattacaaaatgtacgtaattgtaatccgttacattactgggagaaaatatgtaattaaattacagttgcttttggaaatttcaatgattacaacttaagttacatatgaaaaatcgtatccctgtattacaaaggtggctctcttttaacccggctagatcaccatggtaacttatgcttagctcataacctggtcccgaccaggttctgttcagagtttaatcataaaatcggctataaaagcgccgctgtttcactatttaactcatttacagctggcgtcacctttactttgaaagtccagtggagctggatcagaacatttgtacggagggagagatcgcgctgatccgctgctgtttactttctctctgagcgtctccgcctacagatgttcagctgaggggatacgctgctcagctgttgatccgactcgcgtcaggaggtcatttattaggctatagcctgtttactttatatacagtcagtcaccactgaaagaagttgtgcgctcgcagcaggacagataatttaacttaatgtggccatgaataaattaattgtttcgcctgttatgtgttgcccaaacgcaaatcttgagtaggtctactctgttttctcacatttaaaaaggtctttgtacagagacaacatgagatttgcttgtagctacagcacctaaaaaacccactgtaacctattttcatacgcacaccagcctcgctttcaataaaacacacactggcattttataattgcgatcagtgaaatatatgaaaacaatataaaacacagtttaaaacaacagttgttgttgctctaaagcttcatatttaaaagcagctcaatgtagagctgtcagaaattaaaatcagcctcctcttgtcatatttgcagcaacactgttgcttcaggctgtgatcaggcttttttgtatcctcatactctctccattaaaacaacctgctcctcttggctgaaatcagcccgttgtcgctccatttagtgaggaagtgagcctccttcgcagtacaggcctaaggtcagactcataatatatggttaaacctttgaactgaaaggtttatcacactataggtcttaaaatgtgaaaatggttaacagttgagagatttcattcaaaattaagaaaagtaatcaaaatgtaatcaaatgtaattagttacattactttgagaaagtaattgaaatagttacactactattacattttcagcagggtaacttgtaattgtaaccaactacatttccaaagtaatcttcccaacactggttaagcggttttaagtgtgtaatntttttttaaatttcactggtgattcaaagatttgacattccagctcacacatttaacttggtgaccaccataccttctaacattattcatgctggccatgctatgtacctcctagacttagttctgtatatgctacccattgatactgagacagactaaagaaaataacaccaatgtaaaagtctggcaaagtaaagcatacaaatagataggtccagcatacattcccaccccatcatttatatgaacacggtgattgcagtagcctccaagaaaaagaaaagaaaaaaaacagtaatacga
>isotig00603|anoctamin calcium activated chloride channel
gagagagtgagggagggcaccttgtgttcatcagagttttatcgttgtctaagtttagattttggctcacagacggcttctcaagtaacaaggctgcaggctcacaccagagacagaacgagaactttaaagggaaacaagtaaaggcacagaaaagtggcaagtcacaatataataagaggagaggaaagagccaaaagctgtcttataatgagacattttgaacaggagacacagaagtgaagagaggaagagcacaaattcgactgctctgtttggaaacaatcttcacaacattagtttatctttgctttttacctgcttggactggacaatgacagaggaagcagaagagggagccgacctatcaccaacctctggatacgagcaacaggctccacattttttacaggatgtcatcttccacggcaagtttaagctgctgaaagctttgaccccagaggaaagcacccactgccagcacggcctctactttgaagacggtcagcggcgcgttgactatgttctcacctaccctttgaagaagcaggctggggggcgctcctgccgacagtcaacgcacctgctcactgagaatgcttttgctcgcagcctacgccgtggcccccatcacatctctgaacatctccgacattatacagtaaaaagggcaaaagactcattgtccccaccatcatcaccaagggccgacacagagctgggatgtccaggagagaccttcggcggacatgaggatcataagacattcaggagggaggagtttgagggaaaactgagagaaatgggactggagctggagaaagatgaggatgccagaattcaaggtgtaggatttgtgaagattcatgctccctggaatgttctctgtcgagaggctgagttgatgaagctaaagatgcccaccaagaaggtttatgaagtgaagcagtcgagcggagttgtggagaagatcagctctttagtcagtaaagttctggagcctctccaccctcatgttgaggaacgtcaacccaagaatatcaaacgcctgtcacacactttttccagggaaaaacaacacctgtttgacctgtcagacaaagattacttctttgacagcaaaaccaggagttcaatagtctatgaaatactaaaaagaacaaaatgcaaggccaagtacagcatgggtaagtttggatctctatcactgttcccacagtgcttccttatcatcatccaggtctctgcggttgtatctggatgtattttagttcatctcaaacagatattttcattttatcatccaaactaaactgctgactcagccatcattcagccccttccacttcgtattattcgtggggcggctgtggctcagtgggtagagcgggtcgtctggtgatcagtaggtcaccagttcgaatcctggctccccctagttgcatgtagaagtgtccttgagcaagatactgaaccccaaattgctcctgatgagcagttggcgccttgcatggcagcctccgtcatcagtgtatgaatgtgtgtgtgaatgggtgaatgtggcatgtgttgtacagcgctttgagctgtcgttagactggaaaagcgctataaaaatgcagaccatttaccaaacatatttgttaccgacctcgtccgagtctccccaaacgcttcagacgtccaacggtttggccggtgtgttcctgcctttagtgtgcgcacgcgtgtgtgaggaagagtgagagagacgagttgagtgtgtgtgtgtgtgtgtggagtttatttggtgttgtctattcagtgttggggagtaacgaattacatgtaacgacgttacgtaatttaattacaaaatgtacgtaattgtaatccgttacattactgggagaaaatatgtaattaaattacagttgcttttggaaatttcaatgattacaacttaagttacatatgaaaaatcgtatccctgtattacaaaggtggctctcttttaacccggctagatcaccatggtaacttatgcttagctcataacctggtcccgaccaggttctgttcagagtttaatcataaaatcggctataaaagcgccgctgtttcactatttaactcatttacagctgacgtcacctttactttgaaagtccagtcgagctggatcagaacggagcatttgtgcggagggagagatcgcgctgatccgctgctgtttactttctctctgagcgtctccgcctacagatgttcagctgaggggatacgctgctcagctgttgatccgactcgcgtcaggaggtcatttattactttatatacagtcagtcaccactgaaagaagttgtgcgctcgcagcaggacagataatttaacttaatgtggccatgaataaattaattgtttcgcctgttatgtgttgcccaaacgcaaatcttgagtaggtctactctgttttctcacatttaaaaaggtctttgtacagagacaacatgagatttgcttgtagctacagcacctaaaaaacccactgtaacctattttcatacgcacaccagcctcgctttcaataaaacacacactggcattttataattgcgatcagtgaaatatatgaaaacaatataaaacacagtttaaaacaacagttgttgttgctctaaagcttcatatttaaaagcagctcaatgtagagctgtcagaaattaaaatcagcctcctcttgtcatatttgcagcaacactgttgcttcaggctgtgatcaggcttttttgtatcctcatactctctccattaaaacaacctgctcctcttggctgaaatcagcccgttgtcgctccatttagtgaggaagtgagcctccttcgcagtacaggcctaaggtcagactcataatatatggttaaacctttgaactgaaaggtttatcacactataggtcttaaaatgtgaaaatggttaacagttgagagatttcattcaaaattaagaaaagtaatcaaaatgtaatcaaatgtaattagttacattactttgagaaagtaattgaaatagttacactactattacattttcagcagggtaacttgtaattgtaaccaactacatttccaaagtaatcttcccaacactggttaagcggttttaagtgtgtaatntttttttaaatttcactggtgattcaaagatttgacattccagctcacacatttaacttggtgaccaccataccttctaacattattcatgctggccatgctatgtacctcctagacttagttctgtatatgctacccattgatactgagacagactaaagaaaataacaccaatgtaaaagtctggcaaagtaaagcatacaaatagataggtccagcatacattcccaccccatcatttatatgaacacggtgattgcagtagcctccaagaaaaagaaaagaaaaaaaacagtaatacga
>isotig00604|anoctamin calcium activated chloride channel
gagagagtgagggagggcaccttgtgttcatcagagttttatcgttgtctaagtttagattttggctcacagacggcttctcaagtaacaaggctgcaggctcacaccagagacagaacgagaactttaaagggaaacaagtaaaggcacagaaaagtggcaagtcacaatataataagaggagaggaaagagccaaaagctgtcttataatgagacattttgaacaggagacacagaagtgaagagaggaagagcacaaattcgactgctctgtttggaaacaatcttcacaacattagtttatctttgctttttacctgcttggactggacaatgacagaggaagcagaagagggagccgacctatcaccaacctctggatacgagcaacaggctccacattttttacaggatgtcatcttccacggcaagtttaagctgctgaaagctttgaccccagaggaaagcacccactgccagcacggcctctactttgaagacggtcagcggcgcgttgactatgttctcacctaccctttgaagaagcaggctggggggcgctcctgccgacagtcaacgcacctgctcactgagaatgcttttgctcgcagcctacgccgtggcccccatcacatctctgaacatctccgacattatacagtaaaaagggcaaaagactcattgtccccaccatcatcaccaagggccgacacagagctgggatgtccaggagagaccttcggcggacatgaggatcataagacattcaggagggaggagtttgagggaaaactgagagaaatgggactggagctggagaaagatgaggatgccagaattcaaggtgtaggatttgtgaagattcatgctccctggaatgttctctgtcgagaggctgagttgatgaagctaaagatgcccaccaagaaggtttatgaagtgaagcagtcgagcggagttgtggagaagatcagctctttagtcagtaaagttctggagcctctccaccctcatgttgaggaacgtcaacccaagaatatcaaacgcctgtcacacactttttccagggaaaaacaacacctgtttgacctgtcagacaaagattacttctttgacagcaaaaccaggagttcaatagtctatgaaatactaaaaagaacaaaatgcaaggccaagtacagcatgggtaagtttggatctctatcactgttcccacagtgcttccttatcatcatccaggtctctgcggttgtatctggatgtattttagttcatctcaaacagatattttcattttatcatccaaactaaactgctgactcagccatcattcagccccttccacttcgtattattcgtggggcggctgtggctcagtgggtagagcgggtcgtctggtgatcagtaggtcaccagttcgaatcctggctccccctagttgcatgtagaagtgtccttgagcaagatactgaaccccaaattgctcctgatgagcagttggcgccttgcatggcagcctccgtcatcagtgtatgaatgtgtgtgtgaatgggtgaatgtggcatgtgttgtacagcgctttgagctgtcgttagactggaaaagcgctataaaaatgcagaccatttaccaaacatatttgttaccgacctcgtccgagtctccccaaacgcttcagacgtccaacggtttggccggtgtgttcctgcctttagtgtgcgcacgcgtgtgtgaggaagagtgagagagacgagttgagtgtgtgtgtgtgtgtgtggagtttatttggtgttgtctattcagtgttggggagtaacgaattacatgtaacgacgttacgtaatttaattacaaaatgtacgtaattgtaatccgttacattactgggagaaaatatgtaattaaattacagttgcttttggaaatttcaatgattacaacttaagttacatatgaaaaatcgtatccctgtattacaaaggtggctctcttttaacccggctagatcaccatggtaacttatgcttagctcataacctggtcccgaccaggttctgttcagagtttaatcataaaatcggctataaaactcatttaactcatttacagctggcgtcacctttactttgaaagtccagtggagctggatcagaacatttgtacggagggagagatcgcgctgatccgctgctgttgactttctctctaaacgtctttacaggtgttcagctgagtggatacgctgctcagctgatgatccgactcgcgtcaggaggtcatttatcaggctatggcctgtttactttatatacagtcagtcaccactgaaagaagttgtgcgctcgcagcaggacagataatttaacttaatgtggccatgaataaattaattgtttcgcctgttatgtgttgcccaaacgcaaatcttgagtaggtctactctgttttctcacatttaaaaaggtctttgtacagagacaacatgagatttgcttgtagctacagcacctaaaaaacccactgtaacctattttcatacgcacaccagcctcgctttcaataaaacacacactggcattttataattgcgatcagtgaaatatatgaaaacaatataaaacacagtttaaaacaacagttgttgttgctctaaagcttcatatttaaaagcagctcaatgtagagctgtcagaaattaaaatcagcctcctcttgtcatatttgcagcaacactgttgcttcaggctgtgatcaggcttttttgtatcctcatactctctccattaaaacaacctgctcctcttggctgaaatcagcccgttgtcgctccatttagtgaggaagtgagcctccttcgcagtacaggcctaaggtcagactcataatatatggttaaacctttgaactgaaaggtttatcacactataggtcttaaaatgtgaaaatggttaacagttgagagatttcattcaaaattaagaaaagtaatcaaaatgtaatcaaatgtaattagttacattactttgagaaagtaattgaaatagttacactactattacattttcagcagggtaacttgtaattgtaaccaactacatttccaaagtaatcttcccaacactggttaagcggttttaagtgtgtaatntttttttaaatttcactggtgattcaaagatttgacattccagctcacacatttaacttggtgaccaccataccttctaacattattcatgctggccatgctatgtacctcctagacttagttctgtatatgctacccattgatactgagacagactaaagaaaataacaccaatgtaaaagtctggcaaagtaaagcatacaaatagataggtccagcatacattcccaccccatcatttatatgaacacggtgattgcagtagcctccaagaaaaagaaaagaaaaaaaacagtaatacga
>isotig00605|anoctamin calcium activated chloride channel
gagagagtgagggagggcaccttgtgttcatcagagttttatcgttgtctaagtttagattttggctcacagacggcttctcaagtaacaaggctgcaggctcacaccagagacagaacgagaactttaaagggaaacaagtaaaggcacagaaaagtggcaagtcacaatataataagaggagaggaaagagccaaaagctgtcttataatgagacattttgaacaggagacacagaagtgaagagaggaagagcacaaattcgactgctctgtttggaaacaatcttcacaacattagtttatctttgctttttacctgcttggactggacaatgacagaggaagcagaagagggagccgacctatcaccaacctctggatacgagcaacaggctccacattttttacaggatgtcatcttccacggcaagtttaagctgctgaaagctttgaccccagaggaaagcacccactgccagcacggcctctactttgaagacggtcagcggcgcgttgactatgttctcacctaccctttgaagaagcaggctggggggcgctcctgccgacagtcaacgcacctgctcactgagaatgcttttgctcgcagcctacgccgtggcccccatcacatctctgaacatctccgacattatacagtaaaaagggcaaaagactcattgtccccaccatcatcaccaagggccgacacagagctgggatgtccaggagagaccttcggcggacatgaggatcataagacattcaggagggaggagtttgagggaaaactgagagaaatgggactggagctggagaaagatgaggatgccagaattcaaggtgtaggatttgtgaagattcatgctccctggaatgttctctgtcgagaggctgagttgatgaagctaaagatgcccaccaagaaggtttatgaagtgaagcagtcgagcggagttgtggagaagatcagctctttagtcagtaaagttctggagcctctccaccctcatgttgaggaacgtcaacccaagaatatcaaacgcctgtcacacactttttccagggaaaaacaacacctgtttgacctgtcagacaaagattacttctttgacagcaaaaccaggagttcaatagtctatgaaatactaaaaagaacaaaatgcaaggccaagtacagcatgggtaagtttggatctctatcactgttcccacagtgcttccttatcatcatccaggtctctgcggttgtatctggatgtattttagttcatctcaaacagatattttcattttatcatccaaactaaactgctgactcagccatcattcagccccttccacttcgtattattcgtggggcggctgtggctcagtgggtagagcgggtcgtctggtgatcagtaggtcaccagttcgaatcctggctccccctagttgcatgtagaagtgtccttgagcaagatactgaaccccaaattgctcctgatgagcagttggcgccttgcatggcagcctccgtcatcagtgtatgaatgtgtgtgtgaatgggtgaatgtggcatgtgttgtacagcgctttgagctgtcgttagactggaaaagcgctataaaaatgcagaccatttaccaaacatatttgttaccgacctcgtccgagtctccccaaacgcttcagacgtccaacggtttggccggtgtgttcctgcctttagtgtgcgcacgcgtgtgtgaggaagagtgagagagacgagttgagtgtgtgtgtgtgtgtgtggagtttatttggtgttgtctattcagtgttggggagtaacgaattacatgtaacgacgttacgtaatttaattacaaaatgtacgtaattgtaatccgttacattactgggagaaaatatgtaattaaattacagttgcttttggaaatttcaatgattacaacttaagttacatttgaaaaatcgccgcaaaagctcggatttacaaatagtttttcgcccccctggattcatgtttgtttttagtttttttctatatcaacatcctcattccaaaactgacgcttgtgattggctctctctggtcatgtgccattcgactcaaccgacaaaccgtacggcggcagtcagaccagagacgtggtcagactcagcagcaacagtgtcggcggcgcacaagatgttcctgggctggaaatacaaaaacactttatacagacagaggccaggcttccctgtattacaaaggtggctctcttttaacccggctagatcaccatggtaacttatgcttagctcataacctggtcccgaccaggttctgttcagagtttaatcataaaatcggctataaaagcgccgctgtttcactatttaactcatttacagctggcgtcacctttactttgaaagtccagtggagctggatcagaacatttgtacggagggagagatcgcgctgatccgctgctgtttactttctctctgagcgtctccgcctacagatgttcagctgaggggatacgctgctcagctgttgatccgactcgcgtcaggaggtcatttattaggctatagcctgtttactttatatacagtcagtcaccactgaaagaagttgtgcgctcgcagcaggacagataatttaacttaatgtggccatgaataaattaattgtttcgcctgttatgtgttgcccaaacgcaaatcttgagtaggtctactctgttttctcacatttaaaaaggtctttgtacagagacaacatgagattttcttgtagctacagcacctaaaatacccactgtaacctattttcatagcacaccagcctcactttcagtaaaactcacactggcattttataattgcgatcagtgaaatatatgaaaactataaaacacaagtttaaaacaacagttgttgttgctataaagcttcaattttaaaagcagctcaa
>isotig00606|anoctamin calcium activated chloride channel
gagagagtgagggagggcaccttgtgttcatcagagttttatcgttgtctaagtttagattttggctcacagacggcttctcaagtaacaaggctgcaggctcacaccagagacagaacgagaactttaaagggaaacaagtaaaggcacagaaaagtggcaagtcacaatataataagaggagaggaaagagccaaaagctgtcttataatgagacattttgaacaggagacacagaagtgaagagaggaagagcacaaattcgactgctctgtttggaaacaatcttcacaacattagtttatctttgctttttacctgcttggactggacaatgacagaggaagcagaagagggagccgacctatcaccaacctctggatacgagcaacaggctccacattttttacaggatgtcatcttccacggcaagtttaagctgctgaaagctttgaccccagaggaaagcacccactgccagcacggcctctactttgaagacggtcagcggcgcgttgactatgttctcacctaccctttgaagaagcaggctggggggcgctcctgccgacagtcaacgcacctgctcactgagaatgcttttgctcgcagcctacgccgtggcccccatcacatctctgaacatctccgacattatacagtaaaaagggcaaaagactcattgtccccaccatcatcaccaagggccgacacagagctgggatgtccaggagagaccttcggcggacatgaggatcataagacattcaggagggaggagtttgagggaaaactgagagaaatgggactggagctggagaaagatgaggatgccagaattcaaggtgtaggatttgtgaagattcatgctccctggaatgttctctgtcgagaggctgagttgatgaagctaaagatgcccaccaagaaggtttatgaagtgaagcagtcgagcggagttgtggagaagatcagctctttagtcagtaaagttctggagcctctccaccctcatgttgaggaacgtcaacccaagaatatcaaacgcctgtcacacactttttccagggaaaaacaacacctgtttgacctgtcagacaaagattacttctttgacagcaaaaccaggagttcaatagtctatgaaatactaaaaagaacaaaatgcaaggccaagtacagcatgggtaagtttggatctctatcactgttcccacagtgcttccttatcatcatccaggtctctgcggttgtatctggatgtattttagttcatctcaaacagatattttcattttatcatccaaactaaactgctgactcagccatcattcagccccttccacttcgtattattcgtggggcggctgtggctcagtgggtagagcgggtcgtctggtgatcagtaggtcaccagttcgaatcctggctccccctagttgcatgtagaagtgtccttgagcaagatactgaaccccaaattgctcctgatgagcagttggcgccttgcatggcagcctccgtcatcagtgtatgaatgtgtgtgtgaatgggtgaatgtggcatgtgttgtacagcgctttgagctgtcgttagactggaaaagcgctataaaaatgcagaccatttaccaaacatatttgttaccgacctcgtccgagtctccccaaacgcttcagacgtccaacggtttggccggtgtgttcctgcctttagtgtgcgcacgcgtgtgtgaggaagagtgagagagacgagttgagtgtgtgtgtgtgtgtgtggagtttatttggtgttgtctattcagtgttggggagtaacgaattacatgtaacgacgttacgtaatttaattacaaaatgtacgtaattgtaatccgttacattactgggagaaaatatgtaattaaattacagttgcttttggaaatttcaatgattacaacttaagttacatttgaaaaatcgccgcaaaagctcggatttacaaatagtttttcgcccccctggattcatgtttgtttttagtttttttctatatcaacatcctcattccaaaactgacgcttgtgattggctctctctggtcatgtgccattcgactcaaccgacaaaccgtacggcggcagtcagaccagagacgtggtcagactcagcagcaacagtgtcggcggcgcacaagatgttcctgggctggaaatacaaaaacactttatacagacagaggccaggcttccctgtattacaaaggtggctctcttttaacccggctagatcaccatggtaacttatgcttagctcataacctggtcccgaccaggttctgttcagagtttaatcataaaatcggctataaaagcgccgctgtttcactatttaactcatttacagctgacgtcacctttactttgaaagtccagtcgagctggatcagaacggagcatttgtgcggagggagagatcgcgctgatccgctgctgtttactttctctctgagcgtctccgcctacagatgttcagctgaggggatacgctgctcagctgttgatccgactcgcgtcaggaggtcatttattactttatatacagtcagtcaccactgaaagaagttgtgcgctcgcagcaggacagataatttaacttaatgtggccatgaataaattaattgtttcgcctgttatgtgttgcccaaacgcaaatcttgagtaggtctactctgttttctcacatttaaaaaggtctttgtacagagacaacatgagattttcttgtagctacagcacctaaaatacccactgtaacctattttcatagcacaccagcctcactttcagtaaaactcacactggcattttataattgcgatcagtgaaatatatgaaaactataaaacacaagtttaaaacaacagttgttgttgctataaagcttcaattttaaaagcagctcaa
>isotig00607|anoctamin calcium activated chloride channel
gagagagtgagggagggcaccttgtgttcatcagagttttatcgttgtctaagtttagattttggctcacagacggcttctcaagtaacaaggctgcaggctcacaccagagacagaacgagaactttaaagggaaacaagtaaaggcacagaaaagtggcaagtcacaatataataagaggagaggaaagagccaaaagctgtcttataatgagacattttgaacaggagacacagaagtgaagagaggaagagcacaaattcgactgctctgtttggaaacaatcttcacaacattagtttatctttgctttttacctgcttggactggacaatgacagaggaagcagaagagggagccgacctatcaccaacctctggatacgagcaacaggctccacattttttacaggatgtcatcttccacggcaagtttaagctgctgaaagctttgaccccagaggaaagcacccactgccagcacggcctctactttgaagacggtcagcggcgcgttgactatgttctcacctaccctttgaagaagcaggctggggggcgctcctgccgacagtcaacgcacctgctcactgagaatgcttttgctcgcagcctacgccgtggcccccatcacatctctgaacatctccgacattatacagtaaaaagggcaaaagactcattgtccccaccatcatcaccaagggccgacacagagctgggatgtccaggagagaccttcggcggacatgaggatcataagacattcaggagggaggagtttgagggaaaactgagagaaatgggactggagctggagaaagatgaggatgccagaattcaaggtgtaggatttgtgaagattcatgctccctggaatgttctctgtcgagaggctgagttgatgaagctaaagatgcccaccaagaaggtttatgaagtgaagcagtcgagcggagttgtggagaagatcagctctttagtcagtaaagttctggagcctctccaccctcatgttgaggaacgtcaacccaagaatatcaaacgcctgtcacacactttttccagggaaaaacaacacctgtttgacctgtcagacaaagattacttctttgacagcaaaaccaggagttcaatagtctatgaaatactaaaaagaacaaaatgcaaggccaagtacagcatgggtaagtttggatctctatcactgttcccacagtgcttccttatcatcatccaggtctctgcggttgtatctggatgtattttagttcatctcaaacagatattttcattttatcatccaaactaaactgctgactcagccatcattcagccccttccacttcgtattattcgtggggcggctgtggctcagtgggtagagcgggtcgtctggtgatcagtaggtcaccagttcgaatcctggctccccctagttgcatgtagaagtgtccttgagcaagatactgaaccccaaattgctcctgatgagcagttggcgccttgcatggcagcctccgtcatcagtgtatgaatgtgtgtgtgaatgggtgaatgtggcatgtgttgtacagcgctttgagctgtcgttagactggaaaagcgctataaaaatgcagaccatttaccaaacatatttgttaccgacctcgtccgagtctccccaaacgcttcagacgtccaacggtttggccggtgtgttcctgcctttagtgtgcgcacgcgtgtgtgaggaagagtgagagagacgagttgagtgtgtgtgtgtgtgtgtggagtttatttggtgttgtctattcagtgttggggagtaacgaattacatgtaacgacgttacgtaatttaattacaaaatgtacgtaattgtaatccgttacattactgggagaaaatatgtaattaaattacagttgcttttggaaatttcaatgattacaacttaagttacatttgaaaaatcgccgcaaaagctcggatttacaaatagtttttcgcccccctggattcatgtttgtttttagtttttttctatatcaacatcctcattccaaaactgacgcttgtgattggctctctctggtcatgtgccattcgactcaaccgacaaaccgtacggcggcagtcagaccagagacgtggtcagactcagcagcaacagtgtcggcggcgcacaagatgttcctgggctggaaatacaaaaacactttatacagacagaggccaggcttccctgtattacaaaggtggctctcttttaacccggctagatcaccatggtaacttatgcttagctcataacctggtcccgaccaggttctgttcagagtttaatcataaaatcggctataaaactcatttaactcatttacagctggcgtcacctttactttgaaagtccagtggagctggatcagaacatttgtacggagggagagatcgcgctgatccgctgctgttgactttctctctaaacgtctttacaggtgttcagctgagtggatacgctgctcagctgatgatccgactcgcgtcaggaggtcatttatcaggctatggcctgtttactttatatacagtcagtcaccactgaaagaagttgtgcgctcgcagcaggacagataatttaacttaatgtggccatgaataaattaattgtttcgcctgttatgtgttgcccaaacgcaaatcttgagtaggtctactctgttttctcacatttaaaaaggtctttgtacagagacaacatgagattttcttgtagctacagcacctaaaatacccactgtaacctattttcatagcacaccagcctcactttcagtaaaactcacactggcattttataattgcgatcagtgaaatatatgaaaactataaaacacaagtttaaaacaacagttgttgttgctataaagcttcaattttaaaagcagctcaa
>isotig00608|anoctamin calcium activated chloride channel
[truncated: 10,321,770 more chars]
