# Supplementary material for: Fast skeletal muscle transcriptome of the Gilthead sea bream (Sparus aurata) determined by next generation sequencing
Source: BMC Genomics. 2012 May 11;13:181. doi: 10.1186/1471-2164-13-181 (PMC3418159; doi:10.1186/1471-2164-13-181)
Supplement: Additional file 7 — Hierarchical information of the isotigs mapped to the KEGG pathways maps using the automatic annotation tool KAAS. File can be opened using KegHier from [60] when maps are displayed the pathway components with an isotig mapped are labeled in red. [file 1471-2164-13-181-S7.tar]

Archive with 42 entries (41 files):
- hier
- hier/q00001.keg
- hier/q00002.keg
- hier/q00194.keg
- hier/q00199.keg
- hier/q00535.keg
- hier/q01000.keg
- hier/q01001.keg
- hier/q01002.keg
- hier/q01003.keg
- hier/q01004.keg
- hier/q01005.keg
- hier/q01006.keg
- hier/q01007.keg
- hier/q01020.keg
- hier/q02000.keg
- hier/q02022.keg
- hier/q02035.keg
- hier/q02042.keg
- hier/q02044.keg
- hier/q03000.keg
- hier/q03011.keg
- hier/q03012.keg
- hier/q03032.keg
- hier/q03036.keg
- hier/q03041.keg
- hier/q03051.keg
- hier/q03110.keg
- hier/q03310.keg
- hier/q03400.keg
- hier/q04030.keg
- hier/q04031.keg
- hier/q04040.keg
- hier/q04050.keg
- hier/q04052.keg
- hier/q04090.keg
- hier/q04091.keg
- hier/q04121.keg
- hier/q04131.keg
- hier/q04515.keg
- hier/q04516.keg
- hier/q04812.keg
