# Supplementary material for: Fast skeletal muscle transcriptome of the Gilthead sea bream (Sparus aurata) determined by next generation sequencing
Source: BMC Genomics. 2012 May 11;13:181. doi: 10.1186/1471-2164-13-181 (PMC3418159; doi:10.1186/1471-2164-13-181)
Supplement: Additional file 7 — Hierarchical information of the isotigs mapped to the KEGG pathways maps using the automatic annotation tool KAAS. File can be opened using KegHier from [60] when maps are displayed the pathway components with an isotig mapped are labeled in red. [file 1471-2164-13-181-S7.tar › hier/q00001.keg]

+D	KO
#<h2><a href="/kegg/kegg2.html"><img src="/Fig/bget/kegg3.gif" align="middle" border=0></a> &nbsp; KEGG Orthology (KO)</h2>
#<!---
#ENTRY       ko00001
#NAME        KO
#DEFINITION  KEGG Orthology (KO) annotated_newbler2.5_only_our_reads
#--->
!
A<b>Metabolism</b>
B
B  <b>Carbohydrate Metabolism</b>
C    00010 Glycolysis / Gluconeogenesis [PATH:<a href="http://www.genome.jp/kegg-bin/mark_pathway_www?@ko00010/K00844/K01810/K00850/K03841/K01623/K01803/K00134/K10705/K00927/K01834/K01689/K00873/K00161/K00162/K00382/K13997/K00016/K00121/K00002/K00128/K14085/K00149/K01895/K01785/K01835/K01837">ko00010</a>]
D      isotig10702|hexokinase; <a href="/dbget-bin/www_bget?ko:K00844">K00844</a>  HK; hexokinase [EC:2.7.1.1]
D      isotig12411|hexokinase; <a href="/dbget-bin/www_bget?ko:K00844">K00844</a>  HK; hexokinase [EC:2.7.1.1]
D      isotig12508|hexokinase; <a href="/dbget-bin/www_bget?ko:K00844">K00844</a>  HK; hexokinase [EC:2.7.1.1]
D      isotig20501|hexokinase; <a href="/dbget-bin/www_bget?ko:K00844">K00844</a>  HK; hexokinase [EC:2.7.1.1]
D      isotig13434|phosphoglucose; <a href="/dbget-bin/www_bget?ko:K01810">K01810</a>  GPI, pgi; glucose-6-phosphate isomerase [EC:5.3.1.9]
D      isotig19062|glucose; <a href="/dbget-bin/www_bget?ko:K01810">K01810</a>  GPI, pgi; glucose-6-phosphate isomerase [EC:5.3.1.9]
D      isotig20834|phosphoglucose; <a href="/dbget-bin/www_bget?ko:K01810">K01810</a>  GPI, pgi; glucose-6-phosphate isomerase [EC:5.3.1.9]
D      isotig22621|phosphoglucose; <a href="/dbget-bin/www_bget?ko:K01810">K01810</a>  GPI, pgi; glucose-6-phosphate isomerase [EC:5.3.1.9]
D      isotig24568|phosphoglucose; <a href="/dbget-bin/www_bget?ko:K01810">K01810</a>  GPI, pgi; glucose-6-phosphate isomerase [EC:5.3.1.9]
D      isotig27467|phosphoglucose; <a href="/dbget-bin/www_bget?ko:K01810">K01810</a>  GPI, pgi; glucose-6-phosphate isomerase [EC:5.3.1.9]
D      isotig27850|phosphoglucose; <a href="/dbget-bin/www_bget?ko:K01810">K01810</a>  GPI, pgi; glucose-6-phosphate isomerase [EC:5.3.1.9]
D      isotig29057|phosphoglucose; <a href="/dbget-bin/www_bget?ko:K01810">K01810</a>  GPI, pgi; glucose-6-phosphate isomerase [EC:5.3.1.9]
D      isotig31151|glucose-6-phosphate; <a href="/dbget-bin/www_bget?ko:K01810">K01810</a>  GPI, pgi; glucose-6-phosphate isomerase [EC:5.3.1.9]
D      isotig31820|phosphoglucose; <a href="/dbget-bin/www_bget?ko:K01810">K01810</a>  GPI, pgi; glucose-6-phosphate isomerase [EC:5.3.1.9]
D      isotig32775|phosphoglucose; <a href="/dbget-bin/www_bget?ko:K01810">K01810</a>  GPI, pgi; glucose-6-phosphate isomerase [EC:5.3.1.9]
D      isotig33475|phosphoglucose; <a href="/dbget-bin/www_bget?ko:K01810">K01810</a>  GPI, pgi; glucose-6-phosphate isomerase [EC:5.3.1.9]
D      isotig36024|phosphoglucose; <a href="/dbget-bin/www_bget?ko:K01810">K01810</a>  GPI, pgi; glucose-6-phosphate isomerase [EC:5.3.1.9]
D      isotig36284|phosphoglucose; <a href="/dbget-bin/www_bget?ko:K01810">K01810</a>  GPI, pgi; glucose-6-phosphate isomerase [EC:5.3.1.9]
D      isotig36950|phosphoglucose; <a href="/dbget-bin/www_bget?ko:K01810">K01810</a>  GPI, pgi; glucose-6-phosphate isomerase [EC:5.3.1.9]
D      isotig40459|phosphoglucose; <a href="/dbget-bin/www_bget?ko:K01810">K01810</a>  GPI, pgi; glucose-6-phosphate isomerase [EC:5.3.1.9]
D      isotig01885|6-; <a href="/dbget-bin/www_bget?ko:K00850">K00850</a>  PFK, pfk; 6-phosphofructokinase [EC:2.7.1.11]
D      isotig21824|6-; <a href="/dbget-bin/www_bget?ko:K00850">K00850</a>  PFK, pfk; 6-phosphofructokinase [EC:2.7.1.11]
D      isotig26411|muscle; <a href="/dbget-bin/www_bget?ko:K00850">K00850</a>  PFK, pfk; 6-phosphofructokinase [EC:2.7.1.11]
D      isotig28312|6-; <a href="/dbget-bin/www_bget?ko:K00850">K00850</a>  PFK, pfk; 6-phosphofructokinase [EC:2.7.1.11]
D      isotig28805|muscle; <a href="/dbget-bin/www_bget?ko:K00850">K00850</a>  PFK, pfk; 6-phosphofructokinase [EC:2.7.1.11]
D      isotig29227|6-; <a href="/dbget-bin/www_bget?ko:K00850">K00850</a>  PFK, pfk; 6-phosphofructokinase [EC:2.7.1.11]
D      isotig29624|6-phosphofructokinase; <a href="/dbget-bin/www_bget?ko:K00850">K00850</a>  PFK, pfk; 6-phosphofructokinase [EC:2.7.1.11]
D      isotig31647|6-; <a href="/dbget-bin/www_bget?ko:K00850">K00850</a>  PFK, pfk; 6-phosphofructokinase [EC:2.7.1.11]
D      isotig32446|6-; <a href="/dbget-bin/www_bget?ko:K00850">K00850</a>  PFK, pfk; 6-phosphofructokinase [EC:2.7.1.11]
D      isotig32622|6-; <a href="/dbget-bin/www_bget?ko:K00850">K00850</a>  PFK, pfk; 6-phosphofructokinase [EC:2.7.1.11]
D      isotig34039|6-; <a href="/dbget-bin/www_bget?ko:K00850">K00850</a>  PFK, pfk; 6-phosphofructokinase [EC:2.7.1.11]
D      isotig37948|6-phosphofructokinase; <a href="/dbget-bin/www_bget?ko:K00850">K00850</a>  PFK, pfk; 6-phosphofructokinase [EC:2.7.1.11]
D      isotig01671|fructose-; <a href="/dbget-bin/www_bget?ko:K03841">K03841</a>  FBP, fbp; fructose-1,6-bisphosphatase I [EC:3.1.3.11]
D      isotig34216|fructose-; <a href="/dbget-bin/www_bget?ko:K03841">K03841</a>  FBP, fbp; fructose-1,6-bisphosphatase I [EC:3.1.3.11]
D      isotig04103|fructose-bisphosphate; <a href="/dbget-bin/www_bget?ko:K01623">K01623</a>  ALDO, fbaB; fructose-bisphosphate aldolase, class I [EC:4.1.2.13]
D      isotig07081|aldolase; <a href="/dbget-bin/www_bget?ko:K01623">K01623</a>  ALDO, fbaB; fructose-bisphosphate aldolase, class I [EC:4.1.2.13]
D      isotig07167|fructose-bisphosphate; <a href="/dbget-bin/www_bget?ko:K01623">K01623</a>  ALDO, fbaB; fructose-bisphosphate aldolase, class I [EC:4.1.2.13]
D      isotig11554|fructose-bisphosphate; <a href="/dbget-bin/www_bget?ko:K01623">K01623</a>  ALDO, fbaB; fructose-bisphosphate aldolase, class I [EC:4.1.2.13]
D      isotig18084|fructose-bisphosphate; <a href="/dbget-bin/www_bget?ko:K01623">K01623</a>  ALDO, fbaB; fructose-bisphosphate aldolase, class I [EC:4.1.2.13]
D      isotig20080|fructose-bisphosphate; <a href="/dbget-bin/www_bget?ko:K01623">K01623</a>  ALDO, fbaB; fructose-bisphosphate aldolase, class I [EC:4.1.2.13]
D      isotig21760|fructose-bisphosphate; <a href="/dbget-bin/www_bget?ko:K01623">K01623</a>  ALDO, fbaB; fructose-bisphosphate aldolase, class I [EC:4.1.2.13]
D      isotig23060|fructose-bisphosphate; <a href="/dbget-bin/www_bget?ko:K01623">K01623</a>  ALDO, fbaB; fructose-bisphosphate aldolase, class I [EC:4.1.2.13]
D      isotig23142|fructose-bisphosphate; <a href="/dbget-bin/www_bget?ko:K01623">K01623</a>  ALDO, fbaB; fructose-bisphosphate aldolase, class I [EC:4.1.2.13]
D      isotig26736|aldolase; <a href="/dbget-bin/www_bget?ko:K01623">K01623</a>  ALDO, fbaB; fructose-bisphosphate aldolase, class I [EC:4.1.2.13]
D      isotig28282|fructose-bisphosphate; <a href="/dbget-bin/www_bget?ko:K01623">K01623</a>  ALDO, fbaB; fructose-bisphosphate aldolase, class I [EC:4.1.2.13]
D      isotig28698|fructose-bisphosphate; <a href="/dbget-bin/www_bget?ko:K01623">K01623</a>  ALDO, fbaB; fructose-bisphosphate aldolase, class I [EC:4.1.2.13]
D      isotig30760|fructose-bisphosphate; <a href="/dbget-bin/www_bget?ko:K01623">K01623</a>  ALDO, fbaB; fructose-bisphosphate aldolase, class I [EC:4.1.2.13]
D      isotig32624|fructose-bisphosphate; <a href="/dbget-bin/www_bget?ko:K01623">K01623</a>  ALDO, fbaB; fructose-bisphosphate aldolase, class I [EC:4.1.2.13]
D      isotig33357|fructose-bisphosphate; <a href="/dbget-bin/www_bget?ko:K01623">K01623</a>  ALDO, fbaB; fructose-bisphosphate aldolase, class I [EC:4.1.2.13]
D      isotig34146|fructose-bisphosphate; <a href="/dbget-bin/www_bget?ko:K01623">K01623</a>  ALDO, fbaB; fructose-bisphosphate aldolase, class I [EC:4.1.2.13]
D      isotig34210|fructose-bisphosphate; <a href="/dbget-bin/www_bget?ko:K01623">K01623</a>  ALDO, fbaB; fructose-bisphosphate aldolase, class I [EC:4.1.2.13]
D      isotig34768|fructose-bisphosphate; <a href="/dbget-bin/www_bget?ko:K01623">K01623</a>  ALDO, fbaB; fructose-bisphosphate aldolase, class I [EC:4.1.2.13]
D      isotig35420|fructose-bisphosphate; <a href="/dbget-bin/www_bget?ko:K01623">K01623</a>  ALDO, fbaB; fructose-bisphosphate aldolase, class I [EC:4.1.2.13]
D      isotig35463|fructose-bisphosphate; <a href="/dbget-bin/www_bget?ko:K01623">K01623</a>  ALDO, fbaB; fructose-bisphosphate aldolase, class I [EC:4.1.2.13]
D      isotig35586|fructose-bisphosphate; <a href="/dbget-bin/www_bget?ko:K01623">K01623</a>  ALDO, fbaB; fructose-bisphosphate aldolase, class I [EC:4.1.2.13]
D      isotig36710|fructose-bisphosphate; <a href="/dbget-bin/www_bget?ko:K01623">K01623</a>  ALDO, fbaB; fructose-bisphosphate aldolase, class I [EC:4.1.2.13]
D      isotig36729|fructose-bisphosphate; <a href="/dbget-bin/www_bget?ko:K01623">K01623</a>  ALDO, fbaB; fructose-bisphosphate aldolase, class I [EC:4.1.2.13]
D      isotig25615|triose; <a href="/dbget-bin/www_bget?ko:K01803">K01803</a>  TPI, tpiA; triosephosphate isomerase (TIM) [EC:5.3.1.1]
D      isotig25683|triosephosphate; <a href="/dbget-bin/www_bget?ko:K01803">K01803</a>  TPI, tpiA; triosephosphate isomerase (TIM) [EC:5.3.1.1]
D      isotig26501|triosephosphate; <a href="/dbget-bin/www_bget?ko:K01803">K01803</a>  TPI, tpiA; triosephosphate isomerase (TIM) [EC:5.3.1.1]
D      isotig34254|triose; <a href="/dbget-bin/www_bget?ko:K01803">K01803</a>  TPI, tpiA; triosephosphate isomerase (TIM) [EC:5.3.1.1]
D      isotig22424|glyceraldehyde-3-phosphate; <a href="/dbget-bin/www_bget?ko:K00134">K00134</a>  GAPDH, gapA; glyceraldehyde 3-phosphate dehydrogenase [EC:1.2.1.12]
D      isotig23680|glyceraldehyde-3-phosphate; <a href="/dbget-bin/www_bget?ko:K00134">K00134</a>  GAPDH, gapA; glyceraldehyde 3-phosphate dehydrogenase [EC:1.2.1.12]
D      isotig32911|glyceraldehyde-3-phosphate; <a href="/dbget-bin/www_bget?ko:K00134">K00134</a>  GAPDH, gapA; glyceraldehyde 3-phosphate dehydrogenase [EC:1.2.1.12]
D      isotig33654|glyceraldehyde-3-phosphate; <a href="/dbget-bin/www_bget?ko:K00134">K00134</a>  GAPDH, gapA; glyceraldehyde 3-phosphate dehydrogenase [EC:1.2.1.12]
D      isotig34763|glyceraldehyde-3-phosphate; <a href="/dbget-bin/www_bget?ko:K00134">K00134</a>  GAPDH, gapA; glyceraldehyde 3-phosphate dehydrogenase [EC:1.2.1.12]
D      isotig34884|glyceraldehyde; <a href="/dbget-bin/www_bget?ko:K00134">K00134</a>  GAPDH, gapA; glyceraldehyde 3-phosphate dehydrogenase [EC:1.2.1.12]
D      isotig35890|glyceraldehyde-3-phosphate; <a href="/dbget-bin/www_bget?ko:K00134">K00134</a>  GAPDH, gapA; glyceraldehyde 3-phosphate dehydrogenase [EC:1.2.1.12]
D      isotig36157|glyceraldehyde-3-phosphate; <a href="/dbget-bin/www_bget?ko:K00134">K00134</a>  GAPDH, gapA; glyceraldehyde 3-phosphate dehydrogenase [EC:1.2.1.12]
D      isotig36198|glyceraldehyde-3-phosphate; <a href="/dbget-bin/www_bget?ko:K00134">K00134</a>  GAPDH, gapA; glyceraldehyde 3-phosphate dehydrogenase [EC:1.2.1.12]
D      isotig36293|glyceraldehyde-3-phosphate; <a href="/dbget-bin/www_bget?ko:K00134">K00134</a>  GAPDH, gapA; glyceraldehyde 3-phosphate dehydrogenase [EC:1.2.1.12]
D      isotig36336|glyceraldehyde-3-phosphate; <a href="/dbget-bin/www_bget?ko:K00134">K00134</a>  GAPDH, gapA; glyceraldehyde 3-phosphate dehydrogenase [EC:1.2.1.12]
D      isotig38790|glyceraldehyde-3-phosphate; <a href="/dbget-bin/www_bget?ko:K00134">K00134</a>  GAPDH, gapA; glyceraldehyde 3-phosphate dehydrogenase [EC:1.2.1.12]
D      isotig38921|glyceraldehyde-3-phosphate; <a href="/dbget-bin/www_bget?ko:K00134">K00134</a>  GAPDH, gapA; glyceraldehyde 3-phosphate dehydrogenase [EC:1.2.1.12]
D      isotig05997|glyceraldehyde-3-phosphate; <a href="/dbget-bin/www_bget?ko:K10705">K10705</a>  GAPDHS; glyceraldehyde-3-phosphate dehydrogenase, spermatogenic [EC:1.2.1.12]
D      contig08753|phosphoglycerate; <a href="/dbget-bin/www_bget?ko:K00927">K00927</a>  PGK, pgk; phosphoglycerate kinase [EC:2.7.2.3]
D      isotig30515|phosphoglycerate; <a href="/dbget-bin/www_bget?ko:K00927">K00927</a>  PGK, pgk; phosphoglycerate kinase [EC:2.7.2.3]
D      isotig35805|phosphoglycerate; <a href="/dbget-bin/www_bget?ko:K00927">K00927</a>  PGK, pgk; phosphoglycerate kinase [EC:2.7.2.3]
D      isotig33438|phosphoglycerate; <a href="/dbget-bin/www_bget?ko:K01834">K01834</a>  PGAM, gpm; phosphoglycerate mutase [EC:5.4.2.1]
D      isotig03260|enolase; <a href="/dbget-bin/www_bget?ko:K01689">K01689</a>  ENO, eno; enolase [EC:4.2.1.11]
D      isotig04031|alpha-enolase; <a href="/dbget-bin/www_bget?ko:K01689">K01689</a>  ENO, eno; enolase [EC:4.2.1.11]
D      isotig04032|alpha-enolase; <a href="/dbget-bin/www_bget?ko:K01689">K01689</a>  ENO, eno; enolase [EC:4.2.1.11]
D      isotig26364|enolase; <a href="/dbget-bin/www_bget?ko:K01689">K01689</a>  ENO, eno; enolase [EC:4.2.1.11]
D      isotig26936|enolase; <a href="/dbget-bin/www_bget?ko:K01689">K01689</a>  ENO, eno; enolase [EC:4.2.1.11]
D      isotig28613|enolase; <a href="/dbget-bin/www_bget?ko:K01689">K01689</a>  ENO, eno; enolase [EC:4.2.1.11]
D      isotig30502|beta; <a href="/dbget-bin/www_bget?ko:K01689">K01689</a>  ENO, eno; enolase [EC:4.2.1.11]
D      isotig31821|enolase; <a href="/dbget-bin/www_bget?ko:K01689">K01689</a>  ENO, eno; enolase [EC:4.2.1.11]
D      isotig32026|beta-enolase-like; <a href="/dbget-bin/www_bget?ko:K01689">K01689</a>  ENO, eno; enolase [EC:4.2.1.11]
D      isotig32033|beta; <a href="/dbget-bin/www_bget?ko:K01689">K01689</a>  ENO, eno; enolase [EC:4.2.1.11]
D      isotig32073|enolase; <a href="/dbget-bin/www_bget?ko:K01689">K01689</a>  ENO, eno; enolase [EC:4.2.1.11]
D      isotig33047|enolase; <a href="/dbget-bin/www_bget?ko:K01689">K01689</a>  ENO, eno; enolase [EC:4.2.1.11]
D      isotig33048|beta-enolase; <a href="/dbget-bin/www_bget?ko:K01689">K01689</a>  ENO, eno; enolase [EC:4.2.1.11]
D      isotig33255|enolase; <a href="/dbget-bin/www_bget?ko:K01689">K01689</a>  ENO, eno; enolase [EC:4.2.1.11]
D      isotig33461|enolase; <a href="/dbget-bin/www_bget?ko:K01689">K01689</a>  ENO, eno; enolase [EC:4.2.1.11]
D      isotig33698|beta; <a href="/dbget-bin/www_bget?ko:K01689">K01689</a>  ENO, eno; enolase [EC:4.2.1.11]
D      isotig35582|enolase; <a href="/dbget-bin/www_bget?ko:K01689">K01689</a>  ENO, eno; enolase [EC:4.2.1.11]
D      contig08500|pyruvate; <a href="/dbget-bin/www_bget?ko:K00873">K00873</a>  PK, pyk; pyruvate kinase [EC:2.7.1.40]
D      isotig24937|pyruvate; <a href="/dbget-bin/www_bget?ko:K00873">K00873</a>  PK, pyk; pyruvate kinase [EC:2.7.1.40]
D      isotig30559|pyruvate; <a href="/dbget-bin/www_bget?ko:K00873">K00873</a>  PK, pyk; pyruvate kinase [EC:2.7.1.40]
D      isotig31741|pyruvate; <a href="/dbget-bin/www_bget?ko:K00873">K00873</a>  PK, pyk; pyruvate kinase [EC:2.7.1.40]
D      isotig32444|pyruvate; <a href="/dbget-bin/www_bget?ko:K00873">K00873</a>  PK, pyk; pyruvate kinase [EC:2.7.1.40]
D      isotig34675|pyruvate; <a href="/dbget-bin/www_bget?ko:K00873">K00873</a>  PK, pyk; pyruvate kinase [EC:2.7.1.40]
D      isotig36299|pyruvate; <a href="/dbget-bin/www_bget?ko:K00873">K00873</a>  PK, pyk; pyruvate kinase [EC:2.7.1.40]
D      isotig05199|pyruvate; <a href="/dbget-bin/www_bget?ko:K00161">K00161</a>  PDHA, pdhA; pyruvate dehydrogenase E1 component subunit alpha [EC:1.2.4.1]
D      isotig05436|pyruvate; <a href="/dbget-bin/www_bget?ko:K00162">K00162</a>  PDHB, pdhB; pyruvate dehydrogenase E1 component subunit beta [EC:1.2.4.1]
D      isotig01186|dihydrolipoamide; <a href="/dbget-bin/www_bget?ko:K00382">K00382</a>  DLD, lpd, pdhD; dihydrolipoamide dehydrogenase [EC:1.8.1.4]
D      isotig01187|dihydrolipoamide; <a href="/dbget-bin/www_bget?ko:K00382">K00382</a>  DLD, lpd, pdhD; dihydrolipoamide dehydrogenase [EC:1.8.1.4]
D      isotig01188|dihydrolipoamide; <a href="/dbget-bin/www_bget?ko:K00382">K00382</a>  DLD, lpd, pdhD; dihydrolipoamide dehydrogenase [EC:1.8.1.4]
D      isotig01189|dihydrolipoamide; <a href="/dbget-bin/www_bget?ko:K00382">K00382</a>  DLD, lpd, pdhD; dihydrolipoamide dehydrogenase [EC:1.8.1.4]
D      isotig01190|dihydrolipoamide; <a href="/dbget-bin/www_bget?ko:K00382">K00382</a>  DLD, lpd, pdhD; dihydrolipoamide dehydrogenase [EC:1.8.1.4]
D      isotig01191|dihydrolipoamide; <a href="/dbget-bin/www_bget?ko:K00382">K00382</a>  DLD, lpd, pdhD; dihydrolipoamide dehydrogenase [EC:1.8.1.4]
D      isotig01192|dihydrolipoamide; <a href="/dbget-bin/www_bget?ko:K00382">K00382</a>  DLD, lpd, pdhD; dihydrolipoamide dehydrogenase [EC:1.8.1.4]
D      isotig01193|dihydrolipoamide; <a href="/dbget-bin/www_bget?ko:K00382">K00382</a>  DLD, lpd, pdhD; dihydrolipoamide dehydrogenase [EC:1.8.1.4]
D      isotig11637|pyruvate; <a href="/dbget-bin/www_bget?ko:K13997">K13997</a>  PDHX; dihydrolipoamide dehydrogenase-binding protein of pyruvate dehydrogenase complex
D      isotig06805|lactate; <a href="/dbget-bin/www_bget?ko:K00016">K00016</a>  LDH, ldh; L-lactate dehydrogenase [EC:1.1.1.27]
D      isotig40373|lactate; <a href="/dbget-bin/www_bget?ko:K00016">K00016</a>  LDH, ldh; L-lactate dehydrogenase [EC:1.1.1.27]
D      isotig41649|lactate; <a href="/dbget-bin/www_bget?ko:K00016">K00016</a>  LDH, ldh; L-lactate dehydrogenase [EC:1.1.1.27]
D      isotig05913|alcohol; <a href="/dbget-bin/www_bget?ko:K00121">K00121</a>  frmA, ADH5, adhC; S-(hydroxymethyl)glutathione dehydrogenase / alcohol dehydrogenase [EC:1.1.1.284 1.1.1.1]
D      isotig06215|alcohol; <a href="/dbget-bin/www_bget?ko:K00121">K00121</a>  frmA, ADH5, adhC; S-(hydroxymethyl)glutathione dehydrogenase / alcohol dehydrogenase [EC:1.1.1.284 1.1.1.1]
D      isotig16135|alcohol; <a href="/dbget-bin/www_bget?ko:K00002">K00002</a>  E1.1.1.2, adh; alcohol dehydrogenase (NADP+) [EC:1.1.1.2]
D      isotig18846|alcohol; <a href="/dbget-bin/www_bget?ko:K00002">K00002</a>  E1.1.1.2, adh; alcohol dehydrogenase (NADP+) [EC:1.1.1.2]
D      isotig35682|alcohol; <a href="/dbget-bin/www_bget?ko:K00002">K00002</a>  E1.1.1.2, adh; alcohol dehydrogenase (NADP+) [EC:1.1.1.2]
D      isotig05598|aldehyde; <a href="/dbget-bin/www_bget?ko:K00128">K00128</a>  E1.2.1.3; aldehyde dehydrogenase (NAD+) [EC:1.2.1.3]
D      isotig07562|fatty; <a href="/dbget-bin/www_bget?ko:K00128">K00128</a>  E1.2.1.3; aldehyde dehydrogenase (NAD+) [EC:1.2.1.3]
D      isotig28492|aldehyde; <a href="/dbget-bin/www_bget?ko:K00128">K00128</a>  E1.2.1.3; aldehyde dehydrogenase (NAD+) [EC:1.2.1.3]
D      isotig05346|aldehyde; <a href="/dbget-bin/www_bget?ko:K14085">K14085</a>  ALDH7A1; aldehyde dehydrogenase family 7 member A1 [EC:1.2.1.31 1.2.1.8 1.2.1.3]
D      isotig23744|aldehyde; <a href="/dbget-bin/www_bget?ko:K00149">K00149</a>  ALDH9A1; aldehyde dehydrogenase family 9 member A1 [EC:1.2.1.47 1.2.1.3]
D      isotig11388|acetyl-coenzyme; <a href="/dbget-bin/www_bget?ko:K01895">K01895</a>  ACSS, acs; acetyl-CoA synthetase [EC:6.2.1.1]
D      isotig11468|aldose; <a href="/dbget-bin/www_bget?ko:K01785">K01785</a>  E5.1.3.3, galM; aldose 1-epimerase [EC:5.1.3.3]
D      isotig09442|phosphoglucomutase; <a href="/dbget-bin/www_bget?ko:K01835">K01835</a>  E5.4.2.2, pgm; phosphoglucomutase [EC:5.4.2.2]
D      isotig26167|phosphoglucomutase; <a href="/dbget-bin/www_bget?ko:K01835">K01835</a>  E5.4.2.2, pgm; phosphoglucomutase [EC:5.4.2.2]
D      isotig33964|phosphoglucomutase; <a href="/dbget-bin/www_bget?ko:K01835">K01835</a>  E5.4.2.2, pgm; phosphoglucomutase [EC:5.4.2.2]
D      isotig35285|phosphoglucomutase; <a href="/dbget-bin/www_bget?ko:K01835">K01835</a>  E5.4.2.2, pgm; phosphoglucomutase [EC:5.4.2.2]
D      isotig36570|phosphoglucomutase; <a href="/dbget-bin/www_bget?ko:K01835">K01835</a>  E5.4.2.2, pgm; phosphoglucomutase [EC:5.4.2.2]
D      isotig36584|phosphoglucomutase; <a href="/dbget-bin/www_bget?ko:K01835">K01835</a>  E5.4.2.2, pgm; phosphoglucomutase [EC:5.4.2.2]
D      isotig05298|bisphosphoglycerate; <a href="/dbget-bin/www_bget?ko:K01837">K01837</a>  BPGM; bisphosphoglycerate mutase [EC:5.4.2.4 5.4.2.1 3.1.3.13]
C    00020 Citrate cycle (TCA cycle) [PATH:<a href="http://www.genome.jp/kegg-bin/mark_pathway_www?@ko00020/K01647/K01681/K00031/K00030/K00164/K00658/K00382/K01899/K01900/K00234/K00235/K00236/K00237/K01679/K00025/K00026/K00161/K00162/K13997">ko00020</a>]
D      isotig10719|citrate; <a href="/dbget-bin/www_bget?ko:K01647">K01647</a>  CS, gltA; citrate synthase [EC:2.3.3.1]
D      isotig19031|citrate; <a href="/dbget-bin/www_bget?ko:K01647">K01647</a>  CS, gltA; citrate synthase [EC:2.3.3.1]
D      isotig04364|aconitase; <a href="/dbget-bin/www_bget?ko:K01681">K01681</a>  ACO, acnA; aconitate hydratase 1 [EC:4.2.1.3]
D      isotig04365|aconitase; <a href="/dbget-bin/www_bget?ko:K01681">K01681</a>  ACO, acnA; aconitate hydratase 1 [EC:4.2.1.3]
D      isotig16790|aconitate; <a href="/dbget-bin/www_bget?ko:K01681">K01681</a>  ACO, acnA; aconitate hydratase 1 [EC:4.2.1.3]
D      isotig38309|aconitate; <a href="/dbget-bin/www_bget?ko:K01681">K01681</a>  ACO, acnA; aconitate hydratase 1 [EC:4.2.1.3]
D      contig09743|isocitrate; <a href="/dbget-bin/www_bget?ko:K00031">K00031</a>  IDH1, IDH2, icd; isocitrate dehydrogenase [EC:1.1.1.42]
D      isotig25183|isocitrate; <a href="/dbget-bin/www_bget?ko:K00031">K00031</a>  IDH1, IDH2, icd; isocitrate dehydrogenase [EC:1.1.1.42]
D      isotig29488|isocitrate; <a href="/dbget-bin/www_bget?ko:K00031">K00031</a>  IDH1, IDH2, icd; isocitrate dehydrogenase [EC:1.1.1.42]
D      isotig30877|isocitrate; <a href="/dbget-bin/www_bget?ko:K00031">K00031</a>  IDH1, IDH2, icd; isocitrate dehydrogenase [EC:1.1.1.42]
D      isotig31905|isocitrate; <a href="/dbget-bin/www_bget?ko:K00031">K00031</a>  IDH1, IDH2, icd; isocitrate dehydrogenase [EC:1.1.1.42]
D      isotig32229|isocitrate; <a href="/dbget-bin/www_bget?ko:K00031">K00031</a>  IDH1, IDH2, icd; isocitrate dehydrogenase [EC:1.1.1.42]
D      isotig33704|isocitrate; <a href="/dbget-bin/www_bget?ko:K00031">K00031</a>  IDH1, IDH2, icd; isocitrate dehydrogenase [EC:1.1.1.42]
D      isotig03013|isocitrate; <a href="/dbget-bin/www_bget?ko:K00030">K00030</a>  IDH3; isocitrate dehydrogenase (NAD+) [EC:1.1.1.41]
D      isotig03014|isocitrate; <a href="/dbget-bin/www_bget?ko:K00030">K00030</a>  IDH3; isocitrate dehydrogenase (NAD+) [EC:1.1.1.41]
D      isotig03885|isocitrate; <a href="/dbget-bin/www_bget?ko:K00030">K00030</a>  IDH3; isocitrate dehydrogenase (NAD+) [EC:1.1.1.41]
D      isotig03886|isocitrate; <a href="/dbget-bin/www_bget?ko:K00030">K00030</a>  IDH3; isocitrate dehydrogenase (NAD+) [EC:1.1.1.41]
D      isotig07127|isocitrate; <a href="/dbget-bin/www_bget?ko:K00030">K00030</a>  IDH3; isocitrate dehydrogenase (NAD+) [EC:1.1.1.41]
D      isotig15095|isocitrate; <a href="/dbget-bin/www_bget?ko:K00030">K00030</a>  IDH3; isocitrate dehydrogenase (NAD+) [EC:1.1.1.41]
D      isotig19920|isocitrate; <a href="/dbget-bin/www_bget?ko:K00030">K00030</a>  IDH3; isocitrate dehydrogenase (NAD+) [EC:1.1.1.41]
D      isotig24896|isocitrate; <a href="/dbget-bin/www_bget?ko:K00030">K00030</a>  IDH3; isocitrate dehydrogenase (NAD+) [EC:1.1.1.41]
D      isotig34716|isocitrate; <a href="/dbget-bin/www_bget?ko:K00030">K00030</a>  IDH3; isocitrate dehydrogenase (NAD+) [EC:1.1.1.41]
D      isotig03431|oxoglutarate; <a href="/dbget-bin/www_bget?ko:K00164">K00164</a>  OGDH, sucA; 2-oxoglutarate dehydrogenase E1 component [EC:1.2.4.2]
D      isotig03432|oxoglutarate; <a href="/dbget-bin/www_bget?ko:K00164">K00164</a>  OGDH, sucA; 2-oxoglutarate dehydrogenase E1 component [EC:1.2.4.2]
D      isotig05200|oxoglutarate; <a href="/dbget-bin/www_bget?ko:K00164">K00164</a>  OGDH, sucA; 2-oxoglutarate dehydrogenase E1 component [EC:1.2.4.2]
D      isotig05513|dihydrolipoyllysine-residue; <a href="/dbget-bin/www_bget?ko:K00658">K00658</a>  DLST, sucB; 2-oxoglutarate dehydrogenase E2 component (dihydrolipoamide succinyltransferase) [EC:2.3.1.61]
D      isotig13889|dihydrolipoamide; <a href="/dbget-bin/www_bget?ko:K00658">K00658</a>  DLST, sucB; 2-oxoglutarate dehydrogenase E2 component (dihydrolipoamide succinyltransferase) [EC:2.3.1.61]
D      isotig01186|dihydrolipoamide; <a href="/dbget-bin/www_bget?ko:K00382">K00382</a>  DLD, lpd, pdhD; dihydrolipoamide dehydrogenase [EC:1.8.1.4]
D      isotig01187|dihydrolipoamide; <a href="/dbget-bin/www_bget?ko:K00382">K00382</a>  DLD, lpd, pdhD; dihydrolipoamide dehydrogenase [EC:1.8.1.4]
D      isotig01188|dihydrolipoamide; <a href="/dbget-bin/www_bget?ko:K00382">K00382</a>  DLD, lpd, pdhD; dihydrolipoamide dehydrogenase [EC:1.8.1.4]
D      isotig01189|dihydrolipoamide; <a href="/dbget-bin/www_bget?ko:K00382">K00382</a>  DLD, lpd, pdhD; dihydrolipoamide dehydrogenase [EC:1.8.1.4]
D      isotig01190|dihydrolipoamide; <a href="/dbget-bin/www_bget?ko:K00382">K00382</a>  DLD, lpd, pdhD; dihydrolipoamide dehydrogenase [EC:1.8.1.4]
D      isotig01191|dihydrolipoamide; <a href="/dbget-bin/www_bget?ko:K00382">K00382</a>  DLD, lpd, pdhD; dihydrolipoamide dehydrogenase [EC:1.8.1.4]
D      isotig01192|dihydrolipoamide; <a href="/dbget-bin/www_bget?ko:K00382">K00382</a>  DLD, lpd, pdhD; dihydrolipoamide dehydrogenase [EC:1.8.1.4]
D      isotig01193|dihydrolipoamide; <a href="/dbget-bin/www_bget?ko:K00382">K00382</a>  DLD, lpd, pdhD; dihydrolipoamide dehydrogenase [EC:1.8.1.4]
D      isotig05476|succinate-; <a href="/dbget-bin/www_bget?ko:K01899">K01899</a>  LSC1; succinyl-CoA synthetase alpha subunit [EC:6.2.1.4 6.2.1.5]
D      isotig02255|succinyl-; <a href="/dbget-bin/www_bget?ko:K01900">K01900</a>  LSC2; succinyl-CoA synthetase beta subunit [EC:6.2.1.4 6.2.1.5]
D      isotig02256|succinyl-; <a href="/dbget-bin/www_bget?ko:K01900">K01900</a>  LSC2; succinyl-CoA synthetase beta subunit [EC:6.2.1.4 6.2.1.5]
D      isotig02257|succinyl-; <a href="/dbget-bin/www_bget?ko:K01900">K01900</a>  LSC2; succinyl-CoA synthetase beta subunit [EC:6.2.1.4 6.2.1.5]
D      isotig05999|succinyl-; <a href="/dbget-bin/www_bget?ko:K01900">K01900</a>  LSC2; succinyl-CoA synthetase beta subunit [EC:6.2.1.4 6.2.1.5]
D      isotig05398|succinate; <a href="/dbget-bin/www_bget?ko:K00234">K00234</a>  SDHA, SDH1; succinate dehydrogenase (ubiquinone) flavoprotein subunit [EC:1.3.5.1]
D      isotig09554|succinate; <a href="/dbget-bin/www_bget?ko:K00234">K00234</a>  SDHA, SDH1; succinate dehydrogenase (ubiquinone) flavoprotein subunit [EC:1.3.5.1]
D      isotig26056|succinate; <a href="/dbget-bin/www_bget?ko:K00234">K00234</a>  SDHA, SDH1; succinate dehydrogenase (ubiquinone) flavoprotein subunit [EC:1.3.5.1]
D      isotig04793|succinate; <a href="/dbget-bin/www_bget?ko:K00235">K00235</a>  SDHB, SDH2; succinate dehydrogenase (ubiquinone) iron-sulfur protein [EC:1.3.5.1]
D      isotig04794|succinate; <a href="/dbget-bin/www_bget?ko:K00235">K00235</a>  SDHB, SDH2; succinate dehydrogenase (ubiquinone) iron-sulfur protein [EC:1.3.5.1]
D      isotig06245|succinate; <a href="/dbget-bin/www_bget?ko:K00235">K00235</a>  SDHB, SDH2; succinate dehydrogenase (ubiquinone) iron-sulfur protein [EC:1.3.5.1]
D      isotig09930|succinate; <a href="/dbget-bin/www_bget?ko:K00236">K00236</a>  SDHC, SDH3; succinate dehydrogenase (ubiquinone) cytochrome b subunit [EC:1.3.5.1]
D      isotig05495|succinate; <a href="/dbget-bin/www_bget?ko:K00237">K00237</a>  SDHD, SDH4; succinate dehydrogenase (ubiquinone) membrane anchor subunit [EC:1.3.5.1]
D      isotig06586|fumarate; <a href="/dbget-bin/www_bget?ko:K01679">K01679</a>  E4.2.1.2B, fumC; fumarate hydratase, class II [EC:4.2.1.2]
D      isotig09758|fumarate; <a href="/dbget-bin/www_bget?ko:K01679">K01679</a>  E4.2.1.2B, fumC; fumarate hydratase, class II [EC:4.2.1.2]
D      isotig01773|malate; <a href="/dbget-bin/www_bget?ko:K00025">K00025</a>  MDH1; malate dehydrogenase [EC:1.1.1.37]
D      isotig01774|malate; <a href="/dbget-bin/www_bget?ko:K00025">K00025</a>  MDH1; malate dehydrogenase [EC:1.1.1.37]
D      isotig01775|malate; <a href="/dbget-bin/www_bget?ko:K00025">K00025</a>  MDH1; malate dehydrogenase [EC:1.1.1.37]
D      isotig01776|malate; <a href="/dbget-bin/www_bget?ko:K00025">K00025</a>  MDH1; malate dehydrogenase [EC:1.1.1.37]
D      isotig25813|cytosolic; <a href="/dbget-bin/www_bget?ko:K00025">K00025</a>  MDH1; malate dehydrogenase [EC:1.1.1.37]
D      isotig28241|malate; <a href="/dbget-bin/www_bget?ko:K00025">K00025</a>  MDH1; malate dehydrogenase [EC:1.1.1.37]
D      isotig05823|malate; <a href="/dbget-bin/www_bget?ko:K00026">K00026</a>  MDH2; malate dehydrogenase [EC:1.1.1.37]
D      isotig27543|malate; <a href="/dbget-bin/www_bget?ko:K00026">K00026</a>  MDH2; malate dehydrogenase [EC:1.1.1.37]
D      isotig05199|pyruvate; <a href="/dbget-bin/www_bget?ko:K00161">K00161</a>  PDHA, pdhA; pyruvate dehydrogenase E1 component subunit alpha [EC:1.2.4.1]
D      isotig05436|pyruvate; <a href="/dbget-bin/www_bget?ko:K00162">K00162</a>  PDHB, pdhB; pyruvate dehydrogenase E1 component subunit beta [EC:1.2.4.1]
D      isotig11637|pyruvate; <a href="/dbget-bin/www_bget?ko:K13997">K13997</a>  PDHX; dihydrolipoamide dehydrogenase-binding protein of pyruvate dehydrogenase complex
C    00030 Pentose phosphate pathway [PATH:<a href="http://www.genome.jp/kegg-bin/mark_pathway_www?@ko00030/K01810/K00036/K01057/K00033/K00615/K00616/K01619/K00852/K01835/K00948/K01623/K00850/K03841">ko00030</a>]
D      isotig13434|phosphoglucose; <a href="/dbget-bin/www_bget?ko:K01810">K01810</a>  GPI, pgi; glucose-6-phosphate isomerase [EC:5.3.1.9]
D      isotig19062|glucose; <a href="/dbget-bin/www_bget?ko:K01810">K01810</a>  GPI, pgi; glucose-6-phosphate isomerase [EC:5.3.1.9]
D      isotig20834|phosphoglucose; <a href="/dbget-bin/www_bget?ko:K01810">K01810</a>  GPI, pgi; glucose-6-phosphate isomerase [EC:5.3.1.9]
D      isotig22621|phosphoglucose; <a href="/dbget-bin/www_bget?ko:K01810">K01810</a>  GPI, pgi; glucose-6-phosphate isomerase [EC:5.3.1.9]
D      isotig24568|phosphoglucose; <a href="/dbget-bin/www_bget?ko:K01810">K01810</a>  GPI, pgi; glucose-6-phosphate isomerase [EC:5.3.1.9]
D      isotig27467|phosphoglucose; <a href="/dbget-bin/www_bget?ko:K01810">K01810</a>  GPI, pgi; glucose-6-phosphate isomerase [EC:5.3.1.9]
D      isotig27850|phosphoglucose; <a href="/dbget-bin/www_bget?ko:K01810">K01810</a>  GPI, pgi; glucose-6-phosphate isomerase [EC:5.3.1.9]
D      isotig29057|phosphoglucose; <a href="/dbget-bin/www_bget?ko:K01810">K01810</a>  GPI, pgi; glucose-6-phosphate isomerase [EC:5.3.1.9]
D      isotig31151|glucose-6-phosphate; <a href="/dbget-bin/www_bget?ko:K01810">K01810</a>  GPI, pgi; glucose-6-phosphate isomerase [EC:5.3.1.9]
D      isotig31820|phosphoglucose; <a href="/dbget-bin/www_bget?ko:K01810">K01810</a>  GPI, pgi; glucose-6-phosphate isomerase [EC:5.3.1.9]
D      isotig32775|phosphoglucose; <a href="/dbget-bin/www_bget?ko:K01810">K01810</a>  GPI, pgi; glucose-6-phosphate isomerase [EC:5.3.1.9]
D      isotig33475|phosphoglucose; <a href="/dbget-bin/www_bget?ko:K01810">K01810</a>  GPI, pgi; glucose-6-phosphate isomerase [EC:5.3.1.9]
D      isotig36024|phosphoglucose; <a href="/dbget-bin/www_bget?ko:K01810">K01810</a>  GPI, pgi; glucose-6-phosphate isomerase [EC:5.3.1.9]
D      isotig36284|phosphoglucose; <a href="/dbget-bin/www_bget?ko:K01810">K01810</a>  GPI, pgi; glucose-6-phosphate isomerase [EC:5.3.1.9]
D      isotig36950|phosphoglucose; <a href="/dbget-bin/www_bget?ko:K01810">K01810</a>  GPI, pgi; glucose-6-phosphate isomerase [EC:5.3.1.9]
D      isotig40459|phosphoglucose; <a href="/dbget-bin/www_bget?ko:K01810">K01810</a>  GPI, pgi; glucose-6-phosphate isomerase [EC:5.3.1.9]
D      isotig26967|glucose-6-phosphate; <a href="/dbget-bin/www_bget?ko:K00036">K00036</a>  G6PD, zwf; glucose-6-phosphate 1-dehydrogenase [EC:1.1.1.49]
D      isotig30246|glucose-6-phosphate; <a href="/dbget-bin/www_bget?ko:K00036">K00036</a>  G6PD, zwf; glucose-6-phosphate 1-dehydrogenase [EC:1.1.1.49]
D      isotig08535|6-phosphogluconolactonase; <a href="/dbget-bin/www_bget?ko:K01057">K01057</a>  PGLS, pgl, devB; 6-phosphogluconolactonase [EC:3.1.1.31]
D      isotig12708|6-phosphogluconate; <a href="/dbget-bin/www_bget?ko:K00033">K00033</a>  E1.1.1.44, PGD, gnd; 6-phosphogluconate dehydrogenase [EC:1.1.1.44]
D      isotig03525|transketolase; <a href="/dbget-bin/www_bget?ko:K00615">K00615</a>  E2.2.1.1, tktA, tktB; transketolase [EC:2.2.1.1]
D      isotig03526|transketolase-like; <a href="/dbget-bin/www_bget?ko:K00615">K00615</a>  E2.2.1.1, tktA, tktB; transketolase [EC:2.2.1.1]
D      isotig06247|transaldolase; <a href="/dbget-bin/www_bget?ko:K00616">K00616</a>  E2.2.1.2, talA, talB; transaldolase [EC:2.2.1.2]
D      isotig02282|deoxyribose-phosphate; <a href="/dbget-bin/www_bget?ko:K01619">K01619</a>  E4.1.2.4, deoC; deoxyribose-phosphate aldolase [EC:4.1.2.4]
D      isotig02283|deoxyribose-phosphate; <a href="/dbget-bin/www_bget?ko:K01619">K01619</a>  E4.1.2.4, deoC; deoxyribose-phosphate aldolase [EC:4.1.2.4]
D      isotig02284|deoxyribose-phosphate; <a href="/dbget-bin/www_bget?ko:K01619">K01619</a>  E4.1.2.4, deoC; deoxyribose-phosphate aldolase [EC:4.1.2.4]
D      isotig03184|ribokinase; <a href="/dbget-bin/www_bget?ko:K00852">K00852</a>  E2.7.1.15, rbsK; ribokinase [EC:2.7.1.15]
D      isotig03185|ribokinase; <a href="/dbget-bin/www_bget?ko:K00852">K00852</a>  E2.7.1.15, rbsK; ribokinase [EC:2.7.1.15]
D      isotig09442|phosphoglucomutase; <a href="/dbget-bin/www_bget?ko:K01835">K01835</a>  E5.4.2.2, pgm; phosphoglucomutase [EC:5.4.2.2]
D      isotig26167|phosphoglucomutase; <a href="/dbget-bin/www_bget?ko:K01835">K01835</a>  E5.4.2.2, pgm; phosphoglucomutase [EC:5.4.2.2]
D      isotig33964|phosphoglucomutase; <a href="/dbget-bin/www_bget?ko:K01835">K01835</a>  E5.4.2.2, pgm; phosphoglucomutase [EC:5.4.2.2]
D      isotig35285|phosphoglucomutase; <a href="/dbget-bin/www_bget?ko:K01835">K01835</a>  E5.4.2.2, pgm; phosphoglucomutase [EC:5.4.2.2]
D      isotig36570|phosphoglucomutase; <a href="/dbget-bin/www_bget?ko:K01835">K01835</a>  E5.4.2.2, pgm; phosphoglucomutase [EC:5.4.2.2]
D      isotig36584|phosphoglucomutase; <a href="/dbget-bin/www_bget?ko:K01835">K01835</a>  E5.4.2.2, pgm; phosphoglucomutase [EC:5.4.2.2]
D      isotig05402|phosphoribosyl; <a href="/dbget-bin/www_bget?ko:K00948">K00948</a>  PRPS, prsA; ribose-phosphate pyrophosphokinase [EC:2.7.6.1]
D      isotig18505|phosphoribosyl; <a href="/dbget-bin/www_bget?ko:K00948">K00948</a>  PRPS, prsA; ribose-phosphate pyrophosphokinase [EC:2.7.6.1]
D      isotig21577|ribose-phosphate; <a href="/dbget-bin/www_bget?ko:K00948">K00948</a>  PRPS, prsA; ribose-phosphate pyrophosphokinase [EC:2.7.6.1]
D      isotig04103|fructose-bisphosphate; <a href="/dbget-bin/www_bget?ko:K01623">K01623</a>  ALDO, fbaB; fructose-bisphosphate aldolase, class I [EC:4.1.2.13]
D      isotig07081|aldolase; <a href="/dbget-bin/www_bget?ko:K01623">K01623</a>  ALDO, fbaB; fructose-bisphosphate aldolase, class I [EC:4.1.2.13]
D      isotig07167|fructose-bisphosphate; <a href="/dbget-bin/www_bget?ko:K01623">K01623</a>  ALDO, fbaB; fructose-bisphosphate aldolase, class I [EC:4.1.2.13]
D      isotig11554|fructose-bisphosphate; <a href="/dbget-bin/www_bget?ko:K01623">K01623</a>  ALDO, fbaB; fructose-bisphosphate aldolase, class I [EC:4.1.2.13]
D      isotig18084|fructose-bisphosphate; <a href="/dbget-bin/www_bget?ko:K01623">K01623</a>  ALDO, fbaB; fructose-bisphosphate aldolase, class I [EC:4.1.2.13]
D      isotig20080|fructose-bisphosphate; <a href="/dbget-bin/www_bget?ko:K01623">K01623</a>  ALDO, fbaB; fructose-bisphosphate aldolase, class I [EC:4.1.2.13]
D      isotig21760|fructose-bisphosphate; <a href="/dbget-bin/www_bget?ko:K01623">K01623</a>  ALDO, fbaB; fructose-bisphosphate aldolase, class I [EC:4.1.2.13]
D      isotig23060|fructose-bisphosphate; <a href="/dbget-bin/www_bget?ko:K01623">K01623</a>  ALDO, fbaB; fructose-bisphosphate aldolase, class I [EC:4.1.2.13]
D      isotig23142|fructose-bisphosphate; <a href="/dbget-bin/www_bget?ko:K01623">K01623</a>  ALDO, fbaB; fructose-bisphosphate aldolase, class I [EC:4.1.2.13]
D      isotig26736|aldolase; <a href="/dbget-bin/www_bget?ko:K01623">K01623</a>  ALDO, fbaB; fructose-bisphosphate aldolase, class I [EC:4.1.2.13]
D      isotig28282|fructose-bisphosphate; <a href="/dbget-bin/www_bget?ko:K01623">K01623</a>  ALDO, fbaB; fructose-bisphosphate aldolase, class I [EC:4.1.2.13]
D      isotig28698|fructose-bisphosphate; <a href="/dbget-bin/www_bget?ko:K01623">K01623</a>  ALDO, fbaB; fructose-bisphosphate aldolase, class I [EC:4.1.2.13]
D      isotig30760|fructose-bisphosphate; <a href="/dbget-bin/www_bget?ko:K01623">K01623</a>  ALDO, fbaB; fructose-bisphosphate aldolase, class I [EC:4.1.2.13]
D      isotig32624|fructose-bisphosphate; <a href="/dbget-bin/www_bget?ko:K01623">K01623</a>  ALDO, fbaB; fructose-bisphosphate aldolase, class I [EC:4.1.2.13]
D      isotig33357|fructose-bisphosphate; <a href="/dbget-bin/www_bget?ko:K01623">K01623</a>  ALDO, fbaB; fructose-bisphosphate aldolase, class I [EC:4.1.2.13]
D      isotig34146|fructose-bisphosphate; <a href="/dbget-bin/www_bget?ko:K01623">K01623</a>  ALDO, fbaB; fructose-bisphosphate aldolase, class I [EC:4.1.2.13]
D      isotig34210|fructose-bisphosphate; <a href="/dbget-bin/www_bget?ko:K01623">K01623</a>  ALDO, fbaB; fructose-bisphosphate aldolase, class I [EC:4.1.2.13]
D      isotig34768|fructose-bisphosphate; <a href="/dbget-bin/www_bget?ko:K01623">K01623</a>  ALDO, fbaB; fructose-bisphosphate aldolase, class I [EC:4.1.2.13]
D      isotig35420|fructose-bisphosphate; <a href="/dbget-bin/www_bget?ko:K01623">K01623</a>  ALDO, fbaB; fructose-bisphosphate aldolase, class I [EC:4.1.2.13]
D      isotig35463|fructose-bisphosphate; <a href="/dbget-bin/www_bget?ko:K01623">K01623</a>  ALDO, fbaB; fructose-bisphosphate aldolase, class I [EC:4.1.2.13]
D      isotig35586|fructose-bisphosphate; <a href="/dbget-bin/www_bget?ko:K01623">K01623</a>  ALDO, fbaB; fructose-bisphosphate aldolase, class I [EC:4.1.2.13]
D      isotig36710|fructose-bisphosphate; <a href="/dbget-bin/www_bget?ko:K01623">K01623</a>  ALDO, fbaB; fructose-bisphosphate aldolase, class I [EC:4.1.2.13]
D      isotig36729|fructose-bisphosphate; <a href="/dbget-bin/www_bget?ko:K01623">K01623</a>  ALDO, fbaB; fructose-bisphosphate aldolase, class I [EC:4.1.2.13]
D      isotig01885|6-; <a href="/dbget-bin/www_bget?ko:K00850">K00850</a>  PFK, pfk; 6-phosphofructokinase [EC:2.7.1.11]
D      isotig21824|6-; <a href="/dbget-bin/www_bget?ko:K00850">K00850</a>  PFK, pfk; 6-phosphofructokinase [EC:2.7.1.11]
D      isotig26411|muscle; <a href="/dbget-bin/www_bget?ko:K00850">K00850</a>  PFK, pfk; 6-phosphofructokinase [EC:2.7.1.11]
D      isotig28312|6-; <a href="/dbget-bin/www_bget?ko:K00850">K00850</a>  PFK, pfk; 6-phosphofructokinase [EC:2.7.1.11]
D      isotig28805|muscle; <a href="/dbget-bin/www_bget?ko:K00850">K00850</a>  PFK, pfk; 6-phosphofructokinase [EC:2.7.1.11]
D      isotig29227|6-; <a href="/dbget-bin/www_bget?ko:K00850">K00850</a>  PFK, pfk; 6-phosphofructokinase [EC:2.7.1.11]
D      isotig29624|6-phosphofructokinase; <a href="/dbget-bin/www_bget?ko:K00850">K00850</a>  PFK, pfk; 6-phosphofructokinase [EC:2.7.1.11]
D      isotig31647|6-; <a href="/dbget-bin/www_bget?ko:K00850">K00850</a>  PFK, pfk; 6-phosphofructokinase [EC:2.7.1.11]
D      isotig32446|6-; <a href="/dbget-bin/www_bget?ko:K00850">K00850</a>  PFK, pfk; 6-phosphofructokinase [EC:2.7.1.11]
D      isotig32622|6-; <a href="/dbget-bin/www_bget?ko:K00850">K00850</a>  PFK, pfk; 6-phosphofructokinase [EC:2.7.1.11]
D      isotig34039|6-; <a href="/dbget-bin/www_bget?ko:K00850">K00850</a>  PFK, pfk; 6-phosphofructokinase [EC:2.7.1.11]
D      isotig37948|6-phosphofructokinase; <a href="/dbget-bin/www_bget?ko:K00850">K00850</a>  PFK, pfk; 6-phosphofructokinase [EC:2.7.1.11]
D      isotig01671|fructose-; <a href="/dbget-bin/www_bget?ko:K03841">K03841</a>  FBP, fbp; fructose-1,6-bisphosphatase I [EC:3.1.3.11]
D      isotig34216|fructose-; <a href="/dbget-bin/www_bget?ko:K03841">K03841</a>  FBP, fbp; fructose-1,6-bisphosphatase I [EC:3.1.3.11]
C    00040 Pentose and glucuronate interconversions [PATH:<a href="http://www.genome.jp/kegg-bin/mark_pathway_www?@ko00040/K01195/K00699/K00963/K00011/K03331/K00078/K00128">ko00040</a>]
D      isotig08159|beta-glucuronidase; <a href="/dbget-bin/www_bget?ko:K01195">K01195</a>  E3.2.1.31, GUSB, uidA; beta-glucuronidase [EC:3.2.1.31]
D      isotig15525|beta-glucuronidase; <a href="/dbget-bin/www_bget?ko:K01195">K01195</a>  E3.2.1.31, GUSB, uidA; beta-glucuronidase [EC:3.2.1.31]
D      isotig11984|novel; <a href="/dbget-bin/www_bget?ko:K00699">K00699</a>  UGT; glucuronosyltransferase [EC:2.4.1.17]
D      isotig01942|udp-glucose; <a href="/dbget-bin/www_bget?ko:K00963">K00963</a>  UGP2, galU, galF; UTP--glucose-1-phosphate uridylyltransferase [EC:2.7.7.9]
D      isotig01943|udp-glucose; <a href="/dbget-bin/www_bget?ko:K00963">K00963</a>  UGP2, galU, galF; UTP--glucose-1-phosphate uridylyltransferase [EC:2.7.7.9]
D      isotig01944|udp-glucose; <a href="/dbget-bin/www_bget?ko:K00963">K00963</a>  UGP2, galU, galF; UTP--glucose-1-phosphate uridylyltransferase [EC:2.7.7.9]
D      isotig01945|udp-glucose; <a href="/dbget-bin/www_bget?ko:K00963">K00963</a>  UGP2, galU, galF; UTP--glucose-1-phosphate uridylyltransferase [EC:2.7.7.9]
D      isotig05574|aldose; <a href="/dbget-bin/www_bget?ko:K00011">K00011</a>  E1.1.1.21, AKR1; aldehyde reductase [EC:1.1.1.21]
D      isotig17987|aldose; <a href="/dbget-bin/www_bget?ko:K00011">K00011</a>  E1.1.1.21, AKR1; aldehyde reductase [EC:1.1.1.21]
D      isotig09231|dicarbonyl; <a href="/dbget-bin/www_bget?ko:K03331">K03331</a>  E1.1.1.10; L-xylulose reductase [EC:1.1.1.10]
D      isotig07045|trans-; <a href="/dbget-bin/www_bget?ko:K00078">K00078</a>  DHDH; dihydrodiol dehydrogenase / D-xylose 1-dehydrogenase (NADP) [EC:1.3.1.20 1.1.1.179]
D      isotig05598|aldehyde; <a href="/dbget-bin/www_bget?ko:K00128">K00128</a>  E1.2.1.3; aldehyde dehydrogenase (NAD+) [EC:1.2.1.3]
D      isotig07562|fatty; <a href="/dbget-bin/www_bget?ko:K00128">K00128</a>  E1.2.1.3; aldehyde dehydrogenase (NAD+) [EC:1.2.1.3]
D      isotig28492|aldehyde; <a href="/dbget-bin/www_bget?ko:K00128">K00128</a>  E1.2.1.3; aldehyde dehydrogenase (NAD+) [EC:1.2.1.3]
C    00051 Fructose and mannose metabolism [PATH:<a href="http://www.genome.jp/kegg-bin/mark_pathway_www?@ko00051/K01809/K01840/K00966/K01711/K00844/K00850/K03841/K01103/K01112/K00100/K00008/K00011/K01623/K01803">ko00051</a>]
D      isotig37440|mannose-6-phosphate; <a href="/dbget-bin/www_bget?ko:K01809">K01809</a>  E5.3.1.8, manA; mannose-6-phosphate isomerase [EC:5.3.1.8]
D      isotig06874|phosphomannomutase; <a href="/dbget-bin/www_bget?ko:K01840">K01840</a>  E5.4.2.8, manB; phosphomannomutase [EC:5.4.2.8]
D      isotig08895|phosphomannomutase; <a href="/dbget-bin/www_bget?ko:K01840">K01840</a>  E5.4.2.8, manB; phosphomannomutase [EC:5.4.2.8]
D      isotig03425|mannose-1-phosphate; <a href="/dbget-bin/www_bget?ko:K00966">K00966</a>  GMPP; mannose-1-phosphate guanylyltransferase [EC:2.7.7.13]
D      isotig03426|mannose-1-phosphate; <a href="/dbget-bin/www_bget?ko:K00966">K00966</a>  GMPP; mannose-1-phosphate guanylyltransferase [EC:2.7.7.13]
D      isotig06993|mannose-1-phosphate; <a href="/dbget-bin/www_bget?ko:K00966">K00966</a>  GMPP; mannose-1-phosphate guanylyltransferase [EC:2.7.7.13]
D      isotig09286|mannose-1-phosphate; <a href="/dbget-bin/www_bget?ko:K00966">K00966</a>  GMPP; mannose-1-phosphate guanylyltransferase [EC:2.7.7.13]
D      isotig22660|gdp-mannose; <a href="/dbget-bin/www_bget?ko:K01711">K01711</a>  E4.2.1.47, gmd; GDPmannose 4,6-dehydratase [EC:4.2.1.47]
D      isotig23036|gdp-mannose; <a href="/dbget-bin/www_bget?ko:K01711">K01711</a>  E4.2.1.47, gmd; GDPmannose 4,6-dehydratase [EC:4.2.1.47]
D      isotig10702|hexokinase; <a href="/dbget-bin/www_bget?ko:K00844">K00844</a>  HK; hexokinase [EC:2.7.1.1]
D      isotig12411|hexokinase; <a href="/dbget-bin/www_bget?ko:K00844">K00844</a>  HK; hexokinase [EC:2.7.1.1]
D      isotig12508|hexokinase; <a href="/dbget-bin/www_bget?ko:K00844">K00844</a>  HK; hexokinase [EC:2.7.1.1]
D      isotig20501|hexokinase; <a href="/dbget-bin/www_bget?ko:K00844">K00844</a>  HK; hexokinase [EC:2.7.1.1]
D      isotig01885|6-; <a href="/dbget-bin/www_bget?ko:K00850">K00850</a>  PFK, pfk; 6-phosphofructokinase [EC:2.7.1.11]
D      isotig21824|6-; <a href="/dbget-bin/www_bget?ko:K00850">K00850</a>  PFK, pfk; 6-phosphofructokinase [EC:2.7.1.11]
D      isotig26411|muscle; <a href="/dbget-bin/www_bget?ko:K00850">K00850</a>  PFK, pfk; 6-phosphofructokinase [EC:2.7.1.11]
D      isotig28312|6-; <a href="/dbget-bin/www_bget?ko:K00850">K00850</a>  PFK, pfk; 6-phosphofructokinase [EC:2.7.1.11]
D      isotig28805|muscle; <a href="/dbget-bin/www_bget?ko:K00850">K00850</a>  PFK, pfk; 6-phosphofructokinase [EC:2.7.1.11]
D      isotig29227|6-; <a href="/dbget-bin/www_bget?ko:K00850">K00850</a>  PFK, pfk; 6-phosphofructokinase [EC:2.7.1.11]
D      isotig29624|6-phosphofructokinase; <a href="/dbget-bin/www_bget?ko:K00850">K00850</a>  PFK, pfk; 6-phosphofructokinase [EC:2.7.1.11]
D      isotig31647|6-; <a href="/dbget-bin/www_bget?ko:K00850">K00850</a>  PFK, pfk; 6-phosphofructokinase [EC:2.7.1.11]
D      isotig32446|6-; <a href="/dbget-bin/www_bget?ko:K00850">K00850</a>  PFK, pfk; 6-phosphofructokinase [EC:2.7.1.11]
D      isotig32622|6-; <a href="/dbget-bin/www_bget?ko:K00850">K00850</a>  PFK, pfk; 6-phosphofructokinase [EC:2.7.1.11]
D      isotig34039|6-; <a href="/dbget-bin/www_bget?ko:K00850">K00850</a>  PFK, pfk; 6-phosphofructokinase [EC:2.7.1.11]
D      isotig37948|6-phosphofructokinase; <a href="/dbget-bin/www_bget?ko:K00850">K00850</a>  PFK, pfk; 6-phosphofructokinase [EC:2.7.1.11]
D      isotig01671|fructose-; <a href="/dbget-bin/www_bget?ko:K03841">K03841</a>  FBP, fbp; fructose-1,6-bisphosphatase I [EC:3.1.3.11]
D      isotig34216|fructose-; <a href="/dbget-bin/www_bget?ko:K03841">K03841</a>  FBP, fbp; fructose-1,6-bisphosphatase I [EC:3.1.3.11]
D      isotig05481|6-phosphofructo-2-kinase; <a href="/dbget-bin/www_bget?ko:K01103">K01103</a>  E3.1.3.46; fructose-2,6-bisphosphatase [EC:3.1.3.46]
D      isotig06212|6-phosphofructo-2-kinase; <a href="/dbget-bin/www_bget?ko:K01103">K01103</a>  E3.1.3.46; fructose-2,6-bisphosphatase [EC:3.1.3.46]
D      isotig18812|6-phosphofructo-2-kinase; <a href="/dbget-bin/www_bget?ko:K01103">K01103</a>  E3.1.3.46; fructose-2,6-bisphosphatase [EC:3.1.3.46]
D      isotig19791|6-phosphofructo-2-kinase; <a href="/dbget-bin/www_bget?ko:K01103">K01103</a>  E3.1.3.46; fructose-2,6-bisphosphatase [EC:3.1.3.46]
D      isotig30260|6-phosphofructo-2-kinase; <a href="/dbget-bin/www_bget?ko:K01103">K01103</a>  E3.1.3.46; fructose-2,6-bisphosphatase [EC:3.1.3.46]
D      isotig33907|6-phosphofructo-2-kinase; <a href="/dbget-bin/www_bget?ko:K01103">K01103</a>  E3.1.3.46; fructose-2,6-bisphosphatase [EC:3.1.3.46]
D      isotig02056|phosphatidic; <a href="/dbget-bin/www_bget?ko:K01112">K01112</a>  E3.1.3.-;  [EC:3.1.3.-]
D      isotig04180|myotubularin; <a href="/dbget-bin/www_bget?ko:K01112">K01112</a>  E3.1.3.-;  [EC:3.1.3.-]
D      isotig04181|myotubularin; <a href="/dbget-bin/www_bget?ko:K01112">K01112</a>  E3.1.3.-;  [EC:3.1.3.-]
D      isotig04918|14; <a href="/dbget-bin/www_bget?ko:K01112">K01112</a>  E3.1.3.-;  [EC:3.1.3.-]
D      isotig04919|14; <a href="/dbget-bin/www_bget?ko:K01112">K01112</a>  E3.1.3.-;  [EC:3.1.3.-]
D      isotig11216|myotubularin; <a href="/dbget-bin/www_bget?ko:K01112">K01112</a>  E3.1.3.-;  [EC:3.1.3.-]
D      isotig12424|ww; <a href="/dbget-bin/www_bget?ko:K00100">K00100</a>  E1.1.1.-;  [EC:1.1.1.-]
D      isotig08331|sorbitol; <a href="/dbget-bin/www_bget?ko:K00008">K00008</a>  E1.1.1.14, gutB; L-iditol 2-dehydrogenase [EC:1.1.1.14]
D      isotig11900|sorbitol; <a href="/dbget-bin/www_bget?ko:K00008">K00008</a>  E1.1.1.14, gutB; L-iditol 2-dehydrogenase [EC:1.1.1.14]
D      isotig05574|aldose; <a href="/dbget-bin/www_bget?ko:K00011">K00011</a>  E1.1.1.21, AKR1; aldehyde reductase [EC:1.1.1.21]
D      isotig17987|aldose; <a href="/dbget-bin/www_bget?ko:K00011">K00011</a>  E1.1.1.21, AKR1; aldehyde reductase [EC:1.1.1.21]
D      isotig04103|fructose-bisphosphate; <a href="/dbget-bin/www_bget?ko:K01623">K01623</a>  ALDO, fbaB; fructose-bisphosphate aldolase, class I [EC:4.1.2.13]
D      isotig07081|aldolase; <a href="/dbget-bin/www_bget?ko:K01623">K01623</a>  ALDO, fbaB; fructose-bisphosphate aldolase, class I [EC:4.1.2.13]
D      isotig07167|fructose-bisphosphate; <a href="/dbget-bin/www_bget?ko:K01623">K01623</a>  ALDO, fbaB; fructose-bisphosphate aldolase, class I [EC:4.1.2.13]
D      isotig11554|fructose-bisphosphate; <a href="/dbget-bin/www_bget?ko:K01623">K01623</a>  ALDO, fbaB; fructose-bisphosphate aldolase, class I [EC:4.1.2.13]
D      isotig18084|fructose-bisphosphate; <a href="/dbget-bin/www_bget?ko:K01623">K01623</a>  ALDO, fbaB; fructose-bisphosphate aldolase, class I [EC:4.1.2.13]
D      isotig20080|fructose-bisphosphate; <a href="/dbget-bin/www_bget?ko:K01623">K01623</a>  ALDO, fbaB; fructose-bisphosphate aldolase, class I [EC:4.1.2.13]
D      isotig21760|fructose-bisphosphate; <a href="/dbget-bin/www_bget?ko:K01623">K01623</a>  ALDO, fbaB; fructose-bisphosphate aldolase, class I [EC:4.1.2.13]
D      isotig23060|fructose-bisphosphate; <a href="/dbget-bin/www_bget?ko:K01623">K01623</a>  ALDO, fbaB; fructose-bisphosphate aldolase, class I [EC:4.1.2.13]
D      isotig23142|fructose-bisphosphate; <a href="/dbget-bin/www_bget?ko:K01623">K01623</a>  ALDO, fbaB; fructose-bisphosphate aldolase, class I [EC:4.1.2.13]
D      isotig26736|aldolase; <a href="/dbget-bin/www_bget?ko:K01623">K01623</a>  ALDO, fbaB; fructose-bisphosphate aldolase, class I [EC:4.1.2.13]
D      isotig28282|fructose-bisphosphate; <a href="/dbget-bin/www_bget?ko:K01623">K01623</a>  ALDO, fbaB; fructose-bisphosphate aldolase, class I [EC:4.1.2.13]
D      isotig28698|fructose-bisphosphate; <a href="/dbget-bin/www_bget?ko:K01623">K01623</a>  ALDO, fbaB; fructose-bisphosphate aldolase, class I [EC:4.1.2.13]
D      isotig30760|fructose-bisphosphate; <a href="/dbget-bin/www_bget?ko:K01623">K01623</a>  ALDO, fbaB; fructose-bisphosphate aldolase, class I [EC:4.1.2.13]
D      isotig32624|fructose-bisphosphate; <a href="/dbget-bin/www_bget?ko:K01623">K01623</a>  ALDO, fbaB; fructose-bisphosphate aldolase, class I [EC:4.1.2.13]
D      isotig33357|fructose-bisphosphate; <a href="/dbget-bin/www_bget?ko:K01623">K01623</a>  ALDO, fbaB; fructose-bisphosphate aldolase, class I [EC:4.1.2.13]
D      isotig34146|fructose-bisphosphate; <a href="/dbget-bin/www_bget?ko:K01623">K01623</a>  ALDO, fbaB; fructose-bisphosphate aldolase, class I [EC:4.1.2.13]
D      isotig34210|fructose-bisphosphate; <a href="/dbget-bin/www_bget?ko:K01623">K01623</a>  ALDO, fbaB; fructose-bisphosphate aldolase, class I [EC:4.1.2.13]
D      isotig34768|fructose-bisphosphate; <a href="/dbget-bin/www_bget?ko:K01623">K01623</a>  ALDO, fbaB; fructose-bisphosphate aldolase, class I [EC:4.1.2.13]
D      isotig35420|fructose-bisphosphate; <a href="/dbget-bin/www_bget?ko:K01623">K01623</a>  ALDO, fbaB; fructose-bisphosphate aldolase, class I [EC:4.1.2.13]
D      isotig35463|fructose-bisphosphate; <a href="/dbget-bin/www_bget?ko:K01623">K01623</a>  ALDO, fbaB; fructose-bisphosphate aldolase, class I [EC:4.1.2.13]
D      isotig35586|fructose-bisphosphate; <a href="/dbget-bin/www_bget?ko:K01623">K01623</a>  ALDO, fbaB; fructose-bisphosphate aldolase, class I [EC:4.1.2.13]
D      isotig36710|fructose-bisphosphate; <a href="/dbget-bin/www_bget?ko:K01623">K01623</a>  ALDO, fbaB; fructose-bisphosphate aldolase, class I [EC:4.1.2.13]
D      isotig36729|fructose-bisphosphate; <a href="/dbget-bin/www_bget?ko:K01623">K01623</a>  ALDO, fbaB; fructose-bisphosphate aldolase, class I [EC:4.1.2.13]
D      isotig25615|triose; <a href="/dbget-bin/www_bget?ko:K01803">K01803</a>  TPI, tpiA; triosephosphate isomerase (TIM) [EC:5.3.1.1]
D      isotig25683|triosephosphate; <a href="/dbget-bin/www_bget?ko:K01803">K01803</a>  TPI, tpiA; triosephosphate isomerase (TIM) [EC:5.3.1.1]
D      isotig26501|triosephosphate; <a href="/dbget-bin/www_bget?ko:K01803">K01803</a>  TPI, tpiA; triosephosphate isomerase (TIM) [EC:5.3.1.1]
D      isotig34254|triose; <a href="/dbget-bin/www_bget?ko:K01803">K01803</a>  TPI, tpiA; triosephosphate isomerase (TIM) [EC:5.3.1.1]
C    00052 Galactose metabolism [PATH:<a href="http://www.genome.jp/kegg-bin/mark_pathway_www?@ko00052/K00849/K00963/K01835/K00844/K12309/K00011/K00850/K12047/K12316/K12317">ko00052</a>]
D      isotig20285|galactokinase; <a href="/dbget-bin/www_bget?ko:K00849">K00849</a>  galK; galactokinase [EC:2.7.1.6]
D      isotig01942|udp-glucose; <a href="/dbget-bin/www_bget?ko:K00963">K00963</a>  UGP2, galU, galF; UTP--glucose-1-phosphate uridylyltransferase [EC:2.7.7.9]
D      isotig01943|udp-glucose; <a href="/dbget-bin/www_bget?ko:K00963">K00963</a>  UGP2, galU, galF; UTP--glucose-1-phosphate uridylyltransferase [EC:2.7.7.9]
D      isotig01944|udp-glucose; <a href="/dbget-bin/www_bget?ko:K00963">K00963</a>  UGP2, galU, galF; UTP--glucose-1-phosphate uridylyltransferase [EC:2.7.7.9]
D      isotig01945|udp-glucose; <a href="/dbget-bin/www_bget?ko:K00963">K00963</a>  UGP2, galU, galF; UTP--glucose-1-phosphate uridylyltransferase [EC:2.7.7.9]
D      isotig09442|phosphoglucomutase; <a href="/dbget-bin/www_bget?ko:K01835">K01835</a>  E5.4.2.2, pgm; phosphoglucomutase [EC:5.4.2.2]
D      isotig26167|phosphoglucomutase; <a href="/dbget-bin/www_bget?ko:K01835">K01835</a>  E5.4.2.2, pgm; phosphoglucomutase [EC:5.4.2.2]
D      isotig33964|phosphoglucomutase; <a href="/dbget-bin/www_bget?ko:K01835">K01835</a>  E5.4.2.2, pgm; phosphoglucomutase [EC:5.4.2.2]
D      isotig35285|phosphoglucomutase; <a href="/dbget-bin/www_bget?ko:K01835">K01835</a>  E5.4.2.2, pgm; phosphoglucomutase [EC:5.4.2.2]
D      isotig36570|phosphoglucomutase; <a href="/dbget-bin/www_bget?ko:K01835">K01835</a>  E5.4.2.2, pgm; phosphoglucomutase [EC:5.4.2.2]
D      isotig36584|phosphoglucomutase; <a href="/dbget-bin/www_bget?ko:K01835">K01835</a>  E5.4.2.2, pgm; phosphoglucomutase [EC:5.4.2.2]
D      isotig10702|hexokinase; <a href="/dbget-bin/www_bget?ko:K00844">K00844</a>  HK; hexokinase [EC:2.7.1.1]
D      isotig12411|hexokinase; <a href="/dbget-bin/www_bget?ko:K00844">K00844</a>  HK; hexokinase [EC:2.7.1.1]
D      isotig12508|hexokinase; <a href="/dbget-bin/www_bget?ko:K00844">K00844</a>  HK; hexokinase [EC:2.7.1.1]
D      isotig20501|hexokinase; <a href="/dbget-bin/www_bget?ko:K00844">K00844</a>  HK; hexokinase [EC:2.7.1.1]
D      isotig34372|beta; <a href="/dbget-bin/www_bget?ko:K12309">K12309</a>  GLB1, ELNR1; beta-galactosidase [EC:3.2.1.23]
D      isotig05574|aldose; <a href="/dbget-bin/www_bget?ko:K00011">K00011</a>  E1.1.1.21, AKR1; aldehyde reductase [EC:1.1.1.21]
D      isotig17987|aldose; <a href="/dbget-bin/www_bget?ko:K00011">K00011</a>  E1.1.1.21, AKR1; aldehyde reductase [EC:1.1.1.21]
D      isotig01885|6-; <a href="/dbget-bin/www_bget?ko:K00850">K00850</a>  PFK, pfk; 6-phosphofructokinase [EC:2.7.1.11]
D      isotig21824|6-; <a href="/dbget-bin/www_bget?ko:K00850">K00850</a>  PFK, pfk; 6-phosphofructokinase [EC:2.7.1.11]
D      isotig26411|muscle; <a href="/dbget-bin/www_bget?ko:K00850">K00850</a>  PFK, pfk; 6-phosphofructokinase [EC:2.7.1.11]
D      isotig28312|6-; <a href="/dbget-bin/www_bget?ko:K00850">K00850</a>  PFK, pfk; 6-phosphofructokinase [EC:2.7.1.11]
D      isotig28805|muscle; <a href="/dbget-bin/www_bget?ko:K00850">K00850</a>  PFK, pfk; 6-phosphofructokinase [EC:2.7.1.11]
D      isotig29227|6-; <a href="/dbget-bin/www_bget?ko:K00850">K00850</a>  PFK, pfk; 6-phosphofructokinase [EC:2.7.1.11]
D      isotig29624|6-phosphofructokinase; <a href="/dbget-bin/www_bget?ko:K00850">K00850</a>  PFK, pfk; 6-phosphofructokinase [EC:2.7.1.11]
D      isotig31647|6-; <a href="/dbget-bin/www_bget?ko:K00850">K00850</a>  PFK, pfk; 6-phosphofructokinase [EC:2.7.1.11]
D      isotig32446|6-; <a href="/dbget-bin/www_bget?ko:K00850">K00850</a>  PFK, pfk; 6-phosphofructokinase [EC:2.7.1.11]
D      isotig32622|6-; <a href="/dbget-bin/www_bget?ko:K00850">K00850</a>  PFK, pfk; 6-phosphofructokinase [EC:2.7.1.11]
D      isotig34039|6-; <a href="/dbget-bin/www_bget?ko:K00850">K00850</a>  PFK, pfk; 6-phosphofructokinase [EC:2.7.1.11]
D      isotig37948|6-phosphofructokinase; <a href="/dbget-bin/www_bget?ko:K00850">K00850</a>  PFK, pfk; 6-phosphofructokinase [EC:2.7.1.11]
D      isotig28891|maltase-; <a href="/dbget-bin/www_bget?ko:K12047">K12047</a>  MGAM; maltase-glucoamylase [EC:3.2.1.20 3.2.1.3]
D      isotig02669|isoform; <a href="/dbget-bin/www_bget?ko:K12316">K12316</a>  GAA; lysosomal alpha-glucosidase [EC:3.2.1.20]
D      isotig02670|sucrase-isomaltase; <a href="/dbget-bin/www_bget?ko:K12316">K12316</a>  GAA; lysosomal alpha-glucosidase [EC:3.2.1.20]
D      isotig18012|lysosomal; <a href="/dbget-bin/www_bget?ko:K12316">K12316</a>  GAA; lysosomal alpha-glucosidase [EC:3.2.1.20]
D      isotig16326|alpha; <a href="/dbget-bin/www_bget?ko:K12317">K12317</a>  GANC; neutral alpha-glucosidase C [EC:3.2.1.20]
C    00053 Ascorbate and aldarate metabolism [PATH:<a href="http://www.genome.jp/kegg-bin/mark_pathway_www?@ko00053/K00699/K00128/K14085/K00149">ko00053</a>]
D      isotig11984|novel; <a href="/dbget-bin/www_bget?ko:K00699">K00699</a>  UGT; glucuronosyltransferase [EC:2.4.1.17]
D      isotig05598|aldehyde; <a href="/dbget-bin/www_bget?ko:K00128">K00128</a>  E1.2.1.3; aldehyde dehydrogenase (NAD+) [EC:1.2.1.3]
D      isotig07562|fatty; <a href="/dbget-bin/www_bget?ko:K00128">K00128</a>  E1.2.1.3; aldehyde dehydrogenase (NAD+) [EC:1.2.1.3]
D      isotig28492|aldehyde; <a href="/dbget-bin/www_bget?ko:K00128">K00128</a>  E1.2.1.3; aldehyde dehydrogenase (NAD+) [EC:1.2.1.3]
D      isotig05346|aldehyde; <a href="/dbget-bin/www_bget?ko:K14085">K14085</a>  ALDH7A1; aldehyde dehydrogenase family 7 member A1 [EC:1.2.1.31 1.2.1.8 1.2.1.3]
D      isotig23744|aldehyde; <a href="/dbget-bin/www_bget?ko:K00149">K00149</a>  ALDH9A1; aldehyde dehydrogenase family 9 member A1 [EC:1.2.1.47 1.2.1.3]
C    00500 Starch and sucrose metabolism [PATH:<a href="http://www.genome.jp/kegg-bin/mark_pathway_www?@ko00500/K12047/K12316/K12317/K00699/K01195/K08678/K00963/K01835/K00844/K11809/K01810/K00700/K00688/K00693/K01196/K01513">ko00500</a>]
D      isotig28891|maltase-; <a href="/dbget-bin/www_bget?ko:K12047">K12047</a>  MGAM; maltase-glucoamylase [EC:3.2.1.20 3.2.1.3]
D      isotig02669|isoform; <a href="/dbget-bin/www_bget?ko:K12316">K12316</a>  GAA; lysosomal alpha-glucosidase [EC:3.2.1.20]
D      isotig02670|sucrase-isomaltase; <a href="/dbget-bin/www_bget?ko:K12316">K12316</a>  GAA; lysosomal alpha-glucosidase [EC:3.2.1.20]
D      isotig18012|lysosomal; <a href="/dbget-bin/www_bget?ko:K12316">K12316</a>  GAA; lysosomal alpha-glucosidase [EC:3.2.1.20]
D      isotig16326|alpha; <a href="/dbget-bin/www_bget?ko:K12317">K12317</a>  GANC; neutral alpha-glucosidase C [EC:3.2.1.20]
D      isotig11984|novel; <a href="/dbget-bin/www_bget?ko:K00699">K00699</a>  UGT; glucuronosyltransferase [EC:2.4.1.17]
D      isotig08159|beta-glucuronidase; <a href="/dbget-bin/www_bget?ko:K01195">K01195</a>  E3.2.1.31, GUSB, uidA; beta-glucuronidase [EC:3.2.1.31]
D      isotig15525|beta-glucuronidase; <a href="/dbget-bin/www_bget?ko:K01195">K01195</a>  E3.2.1.31, GUSB, uidA; beta-glucuronidase [EC:3.2.1.31]
D      isotig23401|dtdp-glucose; <a href="/dbget-bin/www_bget?ko:K08678">K08678</a>  UXS1; UDP-glucuronate decarboxylase [EC:4.1.1.35]
D      isotig01942|udp-glucose; <a href="/dbget-bin/www_bget?ko:K00963">K00963</a>  UGP2, galU, galF; UTP--glucose-1-phosphate uridylyltransferase [EC:2.7.7.9]
D      isotig01943|udp-glucose; <a href="/dbget-bin/www_bget?ko:K00963">K00963</a>  UGP2, galU, galF; UTP--glucose-1-phosphate uridylyltransferase [EC:2.7.7.9]
D      isotig01944|udp-glucose; <a href="/dbget-bin/www_bget?ko:K00963">K00963</a>  UGP2, galU, galF; UTP--glucose-1-phosphate uridylyltransferase [EC:2.7.7.9]
D      isotig01945|udp-glucose; <a href="/dbget-bin/www_bget?ko:K00963">K00963</a>  UGP2, galU, galF; UTP--glucose-1-phosphate uridylyltransferase [EC:2.7.7.9]
D      isotig09442|phosphoglucomutase; <a href="/dbget-bin/www_bget?ko:K01835">K01835</a>  E5.4.2.2, pgm; phosphoglucomutase [EC:5.4.2.2]
D      isotig26167|phosphoglucomutase; <a href="/dbget-bin/www_bget?ko:K01835">K01835</a>  E5.4.2.2, pgm; phosphoglucomutase [EC:5.4.2.2]
D      isotig33964|phosphoglucomutase; <a href="/dbget-bin/www_bget?ko:K01835">K01835</a>  E5.4.2.2, pgm; phosphoglucomutase [EC:5.4.2.2]
D      isotig35285|phosphoglucomutase; <a href="/dbget-bin/www_bget?ko:K01835">K01835</a>  E5.4.2.2, pgm; phosphoglucomutase [EC:5.4.2.2]
D      isotig36570|phosphoglucomutase; <a href="/dbget-bin/www_bget?ko:K01835">K01835</a>  E5.4.2.2, pgm; phosphoglucomutase [EC:5.4.2.2]
D      isotig36584|phosphoglucomutase; <a href="/dbget-bin/www_bget?ko:K01835">K01835</a>  E5.4.2.2, pgm; phosphoglucomutase [EC:5.4.2.2]
D      isotig10702|hexokinase; <a href="/dbget-bin/www_bget?ko:K00844">K00844</a>  HK; hexokinase [EC:2.7.1.1]
D      isotig12411|hexokinase; <a href="/dbget-bin/www_bget?ko:K00844">K00844</a>  HK; hexokinase [EC:2.7.1.1]
D      isotig12508|hexokinase; <a href="/dbget-bin/www_bget?ko:K00844">K00844</a>  HK; hexokinase [EC:2.7.1.1]
D      isotig20501|hexokinase; <a href="/dbget-bin/www_bget?ko:K00844">K00844</a>  HK; hexokinase [EC:2.7.1.1]
D      isotig05426|glucose; <a href="/dbget-bin/www_bget?ko:K11809">K11809</a>  PGM2L1; glucose-1,6-bisphosphate synthase [EC:2.7.1.106]
D      isotig19471|glucose; <a href="/dbget-bin/www_bget?ko:K11809">K11809</a>  PGM2L1; glucose-1,6-bisphosphate synthase [EC:2.7.1.106]
D      isotig13434|phosphoglucose; <a href="/dbget-bin/www_bget?ko:K01810">K01810</a>  GPI, pgi; glucose-6-phosphate isomerase [EC:5.3.1.9]
D      isotig19062|glucose; <a href="/dbget-bin/www_bget?ko:K01810">K01810</a>  GPI, pgi; glucose-6-phosphate isomerase [EC:5.3.1.9]
D      isotig20834|phosphoglucose; <a href="/dbget-bin/www_bget?ko:K01810">K01810</a>  GPI, pgi; glucose-6-phosphate isomerase [EC:5.3.1.9]
D      isotig22621|phosphoglucose; <a href="/dbget-bin/www_bget?ko:K01810">K01810</a>  GPI, pgi; glucose-6-phosphate isomerase [EC:5.3.1.9]
D      isotig24568|phosphoglucose; <a href="/dbget-bin/www_bget?ko:K01810">K01810</a>  GPI, pgi; glucose-6-phosphate isomerase [EC:5.3.1.9]
D      isotig27467|phosphoglucose; <a href="/dbget-bin/www_bget?ko:K01810">K01810</a>  GPI, pgi; glucose-6-phosphate isomerase [EC:5.3.1.9]
D      isotig27850|phosphoglucose; <a href="/dbget-bin/www_bget?ko:K01810">K01810</a>  GPI, pgi; glucose-6-phosphate isomerase [EC:5.3.1.9]
D      isotig29057|phosphoglucose; <a href="/dbget-bin/www_bget?ko:K01810">K01810</a>  GPI, pgi; glucose-6-phosphate isomerase [EC:5.3.1.9]
D      isotig31151|glucose-6-phosphate; <a href="/dbget-bin/www_bget?ko:K01810">K01810</a>  GPI, pgi; glucose-6-phosphate isomerase [EC:5.3.1.9]
D      isotig31820|phosphoglucose; <a href="/dbget-bin/www_bget?ko:K01810">K01810</a>  GPI, pgi; glucose-6-phosphate isomerase [EC:5.3.1.9]
D      isotig32775|phosphoglucose; <a href="/dbget-bin/www_bget?ko:K01810">K01810</a>  GPI, pgi; glucose-6-phosphate isomerase [EC:5.3.1.9]
D      isotig33475|phosphoglucose; <a href="/dbget-bin/www_bget?ko:K01810">K01810</a>  GPI, pgi; glucose-6-phosphate isomerase [EC:5.3.1.9]
D      isotig36024|phosphoglucose; <a href="/dbget-bin/www_bget?ko:K01810">K01810</a>  GPI, pgi; glucose-6-phosphate isomerase [EC:5.3.1.9]
D      isotig36284|phosphoglucose; <a href="/dbget-bin/www_bget?ko:K01810">K01810</a>  GPI, pgi; glucose-6-phosphate isomerase [EC:5.3.1.9]
D      isotig36950|phosphoglucose; <a href="/dbget-bin/www_bget?ko:K01810">K01810</a>  GPI, pgi; glucose-6-phosphate isomerase [EC:5.3.1.9]
D      isotig40459|phosphoglucose; <a href="/dbget-bin/www_bget?ko:K01810">K01810</a>  GPI, pgi; glucose-6-phosphate isomerase [EC:5.3.1.9]
D      isotig02653|-alpha-glucan-branching; <a href="/dbget-bin/www_bget?ko:K00700">K00700</a>  E2.4.1.18, glgB; 1,4-alpha-glucan branching enzyme [EC:2.4.1.18]
D      isotig02654|-alpha-glucan; <a href="/dbget-bin/www_bget?ko:K00700">K00700</a>  E2.4.1.18, glgB; 1,4-alpha-glucan branching enzyme [EC:2.4.1.18]
D      isotig18220|glycogen; <a href="/dbget-bin/www_bget?ko:K00688">K00688</a>  E2.4.1.1, glgP, PYG; starch phosphorylase [EC:2.4.1.1]
D      isotig18718|glycogen; <a href="/dbget-bin/www_bget?ko:K00688">K00688</a>  E2.4.1.1, glgP, PYG; starch phosphorylase [EC:2.4.1.1]
D      isotig24806|glycogen; <a href="/dbget-bin/www_bget?ko:K00688">K00688</a>  E2.4.1.1, glgP, PYG; starch phosphorylase [EC:2.4.1.1]
D      isotig29093|glycogen; <a href="/dbget-bin/www_bget?ko:K00688">K00688</a>  E2.4.1.1, glgP, PYG; starch phosphorylase [EC:2.4.1.1]
D      isotig30069|glycogen; <a href="/dbget-bin/www_bget?ko:K00688">K00688</a>  E2.4.1.1, glgP, PYG; starch phosphorylase [EC:2.4.1.1]
D      isotig30192|glycogen; <a href="/dbget-bin/www_bget?ko:K00688">K00688</a>  E2.4.1.1, glgP, PYG; starch phosphorylase [EC:2.4.1.1]
D      isotig32065|glycogen; <a href="/dbget-bin/www_bget?ko:K00688">K00688</a>  E2.4.1.1, glgP, PYG; starch phosphorylase [EC:2.4.1.1]
D      isotig33026|glycogen; <a href="/dbget-bin/www_bget?ko:K00688">K00688</a>  E2.4.1.1, glgP, PYG; starch phosphorylase [EC:2.4.1.1]
D      isotig33415|glycogen; <a href="/dbget-bin/www_bget?ko:K00688">K00688</a>  E2.4.1.1, glgP, PYG; starch phosphorylase [EC:2.4.1.1]
D      isotig34220|glycogen; <a href="/dbget-bin/www_bget?ko:K00688">K00688</a>  E2.4.1.1, glgP, PYG; starch phosphorylase [EC:2.4.1.1]
D      isotig34349|glycogen; <a href="/dbget-bin/www_bget?ko:K00688">K00688</a>  E2.4.1.1, glgP, PYG; starch phosphorylase [EC:2.4.1.1]
D      isotig34547|glycogen; <a href="/dbget-bin/www_bget?ko:K00688">K00688</a>  E2.4.1.1, glgP, PYG; starch phosphorylase [EC:2.4.1.1]
D      isotig35614|glycogen; <a href="/dbget-bin/www_bget?ko:K00688">K00688</a>  E2.4.1.1, glgP, PYG; starch phosphorylase [EC:2.4.1.1]
D      isotig36031|glycogen; <a href="/dbget-bin/www_bget?ko:K00688">K00688</a>  E2.4.1.1, glgP, PYG; starch phosphorylase [EC:2.4.1.1]
D      isotig36841|glycogen; <a href="/dbget-bin/www_bget?ko:K00688">K00688</a>  E2.4.1.1, glgP, PYG; starch phosphorylase [EC:2.4.1.1]
D      isotig37669|glycogen; <a href="/dbget-bin/www_bget?ko:K00688">K00688</a>  E2.4.1.1, glgP, PYG; starch phosphorylase [EC:2.4.1.1]
D      isotig38076|glycogen; <a href="/dbget-bin/www_bget?ko:K00688">K00688</a>  E2.4.1.1, glgP, PYG; starch phosphorylase [EC:2.4.1.1]
D      isotig05158|glycogen; <a href="/dbget-bin/www_bget?ko:K00693">K00693</a>  GYS; glycogen(starch) synthase [EC:2.4.1.11]
D      isotig01749|glycogen; <a href="/dbget-bin/www_bget?ko:K01196">K01196</a>  AGL; glycogen debranching enzyme [EC:2.4.1.25 3.2.1.33]
D      isotig01750|glycogen; <a href="/dbget-bin/www_bget?ko:K01196">K01196</a>  AGL; glycogen debranching enzyme [EC:2.4.1.25 3.2.1.33]
D      isotig01751|glycogen; <a href="/dbget-bin/www_bget?ko:K01196">K01196</a>  AGL; glycogen debranching enzyme [EC:2.4.1.25 3.2.1.33]
D      isotig01752|glycogen; <a href="/dbget-bin/www_bget?ko:K01196">K01196</a>  AGL; glycogen debranching enzyme [EC:2.4.1.25 3.2.1.33]
D      isotig03873|ectonucleotide; <a href="/dbget-bin/www_bget?ko:K01513">K01513</a>  ENPP1_3; ectonucleotide pyrophosphatase/phosphodiesterase family member 1/3 [EC:3.1.4.1 3.6.1.9]
D      isotig03874|ectonucleotide; <a href="/dbget-bin/www_bget?ko:K01513">K01513</a>  ENPP1_3; ectonucleotide pyrophosphatase/phosphodiesterase family member 1/3 [EC:3.1.4.1 3.6.1.9]
D      isotig30918|ectonucleotide; <a href="/dbget-bin/www_bget?ko:K01513">K01513</a>  ENPP1_3; ectonucleotide pyrophosphatase/phosphodiesterase family member 1/3 [EC:3.1.4.1 3.6.1.9]
D      isotig34132|ectonucleotide; <a href="/dbget-bin/www_bget?ko:K01513">K01513</a>  ENPP1_3; ectonucleotide pyrophosphatase/phosphodiesterase family member 1/3 [EC:3.1.4.1 3.6.1.9]
C    00520 Amino sugar and nucleotide sugar metabolism [PATH:<a href="http://www.genome.jp/kegg-bin/mark_pathway_www?@ko00520/K12373/K00972/K01787/K05304/K00326/K00844/K01443/K00621/K08678/K01810/K01835/K00963/K00849/K01840/K00966/K01711/K01809">ko00520</a>]
D      isotig29194|hexosaminidase; <a href="/dbget-bin/www_bget?ko:K12373">K12373</a>  HEX; beta-hexosaminidase [EC:3.2.1.52]
D      isotig20732|udp-n-acteylglucosamine; <a href="/dbget-bin/www_bget?ko:K00972">K00972</a>  UAP1; UDP-N-acetylglucosamine pyrophosphorylase [EC:2.7.7.23]
D      isotig23277|udp-n-acteylglucosamine; <a href="/dbget-bin/www_bget?ko:K00972">K00972</a>  UAP1; UDP-N-acetylglucosamine pyrophosphorylase [EC:2.7.7.23]
D      isotig34989|udp-n-acteylglucosamine; <a href="/dbget-bin/www_bget?ko:K00972">K00972</a>  UAP1; UDP-N-acetylglucosamine pyrophosphorylase [EC:2.7.7.23]
D      isotig13758|renin; <a href="/dbget-bin/www_bget?ko:K01787">K01787</a>  RENBP; N-acylglucosamine 2-epimerase [EC:5.1.3.8]
D      isotig06237|sialic; <a href="/dbget-bin/www_bget?ko:K05304">K05304</a>  NANS, SAS; sialic acid synthase [EC:2.5.1.56 2.5.1.57]
D      isotig12410|sialic; <a href="/dbget-bin/www_bget?ko:K05304">K05304</a>  NANS, SAS; sialic acid synthase [EC:2.5.1.56 2.5.1.57]
D      isotig04779|nadh-cytochrome; <a href="/dbget-bin/www_bget?ko:K00326">K00326</a>  E1.6.2.2; cytochrome-b5 reductase [EC:1.6.2.2]
D      isotig04780|nadh-cytochrome; <a href="/dbget-bin/www_bget?ko:K00326">K00326</a>  E1.6.2.2; cytochrome-b5 reductase [EC:1.6.2.2]
D      isotig07714|cytochrome; <a href="/dbget-bin/www_bget?ko:K00326">K00326</a>  E1.6.2.2; cytochrome-b5 reductase [EC:1.6.2.2]
D      isotig14671|nadh-cytochrome; <a href="/dbget-bin/www_bget?ko:K00326">K00326</a>  E1.6.2.2; cytochrome-b5 reductase [EC:1.6.2.2]
D      isotig35120|cytochrome; <a href="/dbget-bin/www_bget?ko:K00326">K00326</a>  E1.6.2.2; cytochrome-b5 reductase [EC:1.6.2.2]
D      isotig10702|hexokinase; <a href="/dbget-bin/www_bget?ko:K00844">K00844</a>  HK; hexokinase [EC:2.7.1.1]
D      isotig12411|hexokinase; <a href="/dbget-bin/www_bget?ko:K00844">K00844</a>  HK; hexokinase [EC:2.7.1.1]
D      isotig12508|hexokinase; <a href="/dbget-bin/www_bget?ko:K00844">K00844</a>  HK; hexokinase [EC:2.7.1.1]
D      isotig20501|hexokinase; <a href="/dbget-bin/www_bget?ko:K00844">K00844</a>  HK; hexokinase [EC:2.7.1.1]
D      isotig34802|low; <a href="/dbget-bin/www_bget?ko:K01443">K01443</a>  E3.5.1.25, nagA, AMDHD2; N-acetylglucosamine-6-phosphate deacetylase [EC:3.5.1.25]
D      isotig28097|glucosamine; <a href="/dbget-bin/www_bget?ko:K00621">K00621</a>  E2.3.1.4, GNA1; glucosamine-phosphate N-acetyltransferase [EC:2.3.1.4]
D      isotig23401|dtdp-glucose; <a href="/dbget-bin/www_bget?ko:K08678">K08678</a>  UXS1; UDP-glucuronate decarboxylase [EC:4.1.1.35]
D      isotig13434|phosphoglucose; <a href="/dbget-bin/www_bget?ko:K01810">K01810</a>  GPI, pgi; glucose-6-phosphate isomerase [EC:5.3.1.9]
D      isotig19062|glucose; <a href="/dbget-bin/www_bget?ko:K01810">K01810</a>  GPI, pgi; glucose-6-phosphate isomerase [EC:5.3.1.9]
D      isotig20834|phosphoglucose; <a href="/dbget-bin/www_bget?ko:K01810">K01810</a>  GPI, pgi; glucose-6-phosphate isomerase [EC:5.3.1.9]
D      isotig22621|phosphoglucose; <a href="/dbget-bin/www_bget?ko:K01810">K01810</a>  GPI, pgi; glucose-6-phosphate isomerase [EC:5.3.1.9]
D      isotig24568|phosphoglucose; <a href="/dbget-bin/www_bget?ko:K01810">K01810</a>  GPI, pgi; glucose-6-phosphate isomerase [EC:5.3.1.9]
D      isotig27467|phosphoglucose; <a href="/dbget-bin/www_bget?ko:K01810">K01810</a>  GPI, pgi; glucose-6-phosphate isomerase [EC:5.3.1.9]
D      isotig27850|phosphoglucose; <a href="/dbget-bin/www_bget?ko:K01810">K01810</a>  GPI, pgi; glucose-6-phosphate isomerase [EC:5.3.1.9]
D      isotig29057|phosphoglucose; <a href="/dbget-bin/www_bget?ko:K01810">K01810</a>  GPI, pgi; glucose-6-phosphate isomerase [EC:5.3.1.9]
D      isotig31151|glucose-6-phosphate; <a href="/dbget-bin/www_bget?ko:K01810">K01810</a>  GPI, pgi; glucose-6-phosphate isomerase [EC:5.3.1.9]
D      isotig31820|phosphoglucose; <a href="/dbget-bin/www_bget?ko:K01810">K01810</a>  GPI, pgi; glucose-6-phosphate isomerase [EC:5.3.1.9]
D      isotig32775|phosphoglucose; <a href="/dbget-bin/www_bget?ko:K01810">K01810</a>  GPI, pgi; glucose-6-phosphate isomerase [EC:5.3.1.9]
D      isotig33475|phosphoglucose; <a href="/dbget-bin/www_bget?ko:K01810">K01810</a>  GPI, pgi; glucose-6-phosphate isomerase [EC:5.3.1.9]
D      isotig36024|phosphoglucose; <a href="/dbget-bin/www_bget?ko:K01810">K01810</a>  GPI, pgi; glucose-6-phosphate isomerase [EC:5.3.1.9]
D      isotig36284|phosphoglucose; <a href="/dbget-bin/www_bget?ko:K01810">K01810</a>  GPI, pgi; glucose-6-phosphate isomerase [EC:5.3.1.9]
D      isotig36950|phosphoglucose; <a href="/dbget-bin/www_bget?ko:K01810">K01810</a>  GPI, pgi; glucose-6-phosphate isomerase [EC:5.3.1.9]
D      isotig40459|phosphoglucose; <a href="/dbget-bin/www_bget?ko:K01810">K01810</a>  GPI, pgi; glucose-6-phosphate isomerase [EC:5.3.1.9]
D      isotig09442|phosphoglucomutase; <a href="/dbget-bin/www_bget?ko:K01835">K01835</a>  E5.4.2.2, pgm; phosphoglucomutase [EC:5.4.2.2]
D      isotig26167|phosphoglucomutase; <a href="/dbget-bin/www_bget?ko:K01835">K01835</a>  E5.4.2.2, pgm; phosphoglucomutase [EC:5.4.2.2]
D      isotig33964|phosphoglucomutase; <a href="/dbget-bin/www_bget?ko:K01835">K01835</a>  E5.4.2.2, pgm; phosphoglucomutase [EC:5.4.2.2]
D      isotig35285|phosphoglucomutase; <a href="/dbget-bin/www_bget?ko:K01835">K01835</a>  E5.4.2.2, pgm; phosphoglucomutase [EC:5.4.2.2]
D      isotig36570|phosphoglucomutase; <a href="/dbget-bin/www_bget?ko:K01835">K01835</a>  E5.4.2.2, pgm; phosphoglucomutase [EC:5.4.2.2]
D      isotig36584|phosphoglucomutase; <a href="/dbget-bin/www_bget?ko:K01835">K01835</a>  E5.4.2.2, pgm; phosphoglucomutase [EC:5.4.2.2]
D      isotig01942|udp-glucose; <a href="/dbget-bin/www_bget?ko:K00963">K00963</a>  UGP2, galU, galF; UTP--glucose-1-phosphate uridylyltransferase [EC:2.7.7.9]
D      isotig01943|udp-glucose; <a href="/dbget-bin/www_bget?ko:K00963">K00963</a>  UGP2, galU, galF; UTP--glucose-1-phosphate uridylyltransferase [EC:2.7.7.9]
D      isotig01944|udp-glucose; <a href="/dbget-bin/www_bget?ko:K00963">K00963</a>  UGP2, galU, galF; UTP--glucose-1-phosphate uridylyltransferase [EC:2.7.7.9]
D      isotig01945|udp-glucose; <a href="/dbget-bin/www_bget?ko:K00963">K00963</a>  UGP2, galU, galF; UTP--glucose-1-phosphate uridylyltransferase [EC:2.7.7.9]
D      isotig20285|galactokinase; <a href="/dbget-bin/www_bget?ko:K00849">K00849</a>  galK; galactokinase [EC:2.7.1.6]
D      isotig06874|phosphomannomutase; <a href="/dbget-bin/www_bget?ko:K01840">K01840</a>  E5.4.2.8, manB; phosphomannomutase [EC:5.4.2.8]
D      isotig08895|phosphomannomutase; <a href="/dbget-bin/www_bget?ko:K01840">K01840</a>  E5.4.2.8, manB; phosphomannomutase [EC:5.4.2.8]
D      isotig03425|mannose-1-phosphate; <a href="/dbget-bin/www_bget?ko:K00966">K00966</a>  GMPP; mannose-1-phosphate guanylyltransferase [EC:2.7.7.13]
D      isotig03426|mannose-1-phosphate; <a href="/dbget-bin/www_bget?ko:K00966">K00966</a>  GMPP; mannose-1-phosphate guanylyltransferase [EC:2.7.7.13]
D      isotig06993|mannose-1-phosphate; <a href="/dbget-bin/www_bget?ko:K00966">K00966</a>  GMPP; mannose-1-phosphate guanylyltransferase [EC:2.7.7.13]
D      isotig09286|mannose-1-phosphate; <a href="/dbget-bin/www_bget?ko:K00966">K00966</a>  GMPP; mannose-1-phosphate guanylyltransferase [EC:2.7.7.13]
D      isotig22660|gdp-mannose; <a href="/dbget-bin/www_bget?ko:K01711">K01711</a>  E4.2.1.47, gmd; GDPmannose 4,6-dehydratase [EC:4.2.1.47]
D      isotig23036|gdp-mannose; <a href="/dbget-bin/www_bget?ko:K01711">K01711</a>  E4.2.1.47, gmd; GDPmannose 4,6-dehydratase [EC:4.2.1.47]
D      isotig37440|mannose-6-phosphate; <a href="/dbget-bin/www_bget?ko:K01809">K01809</a>  E5.3.1.8, manA; mannose-6-phosphate isomerase [EC:5.3.1.8]
C    00620 Pyruvate metabolism [PATH:<a href="http://www.genome.jp/kegg-bin/mark_pathway_www?@ko00620/K01895/K00161/K00162/K00382/K13997/K00873/K11262/K01512/K00128/K14085/K00149/K00016/K01759/K01069/K00011/K00027/K00029/K00025/K00026/K00626">ko00620</a>]
D      isotig11388|acetyl-coenzyme; <a href="/dbget-bin/www_bget?ko:K01895">K01895</a>  ACSS, acs; acetyl-CoA synthetase [EC:6.2.1.1]
D      isotig05199|pyruvate; <a href="/dbget-bin/www_bget?ko:K00161">K00161</a>  PDHA, pdhA; pyruvate dehydrogenase E1 component subunit alpha [EC:1.2.4.1]
D      isotig05436|pyruvate; <a href="/dbget-bin/www_bget?ko:K00162">K00162</a>  PDHB, pdhB; pyruvate dehydrogenase E1 component subunit beta [EC:1.2.4.1]
D      isotig01186|dihydrolipoamide; <a href="/dbget-bin/www_bget?ko:K00382">K00382</a>  DLD, lpd, pdhD; dihydrolipoamide dehydrogenase [EC:1.8.1.4]
D      isotig01187|dihydrolipoamide; <a href="/dbget-bin/www_bget?ko:K00382">K00382</a>  DLD, lpd, pdhD; dihydrolipoamide dehydrogenase [EC:1.8.1.4]
D      isotig01188|dihydrolipoamide; <a href="/dbget-bin/www_bget?ko:K00382">K00382</a>  DLD, lpd, pdhD; dihydrolipoamide dehydrogenase [EC:1.8.1.4]
D      isotig01189|dihydrolipoamide; <a href="/dbget-bin/www_bget?ko:K00382">K00382</a>  DLD, lpd, pdhD; dihydrolipoamide dehydrogenase [EC:1.8.1.4]
D      isotig01190|dihydrolipoamide; <a href="/dbget-bin/www_bget?ko:K00382">K00382</a>  DLD, lpd, pdhD; dihydrolipoamide dehydrogenase [EC:1.8.1.4]
D      isotig01191|dihydrolipoamide; <a href="/dbget-bin/www_bget?ko:K00382">K00382</a>  DLD, lpd, pdhD; dihydrolipoamide dehydrogenase [EC:1.8.1.4]
D      isotig01192|dihydrolipoamide; <a href="/dbget-bin/www_bget?ko:K00382">K00382</a>  DLD, lpd, pdhD; dihydrolipoamide dehydrogenase [EC:1.8.1.4]
D      isotig01193|dihydrolipoamide; <a href="/dbget-bin/www_bget?ko:K00382">K00382</a>  DLD, lpd, pdhD; dihydrolipoamide dehydrogenase [EC:1.8.1.4]
D      isotig11637|pyruvate; <a href="/dbget-bin/www_bget?ko:K13997">K13997</a>  PDHX; dihydrolipoamide dehydrogenase-binding protein of pyruvate dehydrogenase complex
D      contig08500|pyruvate; <a href="/dbget-bin/www_bget?ko:K00873">K00873</a>  PK, pyk; pyruvate kinase [EC:2.7.1.40]
D      isotig24937|pyruvate; <a href="/dbget-bin/www_bget?ko:K00873">K00873</a>  PK, pyk; pyruvate kinase [EC:2.7.1.40]
D      isotig30559|pyruvate; <a href="/dbget-bin/www_bget?ko:K00873">K00873</a>  PK, pyk; pyruvate kinase [EC:2.7.1.40]
D      isotig31741|pyruvate; <a href="/dbget-bin/www_bget?ko:K00873">K00873</a>  PK, pyk; pyruvate kinase [EC:2.7.1.40]
D      isotig32444|pyruvate; <a href="/dbget-bin/www_bget?ko:K00873">K00873</a>  PK, pyk; pyruvate kinase [EC:2.7.1.40]
D      isotig34675|pyruvate; <a href="/dbget-bin/www_bget?ko:K00873">K00873</a>  PK, pyk; pyruvate kinase [EC:2.7.1.40]
D      isotig36299|pyruvate; <a href="/dbget-bin/www_bget?ko:K00873">K00873</a>  PK, pyk; pyruvate kinase [EC:2.7.1.40]
D      isotig03359|acetyl-; <a href="/dbget-bin/www_bget?ko:K11262">K11262</a>  ACAC; acetyl-CoA carboxylase / biotin carboxylase [EC:6.4.1.2 6.3.4.14]
D      isotig03360|acetyl-coenzyme; <a href="/dbget-bin/www_bget?ko:K11262">K11262</a>  ACAC; acetyl-CoA carboxylase / biotin carboxylase [EC:6.4.1.2 6.3.4.14]
D      isotig17573|acetyl-; <a href="/dbget-bin/www_bget?ko:K11262">K11262</a>  ACAC; acetyl-CoA carboxylase / biotin carboxylase [EC:6.4.1.2 6.3.4.14]
D      isotig02033|acylphosphatase-2; <a href="/dbget-bin/www_bget?ko:K01512">K01512</a>  acyP; acylphosphatase [EC:3.6.1.7]
D      isotig02034|acylphosphatase-2; <a href="/dbget-bin/www_bget?ko:K01512">K01512</a>  acyP; acylphosphatase [EC:3.6.1.7]
D      isotig10227|acylphosphatase-2; <a href="/dbget-bin/www_bget?ko:K01512">K01512</a>  acyP; acylphosphatase [EC:3.6.1.7]
D      isotig27264|acylphosphatase-1; <a href="/dbget-bin/www_bget?ko:K01512">K01512</a>  acyP; acylphosphatase [EC:3.6.1.7]
D      isotig05598|aldehyde; <a href="/dbget-bin/www_bget?ko:K00128">K00128</a>  E1.2.1.3; aldehyde dehydrogenase (NAD+) [EC:1.2.1.3]
D      isotig07562|fatty; <a href="/dbget-bin/www_bget?ko:K00128">K00128</a>  E1.2.1.3; aldehyde dehydrogenase (NAD+) [EC:1.2.1.3]
D      isotig28492|aldehyde; <a href="/dbget-bin/www_bget?ko:K00128">K00128</a>  E1.2.1.3; aldehyde dehydrogenase (NAD+) [EC:1.2.1.3]
D      isotig05346|aldehyde; <a href="/dbget-bin/www_bget?ko:K14085">K14085</a>  ALDH7A1; aldehyde dehydrogenase family 7 member A1 [EC:1.2.1.31 1.2.1.8 1.2.1.3]
D      isotig23744|aldehyde; <a href="/dbget-bin/www_bget?ko:K00149">K00149</a>  ALDH9A1; aldehyde dehydrogenase family 9 member A1 [EC:1.2.1.47 1.2.1.3]
D      isotig06805|lactate; <a href="/dbget-bin/www_bget?ko:K00016">K00016</a>  LDH, ldh; L-lactate dehydrogenase [EC:1.1.1.27]
D      isotig40373|lactate; <a href="/dbget-bin/www_bget?ko:K00016">K00016</a>  LDH, ldh; L-lactate dehydrogenase [EC:1.1.1.27]
D      isotig41649|lactate; <a href="/dbget-bin/www_bget?ko:K00016">K00016</a>  LDH, ldh; L-lactate dehydrogenase [EC:1.1.1.27]
D      isotig03590|lactoylglutathione; <a href="/dbget-bin/www_bget?ko:K01759">K01759</a>  E4.4.1.5, GLO1, gloA; lactoylglutathione lyase [EC:4.4.1.5]
D      isotig10353|lactoylglutathione; <a href="/dbget-bin/www_bget?ko:K01759">K01759</a>  E4.4.1.5, GLO1, gloA; lactoylglutathione lyase [EC:4.4.1.5]
D      isotig06809|hydroxyacyl; <a href="/dbget-bin/www_bget?ko:K01069">K01069</a>  E3.1.2.6, gloB; hydroxyacylglutathione hydrolase [EC:3.1.2.6]
D      isotig05574|aldose; <a href="/dbget-bin/www_bget?ko:K00011">K00011</a>  E1.1.1.21, AKR1; aldehyde reductase [EC:1.1.1.21]
D      isotig17987|aldose; <a href="/dbget-bin/www_bget?ko:K00011">K00011</a>  E1.1.1.21, AKR1; aldehyde reductase [EC:1.1.1.21]
D      isotig02651|malic; <a href="/dbget-bin/www_bget?ko:K00027">K00027</a>  E1.1.1.38, sfcA, maeA; malate dehydrogenase (oxaloacetate-decarboxylating) [EC:1.1.1.38]
D      isotig02652|malic; <a href="/dbget-bin/www_bget?ko:K00027">K00027</a>  E1.1.1.38, sfcA, maeA; malate dehydrogenase (oxaloacetate-decarboxylating) [EC:1.1.1.38]
D      isotig21632|malic; <a href="/dbget-bin/www_bget?ko:K00027">K00027</a>  E1.1.1.38, sfcA, maeA; malate dehydrogenase (oxaloacetate-decarboxylating) [EC:1.1.1.38]
D      isotig05307|malic; <a href="/dbget-bin/www_bget?ko:K00029">K00029</a>  E1.1.1.40, maeB; malate dehydrogenase (oxaloacetate-decarboxylating)(NADP+) [EC:1.1.1.40]
D      isotig24035|malic; <a href="/dbget-bin/www_bget?ko:K00029">K00029</a>  E1.1.1.40, maeB; malate dehydrogenase (oxaloacetate-decarboxylating)(NADP+) [EC:1.1.1.40]
D      isotig29463|malic; <a href="/dbget-bin/www_bget?ko:K00029">K00029</a>  E1.1.1.40, maeB; malate dehydrogenase (oxaloacetate-decarboxylating)(NADP+) [EC:1.1.1.40]
D      isotig01773|malate; <a href="/dbget-bin/www_bget?ko:K00025">K00025</a>  MDH1; malate dehydrogenase [EC:1.1.1.37]
D      isotig01774|malate; <a href="/dbget-bin/www_bget?ko:K00025">K00025</a>  MDH1; malate dehydrogenase [EC:1.1.1.37]
D      isotig01775|malate; <a href="/dbget-bin/www_bget?ko:K00025">K00025</a>  MDH1; malate dehydrogenase [EC:1.1.1.37]
D      isotig01776|malate; <a href="/dbget-bin/www_bget?ko:K00025">K00025</a>  MDH1; malate dehydrogenase [EC:1.1.1.37]
D      isotig25813|cytosolic; <a href="/dbget-bin/www_bget?ko:K00025">K00025</a>  MDH1; malate dehydrogenase [EC:1.1.1.37]
D      isotig28241|malate; <a href="/dbget-bin/www_bget?ko:K00025">K00025</a>  MDH1; malate dehydrogenase [EC:1.1.1.37]
D      isotig05823|malate; <a href="/dbget-bin/www_bget?ko:K00026">K00026</a>  MDH2; malate dehydrogenase [EC:1.1.1.37]
D      isotig27543|malate; <a href="/dbget-bin/www_bget?ko:K00026">K00026</a>  MDH2; malate dehydrogenase [EC:1.1.1.37]
D      isotig05407|acetyl-; <a href="/dbget-bin/www_bget?ko:K00626">K00626</a>  E2.3.1.9, atoB; acetyl-CoA C-acetyltransferase [EC:2.3.1.9]
C    00630 Glyoxylate and dicarboxylate metabolism [PATH:<a href="http://www.genome.jp/kegg-bin/mark_pathway_www?@ko00630/K00025/K00026/K01647/K01681/K01816/K00288/K13403/K01432">ko00630</a>]
D      isotig01773|malate; <a href="/dbget-bin/www_bget?ko:K00025">K00025</a>  MDH1; malate dehydrogenase [EC:1.1.1.37]
D      isotig01774|malate; <a href="/dbget-bin/www_bget?ko:K00025">K00025</a>  MDH1; malate dehydrogenase [EC:1.1.1.37]
D      isotig01775|malate; <a href="/dbget-bin/www_bget?ko:K00025">K00025</a>  MDH1; malate dehydrogenase [EC:1.1.1.37]
D      isotig01776|malate; <a href="/dbget-bin/www_bget?ko:K00025">K00025</a>  MDH1; malate dehydrogenase [EC:1.1.1.37]
D      isotig25813|cytosolic; <a href="/dbget-bin/www_bget?ko:K00025">K00025</a>  MDH1; malate dehydrogenase [EC:1.1.1.37]
D      isotig28241|malate; <a href="/dbget-bin/www_bget?ko:K00025">K00025</a>  MDH1; malate dehydrogenase [EC:1.1.1.37]
D      isotig05823|malate; <a href="/dbget-bin/www_bget?ko:K00026">K00026</a>  MDH2; malate dehydrogenase [EC:1.1.1.37]
D      isotig27543|malate; <a href="/dbget-bin/www_bget?ko:K00026">K00026</a>  MDH2; malate dehydrogenase [EC:1.1.1.37]
D      isotig10719|citrate; <a href="/dbget-bin/www_bget?ko:K01647">K01647</a>  CS, gltA; citrate synthase [EC:2.3.3.1]
D      isotig19031|citrate; <a href="/dbget-bin/www_bget?ko:K01647">K01647</a>  CS, gltA; citrate synthase [EC:2.3.3.1]
D      isotig04364|aconitase; <a href="/dbget-bin/www_bget?ko:K01681">K01681</a>  ACO, acnA; aconitate hydratase 1 [EC:4.2.1.3]
D      isotig04365|aconitase; <a href="/dbget-bin/www_bget?ko:K01681">K01681</a>  ACO, acnA; aconitate hydratase 1 [EC:4.2.1.3]
D      isotig16790|aconitate; <a href="/dbget-bin/www_bget?ko:K01681">K01681</a>  ACO, acnA; aconitate hydratase 1 [EC:4.2.1.3]
D      isotig38309|aconitate; <a href="/dbget-bin/www_bget?ko:K01681">K01681</a>  ACO, acnA; aconitate hydratase 1 [EC:4.2.1.3]
D      isotig01335|hydroxypyruvate; <a href="/dbget-bin/www_bget?ko:K01816">K01816</a>  E5.3.1.22, gip; hydroxypyruvate isomerase [EC:5.3.1.22]
D      isotig01336|hydroxypyruvate; <a href="/dbget-bin/www_bget?ko:K01816">K01816</a>  E5.3.1.22, gip; hydroxypyruvate isomerase [EC:5.3.1.22]
D      isotig01338|hydroxypyruvate; <a href="/dbget-bin/www_bget?ko:K01816">K01816</a>  E5.3.1.22, gip; hydroxypyruvate isomerase [EC:5.3.1.22]
D      isotig10851|methylenetetrahydrofolate; <a href="/dbget-bin/www_bget?ko:K00288">K00288</a>  MTHFD; methylenetetrahydrofolate dehydrogenase (NADP+) / methenyltetrahydrofolate cyclohydrolase / formyltetrahydrofolate synthetase [EC:1.5.1.5 3.5.4.9 6.3.4.3]
D      isotig05741|methylenetetrahydrofolate; <a href="/dbget-bin/www_bget?ko:K13403">K13403</a>  MTHFD2; methylenetetrahydrofolate dehydrogenase(NAD+) / 5,10-methenyltetrahydrofolate cyclohydrolase [EC:1.5.1.15 3.5.4.9]
D      isotig05642|probable; <a href="/dbget-bin/www_bget?ko:K01432">K01432</a>  AFMID; arylformamidase [EC:3.5.1.9]
C    00640 Propanoate metabolism [PATH:<a href="http://www.genome.jp/kegg-bin/mark_pathway_www?@ko00640/K00626/K01895/K01908/K00249/K07515/K07511/K05605/K11262/K01578/K01965/K01966/K05606/K01899/K01900/K00140/K00128/K14085/K00149/K00016">ko00640</a>]
D      isotig05407|acetyl-; <a href="/dbget-bin/www_bget?ko:K00626">K00626</a>  E2.3.1.9, atoB; acetyl-CoA C-acetyltransferase [EC:2.3.1.9]
D      isotig11388|acetyl-coenzyme; <a href="/dbget-bin/www_bget?ko:K01895">K01895</a>  ACSS, acs; acetyl-CoA synthetase [EC:6.2.1.1]
D      isotig10803|acyl-; <a href="/dbget-bin/www_bget?ko:K01908">K01908</a>  E6.2.1.17, prpE; propionyl-CoA synthetase [EC:6.2.1.17]
D      isotig04884|acyl-coenzyme; <a href="/dbget-bin/www_bget?ko:K00249">K00249</a>  E1.3.99.3, ACADM, acd; acyl-CoA dehydrogenase [EC:1.3.99.3]
D      isotig05198|hydroxyacyl-coenzyme; <a href="/dbget-bin/www_bget?ko:K07515">K07515</a>  HADHA; enoyl-CoA hydratase / long-chain 3-hydroxyacyl-CoA dehydrogenase [EC:4.2.1.17 1.1.1.211]
D      isotig06827|enoyl-; <a href="/dbget-bin/www_bget?ko:K07511">K07511</a>  ECHS1; enoyl-CoA hydratase [EC:4.2.1.17]
D      isotig09320|3-hydroxyisobutyryl-coenzyme; <a href="/dbget-bin/www_bget?ko:K05605">K05605</a>  E3.1.2.4; 3-hydroxyisobutyryl-CoA hydrolase [EC:3.1.2.4]
D      isotig03359|acetyl-; <a href="/dbget-bin/www_bget?ko:K11262">K11262</a>  ACAC; acetyl-CoA carboxylase / biotin carboxylase [EC:6.4.1.2 6.3.4.14]
D      isotig03360|acetyl-coenzyme; <a href="/dbget-bin/www_bget?ko:K11262">K11262</a>  ACAC; acetyl-CoA carboxylase / biotin carboxylase [EC:6.4.1.2 6.3.4.14]
D      isotig17573|acetyl-; <a href="/dbget-bin/www_bget?ko:K11262">K11262</a>  ACAC; acetyl-CoA carboxylase / biotin carboxylase [EC:6.4.1.2 6.3.4.14]
D      isotig08528|malonyl-; <a href="/dbget-bin/www_bget?ko:K01578">K01578</a>  E4.1.1.9, MLYCD; malonyl-CoA decarboxylase [EC:4.1.1.9]
D      isotig18852|malonyl-; <a href="/dbget-bin/www_bget?ko:K01578">K01578</a>  E4.1.1.9, MLYCD; malonyl-CoA decarboxylase [EC:4.1.1.9]
D      isotig27771|malonyl-; <a href="/dbget-bin/www_bget?ko:K01578">K01578</a>  E4.1.1.9, MLYCD; malonyl-CoA decarboxylase [EC:4.1.1.9]
D      isotig06060|propionyl-coenzyme; <a href="/dbget-bin/www_bget?ko:K01965">K01965</a>  E6.4.1.3A, pccA; propionyl-CoA carboxylase alpha chain [EC:6.4.1.3]
D      isotig17967|propionyl-coenzyme; <a href="/dbget-bin/www_bget?ko:K01965">K01965</a>  E6.4.1.3A, pccA; propionyl-CoA carboxylase alpha chain [EC:6.4.1.3]
D      isotig05362|propionyl; <a href="/dbget-bin/www_bget?ko:K01966">K01966</a>  E6.4.1.3B, pccB; propionyl-CoA carboxylase beta chain [EC:6.4.1.3]
D      isotig14905|propionyl; <a href="/dbget-bin/www_bget?ko:K01966">K01966</a>  E6.4.1.3B, pccB; propionyl-CoA carboxylase beta chain [EC:6.4.1.3]
D      isotig02877|methylmalonyl; <a href="/dbget-bin/www_bget?ko:K05606">K05606</a>  E5.1.99.1; methylmalonyl-CoA epimerase [EC:5.1.99.1]
D      isotig05476|succinate-; <a href="/dbget-bin/www_bget?ko:K01899">K01899</a>  LSC1; succinyl-CoA synthetase alpha subunit [EC:6.2.1.4 6.2.1.5]
D      isotig02255|succinyl-; <a href="/dbget-bin/www_bget?ko:K01900">K01900</a>  LSC2; succinyl-CoA synthetase beta subunit [EC:6.2.1.4 6.2.1.5]
D      isotig02256|succinyl-; <a href="/dbget-bin/www_bget?ko:K01900">K01900</a>  LSC2; succinyl-CoA synthetase beta subunit [EC:6.2.1.4 6.2.1.5]
D      isotig02257|succinyl-; <a href="/dbget-bin/www_bget?ko:K01900">K01900</a>  LSC2; succinyl-CoA synthetase beta subunit [EC:6.2.1.4 6.2.1.5]
D      isotig05999|succinyl-; <a href="/dbget-bin/www_bget?ko:K01900">K01900</a>  LSC2; succinyl-CoA synthetase beta subunit [EC:6.2.1.4 6.2.1.5]
D      isotig04777|methylmalonate-semialdehyde; <a href="/dbget-bin/www_bget?ko:K00140">K00140</a>  E1.2.1.27, mmsA, iolA; methylmalonate-semialdehyde dehydrogenase [EC:1.2.1.27]
D      isotig04778|methylmalonate-semialdehyde; <a href="/dbget-bin/www_bget?ko:K00140">K00140</a>  E1.2.1.27, mmsA, iolA; methylmalonate-semialdehyde dehydrogenase [EC:1.2.1.27]
D      isotig05267|methylmalonate-semialdehyde; <a href="/dbget-bin/www_bget?ko:K00140">K00140</a>  E1.2.1.27, mmsA, iolA; methylmalonate-semialdehyde dehydrogenase [EC:1.2.1.27]
D      isotig05598|aldehyde; <a href="/dbget-bin/www_bget?ko:K00128">K00128</a>  E1.2.1.3; aldehyde dehydrogenase (NAD+) [EC:1.2.1.3]
D      isotig07562|fatty; <a href="/dbget-bin/www_bget?ko:K00128">K00128</a>  E1.2.1.3; aldehyde dehydrogenase (NAD+) [EC:1.2.1.3]
D      isotig28492|aldehyde; <a href="/dbget-bin/www_bget?ko:K00128">K00128</a>  E1.2.1.3; aldehyde dehydrogenase (NAD+) [EC:1.2.1.3]
D      isotig05346|aldehyde; <a href="/dbget-bin/www_bget?ko:K14085">K14085</a>  ALDH7A1; aldehyde dehydrogenase family 7 member A1 [EC:1.2.1.31 1.2.1.8 1.2.1.3]
D      isotig23744|aldehyde; <a href="/dbget-bin/www_bget?ko:K00149">K00149</a>  ALDH9A1; aldehyde dehydrogenase family 9 member A1 [EC:1.2.1.47 1.2.1.3]
D      isotig06805|lactate; <a href="/dbget-bin/www_bget?ko:K00016">K00016</a>  LDH, ldh; L-lactate dehydrogenase [EC:1.1.1.27]
D      isotig40373|lactate; <a href="/dbget-bin/www_bget?ko:K00016">K00016</a>  LDH, ldh; L-lactate dehydrogenase [EC:1.1.1.27]
D      isotig41649|lactate; <a href="/dbget-bin/www_bget?ko:K00016">K00016</a>  LDH, ldh; L-lactate dehydrogenase [EC:1.1.1.27]
C    00650 Butanoate metabolism [PATH:<a href="http://www.genome.jp/kegg-bin/mark_pathway_www?@ko00650/K00626/K00022/K07515/K07511/K00100/K01640/K01027/K00019/K00161/K00162">ko00650</a>]
D      isotig05407|acetyl-; <a href="/dbget-bin/www_bget?ko:K00626">K00626</a>  E2.3.1.9, atoB; acetyl-CoA C-acetyltransferase [EC:2.3.1.9]
D      isotig06578|hydroxyacyl-coenzyme; <a href="/dbget-bin/www_bget?ko:K00022">K00022</a>  HADH; 3-hydroxyacyl-CoA dehydrogenase [EC:1.1.1.35]
D      isotig05198|hydroxyacyl-coenzyme; <a href="/dbget-bin/www_bget?ko:K07515">K07515</a>  HADHA; enoyl-CoA hydratase / long-chain 3-hydroxyacyl-CoA dehydrogenase [EC:4.2.1.17 1.1.1.211]
D      isotig06827|enoyl-; <a href="/dbget-bin/www_bget?ko:K07511">K07511</a>  ECHS1; enoyl-CoA hydratase [EC:4.2.1.17]
D      isotig12424|ww; <a href="/dbget-bin/www_bget?ko:K00100">K00100</a>  E1.1.1.-;  [EC:1.1.1.-]
D      isotig05734|hydroxymethylglutaryl-; <a href="/dbget-bin/www_bget?ko:K01640">K01640</a>  E4.1.3.4, HMGCL, hmgL; hydroxymethylglutaryl-CoA lyase [EC:4.1.3.4]
D      isotig05125|3-oxoacid; <a href="/dbget-bin/www_bget?ko:K01027">K01027</a>  OXCT; 3-oxoacid CoA-transferase [EC:2.8.3.5]
D      isotig04863|3-hydroxybutyrate; <a href="/dbget-bin/www_bget?ko:K00019">K00019</a>  E1.1.1.30, bdh; 3-hydroxybutyrate dehydrogenase [EC:1.1.1.30]
D      isotig04864|3-hydroxybutyrate; <a href="/dbget-bin/www_bget?ko:K00019">K00019</a>  E1.1.1.30, bdh; 3-hydroxybutyrate dehydrogenase [EC:1.1.1.30]
D      isotig05199|pyruvate; <a href="/dbget-bin/www_bget?ko:K00161">K00161</a>  PDHA, pdhA; pyruvate dehydrogenase E1 component subunit alpha [EC:1.2.4.1]
D      isotig05436|pyruvate; <a href="/dbget-bin/www_bget?ko:K00162">K00162</a>  PDHB, pdhB; pyruvate dehydrogenase E1 component subunit beta [EC:1.2.4.1]
C    00660 C5-Branched dibasic acid metabolism [PATH:<a href="http://www.genome.jp/kegg-bin/mark_pathway_www?@ko00660">ko00660</a>]
C    00562 Inositol phosphate metabolism [PATH:<a href="http://www.genome.jp/kegg-bin/mark_pathway_www?@ko00562/K00914/K00888/K01099/K05858/K05857/K05859/K00922/K01110/K00920/K00923/K00921/K01092/K01106/K10572/K00140/K01803">ko00562</a>]
D      isotig19727|phosphoinositide-3-; <a href="/dbget-bin/www_bget?ko:K00914">K00914</a>  PIK3C3, VPS34; phosphatidylinositol 3-kinase [EC:2.7.1.137]
D      isotig24546|phosphatidylinositol; <a href="/dbget-bin/www_bget?ko:K00888">K00888</a>  PI4K; phosphatidylinositol 4-kinase [EC:2.7.1.67]
D      isotig29700|phosphatidylinositol; <a href="/dbget-bin/www_bget?ko:K00888">K00888</a>  PI4K; phosphatidylinositol 4-kinase [EC:2.7.1.67]
D      isotig30167|phosphatidylinositol; <a href="/dbget-bin/www_bget?ko:K00888">K00888</a>  PI4K; phosphatidylinositol 4-kinase [EC:2.7.1.67]
D      isotig09682|inositol; <a href="/dbget-bin/www_bget?ko:K01099">K01099</a>  E3.1.3.36; phosphatidylinositol-bisphosphatase [EC:3.1.3.36]
D      isotig14626|oculocerebrorenal; <a href="/dbget-bin/www_bget?ko:K01099">K01099</a>  E3.1.3.36; phosphatidylinositol-bisphosphatase [EC:3.1.3.36]
D      isotig19614|oculocerebrorenal; <a href="/dbget-bin/www_bget?ko:K01099">K01099</a>  E3.1.3.36; phosphatidylinositol-bisphosphatase [EC:3.1.3.36]
D      isotig27719|synaptojanin; <a href="/dbget-bin/www_bget?ko:K01099">K01099</a>  E3.1.3.36; phosphatidylinositol-bisphosphatase [EC:3.1.3.36]
D      isotig30010|oculocerebrorenal; <a href="/dbget-bin/www_bget?ko:K01099">K01099</a>  E3.1.3.36; phosphatidylinositol-bisphosphatase [EC:3.1.3.36]
D      isotig30120|oculocerebrorenal; <a href="/dbget-bin/www_bget?ko:K01099">K01099</a>  E3.1.3.36; phosphatidylinositol-bisphosphatase [EC:3.1.3.36]
D      isotig04599|phospholipase; <a href="/dbget-bin/www_bget?ko:K05858">K05858</a>  PLCB; phospholipase C, beta [EC:3.1.4.11]
D      contig16186|phospholipase; <a href="/dbget-bin/www_bget?ko:K05857">K05857</a>  PLCD; phospholipase C, delta [EC:3.1.4.11]
D      isotig09561|1-phosphatidylinositol-; <a href="/dbget-bin/www_bget?ko:K05857">K05857</a>  PLCD; phospholipase C, delta [EC:3.1.4.11]
D      isotig11547|phospholipase; <a href="/dbget-bin/www_bget?ko:K05857">K05857</a>  PLCD; phospholipase C, delta [EC:3.1.4.11]
D      isotig23515|phospholipase; <a href="/dbget-bin/www_bget?ko:K05857">K05857</a>  PLCD; phospholipase C, delta [EC:3.1.4.11]
D      isotig25314|phospholipase; <a href="/dbget-bin/www_bget?ko:K05859">K05859</a>  PLCG; phospholipase C, gamma [EC:3.1.4.11]
D      isotig08971|phosphatidylinositol-; <a href="/dbget-bin/www_bget?ko:K00922">K00922</a>  PIK3C; phosphatidylinositol-4,5-bisphosphate 3-kinase [EC:2.7.1.153]
D      isotig10778|phosphatidylinositol-; <a href="/dbget-bin/www_bget?ko:K00922">K00922</a>  PIK3C; phosphatidylinositol-4,5-bisphosphate 3-kinase [EC:2.7.1.153]
D      isotig12581|phosphoinositide-3-; <a href="/dbget-bin/www_bget?ko:K00922">K00922</a>  PIK3C; phosphatidylinositol-4,5-bisphosphate 3-kinase [EC:2.7.1.153]
D      isotig20268|catalytic; <a href="/dbget-bin/www_bget?ko:K00922">K00922</a>  PIK3C; phosphatidylinositol-4,5-bisphosphate 3-kinase [EC:2.7.1.153]
D      isotig26310|phosphoinositide-3-; <a href="/dbget-bin/www_bget?ko:K00922">K00922</a>  PIK3C; phosphatidylinositol-4,5-bisphosphate 3-kinase [EC:2.7.1.153]
D      isotig31415|phosphoinositide-3-; <a href="/dbget-bin/www_bget?ko:K00922">K00922</a>  PIK3C; phosphatidylinositol-4,5-bisphosphate 3-kinase [EC:2.7.1.153]
D      isotig10185|phosphatase; <a href="/dbget-bin/www_bget?ko:K01110">K01110</a>  E3.1.3.67, PTEN; phosphatidylinositol-3,4,5-trisphosphate 3-phosphatase [EC:3.1.3.67]
D      isotig06561|phosphatidylinositol-5-phosphate; <a href="/dbget-bin/www_bget?ko:K00920">K00920</a>  E2.7.1.149, PIP4K; 1-phosphatidylinositol-5-phosphate 4-kinase [EC:2.7.1.149]
D      isotig18076|phosphoinositide-3-; <a href="/dbget-bin/www_bget?ko:K00923">K00923</a>  PIK3C2; phosphatidylinositol-4-phosphate 3-kinase [EC:2.7.1.154]
D      isotig20109|phosphoinositide-3-; <a href="/dbget-bin/www_bget?ko:K00923">K00923</a>  PIK3C2; phosphatidylinositol-4-phosphate 3-kinase [EC:2.7.1.154]
D      isotig20122|phosphoinositide-3-; <a href="/dbget-bin/www_bget?ko:K00923">K00923</a>  PIK3C2; phosphatidylinositol-4-phosphate 3-kinase [EC:2.7.1.154]
D      isotig12061|phosphatidylinositol-3-phosphate; <a href="/dbget-bin/www_bget?ko:K00921">K00921</a>  PIKFYVE, FAB1; 1-phosphatidylinositol-3-phosphate 5-kinase [EC:2.7.1.150]
D      isotig02873|inositol; <a href="/dbget-bin/www_bget?ko:K01092">K01092</a>  E3.1.3.25, IMPA, suhB; myo-inositol-1(or 4)-monophosphatase [EC:3.1.3.25]
D      isotig02874|inositol; <a href="/dbget-bin/www_bget?ko:K01092">K01092</a>  E3.1.3.25, IMPA, suhB; myo-inositol-1(or 4)-monophosphatase [EC:3.1.3.25]
D      isotig06726|inositol; <a href="/dbget-bin/www_bget?ko:K01092">K01092</a>  E3.1.3.25, IMPA, suhB; myo-inositol-1(or 4)-monophosphatase [EC:3.1.3.25]
D      isotig09695|inositol; <a href="/dbget-bin/www_bget?ko:K01092">K01092</a>  E3.1.3.25, IMPA, suhB; myo-inositol-1(or 4)-monophosphatase [EC:3.1.3.25]
D      isotig10252|inositol; <a href="/dbget-bin/www_bget?ko:K01092">K01092</a>  E3.1.3.25, IMPA, suhB; myo-inositol-1(or 4)-monophosphatase [EC:3.1.3.25]
D      isotig03659|inositol; <a href="/dbget-bin/www_bget?ko:K01106">K01106</a>  E3.1.3.56; inositol-1,4,5-trisphosphate 5-phosphatase [EC:3.1.3.56]
D      isotig09801|inositol; <a href="/dbget-bin/www_bget?ko:K01106">K01106</a>  E3.1.3.56; inositol-1,4,5-trisphosphate 5-phosphatase [EC:3.1.3.56]
D      isotig16132|inositol; <a href="/dbget-bin/www_bget?ko:K01106">K01106</a>  E3.1.3.56; inositol-1,4,5-trisphosphate 5-phosphatase [EC:3.1.3.56]
D      isotig18897|inositol; <a href="/dbget-bin/www_bget?ko:K01106">K01106</a>  E3.1.3.56; inositol-1,4,5-trisphosphate 5-phosphatase [EC:3.1.3.56]
D      isotig24613|inositol; <a href="/dbget-bin/www_bget?ko:K01106">K01106</a>  E3.1.3.56; inositol-1,4,5-trisphosphate 5-phosphatase [EC:3.1.3.56]
D      isotig24724|inositol; <a href="/dbget-bin/www_bget?ko:K10572">K10572</a>  IPPK; inositol-pentakisphosphate 2-kinase [EC:2.7.1.158]
D      isotig04777|methylmalonate-semialdehyde; <a href="/dbget-bin/www_bget?ko:K00140">K00140</a>  E1.2.1.27, mmsA, iolA; methylmalonate-semialdehyde dehydrogenase [EC:1.2.1.27]
D      isotig04778|methylmalonate-semialdehyde; <a href="/dbget-bin/www_bget?ko:K00140">K00140</a>  E1.2.1.27, mmsA, iolA; methylmalonate-semialdehyde dehydrogenase [EC:1.2.1.27]
D      isotig05267|methylmalonate-semialdehyde; <a href="/dbget-bin/www_bget?ko:K00140">K00140</a>  E1.2.1.27, mmsA, iolA; methylmalonate-semialdehyde dehydrogenase [EC:1.2.1.27]
D      isotig25615|triose; <a href="/dbget-bin/www_bget?ko:K01803">K01803</a>  TPI, tpiA; triosephosphate isomerase (TIM) [EC:5.3.1.1]
D      isotig25683|triosephosphate; <a href="/dbget-bin/www_bget?ko:K01803">K01803</a>  TPI, tpiA; triosephosphate isomerase (TIM) [EC:5.3.1.1]
D      isotig26501|triosephosphate; <a href="/dbget-bin/www_bget?ko:K01803">K01803</a>  TPI, tpiA; triosephosphate isomerase (TIM) [EC:5.3.1.1]
D      isotig34254|triose; <a href="/dbget-bin/www_bget?ko:K01803">K01803</a>  TPI, tpiA; triosephosphate isomerase (TIM) [EC:5.3.1.1]
B
B  <b>Energy Metabolism</b>
C    00190 Oxidative phosphorylation [PATH:<a href="http://www.genome.jp/kegg-bin/mark_pathway_www?@ko00190/K03878/K03879/K03881/K03883/K03934/K03935/K03936/K03937/K03938/K03939/K03940/K03941/K03942/K03943/K03944/K03945/K03946/K03947/K03948/K03949/K03950/K03951/K03952/K03953/K03954/K03955/K03956/K11352/K11353/K03957/K03958/K03959/K03960/K03961/K03962/K03963/K03964/K03965/K03966/K11351/K03967/K03968/K00236/K00237/K00234/K00235/K00411/K00412/K00413/K00414/K00415/K00416/K00417/K00418/K00419/K00420/K02262/K02256/K02261/K02263/K02264/K02265/K02266/K02267/K02268/K02270/K02271/K02272/K02273/K02259/K02260/K02135/K02134/K02133/K02136/K02132/K02137/K02128/K02126/K02127/K02129/K02131/K02130/K02138/K02140/K02151/K02148/K02147/K02150/K02155/K03661/K02154/K02149/K02153/K02144/K03662/K01507/K11725">ko00190</a>]
D      contig07464|nadh; <a href="/dbget-bin/www_bget?ko:K03878">K03878</a>  ND1; NADH dehydrogenase I subunit 1 [EC:1.6.5.3]
D      isotig06454|nadh; <a href="/dbget-bin/www_bget?ko:K03879">K03879</a>  ND2; NADH dehydrogenase I subunit 2 [EC:1.6.5.3]
D      contig10507|nadh; <a href="/dbget-bin/www_bget?ko:K03881">K03881</a>  ND4; NADH dehydrogenase I subunit 4 [EC:1.6.5.3]
D      isotig01043|nadh; <a href="/dbget-bin/www_bget?ko:K03883">K03883</a>  ND5; NADH dehydrogenase I subunit 5 [EC:1.6.5.3]
D      isotig01044|nadh; <a href="/dbget-bin/www_bget?ko:K03883">K03883</a>  ND5; NADH dehydrogenase I subunit 5 [EC:1.6.5.3]
D      isotig05276|mitochondrial; <a href="/dbget-bin/www_bget?ko:K03934">K03934</a>  NDUFS1; NADH dehydrogenase (ubiquinone) Fe-S protein 1 [EC:1.6.5.3 1.6.99.3]
D      isotig11190|mitochondrial; <a href="/dbget-bin/www_bget?ko:K03934">K03934</a>  NDUFS1; NADH dehydrogenase (ubiquinone) Fe-S protein 1 [EC:1.6.5.3 1.6.99.3]
D      isotig05856|nadh; <a href="/dbget-bin/www_bget?ko:K03935">K03935</a>  NDUFS2; NADH dehydrogenase (ubiquinone) Fe-S protein 2 [EC:1.6.5.3 1.6.99.3]
D      isotig03905|nadh; <a href="/dbget-bin/www_bget?ko:K03936">K03936</a>  NDUFS3; NADH dehydrogenase (ubiquinone) Fe-S protein 3 [EC:1.6.5.3 1.6.99.3]
D      contig15137|nadh; <a href="/dbget-bin/www_bget?ko:K03937">K03937</a>  NDUFS4; NADH dehydrogenase (ubiquinone) Fe-S protein 4 [EC:1.6.5.3 1.6.99.3]
D      isotig02860|nadh; <a href="/dbget-bin/www_bget?ko:K03938">K03938</a>  NDUFS5; NADH dehydrogenase (ubiquinone) Fe-S protein 5 [EC:1.6.5.3 1.6.99.3]
D      isotig02861|nadh; <a href="/dbget-bin/www_bget?ko:K03938">K03938</a>  NDUFS5; NADH dehydrogenase (ubiquinone) Fe-S protein 5 [EC:1.6.5.3 1.6.99.3]
D      isotig05041|nadh; <a href="/dbget-bin/www_bget?ko:K03939">K03939</a>  NDUFS6; NADH dehydrogenase (ubiquinone) Fe-S protein 6 [EC:1.6.5.3 1.6.99.3]
D      isotig05042|nadh; <a href="/dbget-bin/www_bget?ko:K03939">K03939</a>  NDUFS6; NADH dehydrogenase (ubiquinone) Fe-S protein 6 [EC:1.6.5.3 1.6.99.3]
D      isotig06926|nadh; <a href="/dbget-bin/www_bget?ko:K03940">K03940</a>  NDUFS7; NADH dehydrogenase (ubiquinone) Fe-S protein 7 [EC:1.6.5.3 1.6.99.3]
D      isotig06258|nadh; <a href="/dbget-bin/www_bget?ko:K03941">K03941</a>  NDUFS8; NADH dehydrogenase (ubiquinone) Fe-S protein 8 [EC:1.6.5.3 1.6.99.3]
D      isotig05756|mitochondrial; <a href="/dbget-bin/www_bget?ko:K03942">K03942</a>  NDUFV1; NADH dehydrogenase (ubiquinone) flavoprotein 1 [EC:1.6.5.3 1.6.99.3]
D      isotig08050|nadh; <a href="/dbget-bin/www_bget?ko:K03943">K03943</a>  NDUFV2; NADH dehydrogenase (ubiquinone) flavoprotein 2 [EC:1.6.5.3 1.6.99.3]
D      isotig02427|nadh; <a href="/dbget-bin/www_bget?ko:K03944">K03944</a>  NDUFV3; NADH dehydrogenase (ubiquinone) flavoprotein 3 [EC:1.6.5.3 1.6.99.3]
D      isotig02428|nadh; <a href="/dbget-bin/www_bget?ko:K03944">K03944</a>  NDUFV3; NADH dehydrogenase (ubiquinone) flavoprotein 3 [EC:1.6.5.3 1.6.99.3]
D      isotig02429|nadh; <a href="/dbget-bin/www_bget?ko:K03944">K03944</a>  NDUFV3; NADH dehydrogenase (ubiquinone) flavoprotein 3 [EC:1.6.5.3 1.6.99.3]
D      isotig02430|nadh; <a href="/dbget-bin/www_bget?ko:K03944">K03944</a>  NDUFV3; NADH dehydrogenase (ubiquinone) flavoprotein 3 [EC:1.6.5.3 1.6.99.3]
D      isotig04337|nadh; <a href="/dbget-bin/www_bget?ko:K03945">K03945</a>  NDUFA1; NADH dehydrogenase (ubiquinone) 1 alpha subcomplex 1 [EC:1.6.5.3 1.6.99.3]
D      isotig05037|nadh; <a href="/dbget-bin/www_bget?ko:K03946">K03946</a>  NDUFA2; NADH dehydrogenase (ubiquinone) 1 alpha subcomplex 2 [EC:1.6.5.3 1.6.99.3]
D      isotig05038|nadh; <a href="/dbget-bin/www_bget?ko:K03946">K03946</a>  NDUFA2; NADH dehydrogenase (ubiquinone) 1 alpha subcomplex 2 [EC:1.6.5.3 1.6.99.3]
D      isotig17738|nadh; <a href="/dbget-bin/www_bget?ko:K03947">K03947</a>  NDUFA3; NADH dehydrogenase (ubiquinone) 1 alpha subcomplex 3 [EC:1.6.5.3 1.6.99.3]
D      isotig02358|nadh; <a href="/dbget-bin/www_bget?ko:K03948">K03948</a>  NDUFA4; NADH dehydrogenase (ubiquinone) 1 alpha subcomplex 4 [EC:1.6.5.3 1.6.99.3]
D      isotig06695|nadh; <a href="/dbget-bin/www_bget?ko:K03948">K03948</a>  NDUFA4; NADH dehydrogenase (ubiquinone) 1 alpha subcomplex 4 [EC:1.6.5.3 1.6.99.3]
D      isotig10154|nadh; <a href="/dbget-bin/www_bget?ko:K03948">K03948</a>  NDUFA4; NADH dehydrogenase (ubiquinone) 1 alpha subcomplex 4 [EC:1.6.5.3 1.6.99.3]
D      isotig04991|nadh; <a href="/dbget-bin/www_bget?ko:K03949">K03949</a>  NDUFA5; NADH dehydrogenase (ubiquinone) 1 alpha subcomplex 5 [EC:1.6.5.3 1.6.99.3]
D      isotig04992|nadh; <a href="/dbget-bin/www_bget?ko:K03949">K03949</a>  NDUFA5; NADH dehydrogenase (ubiquinone) 1 alpha subcomplex 5 [EC:1.6.5.3 1.6.99.3]
D      isotig05088|nadh; <a href="/dbget-bin/www_bget?ko:K03950">K03950</a>  NDUFA6; NADH dehydrogenase (ubiquinone) 1 alpha subcomplex 6 [EC:1.6.5.3 1.6.99.3]
D      isotig05010|nadh; <a href="/dbget-bin/www_bget?ko:K03951">K03951</a>  NDUFA7; NADH dehydrogenase (ubiquinone) 1 alpha subcomplex 7 [EC:1.6.5.3 1.6.99.3]
D      isotig05011|nadh; <a href="/dbget-bin/www_bget?ko:K03951">K03951</a>  NDUFA7; NADH dehydrogenase (ubiquinone) 1 alpha subcomplex 7 [EC:1.6.5.3 1.6.99.3]
D      isotig07509|nadh; <a href="/dbget-bin/www_bget?ko:K03952">K03952</a>  NDUFA8; NADH dehydrogenase (ubiquinone) 1 alpha subcomplex 8 [EC:1.6.5.3 1.6.99.3]
D      isotig04987|nadh; <a href="/dbget-bin/www_bget?ko:K03953">K03953</a>  NDUFA9; NADH dehydrogenase (ubiquinone) 1 alpha subcomplex 9 [EC:1.6.5.3 1.6.99.3]
D      isotig30951|nadh; <a href="/dbget-bin/www_bget?ko:K03953">K03953</a>  NDUFA9; NADH dehydrogenase (ubiquinone) 1 alpha subcomplex 9 [EC:1.6.5.3 1.6.99.3]
D      isotig06361|nadh; <a href="/dbget-bin/www_bget?ko:K03954">K03954</a>  NDUFA10; NADH dehydrogenase (ubiquinone) 1 alpha subcomplex 10 [EC:1.6.5.3 1.6.99.3]
D      isotig11878|acyl; <a href="/dbget-bin/www_bget?ko:K03955">K03955</a>  NDUFAB1; NADH dehydrogenase (ubiquinone) 1 alpha/beta subcomplex 1 [EC:1.6.5.3 1.6.99.3]
D      isotig02004|nadh; <a href="/dbget-bin/www_bget?ko:K03956">K03956</a>  NDUFA11; NADH dehydrogenase (ubiquinone) 1 alpha subcomplex 11 [EC:1.6.5.3]
D      isotig13365|nadh; <a href="/dbget-bin/www_bget?ko:K11352">K11352</a>  NDUFA12; NADH dehydrogenase (ubiquinone) 1 alpha subcomplex 12 [EC:1.6.5.3 1.6.99.3]
D      isotig12289|nadh; <a href="/dbget-bin/www_bget?ko:K11353">K11353</a>  NDUFA13; NADH dehydrogenase (ubiquinone) 1 alpha subcomplex 13 [EC:1.6.5.3 1.6.99.3]
D      isotig18759|nadh; <a href="/dbget-bin/www_bget?ko:K03957">K03957</a>  NDUFB1; NADH dehydrogenase (ubiquinone) 1 beta subcomplex 1 [EC:1.6.5.3 1.6.99.3]
D      isotig12787|nadh; <a href="/dbget-bin/www_bget?ko:K03958">K03958</a>  NDUFB2; NADH dehydrogenase (ubiquinone) 1 beta subcomplex 2 [EC:1.6.5.3 1.6.99.3]
D      isotig16934|nadh; <a href="/dbget-bin/www_bget?ko:K03959">K03959</a>  NDUFB3; NADH dehydrogenase (ubiquinone) 1 beta subcomplex 3 [EC:1.6.5.3 1.6.99.3]
D      isotig14410|nadh; <a href="/dbget-bin/www_bget?ko:K03960">K03960</a>  NDUFB4; NADH dehydrogenase (ubiquinone) 1 beta subcomplex 4 [EC:1.6.5.3 1.6.99.3]
D      isotig04924|nadh; <a href="/dbget-bin/www_bget?ko:K03961">K03961</a>  NDUFB5; NADH dehydrogenase (ubiquinone) 1 beta subcomplex 5 [EC:1.6.5.3 1.6.99.3]
D      isotig04925|nadh; <a href="/dbget-bin/www_bget?ko:K03961">K03961</a>  NDUFB5; NADH dehydrogenase (ubiquinone) 1 beta subcomplex 5 [EC:1.6.5.3 1.6.99.3]
D      isotig23901|nadh; <a href="/dbget-bin/www_bget?ko:K03961">K03961</a>  NDUFB5; NADH dehydrogenase (ubiquinone) 1 beta subcomplex 5 [EC:1.6.5.3 1.6.99.3]
D      isotig04981|nadh; <a href="/dbget-bin/www_bget?ko:K03962">K03962</a>  NDUFB6; NADH dehydrogenase (ubiquinone) 1 beta subcomplex 6 [EC:1.6.5.3 1.6.99.3]
D      isotig04982|nadh; <a href="/dbget-bin/www_bget?ko:K03962">K03962</a>  NDUFB6; NADH dehydrogenase (ubiquinone) 1 beta subcomplex 6 [EC:1.6.5.3 1.6.99.3]
D      isotig11308|nadh; <a href="/dbget-bin/www_bget?ko:K03963">K03963</a>  NDUFB7; NADH dehydrogenase (ubiquinone) 1 beta subcomplex 7 [EC:1.6.5.3 1.6.99.3]
D      isotig10456|nadh; <a href="/dbget-bin/www_bget?ko:K03964">K03964</a>  NDUFB8; NADH dehydrogenase (ubiquinone) 1 beta subcomplex 8 [EC:1.6.5.3 1.6.99.3]
D      isotig08748|nadh; <a href="/dbget-bin/www_bget?ko:K03965">K03965</a>  NDUFB9; NADH dehydrogenase (ubiquinone) 1 beta subcomplex 9 [EC:1.6.5.3 1.6.99.3]
D      isotig10474|nadh; <a href="/dbget-bin/www_bget?ko:K03966">K03966</a>  NDUFB10; NADH dehydrogenase (ubiquinone) 1 beta subcomplex 10 [EC:1.6.5.3 1.6.99.3]
D      isotig02558|nadh; <a href="/dbget-bin/www_bget?ko:K11351">K11351</a>  NDUFB11; NADH dehydrogenase (ubiquinone) 1 beta subcomplex 11 [EC:1.6.5.3 1.6.99.3]
D      isotig16926|nadh; <a href="/dbget-bin/www_bget?ko:K03967">K03967</a>  NDUFC1; NADH dehydrogenase (ubiquinone) 1 subcomplex unknown 1 [EC:1.6.5.3 1.6.99.3]
D      isotig02807|nadh; <a href="/dbget-bin/www_bget?ko:K03968">K03968</a>  NDUFC2; NADH dehydrogenase (ubiquinone) 1 subcomplex unknown 2 [EC:1.6.5.3 1.6.99.3]
D      isotig02808|nadh; <a href="/dbget-bin/www_bget?ko:K03968">K03968</a>  NDUFC2; NADH dehydrogenase (ubiquinone) 1 subcomplex unknown 2 [EC:1.6.5.3 1.6.99.3]
D      isotig09930|succinate; <a href="/dbget-bin/www_bget?ko:K00236">K00236</a>  SDHC, SDH3; succinate dehydrogenase (ubiquinone) cytochrome b subunit [EC:1.3.5.1]
D      isotig05495|succinate; <a href="/dbget-bin/www_bget?ko:K00237">K00237</a>  SDHD, SDH4; succinate dehydrogenase (ubiquinone) membrane anchor subunit [EC:1.3.5.1]
D      isotig05398|succinate; <a href="/dbget-bin/www_bget?ko:K00234">K00234</a>  SDHA, SDH1; succinate dehydrogenase (ubiquinone) flavoprotein subunit [EC:1.3.5.1]
D      isotig09554|succinate; <a href="/dbget-bin/www_bget?ko:K00234">K00234</a>  SDHA, SDH1; succinate dehydrogenase (ubiquinone) flavoprotein subunit [EC:1.3.5.1]
D      isotig26056|succinate; <a href="/dbget-bin/www_bget?ko:K00234">K00234</a>  SDHA, SDH1; succinate dehydrogenase (ubiquinone) flavoprotein subunit [EC:1.3.5.1]
D      isotig04793|succinate; <a href="/dbget-bin/www_bget?ko:K00235">K00235</a>  SDHB, SDH2; succinate dehydrogenase (ubiquinone) iron-sulfur protein [EC:1.3.5.1]
D      isotig04794|succinate; <a href="/dbget-bin/www_bget?ko:K00235">K00235</a>  SDHB, SDH2; succinate dehydrogenase (ubiquinone) iron-sulfur protein [EC:1.3.5.1]
D      isotig06245|succinate; <a href="/dbget-bin/www_bget?ko:K00235">K00235</a>  SDHB, SDH2; succinate dehydrogenase (ubiquinone) iron-sulfur protein [EC:1.3.5.1]
D      isotig02757|ubiquinol-cytochrome; <a href="/dbget-bin/www_bget?ko:K00411">K00411</a>  RIP1, UQCRFS1, petA; ubiquinol-cytochrome c reductase iron-sulfur subunit [EC:1.10.2.2]
D      isotig02758|cytochrome; <a href="/dbget-bin/www_bget?ko:K00411">K00411</a>  RIP1, UQCRFS1, petA; ubiquinol-cytochrome c reductase iron-sulfur subunit [EC:1.10.2.2]
D      isotig07668|cytochrome; <a href="/dbget-bin/www_bget?ko:K00411">K00411</a>  RIP1, UQCRFS1, petA; ubiquinol-cytochrome c reductase iron-sulfur subunit [EC:1.10.2.2]
D      isotig03993|cytochrome; <a href="/dbget-bin/www_bget?ko:K00412">K00412</a>  CYTB, petB; ubiquinol-cytochrome c reductase cytochrome b subunit [EC:1.10.2.2]
D      isotig03994|cytochrome; <a href="/dbget-bin/www_bget?ko:K00412">K00412</a>  CYTB, petB; ubiquinol-cytochrome c reductase cytochrome b subunit [EC:1.10.2.2]
D      isotig29691|cytochrome; <a href="/dbget-bin/www_bget?ko:K00412">K00412</a>  CYTB, petB; ubiquinol-cytochrome c reductase cytochrome b subunit [EC:1.10.2.2]
D      isotig05777|cytochrome; <a href="/dbget-bin/www_bget?ko:K00413">K00413</a>  CYT1, CYC1, petC; ubiquinol-cytochrome c reductase cytochrome c1 subunit [EC:1.10.2.2]
D      isotig05559|ubiquinol-cytochrome; <a href="/dbget-bin/www_bget?ko:K00414">K00414</a>  QCR1, UQCRC1; ubiquinol-cytochrome c reductase core subunit 1 [EC:1.10.2.2]
D      isotig02689|ubiquinol-cytochrome; <a href="/dbget-bin/www_bget?ko:K00415">K00415</a>  QCR2, UQCRC2; ubiquinol-cytochrome c reductase core subunit 2 [EC:1.10.2.2]
D      isotig02690|ubiquinol-cytochrome; <a href="/dbget-bin/www_bget?ko:K00415">K00415</a>  QCR2, UQCRC2; ubiquinol-cytochrome c reductase core subunit 2 [EC:1.10.2.2]
D      isotig09011|ubiquinol-cytochrome; <a href="/dbget-bin/www_bget?ko:K00415">K00415</a>  QCR2, UQCRC2; ubiquinol-cytochrome c reductase core subunit 2 [EC:1.10.2.2]
D      isotig32690|ubiquinol-cytochrome; <a href="/dbget-bin/www_bget?ko:K00415">K00415</a>  QCR2, UQCRC2; ubiquinol-cytochrome c reductase core subunit 2 [EC:1.10.2.2]
D      isotig01119|cytochrome; <a href="/dbget-bin/www_bget?ko:K00416">K00416</a>  QCR6, UQCRH; ubiquinol-cytochrome c reductase subunit 6 [EC:1.10.2.2]
D      isotig01120|cytochrome; <a href="/dbget-bin/www_bget?ko:K00416">K00416</a>  QCR6, UQCRH; ubiquinol-cytochrome c reductase subunit 6 [EC:1.10.2.2]
D      isotig11966|ubiquinol-cytochrome; <a href="/dbget-bin/www_bget?ko:K00416">K00416</a>  QCR6, UQCRH; ubiquinol-cytochrome c reductase subunit 6 [EC:1.10.2.2]
D      isotig13584|cytochrome; <a href="/dbget-bin/www_bget?ko:K00417">K00417</a>  QCR7, UQCRB; ubiquinol-cytochrome c reductase subunit 7 [EC:1.10.2.2]
D      isotig01393|cytochrome; <a href="/dbget-bin/www_bget?ko:K00418">K00418</a>  QCR8, UQCRQ; ubiquinol-cytochrome c reductase subunit 8 [EC:1.10.2.2]
D      isotig13474|riken; <a href="/dbget-bin/www_bget?ko:K00419">K00419</a>  QCR9, UCRC; ubiquinol-cytochrome c reductase subunit 9 [EC:1.10.2.2]
D      isotig10545|cytochrome; <a href="/dbget-bin/www_bget?ko:K00420">K00420</a>  QCR10, UQCR; ubiquinol-cytochrome c reductase subunit 10 [EC:1.10.2.2]
D      isotig15047|cytochrome; <a href="/dbget-bin/www_bget?ko:K00420">K00420</a>  QCR10, UQCR; ubiquinol-cytochrome c reductase subunit 10 [EC:1.10.2.2]
D      contig10506|cytochrome; <a href="/dbget-bin/www_bget?ko:K02262">K02262</a>  COX3; cytochrome c oxidase subunit III [EC:1.9.3.1]
D      isotig24030|cytochrome; <a href="/dbget-bin/www_bget?ko:K02262">K02262</a>  COX3; cytochrome c oxidase subunit III [EC:1.9.3.1]
D      isotig26706|cytochrome; <a href="/dbget-bin/www_bget?ko:K02262">K02262</a>  COX3; cytochrome c oxidase subunit III [EC:1.9.3.1]
D      isotig01355|cytochrome; <a href="/dbget-bin/www_bget?ko:K02256">K02256</a>  COX1; cytochrome c oxidase subunit I [EC:1.9.3.1]
D      isotig01528|cytochrome; <a href="/dbget-bin/www_bget?ko:K02256">K02256</a>  COX1; cytochrome c oxidase subunit I [EC:1.9.3.1]
D      contig10932|cytochrome; <a href="/dbget-bin/www_bget?ko:K02256">K02256</a>  COX1; cytochrome c oxidase subunit I [EC:1.9.3.1]
D      isotig08505|cytochrome; <a href="/dbget-bin/www_bget?ko:K02256">K02256</a>  COX1; cytochrome c oxidase subunit I [EC:1.9.3.1]
D      isotig14492|cytochrome; <a href="/dbget-bin/www_bget?ko:K02256">K02256</a>  COX1; cytochrome c oxidase subunit I [EC:1.9.3.1]
D      isotig19694|cytochrome; <a href="/dbget-bin/www_bget?ko:K02256">K02256</a>  COX1; cytochrome c oxidase subunit I [EC:1.9.3.1]
D      isotig33115|cytochrome; <a href="/dbget-bin/www_bget?ko:K02256">K02256</a>  COX1; cytochrome c oxidase subunit I [EC:1.9.3.1]
D      isotig04970|cytochrome; <a href="/dbget-bin/www_bget?ko:K02261">K02261</a>  COX2; cytochrome c oxidase subunit II [EC:1.9.3.1]
D      isotig04971|cytochrome; <a href="/dbget-bin/www_bget?ko:K02261">K02261</a>  COX2; cytochrome c oxidase subunit II [EC:1.9.3.1]
D      isotig31371|cytochrome; <a href="/dbget-bin/www_bget?ko:K02261">K02261</a>  COX2; cytochrome c oxidase subunit II [EC:1.9.3.1]
D      isotig01730|cytochrome; <a href="/dbget-bin/www_bget?ko:K02263">K02263</a>  COX4; cytochrome c oxidase subunit IV [EC:1.9.3.1]
D      isotig01731|cytochrome; <a href="/dbget-bin/www_bget?ko:K02263">K02263</a>  COX4; cytochrome c oxidase subunit IV [EC:1.9.3.1]
D      isotig01732|cytochrome; <a href="/dbget-bin/www_bget?ko:K02263">K02263</a>  COX4; cytochrome c oxidase subunit IV [EC:1.9.3.1]
D      isotig01733|cytochrome; <a href="/dbget-bin/www_bget?ko:K02263">K02263</a>  COX4; cytochrome c oxidase subunit IV [EC:1.9.3.1]
D      isotig09342|cytochrome; <a href="/dbget-bin/www_bget?ko:K02263">K02263</a>  COX4; cytochrome c oxidase subunit IV [EC:1.9.3.1]
D      isotig02866|cytochrome; <a href="/dbget-bin/www_bget?ko:K02264">K02264</a>  COX5A; cytochrome c oxidase subunit Va [EC:1.9.3.1]
D      isotig04979|cytochrome; <a href="/dbget-bin/www_bget?ko:K02264">K02264</a>  COX5A; cytochrome c oxidase subunit Va [EC:1.9.3.1]
D      isotig04980|cytochrome; <a href="/dbget-bin/www_bget?ko:K02264">K02264</a>  COX5A; cytochrome c oxidase subunit Va [EC:1.9.3.1]
D      isotig02053|cytochrome; <a href="/dbget-bin/www_bget?ko:K02265">K02265</a>  COX5B; cytochrome c oxidase subunit Vb [EC:1.9.3.1]
D      isotig02054|cytochrome; <a href="/dbget-bin/www_bget?ko:K02265">K02265</a>  COX5B; cytochrome c oxidase subunit Vb [EC:1.9.3.1]
D      isotig01400|cytochrome; <a href="/dbget-bin/www_bget?ko:K02266">K02266</a>  COX6A; cytochrome c oxidase subunit VIa [EC:1.9.3.1]
D      isotig01401|cytochrome; <a href="/dbget-bin/www_bget?ko:K02266">K02266</a>  COX6A; cytochrome c oxidase subunit VIa [EC:1.9.3.1]
D      isotig12224|cytochrome; <a href="/dbget-bin/www_bget?ko:K02266">K02266</a>  COX6A; cytochrome c oxidase subunit VIa [EC:1.9.3.1]
D      isotig11687|cytochrome; <a href="/dbget-bin/www_bget?ko:K02267">K02267</a>  COX6B; cytochrome c oxidase subunit VIb [EC:1.9.3.1]
D      isotig12725|cytochrome; <a href="/dbget-bin/www_bget?ko:K02267">K02267</a>  COX6B; cytochrome c oxidase subunit VIb [EC:1.9.3.1]
D      isotig17858|cytochrome; <a href="/dbget-bin/www_bget?ko:K02267">K02267</a>  COX6B; cytochrome c oxidase subunit VIb [EC:1.9.3.1]
D      isotig02353|cytochrome; <a href="/dbget-bin/www_bget?ko:K02268">K02268</a>  COX6C; cytochrome c oxidase subunit VIc [EC:1.9.3.1]
D      isotig02354|cytochrome; <a href="/dbget-bin/www_bget?ko:K02268">K02268</a>  COX6C; cytochrome c oxidase subunit VIc [EC:1.9.3.1]
D      isotig02580|cytochrome; <a href="/dbget-bin/www_bget?ko:K02270">K02270</a>  COX7A; cytochrome c oxidase subunit VIIa [EC:1.9.3.1]
D      isotig02581|cytochrome; <a href="/dbget-bin/www_bget?ko:K02270">K02270</a>  COX7A; cytochrome c oxidase subunit VIIa [EC:1.9.3.1]
D      isotig02609|cytochrome; <a href="/dbget-bin/www_bget?ko:K02270">K02270</a>  COX7A; cytochrome c oxidase subunit VIIa [EC:1.9.3.1]
D      isotig02610|cytochrome; <a href="/dbget-bin/www_bget?ko:K02270">K02270</a>  COX7A; cytochrome c oxidase subunit VIIa [EC:1.9.3.1]
D      isotig10570|cytochrome; <a href="/dbget-bin/www_bget?ko:K02270">K02270</a>  COX7A; cytochrome c oxidase subunit VIIa [EC:1.9.3.1]
D      isotig13080|cytochrome; <a href="/dbget-bin/www_bget?ko:K02270">K02270</a>  COX7A; cytochrome c oxidase subunit VIIa [EC:1.9.3.1]
D      isotig23303|cytochrome; <a href="/dbget-bin/www_bget?ko:K02270">K02270</a>  COX7A; cytochrome c oxidase subunit VIIa [EC:1.9.3.1]
D      isotig16384|cytochrome; <a href="/dbget-bin/www_bget?ko:K02271">K02271</a>  COX7B; cytochrome c oxidase subunit VIIb [EC:1.9.3.1]
D      isotig19092|cytochrome; <a href="/dbget-bin/www_bget?ko:K02272">K02272</a>  COX7C; cytochrome c oxidase subunit VIIc [EC:1.9.3.1]
D      isotig04966|cytochrome; <a href="/dbget-bin/www_bget?ko:K02273">K02273</a>  COX8; cytochrome c oxidase subunit VIII [EC:1.9.3.1]
D      isotig04967|cytochrome; <a href="/dbget-bin/www_bget?ko:K02273">K02273</a>  COX8; cytochrome c oxidase subunit VIII [EC:1.9.3.1]
D      isotig10662|cox15; <a href="/dbget-bin/www_bget?ko:K02259">K02259</a>  COX15; cytochrome c oxidase subunit XV assembly protein
D      isotig04152|cytochrome; <a href="/dbget-bin/www_bget?ko:K02260">K02260</a>  COX17; cytochrome c oxidase subunit XVII assembly protein
D      isotig04153|cytochrome; <a href="/dbget-bin/www_bget?ko:K02260">K02260</a>  COX17; cytochrome c oxidase subunit XVII assembly protein
D      isotig19117|atp; <a href="/dbget-bin/www_bget?ko:K02135">K02135</a>  ATPeF1E, ATP5E; F-type H+-transporting ATPase subunit epsilon [EC:3.6.3.14]
D      isotig03637|atp; <a href="/dbget-bin/www_bget?ko:K02134">K02134</a>  ATPeF1D, ATP5D; F-type H+-transporting ATPase subunit delta [EC:3.6.3.14]
D      isotig03638|atp; <a href="/dbget-bin/www_bget?ko:K02134">K02134</a>  ATPeF1D, ATP5D; F-type H+-transporting ATPase subunit delta [EC:3.6.3.14]
D      isotig05528|atp; <a href="/dbget-bin/www_bget?ko:K02133">K02133</a>  ATPeF1B, ATP5B; F-type H+-transporting ATPase subunit beta [EC:3.6.3.14]
D      isotig06354|atp; <a href="/dbget-bin/www_bget?ko:K02133">K02133</a>  ATPeF1B, ATP5B; F-type H+-transporting ATPase subunit beta [EC:3.6.3.14]
D      isotig29759|atp; <a href="/dbget-bin/www_bget?ko:K02133">K02133</a>  ATPeF1B, ATP5B; F-type H+-transporting ATPase subunit beta [EC:3.6.3.14]
D      isotig02485|mitochondrial; <a href="/dbget-bin/www_bget?ko:K02136">K02136</a>  ATPeF1G, ATP5C1; F-type H+-transporting ATPase subunit gamma [EC:3.6.3.14]
D      isotig02486|mitochondrial; <a href="/dbget-bin/www_bget?ko:K02136">K02136</a>  ATPeF1G, ATP5C1; F-type H+-transporting ATPase subunit gamma [EC:3.6.3.14]
D      isotig02487|mitochondrial; <a href="/dbget-bin/www_bget?ko:K02136">K02136</a>  ATPeF1G, ATP5C1; F-type H+-transporting ATPase subunit gamma [EC:3.6.3.14]
D      isotig27397|atp; <a href="/dbget-bin/www_bget?ko:K02136">K02136</a>  ATPeF1G, ATP5C1; F-type H+-transporting ATPase subunit gamma [EC:3.6.3.14]
D      isotig28562|atp; <a href="/dbget-bin/www_bget?ko:K02136">K02136</a>  ATPeF1G, ATP5C1; F-type H+-transporting ATPase subunit gamma [EC:3.6.3.14]
D      isotig05369|a; <a href="/dbget-bin/www_bget?ko:K02132">K02132</a>  ATPeF1A, ATP5A1; F-type H+-transporting ATPase subunit alpha [EC:3.6.3.14]
D      isotig05622|atp; <a href="/dbget-bin/www_bget?ko:K02132">K02132</a>  ATPeF1A, ATP5A1; F-type H+-transporting ATPase subunit alpha [EC:3.6.3.14]
D      isotig36243|atp; <a href="/dbget-bin/www_bget?ko:K02132">K02132</a>  ATPeF1A, ATP5A1; F-type H+-transporting ATPase subunit alpha [EC:3.6.3.14]
D      isotig08720|atp; <a href="/dbget-bin/www_bget?ko:K02137">K02137</a>  ATPeF1O, ATP5O; F-type H+-transporting ATPase oligomycin sensitivity conferral protein [EC:3.6.3.14]
D      isotig21488|atp; <a href="/dbget-bin/www_bget?ko:K02137">K02137</a>  ATPeF1O, ATP5O; F-type H+-transporting ATPase oligomycin sensitivity conferral protein [EC:3.6.3.14]
D      isotig07162|atp; <a href="/dbget-bin/www_bget?ko:K02128">K02128</a>  ATPeF0C, ATP5G; F-type H+-transporting ATPase subunit c [EC:3.6.3.14]
D      isotig08642|atp; <a href="/dbget-bin/www_bget?ko:K02128">K02128</a>  ATPeF0C, ATP5G; F-type H+-transporting ATPase subunit c [EC:3.6.3.14]
D      isotig08781|atp; <a href="/dbget-bin/www_bget?ko:K02128">K02128</a>  ATPeF0C, ATP5G; F-type H+-transporting ATPase subunit c [EC:3.6.3.14]
D      isotig01302|atpase; <a href="/dbget-bin/www_bget?ko:K02126">K02126</a>  ATPeF0A, MTATP6; F-type H+-transporting ATPase subunit a [EC:3.6.3.14]
D      isotig01303|atpase; <a href="/dbget-bin/www_bget?ko:K02126">K02126</a>  ATPeF0A, MTATP6; F-type H+-transporting ATPase subunit a [EC:3.6.3.14]
D      isotig01304|atpase; <a href="/dbget-bin/www_bget?ko:K02126">K02126</a>  ATPeF0A, MTATP6; F-type H+-transporting ATPase subunit a [EC:3.6.3.14]
D      isotig04885|atp; <a href="/dbget-bin/www_bget?ko:K02127">K02127</a>  ATPeF0B, ATP5F1; F-type H+-transporting ATPase subunit b [EC:3.6.3.14]
D      isotig04886|atp; <a href="/dbget-bin/www_bget?ko:K02127">K02127</a>  ATPeF0B, ATP5F1; F-type H+-transporting ATPase subunit b [EC:3.6.3.14]
D      isotig24317|atp; <a href="/dbget-bin/www_bget?ko:K02129">K02129</a>  ATPeF0E, ATP5I; F-type H+-transporting ATPase subunit e [EC:3.6.3.14]
D      isotig06897|atp; <a href="/dbget-bin/www_bget?ko:K02131">K02131</a>  ATPeF0F6, ATP5J; F-type H+-transporting ATPase subunit 6 [EC:3.6.3.14]
D      isotig16355|atp; <a href="/dbget-bin/www_bget?ko:K02131">K02131</a>  ATPeF0F6, ATP5J; F-type H+-transporting ATPase subunit 6 [EC:3.6.3.14]
D      isotig13621|atp; <a href="/dbget-bin/www_bget?ko:K02130">K02130</a>  ATPeF0F, ATP5J2; F-type H+-transporting ATPase subunit f [EC:3.6.3.14]
D      isotig04953|atp; <a href="/dbget-bin/www_bget?ko:K02138">K02138</a>  ATPeFD, ATP5H; F-type H+-transporting ATPase subunit d [EC:3.6.3.14]
D      isotig04954|atp; <a href="/dbget-bin/www_bget?ko:K02138">K02138</a>  ATPeFD, ATP5H; F-type H+-transporting ATPase subunit d [EC:3.6.3.14]
D      isotig04999|atp; <a href="/dbget-bin/www_bget?ko:K02138">K02138</a>  ATPeFD, ATP5H; F-type H+-transporting ATPase subunit d [EC:3.6.3.14]
D      isotig05000|atp; <a href="/dbget-bin/www_bget?ko:K02138">K02138</a>  ATPeFD, ATP5H; F-type H+-transporting ATPase subunit d [EC:3.6.3.14]
D      isotig01263|f1f0-type; <a href="/dbget-bin/www_bget?ko:K02140">K02140</a>  ATPeFG, ATP5L; F-type H+-transporting ATPase subunit g [EC:3.6.3.14]
D      isotig01264|f1f0-type; <a href="/dbget-bin/www_bget?ko:K02140">K02140</a>  ATPeFG, ATP5L; F-type H+-transporting ATPase subunit g [EC:3.6.3.14]
D      isotig15543|f1f0-type; <a href="/dbget-bin/www_bget?ko:K02140">K02140</a>  ATPeFG, ATP5L; F-type H+-transporting ATPase subunit g [EC:3.6.3.14]
D      isotig08582|h+; <a href="/dbget-bin/www_bget?ko:K02151">K02151</a>  ATPeVF, ATP6S14; V-type H+-transporting ATPase subunit F [EC:3.6.3.14]
D      isotig10395|h+; <a href="/dbget-bin/www_bget?ko:K02148">K02148</a>  ATPeVC, ATP6C; V-type H+-transporting ATPase subunit C [EC:3.6.3.14]
D      isotig07495|h+; <a href="/dbget-bin/www_bget?ko:K02147">K02147</a>  ATPeVB, ATP6B1; V-type H+-transporting ATPase subunit B [EC:3.6.3.14]
D      isotig27232|h+; <a href="/dbget-bin/www_bget?ko:K02147">K02147</a>  ATPeVB, ATP6B1; V-type H+-transporting ATPase subunit B [EC:3.6.3.14]
D      isotig06560|vacuolar; <a href="/dbget-bin/www_bget?ko:K02150">K02150</a>  ATPeVE, ATP6E; V-type H+-transporting ATPase subunit E [EC:3.6.3.14]
D      isotig11175|vacuolar; <a href="/dbget-bin/www_bget?ko:K02155">K02155</a>  ATPeVPL, ATP6L; V-type H+-transporting ATPase 16kDa proteolipid subunit [EC:3.6.3.14]
D      isotig09002|h+; <a href="/dbget-bin/www_bget?ko:K03661">K03661</a>  ATPeVPF, ATP6F; V-type H+-transporting ATPase 21kDa proteolipid subunit [EC:3.6.3.14]
D      isotig10653|h+; <a href="/dbget-bin/www_bget?ko:K02154">K02154</a>  ATPeVI, ATP6N1A; V-type H+-transporting ATPase subunit I [EC:3.6.3.14]
D      isotig18518|h+; <a href="/dbget-bin/www_bget?ko:K02154">K02154</a>  ATPeVI, ATP6N1A; V-type H+-transporting ATPase subunit I [EC:3.6.3.14]
D      isotig19601|h+; <a href="/dbget-bin/www_bget?ko:K02154">K02154</a>  ATPeVI, ATP6N1A; V-type H+-transporting ATPase subunit I [EC:3.6.3.14]
D      isotig06044|v-type; <a href="/dbget-bin/www_bget?ko:K02149">K02149</a>  ATPeVD, ATP6M; V-type H+-transporting ATPase subunit D [EC:3.6.3.14]
D      isotig11843|v-type; <a href="/dbget-bin/www_bget?ko:K02153">K02153</a>  ATPeVH, ATP6H; V-type H+-transporting ATPase subunit H [EC:3.6.3.14]
D      isotig05580|h+; <a href="/dbget-bin/www_bget?ko:K02144">K02144</a>  ATPeV54kD; V-type H+-transporting ATPase 54 kD subunit [EC:3.6.3.14]
D      isotig06150|h+; <a href="/dbget-bin/www_bget?ko:K03662">K03662</a>  ATPeVS1, ATP6S1; V-type H+-transporting ATPase S1 subunit [EC:3.6.3.14]
D      isotig09338|h+; <a href="/dbget-bin/www_bget?ko:K03662">K03662</a>  ATPeVS1, ATP6S1; V-type H+-transporting ATPase S1 subunit [EC:3.6.3.14]
D      isotig35370|h+; <a href="/dbget-bin/www_bget?ko:K03662">K03662</a>  ATPeVS1, ATP6S1; V-type H+-transporting ATPase S1 subunit [EC:3.6.3.14]
D      isotig06400|inorganic; <a href="/dbget-bin/www_bget?ko:K01507">K01507</a>  E3.6.1.1, ppa; inorganic pyrophosphatase [EC:3.6.1.1]
D      isotig33165|inorganic; <a href="/dbget-bin/www_bget?ko:K01507">K01507</a>  E3.6.1.1, ppa; inorganic pyrophosphatase [EC:3.6.1.1]
D      isotig09479|phospholysine; <a href="/dbget-bin/www_bget?ko:K11725">K11725</a>  LHPP; phospholysine phosphohistidine inorganic pyrophosphate phosphatase [EC:3.6.1.1 3.1.3.-]
C    00195 Photosynthesis [PATH:<a href="http://www.genome.jp/kegg-bin/mark_pathway_www?@ko00195">ko00195</a>]
C    00196 Photosynthesis - antenna proteins [PATH:<a href="http://www.genome.jp/kegg-bin/mark_pathway_www?@ko00196">ko00196</a>]
C    00194 Photosynthesis proteins [BR:ko00194]
C    00710 Carbon fixation in photosynthetic organisms [PATH:<a href="http://www.genome.jp/kegg-bin/mark_pathway_www?@ko00710/K00927/K01623/K03841/K00615/K01803/K00813/K00873/K00814/K00029/K00025/K00026">ko00710</a>]
D      contig08753|phosphoglycerate; <a href="/dbget-bin/www_bget?ko:K00927">K00927</a>  PGK, pgk; phosphoglycerate kinase [EC:2.7.2.3]
D      isotig30515|phosphoglycerate; <a href="/dbget-bin/www_bget?ko:K00927">K00927</a>  PGK, pgk; phosphoglycerate kinase [EC:2.7.2.3]
D      isotig35805|phosphoglycerate; <a href="/dbget-bin/www_bget?ko:K00927">K00927</a>  PGK, pgk; phosphoglycerate kinase [EC:2.7.2.3]
D      isotig04103|fructose-bisphosphate; <a href="/dbget-bin/www_bget?ko:K01623">K01623</a>  ALDO, fbaB; fructose-bisphosphate aldolase, class I [EC:4.1.2.13]
D      isotig07081|aldolase; <a href="/dbget-bin/www_bget?ko:K01623">K01623</a>  ALDO, fbaB; fructose-bisphosphate aldolase, class I [EC:4.1.2.13]
D      isotig07167|fructose-bisphosphate; <a href="/dbget-bin/www_bget?ko:K01623">K01623</a>  ALDO, fbaB; fructose-bisphosphate aldolase, class I [EC:4.1.2.13]
D      isotig11554|fructose-bisphosphate; <a href="/dbget-bin/www_bget?ko:K01623">K01623</a>  ALDO, fbaB; fructose-bisphosphate aldolase, class I [EC:4.1.2.13]
D      isotig18084|fructose-bisphosphate; <a href="/dbget-bin/www_bget?ko:K01623">K01623</a>  ALDO, fbaB; fructose-bisphosphate aldolase, class I [EC:4.1.2.13]
D      isotig20080|fructose-bisphosphate; <a href="/dbget-bin/www_bget?ko:K01623">K01623</a>  ALDO, fbaB; fructose-bisphosphate aldolase, class I [EC:4.1.2.13]
D      isotig21760|fructose-bisphosphate; <a href="/dbget-bin/www_bget?ko:K01623">K01623</a>  ALDO, fbaB; fructose-bisphosphate aldolase, class I [EC:4.1.2.13]
D      isotig23060|fructose-bisphosphate; <a href="/dbget-bin/www_bget?ko:K01623">K01623</a>  ALDO, fbaB; fructose-bisphosphate aldolase, class I [EC:4.1.2.13]
D      isotig23142|fructose-bisphosphate; <a href="/dbget-bin/www_bget?ko:K01623">K01623</a>  ALDO, fbaB; fructose-bisphosphate aldolase, class I [EC:4.1.2.13]
D      isotig26736|aldolase; <a href="/dbget-bin/www_bget?ko:K01623">K01623</a>  ALDO, fbaB; fructose-bisphosphate aldolase, class I [EC:4.1.2.13]
D      isotig28282|fructose-bisphosphate; <a href="/dbget-bin/www_bget?ko:K01623">K01623</a>  ALDO, fbaB; fructose-bisphosphate aldolase, class I [EC:4.1.2.13]
D      isotig28698|fructose-bisphosphate; <a href="/dbget-bin/www_bget?ko:K01623">K01623</a>  ALDO, fbaB; fructose-bisphosphate aldolase, class I [EC:4.1.2.13]
D      isotig30760|fructose-bisphosphate; <a href="/dbget-bin/www_bget?ko:K01623">K01623</a>  ALDO, fbaB; fructose-bisphosphate aldolase, class I [EC:4.1.2.13]
D      isotig32624|fructose-bisphosphate; <a href="/dbget-bin/www_bget?ko:K01623">K01623</a>  ALDO, fbaB; fructose-bisphosphate aldolase, class I [EC:4.1.2.13]
D      isotig33357|fructose-bisphosphate; <a href="/dbget-bin/www_bget?ko:K01623">K01623</a>  ALDO, fbaB; fructose-bisphosphate aldolase, class I [EC:4.1.2.13]
D      isotig34146|fructose-bisphosphate; <a href="/dbget-bin/www_bget?ko:K01623">K01623</a>  ALDO, fbaB; fructose-bisphosphate aldolase, class I [EC:4.1.2.13]
D      isotig34210|fructose-bisphosphate; <a href="/dbget-bin/www_bget?ko:K01623">K01623</a>  ALDO, fbaB; fructose-bisphosphate aldolase, class I [EC:4.1.2.13]
D      isotig34768|fructose-bisphosphate; <a href="/dbget-bin/www_bget?ko:K01623">K01623</a>  ALDO, fbaB; fructose-bisphosphate aldolase, class I [EC:4.1.2.13]
D      isotig35420|fructose-bisphosphate; <a href="/dbget-bin/www_bget?ko:K01623">K01623</a>  ALDO, fbaB; fructose-bisphosphate aldolase, class I [EC:4.1.2.13]
D      isotig35463|fructose-bisphosphate; <a href="/dbget-bin/www_bget?ko:K01623">K01623</a>  ALDO, fbaB; fructose-bisphosphate aldolase, class I [EC:4.1.2.13]
D      isotig35586|fructose-bisphosphate; <a href="/dbget-bin/www_bget?ko:K01623">K01623</a>  ALDO, fbaB; fructose-bisphosphate aldolase, class I [EC:4.1.2.13]
D      isotig36710|fructose-bisphosphate; <a href="/dbget-bin/www_bget?ko:K01623">K01623</a>  ALDO, fbaB; fructose-bisphosphate aldolase, class I [EC:4.1.2.13]
D      isotig36729|fructose-bisphosphate; <a href="/dbget-bin/www_bget?ko:K01623">K01623</a>  ALDO, fbaB; fructose-bisphosphate aldolase, class I [EC:4.1.2.13]
D      isotig01671|fructose-; <a href="/dbget-bin/www_bget?ko:K03841">K03841</a>  FBP, fbp; fructose-1,6-bisphosphatase I [EC:3.1.3.11]
D      isotig34216|fructose-; <a href="/dbget-bin/www_bget?ko:K03841">K03841</a>  FBP, fbp; fructose-1,6-bisphosphatase I [EC:3.1.3.11]
D      isotig03525|transketolase; <a href="/dbget-bin/www_bget?ko:K00615">K00615</a>  E2.2.1.1, tktA, tktB; transketolase [EC:2.2.1.1]
D      isotig03526|transketolase-like; <a href="/dbget-bin/www_bget?ko:K00615">K00615</a>  E2.2.1.1, tktA, tktB; transketolase [EC:2.2.1.1]
D      isotig25615|triose; <a href="/dbget-bin/www_bget?ko:K01803">K01803</a>  TPI, tpiA; triosephosphate isomerase (TIM) [EC:5.3.1.1]
D      isotig25683|triosephosphate; <a href="/dbget-bin/www_bget?ko:K01803">K01803</a>  TPI, tpiA; triosephosphate isomerase (TIM) [EC:5.3.1.1]
D      isotig26501|triosephosphate; <a href="/dbget-bin/www_bget?ko:K01803">K01803</a>  TPI, tpiA; triosephosphate isomerase (TIM) [EC:5.3.1.1]
D      isotig34254|triose; <a href="/dbget-bin/www_bget?ko:K01803">K01803</a>  TPI, tpiA; triosephosphate isomerase (TIM) [EC:5.3.1.1]
D      isotig05274|aspartate; <a href="/dbget-bin/www_bget?ko:K00813">K00813</a>  E2.6.1.1B, aspC; aspartate aminotransferase [EC:2.6.1.1]
D      isotig05305|glutamic-oxaloacetic; <a href="/dbget-bin/www_bget?ko:K00813">K00813</a>  E2.6.1.1B, aspC; aspartate aminotransferase [EC:2.6.1.1]
D      contig08500|pyruvate; <a href="/dbget-bin/www_bget?ko:K00873">K00873</a>  PK, pyk; pyruvate kinase [EC:2.7.1.40]
D      isotig24937|pyruvate; <a href="/dbget-bin/www_bget?ko:K00873">K00873</a>  PK, pyk; pyruvate kinase [EC:2.7.1.40]
D      isotig30559|pyruvate; <a href="/dbget-bin/www_bget?ko:K00873">K00873</a>  PK, pyk; pyruvate kinase [EC:2.7.1.40]
D      isotig31741|pyruvate; <a href="/dbget-bin/www_bget?ko:K00873">K00873</a>  PK, pyk; pyruvate kinase [EC:2.7.1.40]
D      isotig32444|pyruvate; <a href="/dbget-bin/www_bget?ko:K00873">K00873</a>  PK, pyk; pyruvate kinase [EC:2.7.1.40]
D      isotig34675|pyruvate; <a href="/dbget-bin/www_bget?ko:K00873">K00873</a>  PK, pyk; pyruvate kinase [EC:2.7.1.40]
D      isotig36299|pyruvate; <a href="/dbget-bin/www_bget?ko:K00873">K00873</a>  PK, pyk; pyruvate kinase [EC:2.7.1.40]
D      isotig05308|alanine; <a href="/dbget-bin/www_bget?ko:K00814">K00814</a>  GPT, ALT; alanine transaminase [EC:2.6.1.2]
D      isotig05525|alanine; <a href="/dbget-bin/www_bget?ko:K00814">K00814</a>  GPT, ALT; alanine transaminase [EC:2.6.1.2]
D      isotig14417|alanine; <a href="/dbget-bin/www_bget?ko:K00814">K00814</a>  GPT, ALT; alanine transaminase [EC:2.6.1.2]
D      isotig28834|alanine; <a href="/dbget-bin/www_bget?ko:K00814">K00814</a>  GPT, ALT; alanine transaminase [EC:2.6.1.2]
D      isotig05307|malic; <a href="/dbget-bin/www_bget?ko:K00029">K00029</a>  E1.1.1.40, maeB; malate dehydrogenase (oxaloacetate-decarboxylating)(NADP+) [EC:1.1.1.40]
D      isotig24035|malic; <a href="/dbget-bin/www_bget?ko:K00029">K00029</a>  E1.1.1.40, maeB; malate dehydrogenase (oxaloacetate-decarboxylating)(NADP+) [EC:1.1.1.40]
D      isotig29463|malic; <a href="/dbget-bin/www_bget?ko:K00029">K00029</a>  E1.1.1.40, maeB; malate dehydrogenase (oxaloacetate-decarboxylating)(NADP+) [EC:1.1.1.40]
D      isotig01773|malate; <a href="/dbget-bin/www_bget?ko:K00025">K00025</a>  MDH1; malate dehydrogenase [EC:1.1.1.37]
D      isotig01774|malate; <a href="/dbget-bin/www_bget?ko:K00025">K00025</a>  MDH1; malate dehydrogenase [EC:1.1.1.37]
D      isotig01775|malate; <a href="/dbget-bin/www_bget?ko:K00025">K00025</a>  MDH1; malate dehydrogenase [EC:1.1.1.37]
D      isotig01776|malate; <a href="/dbget-bin/www_bget?ko:K00025">K00025</a>  MDH1; malate dehydrogenase [EC:1.1.1.37]
D      isotig25813|cytosolic; <a href="/dbget-bin/www_bget?ko:K00025">K00025</a>  MDH1; malate dehydrogenase [EC:1.1.1.37]
D      isotig28241|malate; <a href="/dbget-bin/www_bget?ko:K00025">K00025</a>  MDH1; malate dehydrogenase [EC:1.1.1.37]
D      isotig05823|malate; <a href="/dbget-bin/www_bget?ko:K00026">K00026</a>  MDH2; malate dehydrogenase [EC:1.1.1.37]
D      isotig27543|malate; <a href="/dbget-bin/www_bget?ko:K00026">K00026</a>  MDH2; malate dehydrogenase [EC:1.1.1.37]
C    00720 Reductive carboxylate cycle (CO2 fixation) [PATH:<a href="http://www.genome.jp/kegg-bin/mark_pathway_www?@ko00720/K01679/K00031/K01681/K01895">ko00720</a>]
D      isotig06586|fumarate; <a href="/dbget-bin/www_bget?ko:K01679">K01679</a>  E4.2.1.2B, fumC; fumarate hydratase, class II [EC:4.2.1.2]
D      isotig09758|fumarate; <a href="/dbget-bin/www_bget?ko:K01679">K01679</a>  E4.2.1.2B, fumC; fumarate hydratase, class II [EC:4.2.1.2]
D      contig09743|isocitrate; <a href="/dbget-bin/www_bget?ko:K00031">K00031</a>  IDH1, IDH2, icd; isocitrate dehydrogenase [EC:1.1.1.42]
D      isotig25183|isocitrate; <a href="/dbget-bin/www_bget?ko:K00031">K00031</a>  IDH1, IDH2, icd; isocitrate dehydrogenase [EC:1.1.1.42]
D      isotig29488|isocitrate; <a href="/dbget-bin/www_bget?ko:K00031">K00031</a>  IDH1, IDH2, icd; isocitrate dehydrogenase [EC:1.1.1.42]
D      isotig30877|isocitrate; <a href="/dbget-bin/www_bget?ko:K00031">K00031</a>  IDH1, IDH2, icd; isocitrate dehydrogenase [EC:1.1.1.42]
D      isotig31905|isocitrate; <a href="/dbget-bin/www_bget?ko:K00031">K00031</a>  IDH1, IDH2, icd; isocitrate dehydrogenase [EC:1.1.1.42]
D      isotig32229|isocitrate; <a href="/dbget-bin/www_bget?ko:K00031">K00031</a>  IDH1, IDH2, icd; isocitrate dehydrogenase [EC:1.1.1.42]
D      isotig33704|isocitrate; <a href="/dbget-bin/www_bget?ko:K00031">K00031</a>  IDH1, IDH2, icd; isocitrate dehydrogenase [EC:1.1.1.42]
D      isotig04364|aconitase; <a href="/dbget-bin/www_bget?ko:K01681">K01681</a>  ACO, acnA; aconitate hydratase 1 [EC:4.2.1.3]
D      isotig04365|aconitase; <a href="/dbget-bin/www_bget?ko:K01681">K01681</a>  ACO, acnA; aconitate hydratase 1 [EC:4.2.1.3]
D      isotig16790|aconitate; <a href="/dbget-bin/www_bget?ko:K01681">K01681</a>  ACO, acnA; aconitate hydratase 1 [EC:4.2.1.3]
D      isotig38309|aconitate; <a href="/dbget-bin/www_bget?ko:K01681">K01681</a>  ACO, acnA; aconitate hydratase 1 [EC:4.2.1.3]
D      isotig11388|acetyl-coenzyme; <a href="/dbget-bin/www_bget?ko:K01895">K01895</a>  ACSS, acs; acetyl-CoA synthetase [EC:6.2.1.1]
C    00680 Methane metabolism [PATH:<a href="http://www.genome.jp/kegg-bin/mark_pathway_www?@ko00680/K11188/K03781/K00121/K01070/K00600/K01689/K00297/K03841/K00850/K01895/K01834">ko00680</a>]
D      isotig02632|peroxiredoxin; <a href="/dbget-bin/www_bget?ko:K11188">K11188</a>  PRDX6; peroxiredoxin 6, 1-Cys peroxiredoxin [EC:1.11.1.7 1.11.1.15 3.1.1.-]
D      isotig05259|catalase; <a href="/dbget-bin/www_bget?ko:K03781">K03781</a>  katE, CAT; catalase [EC:1.11.1.6]
D      isotig22895|catalase; <a href="/dbget-bin/www_bget?ko:K03781">K03781</a>  katE, CAT; catalase [EC:1.11.1.6]
D      isotig05913|alcohol; <a href="/dbget-bin/www_bget?ko:K00121">K00121</a>  frmA, ADH5, adhC; S-(hydroxymethyl)glutathione dehydrogenase / alcohol dehydrogenase [EC:1.1.1.284 1.1.1.1]
D      isotig06215|alcohol; <a href="/dbget-bin/www_bget?ko:K00121">K00121</a>  frmA, ADH5, adhC; S-(hydroxymethyl)glutathione dehydrogenase / alcohol dehydrogenase [EC:1.1.1.284 1.1.1.1]
D      isotig04860|s-formylglutathione; <a href="/dbget-bin/www_bget?ko:K01070">K01070</a>  frmB, ESD, fghA; S-formylglutathione hydrolase [EC:3.1.2.12]
D      isotig04861|s-formylglutathione; <a href="/dbget-bin/www_bget?ko:K01070">K01070</a>  frmB, ESD, fghA; S-formylglutathione hydrolase [EC:3.1.2.12]
D      isotig04166|serine; <a href="/dbget-bin/www_bget?ko:K00600">K00600</a>  E2.1.2.1, glyA; glycine hydroxymethyltransferase [EC:2.1.2.1]
D      isotig04167|serine; <a href="/dbget-bin/www_bget?ko:K00600">K00600</a>  E2.1.2.1, glyA; glycine hydroxymethyltransferase [EC:2.1.2.1]
D      isotig03260|enolase; <a href="/dbget-bin/www_bget?ko:K01689">K01689</a>  ENO, eno; enolase [EC:4.2.1.11]
D      isotig04031|alpha-enolase; <a href="/dbget-bin/www_bget?ko:K01689">K01689</a>  ENO, eno; enolase [EC:4.2.1.11]
D      isotig04032|alpha-enolase; <a href="/dbget-bin/www_bget?ko:K01689">K01689</a>  ENO, eno; enolase [EC:4.2.1.11]
D      isotig26364|enolase; <a href="/dbget-bin/www_bget?ko:K01689">K01689</a>  ENO, eno; enolase [EC:4.2.1.11]
D      isotig26936|enolase; <a href="/dbget-bin/www_bget?ko:K01689">K01689</a>  ENO, eno; enolase [EC:4.2.1.11]
D      isotig28613|enolase; <a href="/dbget-bin/www_bget?ko:K01689">K01689</a>  ENO, eno; enolase [EC:4.2.1.11]
D      isotig30502|beta; <a href="/dbget-bin/www_bget?ko:K01689">K01689</a>  ENO, eno; enolase [EC:4.2.1.11]
D      isotig31821|enolase; <a href="/dbget-bin/www_bget?ko:K01689">K01689</a>  ENO, eno; enolase [EC:4.2.1.11]
D      isotig32026|beta-enolase-like; <a href="/dbget-bin/www_bget?ko:K01689">K01689</a>  ENO, eno; enolase [EC:4.2.1.11]
D      isotig32033|beta; <a href="/dbget-bin/www_bget?ko:K01689">K01689</a>  ENO, eno; enolase [EC:4.2.1.11]
D      isotig32073|enolase; <a href="/dbget-bin/www_bget?ko:K01689">K01689</a>  ENO, eno; enolase [EC:4.2.1.11]
D      isotig33047|enolase; <a href="/dbget-bin/www_bget?ko:K01689">K01689</a>  ENO, eno; enolase [EC:4.2.1.11]
D      isotig33048|beta-enolase; <a href="/dbget-bin/www_bget?ko:K01689">K01689</a>  ENO, eno; enolase [EC:4.2.1.11]
D      isotig33255|enolase; <a href="/dbget-bin/www_bget?ko:K01689">K01689</a>  ENO, eno; enolase [EC:4.2.1.11]
D      isotig33461|enolase; <a href="/dbget-bin/www_bget?ko:K01689">K01689</a>  ENO, eno; enolase [EC:4.2.1.11]
D      isotig33698|beta; <a href="/dbget-bin/www_bget?ko:K01689">K01689</a>  ENO, eno; enolase [EC:4.2.1.11]
D      isotig35582|enolase; <a href="/dbget-bin/www_bget?ko:K01689">K01689</a>  ENO, eno; enolase [EC:4.2.1.11]
D      isotig09398|methylenetetrahydrofolate; <a href="/dbget-bin/www_bget?ko:K00297">K00297</a>  E1.5.1.20, metF; methylenetetrahydrofolate reductase (NADPH) [EC:1.5.1.20]
D      isotig13050|-methylenetetrahydrofolate; <a href="/dbget-bin/www_bget?ko:K00297">K00297</a>  E1.5.1.20, metF; methylenetetrahydrofolate reductase (NADPH) [EC:1.5.1.20]
D      isotig16945|-methylenetetrahydrofolate; <a href="/dbget-bin/www_bget?ko:K00297">K00297</a>  E1.5.1.20, metF; methylenetetrahydrofolate reductase (NADPH) [EC:1.5.1.20]
D      isotig01671|fructose-; <a href="/dbget-bin/www_bget?ko:K03841">K03841</a>  FBP, fbp; fructose-1,6-bisphosphatase I [EC:3.1.3.11]
D      isotig34216|fructose-; <a href="/dbget-bin/www_bget?ko:K03841">K03841</a>  FBP, fbp; fructose-1,6-bisphosphatase I [EC:3.1.3.11]
D      isotig01885|6-; <a href="/dbget-bin/www_bget?ko:K00850">K00850</a>  PFK, pfk; 6-phosphofructokinase [EC:2.7.1.11]
D      isotig21824|6-; <a href="/dbget-bin/www_bget?ko:K00850">K00850</a>  PFK, pfk; 6-phosphofructokinase [EC:2.7.1.11]
D      isotig26411|muscle; <a href="/dbget-bin/www_bget?ko:K00850">K00850</a>  PFK, pfk; 6-phosphofructokinase [EC:2.7.1.11]
D      isotig28312|6-; <a href="/dbget-bin/www_bget?ko:K00850">K00850</a>  PFK, pfk; 6-phosphofructokinase [EC:2.7.1.11]
D      isotig28805|muscle; <a href="/dbget-bin/www_bget?ko:K00850">K00850</a>  PFK, pfk; 6-phosphofructokinase [EC:2.7.1.11]
D      isotig29227|6-; <a href="/dbget-bin/www_bget?ko:K00850">K00850</a>  PFK, pfk; 6-phosphofructokinase [EC:2.7.1.11]
D      isotig29624|6-phosphofructokinase; <a href="/dbget-bin/www_bget?ko:K00850">K00850</a>  PFK, pfk; 6-phosphofructokinase [EC:2.7.1.11]
D      isotig31647|6-; <a href="/dbget-bin/www_bget?ko:K00850">K00850</a>  PFK, pfk; 6-phosphofructokinase [EC:2.7.1.11]
D      isotig32446|6-; <a href="/dbget-bin/www_bget?ko:K00850">K00850</a>  PFK, pfk; 6-phosphofructokinase [EC:2.7.1.11]
D      isotig32622|6-; <a href="/dbget-bin/www_bget?ko:K00850">K00850</a>  PFK, pfk; 6-phosphofructokinase [EC:2.7.1.11]
D      isotig34039|6-; <a href="/dbget-bin/www_bget?ko:K00850">K00850</a>  PFK, pfk; 6-phosphofructokinase [EC:2.7.1.11]
D      isotig37948|6-phosphofructokinase; <a href="/dbget-bin/www_bget?ko:K00850">K00850</a>  PFK, pfk; 6-phosphofructokinase [EC:2.7.1.11]
D      isotig11388|acetyl-coenzyme; <a href="/dbget-bin/www_bget?ko:K01895">K01895</a>  ACSS, acs; acetyl-CoA synthetase [EC:6.2.1.1]
D      isotig33438|phosphoglycerate; <a href="/dbget-bin/www_bget?ko:K01834">K01834</a>  PGAM, gpm; phosphoglycerate mutase [EC:5.4.2.1]
C    00910 Nitrogen metabolism [PATH:<a href="http://www.genome.jp/kegg-bin/mark_pathway_www?@ko00910/K01672/K01948/K00261/K01915/K01425/K01953/K01758">ko00910</a>]
D      isotig02021|carbonic; <a href="/dbget-bin/www_bget?ko:K01672">K01672</a>  E4.2.1.1; carbonic anhydrase [EC:4.2.1.1]
D      isotig02022|carbonic; <a href="/dbget-bin/www_bget?ko:K01672">K01672</a>  E4.2.1.1; carbonic anhydrase [EC:4.2.1.1]
D      isotig02023|carbonic; <a href="/dbget-bin/www_bget?ko:K01672">K01672</a>  E4.2.1.1; carbonic anhydrase [EC:4.2.1.1]
D      isotig02024|carbonic; <a href="/dbget-bin/www_bget?ko:K01672">K01672</a>  E4.2.1.1; carbonic anhydrase [EC:4.2.1.1]
D      isotig08773|carbamoyl-phosphate; <a href="/dbget-bin/www_bget?ko:K01948">K01948</a>  CPS1; carbamoyl-phosphate synthase (ammonia) [EC:6.3.4.16]
D      isotig28234|carbamoyl-phosphate; <a href="/dbget-bin/www_bget?ko:K01948">K01948</a>  CPS1; carbamoyl-phosphate synthase (ammonia) [EC:6.3.4.16]
D      isotig06701|glutamate; <a href="/dbget-bin/www_bget?ko:K00261">K00261</a>  E1.4.1.3; glutamate dehydrogenase (NAD(P)+) [EC:1.4.1.3]
D      isotig09123|glutamate; <a href="/dbget-bin/www_bget?ko:K00261">K00261</a>  E1.4.1.3; glutamate dehydrogenase (NAD(P)+) [EC:1.4.1.3]
D      isotig30299|glutamate; <a href="/dbget-bin/www_bget?ko:K00261">K00261</a>  E1.4.1.3; glutamate dehydrogenase (NAD(P)+) [EC:1.4.1.3]
D      isotig15598|glutamine; <a href="/dbget-bin/www_bget?ko:K01915">K01915</a>  E6.3.1.2, glnA; glutamine synthetase [EC:6.3.1.2]
D      isotig23059|glutamine; <a href="/dbget-bin/www_bget?ko:K01915">K01915</a>  E6.3.1.2, glnA; glutamine synthetase [EC:6.3.1.2]
D      isotig03105|novel; <a href="/dbget-bin/www_bget?ko:K01425">K01425</a>  E3.5.1.2, glsA; glutaminase [EC:3.5.1.2]
D      isotig03106|novel; <a href="/dbget-bin/www_bget?ko:K01425">K01425</a>  E3.5.1.2, glsA; glutaminase [EC:3.5.1.2]
D      isotig05443|glutaminase; <a href="/dbget-bin/www_bget?ko:K01425">K01425</a>  E3.5.1.2, glsA; glutaminase [EC:3.5.1.2]
D      isotig06818|novel; <a href="/dbget-bin/www_bget?ko:K01425">K01425</a>  E3.5.1.2, glsA; glutaminase [EC:3.5.1.2]
D      isotig13102|novel; <a href="/dbget-bin/www_bget?ko:K01425">K01425</a>  E3.5.1.2, glsA; glutaminase [EC:3.5.1.2]
D      isotig23543|novel; <a href="/dbget-bin/www_bget?ko:K01425">K01425</a>  E3.5.1.2, glsA; glutaminase [EC:3.5.1.2]
D      isotig20989|asparagine; <a href="/dbget-bin/www_bget?ko:K01953">K01953</a>  E6.3.5.4, asnB; asparagine synthase (glutamine-hydrolysing) [EC:6.3.5.4]
D      isotig22710|cystathionine; <a href="/dbget-bin/www_bget?ko:K01758">K01758</a>  E4.4.1.1; cystathionine gamma-lyase [EC:4.4.1.1]
C    00920 Sulfur metabolism [PATH:<a href="http://www.genome.jp/kegg-bin/mark_pathway_www?@ko00920/K13811/K01015/K04742">ko00920</a>]
D      isotig13182|3; <a href="/dbget-bin/www_bget?ko:K13811">K13811</a>  PAPSS; 3'-phosphoadenosine 5'-phosphosulfate synthase [EC:2.7.7.4 2.7.1.25]
D      isotig26537|sulfotransferase; <a href="/dbget-bin/www_bget?ko:K01015">K01015</a>  SULT2B1; alcohol sulfotransferase [EC:2.8.2.2]
D      isotig11980|carbohydrate; <a href="/dbget-bin/www_bget?ko:K04742">K04742</a>  CHST12; chondroitin 4-sulfotransferase 12 [EC:2.8.2.5]
B
B  <b>Lipid Metabolism</b>
C    00061 Fatty acid biosynthesis [PATH:<a href="http://www.genome.jp/kegg-bin/mark_pathway_www?@ko00061/K11262/K00665/K09458/K01071">ko00061</a>]
D      isotig03359|acetyl-; <a href="/dbget-bin/www_bget?ko:K11262">K11262</a>  ACAC; acetyl-CoA carboxylase / biotin carboxylase [EC:6.4.1.2 6.3.4.14]
D      isotig03360|acetyl-coenzyme; <a href="/dbget-bin/www_bget?ko:K11262">K11262</a>  ACAC; acetyl-CoA carboxylase / biotin carboxylase [EC:6.4.1.2 6.3.4.14]
D      isotig17573|acetyl-; <a href="/dbget-bin/www_bget?ko:K11262">K11262</a>  ACAC; acetyl-CoA carboxylase / biotin carboxylase [EC:6.4.1.2 6.3.4.14]
D      isotig26587|fatty; <a href="/dbget-bin/www_bget?ko:K00665">K00665</a>  FASN; fatty acid synthase, animal type [EC:2.3.1.85]
D      isotig37014|3-oxoacyl-acp; <a href="/dbget-bin/www_bget?ko:K09458">K09458</a>  fabF; 3-oxoacyl-[acyl-carrier-protein] synthase II [EC:2.3.1.179]
D      isotig15015|s-acyl; <a href="/dbget-bin/www_bget?ko:K01071">K01071</a>  E3.1.2.14; oleoyl-[acyl-carrier-protein] hydrolase [EC:3.1.2.14]
C    00062 Fatty acid elongation in mitochondria [PATH:<a href="http://www.genome.jp/kegg-bin/mark_pathway_www?@ko00062/K07508/K07509/K00022/K07515/K07511/K07512/K01074">ko00062</a>]
D      isotig04909|3-ketoacyl-; <a href="/dbget-bin/www_bget?ko:K07508">K07508</a>  ACAA2; acetyl-CoA acyltransferase 2 [EC:2.3.1.16]
D      isotig02600|hydroxyacyl-coenzyme; <a href="/dbget-bin/www_bget?ko:K07509">K07509</a>  HADHB; acetyl-CoA acyltransferase [EC:2.3.1.16]
D      isotig02601|hydroxyacyl-coenzyme; <a href="/dbget-bin/www_bget?ko:K07509">K07509</a>  HADHB; acetyl-CoA acyltransferase [EC:2.3.1.16]
D      isotig02602|trifunctional; <a href="/dbget-bin/www_bget?ko:K07509">K07509</a>  HADHB; acetyl-CoA acyltransferase [EC:2.3.1.16]
D      isotig16668|hydroxyacyl-coenzyme; <a href="/dbget-bin/www_bget?ko:K07509">K07509</a>  HADHB; acetyl-CoA acyltransferase [EC:2.3.1.16]
D      isotig21720|hydroxyacyl-coenzyme; <a href="/dbget-bin/www_bget?ko:K07509">K07509</a>  HADHB; acetyl-CoA acyltransferase [EC:2.3.1.16]
D      isotig06578|hydroxyacyl-coenzyme; <a href="/dbget-bin/www_bget?ko:K00022">K00022</a>  HADH; 3-hydroxyacyl-CoA dehydrogenase [EC:1.1.1.35]
D      isotig05198|hydroxyacyl-coenzyme; <a href="/dbget-bin/www_bget?ko:K07515">K07515</a>  HADHA; enoyl-CoA hydratase / long-chain 3-hydroxyacyl-CoA dehydrogenase [EC:4.2.1.17 1.1.1.211]
D      isotig06827|enoyl-; <a href="/dbget-bin/www_bget?ko:K07511">K07511</a>  ECHS1; enoyl-CoA hydratase [EC:4.2.1.17]
D      isotig03910|trans-2-enoyl-; <a href="/dbget-bin/www_bget?ko:K07512">K07512</a>  MECR, NRBF1; mitochondrial trans-2-enoyl-CoA reductase [EC:1.3.1.38]
D      isotig03911|trans-2-enoyl-; <a href="/dbget-bin/www_bget?ko:K07512">K07512</a>  MECR, NRBF1; mitochondrial trans-2-enoyl-CoA reductase [EC:1.3.1.38]
D      isotig06929|palmitoyl-protein; <a href="/dbget-bin/www_bget?ko:K01074">K01074</a>  PPT; palmitoyl-protein thioesterase [EC:3.1.2.22]
C    00071 Fatty acid metabolism [PATH:<a href="http://www.genome.jp/kegg-bin/mark_pathway_www?@ko00071/K00626/K07508/K07509/K00022/K07515/K07511/K00232/K00249/K00255/K09478/K09479/K00252/K01897/K08765/K13238/K13239/K07425/K00121/K00128/K14085/K00149">ko00071</a>]
D      isotig05407|acetyl-; <a href="/dbget-bin/www_bget?ko:K00626">K00626</a>  E2.3.1.9, atoB; acetyl-CoA C-acetyltransferase [EC:2.3.1.9]
D      isotig04909|3-ketoacyl-; <a href="/dbget-bin/www_bget?ko:K07508">K07508</a>  ACAA2; acetyl-CoA acyltransferase 2 [EC:2.3.1.16]
D      isotig02600|hydroxyacyl-coenzyme; <a href="/dbget-bin/www_bget?ko:K07509">K07509</a>  HADHB; acetyl-CoA acyltransferase [EC:2.3.1.16]
D      isotig02601|hydroxyacyl-coenzyme; <a href="/dbget-bin/www_bget?ko:K07509">K07509</a>  HADHB; acetyl-CoA acyltransferase [EC:2.3.1.16]
D      isotig02602|trifunctional; <a href="/dbget-bin/www_bget?ko:K07509">K07509</a>  HADHB; acetyl-CoA acyltransferase [EC:2.3.1.16]
D      isotig16668|hydroxyacyl-coenzyme; <a href="/dbget-bin/www_bget?ko:K07509">K07509</a>  HADHB; acetyl-CoA acyltransferase [EC:2.3.1.16]
D      isotig21720|hydroxyacyl-coenzyme; <a href="/dbget-bin/www_bget?ko:K07509">K07509</a>  HADHB; acetyl-CoA acyltransferase [EC:2.3.1.16]
D      isotig06578|hydroxyacyl-coenzyme; <a href="/dbget-bin/www_bget?ko:K00022">K00022</a>  HADH; 3-hydroxyacyl-CoA dehydrogenase [EC:1.1.1.35]
D      isotig05198|hydroxyacyl-coenzyme; <a href="/dbget-bin/www_bget?ko:K07515">K07515</a>  HADHA; enoyl-CoA hydratase / long-chain 3-hydroxyacyl-CoA dehydrogenase [EC:4.2.1.17 1.1.1.211]
D      isotig06827|enoyl-; <a href="/dbget-bin/www_bget?ko:K07511">K07511</a>  ECHS1; enoyl-CoA hydratase [EC:4.2.1.17]
D      isotig19567|peroxisomal; <a href="/dbget-bin/www_bget?ko:K00232">K00232</a>  E1.3.3.6, ACOX1, ACOX3; acyl-CoA oxidase [EC:1.3.3.6]
D      isotig04884|acyl-coenzyme; <a href="/dbget-bin/www_bget?ko:K00249">K00249</a>  E1.3.99.3, ACADM, acd; acyl-CoA dehydrogenase [EC:1.3.99.3]
D      isotig06786|long-chain; <a href="/dbget-bin/www_bget?ko:K00255">K00255</a>  E1.3.99.13, ACADL; long-chain-acyl-CoA dehydrogenase [EC:1.3.99.13]
D      isotig05123|acyl-coenzyme; <a href="/dbget-bin/www_bget?ko:K09478">K09478</a>  ACADSB; short/branched chain acyl-CoA dehydrogenase [EC:1.3.99.12]
D      isotig04705|acyl-coenzyme; <a href="/dbget-bin/www_bget?ko:K09479">K09479</a>  ACADVL; very long chain acyl-CoA dehydrogenase [EC:1.3.99.-]
D      isotig04706|acyl-coenzyme; <a href="/dbget-bin/www_bget?ko:K09479">K09479</a>  ACADVL; very long chain acyl-CoA dehydrogenase [EC:1.3.99.-]
D      isotig05460|glutaryl-coenzyme; <a href="/dbget-bin/www_bget?ko:K00252">K00252</a>  GCDH, gcdH; glutaryl-CoA dehydrogenase [EC:1.3.99.7]
D      isotig09037|glutaryl-coenzyme; <a href="/dbget-bin/www_bget?ko:K00252">K00252</a>  GCDH, gcdH; glutaryl-CoA dehydrogenase [EC:1.3.99.7]
D      isotig14359|glutaryl-coenzyme; <a href="/dbget-bin/www_bget?ko:K00252">K00252</a>  GCDH, gcdH; glutaryl-CoA dehydrogenase [EC:1.3.99.7]
D      isotig30477|glutaryl-coenzyme; <a href="/dbget-bin/www_bget?ko:K00252">K00252</a>  GCDH, gcdH; glutaryl-CoA dehydrogenase [EC:1.3.99.7]
D      isotig04200|long-chain-fatty-acid--; <a href="/dbget-bin/www_bget?ko:K01897">K01897</a>  ACSL, fadD; long-chain acyl-CoA synthetase [EC:6.2.1.3]
D      isotig04201|long-chain-fatty-acid--; <a href="/dbget-bin/www_bget?ko:K01897">K01897</a>  ACSL, fadD; long-chain acyl-CoA synthetase [EC:6.2.1.3]
D      isotig06272|acyl-; <a href="/dbget-bin/www_bget?ko:K01897">K01897</a>  ACSL, fadD; long-chain acyl-CoA synthetase [EC:6.2.1.3]
D      isotig12477|long-chain-fatty-acid--; <a href="/dbget-bin/www_bget?ko:K01897">K01897</a>  ACSL, fadD; long-chain acyl-CoA synthetase [EC:6.2.1.3]
D      isotig21980|acyl-; <a href="/dbget-bin/www_bget?ko:K01897">K01897</a>  ACSL, fadD; long-chain acyl-CoA synthetase [EC:6.2.1.3]
D      isotig27387|acyl-; <a href="/dbget-bin/www_bget?ko:K01897">K01897</a>  ACSL, fadD; long-chain acyl-CoA synthetase [EC:6.2.1.3]
D      isotig04278|carnitine; <a href="/dbget-bin/www_bget?ko:K08765">K08765</a>  CPT1; carnitine O-palmitoyltransferase 1 [EC:2.3.1.21]
D      isotig04279|carnitine; <a href="/dbget-bin/www_bget?ko:K08765">K08765</a>  CPT1; carnitine O-palmitoyltransferase 1 [EC:2.3.1.21]
D      isotig06854|carnitine; <a href="/dbget-bin/www_bget?ko:K08765">K08765</a>  CPT1; carnitine O-palmitoyltransferase 1 [EC:2.3.1.21]
D      isotig10663|carnitine; <a href="/dbget-bin/www_bget?ko:K08765">K08765</a>  CPT1; carnitine O-palmitoyltransferase 1 [EC:2.3.1.21]
D      isotig21402|carnitine; <a href="/dbget-bin/www_bget?ko:K08765">K08765</a>  CPT1; carnitine O-palmitoyltransferase 1 [EC:2.3.1.21]
D      isotig26573|carnitine; <a href="/dbget-bin/www_bget?ko:K08765">K08765</a>  CPT1; carnitine O-palmitoyltransferase 1 [EC:2.3.1.21]
D      isotig33283|carnitine; <a href="/dbget-bin/www_bget?ko:K08765">K08765</a>  CPT1; carnitine O-palmitoyltransferase 1 [EC:2.3.1.21]
D      isotig05568|-trans-enoyl-; <a href="/dbget-bin/www_bget?ko:K13238">K13238</a>  DCI; 3,2-trans-enoyl-CoA isomerase, mitochondrial [EC:5.3.3.8]
D      isotig03156|peroxisomal; <a href="/dbget-bin/www_bget?ko:K13239">K13239</a>  PECI; peroxisomal 3,2-trans-enoyl-CoA isomerase [EC:5.3.3.8]
D      isotig03157|peroxisomal; <a href="/dbget-bin/www_bget?ko:K13239">K13239</a>  PECI; peroxisomal 3,2-trans-enoyl-CoA isomerase [EC:5.3.3.8]
D      isotig24430|peroxisomal; <a href="/dbget-bin/www_bget?ko:K13239">K13239</a>  PECI; peroxisomal 3,2-trans-enoyl-CoA isomerase [EC:5.3.3.8]
D      isotig25175|peroxisomal; <a href="/dbget-bin/www_bget?ko:K13239">K13239</a>  PECI; peroxisomal 3,2-trans-enoyl-CoA isomerase [EC:5.3.3.8]
D      isotig30503|cytochrome; <a href="/dbget-bin/www_bget?ko:K07425">K07425</a>  CYP4A; cytochrome P450, family 4, subfamily A [EC:1.14.15.3]
D      isotig05913|alcohol; <a href="/dbget-bin/www_bget?ko:K00121">K00121</a>  frmA, ADH5, adhC; S-(hydroxymethyl)glutathione dehydrogenase / alcohol dehydrogenase [EC:1.1.1.284 1.1.1.1]
D      isotig06215|alcohol; <a href="/dbget-bin/www_bget?ko:K00121">K00121</a>  frmA, ADH5, adhC; S-(hydroxymethyl)glutathione dehydrogenase / alcohol dehydrogenase [EC:1.1.1.284 1.1.1.1]
D      isotig05598|aldehyde; <a href="/dbget-bin/www_bget?ko:K00128">K00128</a>  E1.2.1.3; aldehyde dehydrogenase (NAD+) [EC:1.2.1.3]
D      isotig07562|fatty; <a href="/dbget-bin/www_bget?ko:K00128">K00128</a>  E1.2.1.3; aldehyde dehydrogenase (NAD+) [EC:1.2.1.3]
D      isotig28492|aldehyde; <a href="/dbget-bin/www_bget?ko:K00128">K00128</a>  E1.2.1.3; aldehyde dehydrogenase (NAD+) [EC:1.2.1.3]
D      isotig05346|aldehyde; <a href="/dbget-bin/www_bget?ko:K14085">K14085</a>  ALDH7A1; aldehyde dehydrogenase family 7 member A1 [EC:1.2.1.31 1.2.1.8 1.2.1.3]
D      isotig23744|aldehyde; <a href="/dbget-bin/www_bget?ko:K00149">K00149</a>  ALDH9A1; aldehyde dehydrogenase family 9 member A1 [EC:1.2.1.47 1.2.1.3]
C    00072 Synthesis and degradation of ketone bodies [PATH:<a href="http://www.genome.jp/kegg-bin/mark_pathway_www?@ko00072/K01640/K01027/K00626/K00019">ko00072</a>]
D      isotig05734|hydroxymethylglutaryl-; <a href="/dbget-bin/www_bget?ko:K01640">K01640</a>  E4.1.3.4, HMGCL, hmgL; hydroxymethylglutaryl-CoA lyase [EC:4.1.3.4]
D      isotig05125|3-oxoacid; <a href="/dbget-bin/www_bget?ko:K01027">K01027</a>  OXCT; 3-oxoacid CoA-transferase [EC:2.8.3.5]
D      isotig05407|acetyl-; <a href="/dbget-bin/www_bget?ko:K00626">K00626</a>  E2.3.1.9, atoB; acetyl-CoA C-acetyltransferase [EC:2.3.1.9]
D      isotig04863|3-hydroxybutyrate; <a href="/dbget-bin/www_bget?ko:K00019">K00019</a>  E1.1.1.30, bdh; 3-hydroxybutyrate dehydrogenase [EC:1.1.1.30]
D      isotig04864|3-hydroxybutyrate; <a href="/dbget-bin/www_bget?ko:K00019">K00019</a>  E1.1.1.30, bdh; 3-hydroxybutyrate dehydrogenase [EC:1.1.1.30]
C    00100 Steroid biosynthesis [PATH:<a href="http://www.genome.jp/kegg-bin/mark_pathway_www?@ko00100/K00227/K01052">ko00100</a>]
D      isotig09511|lathosterol; <a href="/dbget-bin/www_bget?ko:K00227">K00227</a>  SC5DL; lathosterol oxidase [EC:1.14.21.6]
D      isotig10561|lathosterol; <a href="/dbget-bin/www_bget?ko:K00227">K00227</a>  SC5DL; lathosterol oxidase [EC:1.14.21.6]
D      isotig27483|lipase; <a href="/dbget-bin/www_bget?ko:K01052">K01052</a>  LIPA; lysosomal acid lipase/cholesteryl ester hydrolase [EC:3.1.1.13]
C    00120 Primary bile acid biosynthesis [PATH:<a href="http://www.genome.jp/kegg-bin/mark_pathway_www?@ko00120/K00488/K12405/K08764">ko00120</a>]
D      isotig12078|cyp27a1-prov; <a href="/dbget-bin/www_bget?ko:K00488">K00488</a>  CYP27A; cytochrome P450, family 27, subfamily A (cholestanetriol 26-monooxygenase) [EC:1.14.13.15]
D      isotig03780|hydroxysteroid; <a href="/dbget-bin/www_bget?ko:K12405">K12405</a>  HSD17B4; 3-hydroxyacyl-CoA dehydrogenase / 3a,7a,12a-trihydroxy-5b-cholest-24-enoyl-CoA hydratase [EC:1.1.1.35 4.2.1.107]
D      isotig16717|hydroxysteroid; <a href="/dbget-bin/www_bget?ko:K12405">K12405</a>  HSD17B4; 3-hydroxyacyl-CoA dehydrogenase / 3a,7a,12a-trihydroxy-5b-cholest-24-enoyl-CoA hydratase [EC:1.1.1.35 4.2.1.107]
D      isotig40931|hydroxysteroid; <a href="/dbget-bin/www_bget?ko:K12405">K12405</a>  HSD17B4; 3-hydroxyacyl-CoA dehydrogenase / 3a,7a,12a-trihydroxy-5b-cholest-24-enoyl-CoA hydratase [EC:1.1.1.35 4.2.1.107]
D      isotig05527|sterol; <a href="/dbget-bin/www_bget?ko:K08764">K08764</a>  SCP2, SCPX; sterol carrier protein 2 [EC:2.3.1.176]
D      isotig06081|podocan; <a href="/dbget-bin/www_bget?ko:K08764">K08764</a>  SCP2, SCPX; sterol carrier protein 2 [EC:2.3.1.176]
D      isotig07035|non-specific; <a href="/dbget-bin/www_bget?ko:K08764">K08764</a>  SCP2, SCPX; sterol carrier protein 2 [EC:2.3.1.176]
D      isotig30290|podocan; <a href="/dbget-bin/www_bget?ko:K08764">K08764</a>  SCP2, SCPX; sterol carrier protein 2 [EC:2.3.1.176]
C    00121 Secondary bile acid biosynthesis [PATH:<a href="http://www.genome.jp/kegg-bin/mark_pathway_www?@ko00121">ko00121</a>]
C    00140 Steroid hormone biosynthesis [PATH:<a href="http://www.genome.jp/kegg-bin/mark_pathway_www?@ko00140/K01015/K00071/K13370/K07424/K07410/K00699/K12345/K00545">ko00140</a>]
D      isotig26537|sulfotransferase; <a href="/dbget-bin/www_bget?ko:K01015">K01015</a>  SULT2B1; alcohol sulfotransferase [EC:2.8.2.2]
D      isotig20769|11-beta-hydroxysteroid; <a href="/dbget-bin/www_bget?ko:K00071">K00071</a>  E1.1.1.146, HSD11B; 11beta-hydroxysteroid dehydrogenase [EC:1.1.1.146]
D      isotig17426|hydroxysteroid; <a href="/dbget-bin/www_bget?ko:K13370">K13370</a>  HSD17B8; estradiol 17beta-dehydrogenase / testosterone 17beta-dehydrogenase / [EC:1.1.1.62 1.1.1.63]
D      isotig03781|cytochrome; <a href="/dbget-bin/www_bget?ko:K07424">K07424</a>  CYP3A; cytochrome P450, family 3, subfamily A [EC:1.14.14.1]
D      isotig09427|cytochrome; <a href="/dbget-bin/www_bget?ko:K07424">K07424</a>  CYP3A; cytochrome P450, family 3, subfamily A [EC:1.14.14.1]
D      isotig32608|cytochrome; <a href="/dbget-bin/www_bget?ko:K07424">K07424</a>  CYP3A; cytochrome P450, family 3, subfamily A [EC:1.14.14.1]
D      isotig01444|cytochrome; <a href="/dbget-bin/www_bget?ko:K07410">K07410</a>  CYP1B1; cytochrome P450, family 1, subfamily B, polypeptide 1 [EC:1.14.14.1]
D      isotig01445|cytochrome; <a href="/dbget-bin/www_bget?ko:K07410">K07410</a>  CYP1B1; cytochrome P450, family 1, subfamily B, polypeptide 1 [EC:1.14.14.1]
D      isotig01446|cytochrome; <a href="/dbget-bin/www_bget?ko:K07410">K07410</a>  CYP1B1; cytochrome P450, family 1, subfamily B, polypeptide 1 [EC:1.14.14.1]
D      isotig01447|cytochrome; <a href="/dbget-bin/www_bget?ko:K07410">K07410</a>  CYP1B1; cytochrome P450, family 1, subfamily B, polypeptide 1 [EC:1.14.14.1]
D      isotig01448|cytochrome; <a href="/dbget-bin/www_bget?ko:K07410">K07410</a>  CYP1B1; cytochrome P450, family 1, subfamily B, polypeptide 1 [EC:1.14.14.1]
D      isotig01449|cytochrome; <a href="/dbget-bin/www_bget?ko:K07410">K07410</a>  CYP1B1; cytochrome P450, family 1, subfamily B, polypeptide 1 [EC:1.14.14.1]
D      isotig11984|novel; <a href="/dbget-bin/www_bget?ko:K00699">K00699</a>  UGT; glucuronosyltransferase [EC:2.4.1.17]
D      isotig09665|steroid; <a href="/dbget-bin/www_bget?ko:K12345">K12345</a>  SRD5A3; 3-oxo-5-alpha-steroid 4-dehydrogenase 3 [EC:1.3.99.5]
D      isotig07615|catechol; <a href="/dbget-bin/www_bget?ko:K00545">K00545</a>  COMT; catechol O-methyltransferase [EC:2.1.1.6]
C    00561 Glycerolipid metabolism [PATH:<a href="http://www.genome.jp/kegg-bin/mark_pathway_www?@ko00561/K00128/K14085/K00149/K00011/K00002/K00864/K00629/K13506/K13513/K13523/K01080/K00901/K11160/K01059/K09881">ko00561</a>]
D      isotig05598|aldehyde; <a href="/dbget-bin/www_bget?ko:K00128">K00128</a>  E1.2.1.3; aldehyde dehydrogenase (NAD+) [EC:1.2.1.3]
D      isotig07562|fatty; <a href="/dbget-bin/www_bget?ko:K00128">K00128</a>  E1.2.1.3; aldehyde dehydrogenase (NAD+) [EC:1.2.1.3]
D      isotig28492|aldehyde; <a href="/dbget-bin/www_bget?ko:K00128">K00128</a>  E1.2.1.3; aldehyde dehydrogenase (NAD+) [EC:1.2.1.3]
D      isotig05346|aldehyde; <a href="/dbget-bin/www_bget?ko:K14085">K14085</a>  ALDH7A1; aldehyde dehydrogenase family 7 member A1 [EC:1.2.1.31 1.2.1.8 1.2.1.3]
D      isotig23744|aldehyde; <a href="/dbget-bin/www_bget?ko:K00149">K00149</a>  ALDH9A1; aldehyde dehydrogenase family 9 member A1 [EC:1.2.1.47 1.2.1.3]
D      isotig05574|aldose; <a href="/dbget-bin/www_bget?ko:K00011">K00011</a>  E1.1.1.21, AKR1; aldehyde reductase [EC:1.1.1.21]
D      isotig17987|aldose; <a href="/dbget-bin/www_bget?ko:K00011">K00011</a>  E1.1.1.21, AKR1; aldehyde reductase [EC:1.1.1.21]
D      isotig16135|alcohol; <a href="/dbget-bin/www_bget?ko:K00002">K00002</a>  E1.1.1.2, adh; alcohol dehydrogenase (NADP+) [EC:1.1.1.2]
D      isotig18846|alcohol; <a href="/dbget-bin/www_bget?ko:K00002">K00002</a>  E1.1.1.2, adh; alcohol dehydrogenase (NADP+) [EC:1.1.1.2]
D      isotig35682|alcohol; <a href="/dbget-bin/www_bget?ko:K00002">K00002</a>  E1.1.1.2, adh; alcohol dehydrogenase (NADP+) [EC:1.1.1.2]
D      isotig14536|glycerol; <a href="/dbget-bin/www_bget?ko:K00864">K00864</a>  E2.7.1.30, glpK; glycerol kinase [EC:2.7.1.30]
D      isotig14807|glycerol; <a href="/dbget-bin/www_bget?ko:K00864">K00864</a>  E2.7.1.30, glpK; glycerol kinase [EC:2.7.1.30]
D      isotig05775|glycerol-3-phosphate; <a href="/dbget-bin/www_bget?ko:K00629">K00629</a>  GPAT1_2; glycerol-3-phosphate O-acyltransferase 1/2 [EC:2.3.1.15]
D      isotig11806|glycerol-3-phosphate; <a href="/dbget-bin/www_bget?ko:K00629">K00629</a>  GPAT1_2; glycerol-3-phosphate O-acyltransferase 1/2 [EC:2.3.1.15]
D      isotig17948|glycerol-3-phosphate; <a href="/dbget-bin/www_bget?ko:K00629">K00629</a>  GPAT1_2; glycerol-3-phosphate O-acyltransferase 1/2 [EC:2.3.1.15]
D      isotig23342|glycerol-3-phosphate; <a href="/dbget-bin/www_bget?ko:K00629">K00629</a>  GPAT1_2; glycerol-3-phosphate O-acyltransferase 1/2 [EC:2.3.1.15]
D      isotig16825|1-acylglycerol-3-phosphate; <a href="/dbget-bin/www_bget?ko:K13506">K13506</a>  GPAT3_4, AGPAT9, AGPAT6; glycerol-3-phosphate O-acyltransferase 3/4 [EC:2.3.1.15]
D      isotig19306|glycerol-3-phosphate; <a href="/dbget-bin/www_bget?ko:K13506">K13506</a>  GPAT3_4, AGPAT9, AGPAT6; glycerol-3-phosphate O-acyltransferase 3/4 [EC:2.3.1.15]
D      isotig24449|1-acylglycerol-3-phosphate; <a href="/dbget-bin/www_bget?ko:K13506">K13506</a>  GPAT3_4, AGPAT9, AGPAT6; glycerol-3-phosphate O-acyltransferase 3/4 [EC:2.3.1.15]
D      isotig24607|glycerol-3-phosphate; <a href="/dbget-bin/www_bget?ko:K13506">K13506</a>  GPAT3_4, AGPAT9, AGPAT6; glycerol-3-phosphate O-acyltransferase 3/4 [EC:2.3.1.15]
D      isotig36235|1-acylglycerol-3-phosphate; <a href="/dbget-bin/www_bget?ko:K13506">K13506</a>  GPAT3_4, AGPAT9, AGPAT6; glycerol-3-phosphate O-acyltransferase 3/4 [EC:2.3.1.15]
D      isotig05233|lysocardiolipin; <a href="/dbget-bin/www_bget?ko:K13513">K13513</a>  LCLAT1, AGPAT8; lysocardiolipin and lysophospholipid acyltransferase [EC:2.3.1.- 2.3.1.51]
D      isotig17593|1-acylglycerol-3-phosphate; <a href="/dbget-bin/www_bget?ko:K13523">K13523</a>  AGPAT3_4; lysophosphatidic acid acyltransferase / lysophosphatidylinositol acyltransferase [EC:2.3.1.51 2.3.1.-]
D      isotig01761|lipid; <a href="/dbget-bin/www_bget?ko:K01080">K01080</a>  E3.1.3.4, PPAP2; phosphatidate phosphatase [EC:3.1.3.4]
D      isotig01762|phosphatidic; <a href="/dbget-bin/www_bget?ko:K01080">K01080</a>  E3.1.3.4, PPAP2; phosphatidate phosphatase [EC:3.1.3.4]
D      isotig01763|lipid; <a href="/dbget-bin/www_bget?ko:K01080">K01080</a>  E3.1.3.4, PPAP2; phosphatidate phosphatase [EC:3.1.3.4]
D      isotig01764|phosphatidic; <a href="/dbget-bin/www_bget?ko:K01080">K01080</a>  E3.1.3.4, PPAP2; phosphatidate phosphatase [EC:3.1.3.4]
D      isotig01777|phosphatidic; <a href="/dbget-bin/www_bget?ko:K01080">K01080</a>  E3.1.3.4, PPAP2; phosphatidate phosphatase [EC:3.1.3.4]
D      isotig01778|phosphatidic; <a href="/dbget-bin/www_bget?ko:K01080">K01080</a>  E3.1.3.4, PPAP2; phosphatidate phosphatase [EC:3.1.3.4]
D      isotig18637|phosphatidic; <a href="/dbget-bin/www_bget?ko:K01080">K01080</a>  E3.1.3.4, PPAP2; phosphatidate phosphatase [EC:3.1.3.4]
D      isotig02782|diacylglycerol; <a href="/dbget-bin/www_bget?ko:K00901">K00901</a>  E2.7.1.107, DGK, dgkA; diacylglycerol kinase [EC:2.7.1.107]
D      isotig02783|diacylglycerol; <a href="/dbget-bin/www_bget?ko:K00901">K00901</a>  E2.7.1.107, DGK, dgkA; diacylglycerol kinase [EC:2.7.1.107]
D      isotig15302|dgkb; <a href="/dbget-bin/www_bget?ko:K00901">K00901</a>  E2.7.1.107, DGK, dgkA; diacylglycerol kinase [EC:2.7.1.107]
D      isotig15414|diacylglycerol; <a href="/dbget-bin/www_bget?ko:K00901">K00901</a>  E2.7.1.107, DGK, dgkA; diacylglycerol kinase [EC:2.7.1.107]
D      isotig18945|diacylglycerol; <a href="/dbget-bin/www_bget?ko:K00901">K00901</a>  E2.7.1.107, DGK, dgkA; diacylglycerol kinase [EC:2.7.1.107]
D      isotig05325|diacylglycerol; <a href="/dbget-bin/www_bget?ko:K11160">K11160</a>  DGAT2; diacylglycerol O-acyltransferase 2 [EC:2.3.1.20 2.3.1.76]
D      isotig07864|lipoprotein; <a href="/dbget-bin/www_bget?ko:K01059">K01059</a>  LPL; lipoprotein lipase [EC:3.1.1.34]
D      isotig21290|lipoprotein; <a href="/dbget-bin/www_bget?ko:K01059">K01059</a>  LPL; lipoprotein lipase [EC:3.1.1.34]
D      isotig05673|acylglycerol; <a href="/dbget-bin/www_bget?ko:K09881">K09881</a>  E2.7.1.94, AGK; acylglycerol kinase [EC:2.7.1.94]
C    00564 Glycerophospholipid metabolism [PATH:<a href="http://www.genome.jp/kegg-bin/mark_pathway_www?@ko00564/K00006/K00629/K13506/K13513/K13523/K00649/K01080/K00901/K01047/K13510/K13515/K06128/K01049/K14156/K00968/K00993/K00894/K00967/K08729/K08744">ko00564</a>]
D      isotig14955|glycerol-3-phosphate; <a href="/dbget-bin/www_bget?ko:K00006">K00006</a>  E1.1.1.8, GPD1; glycerol-3-phosphate dehydrogenase (NAD+) [EC:1.1.1.8]
D      isotig24655|glycerol-3-phosphate; <a href="/dbget-bin/www_bget?ko:K00006">K00006</a>  E1.1.1.8, GPD1; glycerol-3-phosphate dehydrogenase (NAD+) [EC:1.1.1.8]
D      isotig27666|glycerol-3-phosphate; <a href="/dbget-bin/www_bget?ko:K00006">K00006</a>  E1.1.1.8, GPD1; glycerol-3-phosphate dehydrogenase (NAD+) [EC:1.1.1.8]
D      isotig28792|glycerol-3-phosphate; <a href="/dbget-bin/www_bget?ko:K00006">K00006</a>  E1.1.1.8, GPD1; glycerol-3-phosphate dehydrogenase (NAD+) [EC:1.1.1.8]
D      isotig29727|glycerol-3-phosphate; <a href="/dbget-bin/www_bget?ko:K00006">K00006</a>  E1.1.1.8, GPD1; glycerol-3-phosphate dehydrogenase (NAD+) [EC:1.1.1.8]
D      isotig31033|glycerol-3-phosphate; <a href="/dbget-bin/www_bget?ko:K00006">K00006</a>  E1.1.1.8, GPD1; glycerol-3-phosphate dehydrogenase (NAD+) [EC:1.1.1.8]
D      isotig32100|glycerol-3-phosphate; <a href="/dbget-bin/www_bget?ko:K00006">K00006</a>  E1.1.1.8, GPD1; glycerol-3-phosphate dehydrogenase (NAD+) [EC:1.1.1.8]
D      isotig32211|glycerol-3-phosphate; <a href="/dbget-bin/www_bget?ko:K00006">K00006</a>  E1.1.1.8, GPD1; glycerol-3-phosphate dehydrogenase (NAD+) [EC:1.1.1.8]
D      isotig33106|glycerol-3-phosphate; <a href="/dbget-bin/www_bget?ko:K00006">K00006</a>  E1.1.1.8, GPD1; glycerol-3-phosphate dehydrogenase (NAD+) [EC:1.1.1.8]
D      isotig34435|glycerol-3-phosphate; <a href="/dbget-bin/www_bget?ko:K00006">K00006</a>  E1.1.1.8, GPD1; glycerol-3-phosphate dehydrogenase (NAD+) [EC:1.1.1.8]
D      isotig34885|glycerol-3-phosphate; <a href="/dbget-bin/www_bget?ko:K00006">K00006</a>  E1.1.1.8, GPD1; glycerol-3-phosphate dehydrogenase (NAD+) [EC:1.1.1.8]
D      isotig35825|glycerol-3-phosphate; <a href="/dbget-bin/www_bget?ko:K00006">K00006</a>  E1.1.1.8, GPD1; glycerol-3-phosphate dehydrogenase (NAD+) [EC:1.1.1.8]
D      isotig39467|glycerol-3-phosphate; <a href="/dbget-bin/www_bget?ko:K00006">K00006</a>  E1.1.1.8, GPD1; glycerol-3-phosphate dehydrogenase (NAD+) [EC:1.1.1.8]
D      isotig41941|glycerol-3-phosphate; <a href="/dbget-bin/www_bget?ko:K00006">K00006</a>  E1.1.1.8, GPD1; glycerol-3-phosphate dehydrogenase (NAD+) [EC:1.1.1.8]
D      isotig05775|glycerol-3-phosphate; <a href="/dbget-bin/www_bget?ko:K00629">K00629</a>  GPAT1_2; glycerol-3-phosphate O-acyltransferase 1/2 [EC:2.3.1.15]
D      isotig11806|glycerol-3-phosphate; <a href="/dbget-bin/www_bget?ko:K00629">K00629</a>  GPAT1_2; glycerol-3-phosphate O-acyltransferase 1/2 [EC:2.3.1.15]
D      isotig17948|glycerol-3-phosphate; <a href="/dbget-bin/www_bget?ko:K00629">K00629</a>  GPAT1_2; glycerol-3-phosphate O-acyltransferase 1/2 [EC:2.3.1.15]
D      isotig23342|glycerol-3-phosphate; <a href="/dbget-bin/www_bget?ko:K00629">K00629</a>  GPAT1_2; glycerol-3-phosphate O-acyltransferase 1/2 [EC:2.3.1.15]
D      isotig16825|1-acylglycerol-3-phosphate; <a href="/dbget-bin/www_bget?ko:K13506">K13506</a>  GPAT3_4, AGPAT9, AGPAT6; glycerol-3-phosphate O-acyltransferase 3/4 [EC:2.3.1.15]
D      isotig19306|glycerol-3-phosphate; <a href="/dbget-bin/www_bget?ko:K13506">K13506</a>  GPAT3_4, AGPAT9, AGPAT6; glycerol-3-phosphate O-acyltransferase 3/4 [EC:2.3.1.15]
D      isotig24449|1-acylglycerol-3-phosphate; <a href="/dbget-bin/www_bget?ko:K13506">K13506</a>  GPAT3_4, AGPAT9, AGPAT6; glycerol-3-phosphate O-acyltransferase 3/4 [EC:2.3.1.15]
D      isotig24607|glycerol-3-phosphate; <a href="/dbget-bin/www_bget?ko:K13506">K13506</a>  GPAT3_4, AGPAT9, AGPAT6; glycerol-3-phosphate O-acyltransferase 3/4 [EC:2.3.1.15]
D      isotig36235|1-acylglycerol-3-phosphate; <a href="/dbget-bin/www_bget?ko:K13506">K13506</a>  GPAT3_4, AGPAT9, AGPAT6; glycerol-3-phosphate O-acyltransferase 3/4 [EC:2.3.1.15]
D      isotig05233|lysocardiolipin; <a href="/dbget-bin/www_bget?ko:K13513">K13513</a>  LCLAT1, AGPAT8; lysocardiolipin and lysophospholipid acyltransferase [EC:2.3.1.- 2.3.1.51]
D      isotig17593|1-acylglycerol-3-phosphate; <a href="/dbget-bin/www_bget?ko:K13523">K13523</a>  AGPAT3_4; lysophosphatidic acid acyltransferase / lysophosphatidylinositol acyltransferase [EC:2.3.1.51 2.3.1.-]
D      isotig17297|glyceronephosphate; <a href="/dbget-bin/www_bget?ko:K00649">K00649</a>  GNPAT; glyceronephosphate O-acyltransferase [EC:2.3.1.42]
D      isotig01761|lipid; <a href="/dbget-bin/www_bget?ko:K01080">K01080</a>  E3.1.3.4, PPAP2; phosphatidate phosphatase [EC:3.1.3.4]
D      isotig01762|phosphatidic; <a href="/dbget-bin/www_bget?ko:K01080">K01080</a>  E3.1.3.4, PPAP2; phosphatidate phosphatase [EC:3.1.3.4]
D      isotig01763|lipid; <a href="/dbget-bin/www_bget?ko:K01080">K01080</a>  E3.1.3.4, PPAP2; phosphatidate phosphatase [EC:3.1.3.4]
D      isotig01764|phosphatidic; <a href="/dbget-bin/www_bget?ko:K01080">K01080</a>  E3.1.3.4, PPAP2; phosphatidate phosphatase [EC:3.1.3.4]
D      isotig01777|phosphatidic; <a href="/dbget-bin/www_bget?ko:K01080">K01080</a>  E3.1.3.4, PPAP2; phosphatidate phosphatase [EC:3.1.3.4]
D      isotig01778|phosphatidic; <a href="/dbget-bin/www_bget?ko:K01080">K01080</a>  E3.1.3.4, PPAP2; phosphatidate phosphatase [EC:3.1.3.4]
D      isotig18637|phosphatidic; <a href="/dbget-bin/www_bget?ko:K01080">K01080</a>  E3.1.3.4, PPAP2; phosphatidate phosphatase [EC:3.1.3.4]
D      isotig02782|diacylglycerol; <a href="/dbget-bin/www_bget?ko:K00901">K00901</a>  E2.7.1.107, DGK, dgkA; diacylglycerol kinase [EC:2.7.1.107]
D      isotig02783|diacylglycerol; <a href="/dbget-bin/www_bget?ko:K00901">K00901</a>  E2.7.1.107, DGK, dgkA; diacylglycerol kinase [EC:2.7.1.107]
D      isotig15302|dgkb; <a href="/dbget-bin/www_bget?ko:K00901">K00901</a>  E2.7.1.107, DGK, dgkA; diacylglycerol kinase [EC:2.7.1.107]
D      isotig15414|diacylglycerol; <a href="/dbget-bin/www_bget?ko:K00901">K00901</a>  E2.7.1.107, DGK, dgkA; diacylglycerol kinase [EC:2.7.1.107]
D      isotig18945|diacylglycerol; <a href="/dbget-bin/www_bget?ko:K00901">K00901</a>  E2.7.1.107, DGK, dgkA; diacylglycerol kinase [EC:2.7.1.107]
D      isotig07201|group; <a href="/dbget-bin/www_bget?ko:K01047">K01047</a>  PLA2G; phospholipase A2 [EC:3.1.1.4]
D      isotig30830|cytosolic; <a href="/dbget-bin/www_bget?ko:K01047">K01047</a>  PLA2G; phospholipase A2 [EC:3.1.1.4]
D      isotig09882|lysophosphatidylcholine; <a href="/dbget-bin/www_bget?ko:K13510">K13510</a>  LPCAT1_2; lysophosphatidylcholine acyltransferase / lyso-PAF acetyltransferase [EC:2.3.1.23 2.3.1.67]
D      isotig03829|lysophosphatidylcholine; <a href="/dbget-bin/www_bget?ko:K13515">K13515</a>  LPCAT3, MBOAT5; lysophospholipid acyltransferase 5 [EC:2.3.1.23 2.3.1.-]
D      isotig03830|lysophosphatidylcholine; <a href="/dbget-bin/www_bget?ko:K13515">K13515</a>  LPCAT3, MBOAT5; lysophospholipid acyltransferase 5 [EC:2.3.1.23 2.3.1.-]
D      isotig16029|lysophospholipid; <a href="/dbget-bin/www_bget?ko:K13515">K13515</a>  LPCAT3, MBOAT5; lysophospholipid acyltransferase 5 [EC:2.3.1.23 2.3.1.-]
D      isotig05242|acyl-protein; <a href="/dbget-bin/www_bget?ko:K06128">K06128</a>  LYPLA1; lysophospholipase I [EC:3.1.1.5]
D      isotig05548|a; <a href="/dbget-bin/www_bget?ko:K01049">K01049</a>  ACHE; acetylcholinesterase [EC:3.1.1.7]
D      isotig34184|acetylcholinesterase; <a href="/dbget-bin/www_bget?ko:K01049">K01049</a>  ACHE; acetylcholinesterase [EC:3.1.1.7]
D      isotig29607|choline; <a href="/dbget-bin/www_bget?ko:K14156">K14156</a>  CHK; choline/ethanolamine kinase [EC:2.7.1.32 2.7.1.82]
D      isotig03207|choline-phosphate; <a href="/dbget-bin/www_bget?ko:K00968">K00968</a>  E2.7.7.15, PCYT1; choline-phosphate cytidylyltransferase [EC:2.7.7.15]
D      isotig41163|phosphate; <a href="/dbget-bin/www_bget?ko:K00968">K00968</a>  E2.7.7.15, PCYT1; choline-phosphate cytidylyltransferase [EC:2.7.7.15]
D      isotig07136|selenoprotein; <a href="/dbget-bin/www_bget?ko:K00993">K00993</a>  EPT1; ethanolaminephosphotransferase [EC:2.7.8.1]
D      isotig05207|ethanolamine; <a href="/dbget-bin/www_bget?ko:K00894">K00894</a>  ETNK, EKI; ethanolamine kinase [EC:2.7.1.82]
D      isotig15559|ethanolamine; <a href="/dbget-bin/www_bget?ko:K00894">K00894</a>  ETNK, EKI; ethanolamine kinase [EC:2.7.1.82]
D      isotig05368|phosphate; <a href="/dbget-bin/www_bget?ko:K00967">K00967</a>  E2.7.7.14, PCYT2; ethanolamine-phosphate cytidylyltransferase [EC:2.7.7.14]
D      isotig18743|phosphatidylserine; <a href="/dbget-bin/www_bget?ko:K08729">K08729</a>  PTDSS1; phosphatidylserine synthase 1 [EC:2.7.8.-]
D      isotig08969|cardiolipin; <a href="/dbget-bin/www_bget?ko:K08744">K08744</a>  CRLS; cardiolipin synthase [EC:2.7.8.-]
C    00565 Ether lipid metabolism [PATH:<a href="http://www.genome.jp/kegg-bin/mark_pathway_www?@ko00565/K01080/K00993/K01047/K01122/K13510/K01062">ko00565</a>]
D      isotig01761|lipid; <a href="/dbget-bin/www_bget?ko:K01080">K01080</a>  E3.1.3.4, PPAP2; phosphatidate phosphatase [EC:3.1.3.4]
D      isotig01762|phosphatidic; <a href="/dbget-bin/www_bget?ko:K01080">K01080</a>  E3.1.3.4, PPAP2; phosphatidate phosphatase [EC:3.1.3.4]
D      isotig01763|lipid; <a href="/dbget-bin/www_bget?ko:K01080">K01080</a>  E3.1.3.4, PPAP2; phosphatidate phosphatase [EC:3.1.3.4]
D      isotig01764|phosphatidic; <a href="/dbget-bin/www_bget?ko:K01080">K01080</a>  E3.1.3.4, PPAP2; phosphatidate phosphatase [EC:3.1.3.4]
D      isotig01777|phosphatidic; <a href="/dbget-bin/www_bget?ko:K01080">K01080</a>  E3.1.3.4, PPAP2; phosphatidate phosphatase [EC:3.1.3.4]
D      isotig01778|phosphatidic; <a href="/dbget-bin/www_bget?ko:K01080">K01080</a>  E3.1.3.4, PPAP2; phosphatidate phosphatase [EC:3.1.3.4]
D      isotig18637|phosphatidic; <a href="/dbget-bin/www_bget?ko:K01080">K01080</a>  E3.1.3.4, PPAP2; phosphatidate phosphatase [EC:3.1.3.4]
D      isotig07136|selenoprotein; <a href="/dbget-bin/www_bget?ko:K00993">K00993</a>  EPT1; ethanolaminephosphotransferase [EC:2.7.8.1]
D      isotig07201|group; <a href="/dbget-bin/www_bget?ko:K01047">K01047</a>  PLA2G; phospholipase A2 [EC:3.1.1.4]
D      isotig30830|cytosolic; <a href="/dbget-bin/www_bget?ko:K01047">K01047</a>  PLA2G; phospholipase A2 [EC:3.1.1.4]
D      isotig29278|ectonucleotide; <a href="/dbget-bin/www_bget?ko:K01122">K01122</a>  ENPP2; ectonucleotide pyrophosphatase/phosphodiesterase family member 2 [EC:3.1.4.39]
D      isotig09882|lysophosphatidylcholine; <a href="/dbget-bin/www_bget?ko:K13510">K13510</a>  LPCAT1_2; lysophosphatidylcholine acyltransferase / lyso-PAF acetyltransferase [EC:2.3.1.23 2.3.1.67]
D      isotig06199|platelet-activating; <a href="/dbget-bin/www_bget?ko:K01062">K01062</a>  E3.1.1.47, PAFAH; 1-alkyl-2-acetylglycerophosphocholine esterase [EC:3.1.1.47]
D      isotig07855|platelet-activating; <a href="/dbget-bin/www_bget?ko:K01062">K01062</a>  E3.1.1.47, PAFAH; 1-alkyl-2-acetylglycerophosphocholine esterase [EC:3.1.1.47]
D      isotig11287|lissencephaly-1; <a href="/dbget-bin/www_bget?ko:K01062">K01062</a>  E3.1.1.47, PAFAH; 1-alkyl-2-acetylglycerophosphocholine esterase [EC:3.1.1.47]
D      isotig12306|platelet-activating; <a href="/dbget-bin/www_bget?ko:K01062">K01062</a>  E3.1.1.47, PAFAH; 1-alkyl-2-acetylglycerophosphocholine esterase [EC:3.1.1.47]
D      isotig33595|platelet-activating; <a href="/dbget-bin/www_bget?ko:K01062">K01062</a>  E3.1.1.47, PAFAH; 1-alkyl-2-acetylglycerophosphocholine esterase [EC:3.1.1.47]
C    00600 Sphingolipid metabolism [PATH:<a href="http://www.genome.jp/kegg-bin/mark_pathway_www?@ko00600/K00654/K12348/K01441/K04712/K04714/K12354/K01080/K01634/K01201/K12309">ko00600</a>]
D      isotig19853|serine; <a href="/dbget-bin/www_bget?ko:K00654">K00654</a>  E2.3.1.50; serine palmitoyltransferase [EC:2.3.1.50]
D      isotig25627|serine; <a href="/dbget-bin/www_bget?ko:K00654">K00654</a>  E2.3.1.50; serine palmitoyltransferase [EC:2.3.1.50]
D      isotig14748|n-acylsphingosine; <a href="/dbget-bin/www_bget?ko:K12348">K12348</a>  ASAH1; acid ceramidase [EC:3.5.1.23]
D      isotig26818|n-acylsphingosine; <a href="/dbget-bin/www_bget?ko:K12348">K12348</a>  ASAH1; acid ceramidase [EC:3.5.1.23]
D      isotig05211|alkaline; <a href="/dbget-bin/www_bget?ko:K01441">K01441</a>  ACER, ASAH3; alkaline ceramidase [EC:3.5.1.23]
D      isotig03674|degenerative; <a href="/dbget-bin/www_bget?ko:K04712">K04712</a>  DEGS; sphingolipid delta-4 desaturase [EC:1.14.-.-]
D      isotig17298|degenerative; <a href="/dbget-bin/www_bget?ko:K04712">K04712</a>  DEGS; sphingolipid delta-4 desaturase [EC:1.14.-.-]
D      isotig06548|phosphatidylcholine:ceramide; <a href="/dbget-bin/www_bget?ko:K04714">K04714</a>  SGMS; shingomyelin synthase [EC:2.7.8.27]
D      isotig09744|phosphatidylcholine:ceramide; <a href="/dbget-bin/www_bget?ko:K04714">K04714</a>  SGMS; shingomyelin synthase [EC:2.7.8.27]
D      isotig18573|sterile; <a href="/dbget-bin/www_bget?ko:K04714">K04714</a>  SGMS; shingomyelin synthase [EC:2.7.8.27]
D      isotig20642|ectonucleotide; <a href="/dbget-bin/www_bget?ko:K12354">K12354</a>  ENPP7; ectonucleotide pyrophosphatase/phosphodiesterase family member 7 [EC:3.1.4.12]
D      isotig01761|lipid; <a href="/dbget-bin/www_bget?ko:K01080">K01080</a>  E3.1.3.4, PPAP2; phosphatidate phosphatase [EC:3.1.3.4]
D      isotig01762|phosphatidic; <a href="/dbget-bin/www_bget?ko:K01080">K01080</a>  E3.1.3.4, PPAP2; phosphatidate phosphatase [EC:3.1.3.4]
D      isotig01763|lipid; <a href="/dbget-bin/www_bget?ko:K01080">K01080</a>  E3.1.3.4, PPAP2; phosphatidate phosphatase [EC:3.1.3.4]
D      isotig01764|phosphatidic; <a href="/dbget-bin/www_bget?ko:K01080">K01080</a>  E3.1.3.4, PPAP2; phosphatidate phosphatase [EC:3.1.3.4]
D      isotig01777|phosphatidic; <a href="/dbget-bin/www_bget?ko:K01080">K01080</a>  E3.1.3.4, PPAP2; phosphatidate phosphatase [EC:3.1.3.4]
D      isotig01778|phosphatidic; <a href="/dbget-bin/www_bget?ko:K01080">K01080</a>  E3.1.3.4, PPAP2; phosphatidate phosphatase [EC:3.1.3.4]
D      isotig18637|phosphatidic; <a href="/dbget-bin/www_bget?ko:K01080">K01080</a>  E3.1.3.4, PPAP2; phosphatidate phosphatase [EC:3.1.3.4]
D      isotig12164|sphingosine-1-phosphate; <a href="/dbget-bin/www_bget?ko:K01634">K01634</a>  E4.1.2.27; sphinganine-1-phosphate aldolase [EC:4.1.2.27]
D      isotig02224|glucosylceramidase; <a href="/dbget-bin/www_bget?ko:K01201">K01201</a>  E3.2.1.45, GBA, srfJ; glucosylceramidase [EC:3.2.1.45]
D      isotig02225|glucosylceramidase; <a href="/dbget-bin/www_bget?ko:K01201">K01201</a>  E3.2.1.45, GBA, srfJ; glucosylceramidase [EC:3.2.1.45]
D      isotig34372|beta; <a href="/dbget-bin/www_bget?ko:K12309">K12309</a>  GLB1, ELNR1; beta-galactosidase [EC:3.2.1.23]
C    00590 Arachidonic acid metabolism [PATH:<a href="http://www.genome.jp/kegg-bin/mark_pathway_www?@ko00590/K01047/K00458/K00432/K00461/K01254/K00509/K01830/K05309/K00079/K07425">ko00590</a>]
D      isotig07201|group; <a href="/dbget-bin/www_bget?ko:K01047">K01047</a>  PLA2G; phospholipase A2 [EC:3.1.1.4]
D      isotig30830|cytosolic; <a href="/dbget-bin/www_bget?ko:K01047">K01047</a>  PLA2G; phospholipase A2 [EC:3.1.1.4]
D      isotig23914|arachidonate; <a href="/dbget-bin/www_bget?ko:K00458">K00458</a>  E1.13.11.31, ALOX12; arachidonate 12-lipoxygenase [EC:1.13.11.31]
D      isotig03457|glutathione; <a href="/dbget-bin/www_bget?ko:K00432">K00432</a>  E1.11.1.9; glutathione peroxidase [EC:1.11.1.9]
D      isotig03458|glutathione; <a href="/dbget-bin/www_bget?ko:K00432">K00432</a>  E1.11.1.9; glutathione peroxidase [EC:1.11.1.9]
D      isotig12584|glutathione; <a href="/dbget-bin/www_bget?ko:K00432">K00432</a>  E1.11.1.9; glutathione peroxidase [EC:1.11.1.9]
D      isotig12610|probable; <a href="/dbget-bin/www_bget?ko:K00432">K00432</a>  E1.11.1.9; glutathione peroxidase [EC:1.11.1.9]
D      isotig13210|glutathione; <a href="/dbget-bin/www_bget?ko:K00432">K00432</a>  E1.11.1.9; glutathione peroxidase [EC:1.11.1.9]
D      isotig24547|arachidonate; <a href="/dbget-bin/www_bget?ko:K00461">K00461</a>  ALOX5; arachidonate 5-lipoxygenase [EC:1.13.11.34]
D      isotig06918|leukotriene; <a href="/dbget-bin/www_bget?ko:K01254">K01254</a>  E3.3.2.6, LTA4H; leukotriene-A4 hydrolase [EC:3.3.2.6]
D      isotig17507|leukotriene; <a href="/dbget-bin/www_bget?ko:K01254">K01254</a>  E3.3.2.6, LTA4H; leukotriene-A4 hydrolase [EC:3.3.2.6]
D      isotig22003|leukotriene; <a href="/dbget-bin/www_bget?ko:K01254">K01254</a>  E3.3.2.6, LTA4H; leukotriene-A4 hydrolase [EC:3.3.2.6]
D      isotig27274|prostaglandin-endoperoxide; <a href="/dbget-bin/www_bget?ko:K00509">K00509</a>  PTGS1, COX1; prostaglandin-endoperoxide synthase 1 [EC:1.14.99.1]
D      isotig07351|lipocalin; <a href="/dbget-bin/www_bget?ko:K01830">K01830</a>  E5.3.99.2, PTGDS; prostaglandin-H2 D-isomerase [EC:5.3.99.2]
D      isotig06281|prostaglandin; <a href="/dbget-bin/www_bget?ko:K05309">K05309</a>  E5.3.99.3, PTGES; prostaglandin-E synthase [EC:5.3.99.3]
D      isotig13563|carbonyl; <a href="/dbget-bin/www_bget?ko:K00079">K00079</a>  E1.1.1.184, CBR; carbonyl reductase (NADPH) [EC:1.1.1.184]
D      isotig24521|carbonyl; <a href="/dbget-bin/www_bget?ko:K00079">K00079</a>  E1.1.1.184, CBR; carbonyl reductase (NADPH) [EC:1.1.1.184]
D      isotig30503|cytochrome; <a href="/dbget-bin/www_bget?ko:K07425">K07425</a>  CYP4A; cytochrome P450, family 4, subfamily A [EC:1.14.15.3]
C    00591 Linoleic acid metabolism [PATH:<a href="http://www.genome.jp/kegg-bin/mark_pathway_www?@ko00591/K01047/K00100/K07424">ko00591</a>]
D      isotig07201|group; <a href="/dbget-bin/www_bget?ko:K01047">K01047</a>  PLA2G; phospholipase A2 [EC:3.1.1.4]
D      isotig30830|cytosolic; <a href="/dbget-bin/www_bget?ko:K01047">K01047</a>  PLA2G; phospholipase A2 [EC:3.1.1.4]
D      isotig12424|ww; <a href="/dbget-bin/www_bget?ko:K00100">K00100</a>  E1.1.1.-;  [EC:1.1.1.-]
D      isotig03781|cytochrome; <a href="/dbget-bin/www_bget?ko:K07424">K07424</a>  CYP3A; cytochrome P450, family 3, subfamily A [EC:1.14.14.1]
D      isotig09427|cytochrome; <a href="/dbget-bin/www_bget?ko:K07424">K07424</a>  CYP3A; cytochrome P450, family 3, subfamily A [EC:1.14.14.1]
D      isotig32608|cytochrome; <a href="/dbget-bin/www_bget?ko:K07424">K07424</a>  CYP3A; cytochrome P450, family 3, subfamily A [EC:1.14.14.1]
C    00592 alpha-Linolenic acid metabolism [PATH:<a href="http://www.genome.jp/kegg-bin/mark_pathway_www?@ko00592/K01047/K00232">ko00592</a>]
D      isotig07201|group; <a href="/dbget-bin/www_bget?ko:K01047">K01047</a>  PLA2G; phospholipase A2 [EC:3.1.1.4]
D      isotig30830|cytosolic; <a href="/dbget-bin/www_bget?ko:K01047">K01047</a>  PLA2G; phospholipase A2 [EC:3.1.1.4]
D      isotig19567|peroxisomal; <a href="/dbget-bin/www_bget?ko:K00232">K00232</a>  E1.3.3.6, ACOX1, ACOX3; acyl-CoA oxidase [EC:1.3.3.6]
C    01040 Biosynthesis of unsaturated fatty acids [PATH:<a href="http://www.genome.jp/kegg-bin/mark_pathway_www?@ko01040/K07753/K10703/K10258/K00507/K00232/K07515/K01068">ko01040</a>]
D      isotig03621|peroxisomal; <a href="/dbget-bin/www_bget?ko:K07753">K07753</a>  PECR; peroxisomal trans-2-enoyl-CoA reductase [EC:1.3.1.38]
D      isotig03622|peroxisomal; <a href="/dbget-bin/www_bget?ko:K07753">K07753</a>  PECR; peroxisomal trans-2-enoyl-CoA reductase [EC:1.3.1.38]
D      isotig04763|protein; <a href="/dbget-bin/www_bget?ko:K10703">K10703</a>  PHS1; 3-hydroxy acyl-CoA dehydratase [EC:4.2.1.-]
D      isotig04764|protein; <a href="/dbget-bin/www_bget?ko:K10703">K10703</a>  PHS1; 3-hydroxy acyl-CoA dehydratase [EC:4.2.1.-]
D      isotig06862|protein; <a href="/dbget-bin/www_bget?ko:K10703">K10703</a>  PHS1; 3-hydroxy acyl-CoA dehydratase [EC:4.2.1.-]
D      isotig03087|synaptic; <a href="/dbget-bin/www_bget?ko:K10258">K10258</a>  TER; enoyl reductase [EC:1.3.1.-]
D      isotig03088|synaptic; <a href="/dbget-bin/www_bget?ko:K10258">K10258</a>  TER; enoyl reductase [EC:1.3.1.-]
D      isotig05484|synaptic; <a href="/dbget-bin/www_bget?ko:K10258">K10258</a>  TER; enoyl reductase [EC:1.3.1.-]
D      isotig05254|acyl-; <a href="/dbget-bin/www_bget?ko:K00507">K00507</a>  SCD, desC; stearoyl-CoA desaturase (delta-9 desaturase) [EC:1.14.19.1]
D      isotig11274|stearoyl-; <a href="/dbget-bin/www_bget?ko:K00507">K00507</a>  SCD, desC; stearoyl-CoA desaturase (delta-9 desaturase) [EC:1.14.19.1]
D      isotig19567|peroxisomal; <a href="/dbget-bin/www_bget?ko:K00232">K00232</a>  E1.3.3.6, ACOX1, ACOX3; acyl-CoA oxidase [EC:1.3.3.6]
D      isotig05198|hydroxyacyl-coenzyme; <a href="/dbget-bin/www_bget?ko:K07515">K07515</a>  HADHA; enoyl-CoA hydratase / long-chain 3-hydroxyacyl-CoA dehydrogenase [EC:4.2.1.17 1.1.1.211]
D      isotig09345|acyl-; <a href="/dbget-bin/www_bget?ko:K01068">K01068</a>  E3.1.2.2; palmitoyl-CoA hydrolase [EC:3.1.2.2]
D      isotig09916|acyl-coenzyme; <a href="/dbget-bin/www_bget?ko:K01068">K01068</a>  E3.1.2.2; palmitoyl-CoA hydrolase [EC:3.1.2.2]
C    01004 Lipid biosynthesis proteins [BR:ko01004]
B
B  <b>Nucleotide Metabolism</b>
C    00230 Purine metabolism [PATH:<a href="http://www.genome.jp/kegg-bin/mark_pathway_www?@ko00230/K13988/K01835/K00948/K01587/K01756/K00602/K01081/K00760/K00088/K00940/K01510/K12304/K12305/K01519/K01518/K01951/K00364/K00873/K10807/K10808/K02999/K03002/K03000/K03005/K03006/K03010/K03011/K03012/K03013/K03014/K03016/K03017/K03007/K03008/K03009/K03018/K03023/K03026/K03027/K03019/K03020/K03025/K02320/K02328/K03504/K03505/K01514/K08043/K08049/K01120/K13762/K01939/K01490/K00856/K01488/K00939/K01509/K00962/K13811/K01513">ko00230</a>]
D      isotig03643|nudix; <a href="/dbget-bin/www_bget?ko:K13988">K13988</a>  NUDT9; ADP-ribose pyrophosphatase [EC:3.6.1.13]
D      isotig12497|nudix; <a href="/dbget-bin/www_bget?ko:K13988">K13988</a>  NUDT9; ADP-ribose pyrophosphatase [EC:3.6.1.13]
D      isotig09442|phosphoglucomutase; <a href="/dbget-bin/www_bget?ko:K01835">K01835</a>  E5.4.2.2, pgm; phosphoglucomutase [EC:5.4.2.2]
D      isotig26167|phosphoglucomutase; <a href="/dbget-bin/www_bget?ko:K01835">K01835</a>  E5.4.2.2, pgm; phosphoglucomutase [EC:5.4.2.2]
D      isotig33964|phosphoglucomutase; <a href="/dbget-bin/www_bget?ko:K01835">K01835</a>  E5.4.2.2, pgm; phosphoglucomutase [EC:5.4.2.2]
D      isotig35285|phosphoglucomutase; <a href="/dbget-bin/www_bget?ko:K01835">K01835</a>  E5.4.2.2, pgm; phosphoglucomutase [EC:5.4.2.2]
D      isotig36570|phosphoglucomutase; <a href="/dbget-bin/www_bget?ko:K01835">K01835</a>  E5.4.2.2, pgm; phosphoglucomutase [EC:5.4.2.2]
D      isotig36584|phosphoglucomutase; <a href="/dbget-bin/www_bget?ko:K01835">K01835</a>  E5.4.2.2, pgm; phosphoglucomutase [EC:5.4.2.2]
D      isotig05402|phosphoribosyl; <a href="/dbget-bin/www_bget?ko:K00948">K00948</a>  PRPS, prsA; ribose-phosphate pyrophosphokinase [EC:2.7.6.1]
D      isotig18505|phosphoribosyl; <a href="/dbget-bin/www_bget?ko:K00948">K00948</a>  PRPS, prsA; ribose-phosphate pyrophosphokinase [EC:2.7.6.1]
D      isotig21577|ribose-phosphate; <a href="/dbget-bin/www_bget?ko:K00948">K00948</a>  PRPS, prsA; ribose-phosphate pyrophosphokinase [EC:2.7.6.1]
D      isotig17575|phosphoribosylaminoimidazole; <a href="/dbget-bin/www_bget?ko:K01587">K01587</a>  PAICS; phosphoribosylaminoimidazole carboxylase / phosphoribosylaminoimidazole-succinocarboxamide synthase [EC:4.1.1.21 6.3.2.6]
D      isotig30884|phosphoribosylaminoimidazole; <a href="/dbget-bin/www_bget?ko:K01587">K01587</a>  PAICS; phosphoribosylaminoimidazole carboxylase / phosphoribosylaminoimidazole-succinocarboxamide synthase [EC:4.1.1.21 6.3.2.6]
D      isotig05728|adenylosuccinate; <a href="/dbget-bin/www_bget?ko:K01756">K01756</a>  E4.3.2.2, purB; adenylosuccinate lyase [EC:4.3.2.2]
D      isotig18727|bifunctional; <a href="/dbget-bin/www_bget?ko:K00602">K00602</a>  purH; phosphoribosylaminoimidazolecarboxamide formyltransferase / IMP cyclohydrolase [EC:2.1.2.3 3.5.4.10]
D      isotig02995|5; <a href="/dbget-bin/www_bget?ko:K01081">K01081</a>  E3.1.3.5; 5'-nucleotidase [EC:3.1.3.5]
D      isotig05193|5; <a href="/dbget-bin/www_bget?ko:K01081">K01081</a>  E3.1.3.5; 5'-nucleotidase [EC:3.1.3.5]
D      isotig06813|cytosolic; <a href="/dbget-bin/www_bget?ko:K01081">K01081</a>  E3.1.3.5; 5'-nucleotidase [EC:3.1.3.5]
D      isotig08770|cytosolic; <a href="/dbget-bin/www_bget?ko:K01081">K01081</a>  E3.1.3.5; 5'-nucleotidase [EC:3.1.3.5]
D      isotig16768|5; <a href="/dbget-bin/www_bget?ko:K01081">K01081</a>  E3.1.3.5; 5'-nucleotidase [EC:3.1.3.5]
D      isotig16864|5; <a href="/dbget-bin/www_bget?ko:K01081">K01081</a>  E3.1.3.5; 5'-nucleotidase [EC:3.1.3.5]
D      isotig10947|hypoxanthine-guanine; <a href="/dbget-bin/www_bget?ko:K00760">K00760</a>  E2.4.2.8, hpt; hypoxanthine phosphoribosyltransferase [EC:2.4.2.8]
D      isotig01934|imp; <a href="/dbget-bin/www_bget?ko:K00088">K00088</a>  E1.1.1.205, guaB; IMP dehydrogenase [EC:1.1.1.205]
D      isotig01935|imp; <a href="/dbget-bin/www_bget?ko:K00088">K00088</a>  E1.1.1.205, guaB; IMP dehydrogenase [EC:1.1.1.205]
D      isotig01936|imp; <a href="/dbget-bin/www_bget?ko:K00088">K00088</a>  E1.1.1.205, guaB; IMP dehydrogenase [EC:1.1.1.205]
D      isotig01937|imp; <a href="/dbget-bin/www_bget?ko:K00088">K00088</a>  E1.1.1.205, guaB; IMP dehydrogenase [EC:1.1.1.205]
D      isotig03132|nucleoside; <a href="/dbget-bin/www_bget?ko:K00940">K00940</a>  E2.7.4.6, ndk; nucleoside-diphosphate kinase [EC:2.7.4.6]
D      isotig03133|nucleoside; <a href="/dbget-bin/www_bget?ko:K00940">K00940</a>  E2.7.4.6, ndk; nucleoside-diphosphate kinase [EC:2.7.4.6]
D      isotig08235|nucleoside; <a href="/dbget-bin/www_bget?ko:K00940">K00940</a>  E2.7.4.6, ndk; nucleoside-diphosphate kinase [EC:2.7.4.6]
D      isotig21438|nucleoside; <a href="/dbget-bin/www_bget?ko:K00940">K00940</a>  E2.7.4.6, ndk; nucleoside-diphosphate kinase [EC:2.7.4.6]
D      isotig28058|ectonucleoside; <a href="/dbget-bin/www_bget?ko:K01510">K01510</a>  E3.6.1.5; apyrase [EC:3.6.1.5]
D      isotig31978|calcium; <a href="/dbget-bin/www_bget?ko:K12304">K12304</a>  CANT1; soluble calcium-activated nucleotidase 1 [EC:3.6.1.6]
D      isotig19735|ectonucleoside; <a href="/dbget-bin/www_bget?ko:K12305">K12305</a>  ENTPD4, LALP70; ectonucleoside triphosphate diphosphohydrolase 4 [EC:3.6.1.6]
D      isotig08529|inosine; <a href="/dbget-bin/www_bget?ko:K01519">K01519</a>  ITPA; nucleoside-triphosphate pyrophosphatase [EC:3.6.1.19]
D      isotig09465|nudix; <a href="/dbget-bin/www_bget?ko:K01518">K01518</a>  E3.6.1.17; bis(5'-nucleosidyl)-tetraphosphatase [EC:3.6.1.17]
D      isotig12623|guanine; <a href="/dbget-bin/www_bget?ko:K01951">K01951</a>  E6.3.5.2, guaA; GMP synthase (glutamine-hydrolysing) [EC:6.3.5.2]
D      isotig24726|guanine; <a href="/dbget-bin/www_bget?ko:K01951">K01951</a>  E6.3.5.2, guaA; GMP synthase (glutamine-hydrolysing) [EC:6.3.5.2]
D      isotig32612|gmp; <a href="/dbget-bin/www_bget?ko:K01951">K01951</a>  E6.3.5.2, guaA; GMP synthase (glutamine-hydrolysing) [EC:6.3.5.2]
D      isotig05661|guanosine; <a href="/dbget-bin/www_bget?ko:K00364">K00364</a>  E1.7.1.7, guaC; GMP reductase [EC:1.7.1.7]
D      contig08500|pyruvate; <a href="/dbget-bin/www_bget?ko:K00873">K00873</a>  PK, pyk; pyruvate kinase [EC:2.7.1.40]
D      isotig24937|pyruvate; <a href="/dbget-bin/www_bget?ko:K00873">K00873</a>  PK, pyk; pyruvate kinase [EC:2.7.1.40]
D      isotig30559|pyruvate; <a href="/dbget-bin/www_bget?ko:K00873">K00873</a>  PK, pyk; pyruvate kinase [EC:2.7.1.40]
D      isotig31741|pyruvate; <a href="/dbget-bin/www_bget?ko:K00873">K00873</a>  PK, pyk; pyruvate kinase [EC:2.7.1.40]
D      isotig32444|pyruvate; <a href="/dbget-bin/www_bget?ko:K00873">K00873</a>  PK, pyk; pyruvate kinase [EC:2.7.1.40]
D      isotig34675|pyruvate; <a href="/dbget-bin/www_bget?ko:K00873">K00873</a>  PK, pyk; pyruvate kinase [EC:2.7.1.40]
D      isotig36299|pyruvate; <a href="/dbget-bin/www_bget?ko:K00873">K00873</a>  PK, pyk; pyruvate kinase [EC:2.7.1.40]
D      isotig10645|ribonucleoside-diphosphate; <a href="/dbget-bin/www_bget?ko:K10807">K10807</a>  RRM1; ribonucleoside-diphosphate reductase subunit M1 [EC:1.17.4.1]
D      isotig13766|ribonucleoside-diphosphate; <a href="/dbget-bin/www_bget?ko:K10807">K10807</a>  RRM1; ribonucleoside-diphosphate reductase subunit M1 [EC:1.17.4.1]
D      isotig20075|ribonucleoside-diphosphate; <a href="/dbget-bin/www_bget?ko:K10807">K10807</a>  RRM1; ribonucleoside-diphosphate reductase subunit M1 [EC:1.17.4.1]
D      isotig20189|ribonucleoside-diphosphate; <a href="/dbget-bin/www_bget?ko:K10807">K10807</a>  RRM1; ribonucleoside-diphosphate reductase subunit M1 [EC:1.17.4.1]
D      isotig05861|ribonucleotide; <a href="/dbget-bin/www_bget?ko:K10808">K10808</a>  RRM2; ribonucleoside-diphosphate reductase subunit M2 [EC:1.17.4.1]
D      isotig12532|polymerase; <a href="/dbget-bin/www_bget?ko:K02999">K02999</a>  RPA1; DNA-directed RNA polymerase I subunit A1 [EC:2.7.7.6]
D      isotig13320|dna-directed; <a href="/dbget-bin/www_bget?ko:K02999">K02999</a>  RPA1; DNA-directed RNA polymerase I subunit A1 [EC:2.7.7.6]
D      isotig34373|rna; <a href="/dbget-bin/www_bget?ko:K03002">K03002</a>  RPA2; DNA-directed RNA polymerase I subunit A2 [EC:2.7.7.6]
D      isotig10201|dna-directed; <a href="/dbget-bin/www_bget?ko:K03000">K03000</a>  RPA12; DNA-directed RNA polymerase I subunit A12 [EC:2.7.7.6]
D      isotig07606|polymerase; <a href="/dbget-bin/www_bget?ko:K03005">K03005</a>  RPA49; DNA-directed RNA polymerase I subunit A49 [EC:2.7.7.6]
D      isotig17606|dna-directed; <a href="/dbget-bin/www_bget?ko:K03006">K03006</a>  RPB1; DNA-directed RNA polymerase II subunit A [EC:2.7.7.6]
D      isotig21818|rna; <a href="/dbget-bin/www_bget?ko:K03006">K03006</a>  RPB1; DNA-directed RNA polymerase II subunit A [EC:2.7.7.6]
D      isotig22227|rna; <a href="/dbget-bin/www_bget?ko:K03006">K03006</a>  RPB1; DNA-directed RNA polymerase II subunit A [EC:2.7.7.6]
D      isotig25498|dna-directed; <a href="/dbget-bin/www_bget?ko:K03010">K03010</a>  RPB2; DNA-directed RNA polymerase II subunit B [EC:2.7.7.6]
D      isotig28185|dna-directed; <a href="/dbget-bin/www_bget?ko:K03010">K03010</a>  RPB2; DNA-directed RNA polymerase II subunit B [EC:2.7.7.6]
D      isotig27277|dna-directed; <a href="/dbget-bin/www_bget?ko:K03011">K03011</a>  RPB3; DNA-directed RNA polymerase II subunit C
D      isotig11082|polymerase; <a href="/dbget-bin/www_bget?ko:K03012">K03012</a>  RPB4; DNA-directed RNA polymerase II subunit D
D      isotig07987|dna-directed; <a href="/dbget-bin/www_bget?ko:K03013">K03013</a>  RPB5; DNA-directed RNA polymerase II subunit E
D      isotig14593|dna-directed; <a href="/dbget-bin/www_bget?ko:K03014">K03014</a>  RPB6; DNA-directed RNA Polymerase II subunit F
D      isotig12200|polymerase; <a href="/dbget-bin/www_bget?ko:K03016">K03016</a>  RPB8; DNA-directed RNA polymerase II subunit H
D      isotig14452|dna-directed; <a href="/dbget-bin/www_bget?ko:K03017">K03017</a>  RPB9; DNA-directed RNA polymerase II subunit I
D      isotig04889|dna-directed; <a href="/dbget-bin/www_bget?ko:K03007">K03007</a>  RPB10; DNA-directed RNA Polymerase II subunit L
D      isotig04890|dna-directed; <a href="/dbget-bin/www_bget?ko:K03007">K03007</a>  RPB10; DNA-directed RNA Polymerase II subunit L
D      isotig12474|polymerase; <a href="/dbget-bin/www_bget?ko:K03008">K03008</a>  RPB11; DNA-directed RNA polymerase II subunit J
D      isotig09641|dna-directed; <a href="/dbget-bin/www_bget?ko:K03009">K03009</a>  RPB12; DNA-directed RNA Polymerase II subunit K
D      isotig08463|polymerase; <a href="/dbget-bin/www_bget?ko:K03018">K03018</a>  RPC1; DNA-directed RNA polymerase III subunit C1 [EC:2.7.7.6]
D      isotig11672|polymerase; <a href="/dbget-bin/www_bget?ko:K03018">K03018</a>  RPC1; DNA-directed RNA polymerase III subunit C1 [EC:2.7.7.6]
D      isotig17201|polymerase; <a href="/dbget-bin/www_bget?ko:K03023">K03023</a>  RPC3; DNA-directed RNA polymerase III subunit C3 [EC:2.7.7.6]
D      isotig33496|polymerase; <a href="/dbget-bin/www_bget?ko:K03023">K03023</a>  RPC3; DNA-directed RNA polymerase III subunit C3 [EC:2.7.7.6]
D      isotig32778|dna-directed; <a href="/dbget-bin/www_bget?ko:K03026">K03026</a>  RPC4; DNA-directed RNA polymerase III subunit C4 [EC:2.7.7.6]
D      isotig35337|dna-directed; <a href="/dbget-bin/www_bget?ko:K03026">K03026</a>  RPC4; DNA-directed RNA polymerase III subunit C4 [EC:2.7.7.6]
D      isotig10617|dna-directed; <a href="/dbget-bin/www_bget?ko:K03027">K03027</a>  RPC5; DNA-directed RNA Polymerase III subunit C5 [EC:2.7.7.6]
D      isotig28100|dna-directed; <a href="/dbget-bin/www_bget?ko:K03027">K03027</a>  RPC5; DNA-directed RNA Polymerase III subunit C5 [EC:2.7.7.6]
D      isotig23886|dna-directed; <a href="/dbget-bin/www_bget?ko:K03019">K03019</a>  RPC11; DNA-directed RNA polymerase III subunit C11 [EC:2.7.7.6]
D      isotig08712|dna-directed; <a href="/dbget-bin/www_bget?ko:K03020">K03020</a>  RPC19; DNA-directed RNA polymerase III subunit C19 [EC:2.7.7.6]
D      isotig15971|polymerase; <a href="/dbget-bin/www_bget?ko:K03025">K03025</a>  RPC34; DNA-directed RNA polymerase III subunit C34 [EC:2.7.7.6]
D      isotig15680|dna; <a href="/dbget-bin/www_bget?ko:K02320">K02320</a>  POLA1; DNA polymerase alpha subunit A [EC:2.7.7.7]
D      isotig13534|polymerase; <a href="/dbget-bin/www_bget?ko:K02328">K02328</a>  POLD2; DNA polymerase delta subunit 2
D      isotig10883|dna; <a href="/dbget-bin/www_bget?ko:K03504">K03504</a>  POLD3; DNA polymerase delta subunit 3
D      isotig33441|dna; <a href="/dbget-bin/www_bget?ko:K03504">K03504</a>  POLD3; DNA polymerase delta subunit 3
D      isotig09269|dna; <a href="/dbget-bin/www_bget?ko:K03505">K03505</a>  POLD4; DNA polymerase delta subunit 4
D      isotig03353|prune; <a href="/dbget-bin/www_bget?ko:K01514">K01514</a>  E3.6.1.11, ppx; exopolyphosphatase [EC:3.6.1.11]
D      isotig03354|prune; <a href="/dbget-bin/www_bget?ko:K01514">K01514</a>  E3.6.1.11, ppx; exopolyphosphatase [EC:3.6.1.11]
D      isotig22645|adenylate; <a href="/dbget-bin/www_bget?ko:K08043">K08043</a>  ADCY3; adenylate cyclase 3 [EC:4.6.1.1]
D      isotig15415|adenylate; <a href="/dbget-bin/www_bget?ko:K08049">K08049</a>  ADCY9; adenylate cyclase 9 [EC:4.6.1.1]
D      isotig20631|phosphodiesterase; <a href="/dbget-bin/www_bget?ko:K01120">K01120</a>  E3.1.4.17, PDE; 3',5'-cyclic-nucleotide phosphodiesterase [EC:3.1.4.17]
D      isotig21155|camp-specific; <a href="/dbget-bin/www_bget?ko:K01120">K01120</a>  E3.1.4.17, PDE; 3',5'-cyclic-nucleotide phosphodiesterase [EC:3.1.4.17]
D      isotig26609|phosphodiesterase; <a href="/dbget-bin/www_bget?ko:K01120">K01120</a>  E3.1.4.17, PDE; 3',5'-cyclic-nucleotide phosphodiesterase [EC:3.1.4.17]
D      isotig34290|cgmp-specific; <a href="/dbget-bin/www_bget?ko:K13762">K13762</a>  PDE5; cGMP-specific 3',5'-cyclic phosphodiesterase [EC:3.1.4.35]
D      isotig01129|adenylosuccinate; <a href="/dbget-bin/www_bget?ko:K01939">K01939</a>  E6.3.4.4, purA; adenylosuccinate synthase [EC:6.3.4.4]
D      isotig01130|adenylosuccinate; <a href="/dbget-bin/www_bget?ko:K01939">K01939</a>  E6.3.4.4, purA; adenylosuccinate synthase [EC:6.3.4.4]
D      isotig06853|adenylosuccinate; <a href="/dbget-bin/www_bget?ko:K01939">K01939</a>  E6.3.4.4, purA; adenylosuccinate synthase [EC:6.3.4.4]
D      isotig23801|adenylosuccinate; <a href="/dbget-bin/www_bget?ko:K01939">K01939</a>  E6.3.4.4, purA; adenylosuccinate synthase [EC:6.3.4.4]
D      contig08347|adenosine; <a href="/dbget-bin/www_bget?ko:K01490">K01490</a>  E3.5.4.6, AMPD; AMP deaminase [EC:3.5.4.6]
D      isotig02890|amp; <a href="/dbget-bin/www_bget?ko:K01490">K01490</a>  E3.5.4.6, AMPD; AMP deaminase [EC:3.5.4.6]
D      isotig02891|amp; <a href="/dbget-bin/www_bget?ko:K01490">K01490</a>  E3.5.4.6, AMPD; AMP deaminase [EC:3.5.4.6]
D      isotig02892|amp; <a href="/dbget-bin/www_bget?ko:K01490">K01490</a>  E3.5.4.6, AMPD; AMP deaminase [EC:3.5.4.6]
D      isotig10904|adenosine; <a href="/dbget-bin/www_bget?ko:K01490">K01490</a>  E3.5.4.6, AMPD; AMP deaminase [EC:3.5.4.6]
D      isotig23243|amp; <a href="/dbget-bin/www_bget?ko:K01490">K01490</a>  E3.5.4.6, AMPD; AMP deaminase [EC:3.5.4.6]
D      isotig26671|adenosine; <a href="/dbget-bin/www_bget?ko:K01490">K01490</a>  E3.5.4.6, AMPD; AMP deaminase [EC:3.5.4.6]
D      isotig27075|adenosine; <a href="/dbget-bin/www_bget?ko:K01490">K01490</a>  E3.5.4.6, AMPD; AMP deaminase [EC:3.5.4.6]
D      isotig30095|adenosine; <a href="/dbget-bin/www_bget?ko:K01490">K01490</a>  E3.5.4.6, AMPD; AMP deaminase [EC:3.5.4.6]
D      isotig32542|adenosine; <a href="/dbget-bin/www_bget?ko:K01490">K01490</a>  E3.5.4.6, AMPD; AMP deaminase [EC:3.5.4.6]
D      isotig33718|amp; <a href="/dbget-bin/www_bget?ko:K01490">K01490</a>  E3.5.4.6, AMPD; AMP deaminase [EC:3.5.4.6]
D      isotig34015|adenosine; <a href="/dbget-bin/www_bget?ko:K01490">K01490</a>  E3.5.4.6, AMPD; AMP deaminase [EC:3.5.4.6]
D      isotig36332|amp; <a href="/dbget-bin/www_bget?ko:K01490">K01490</a>  E3.5.4.6, AMPD; AMP deaminase [EC:3.5.4.6]
D      isotig36569|amp; <a href="/dbget-bin/www_bget?ko:K01490">K01490</a>  E3.5.4.6, AMPD; AMP deaminase [EC:3.5.4.6]
D      isotig03749|adenosine; <a href="/dbget-bin/www_bget?ko:K00856">K00856</a>  E2.7.1.20, ADK; adenosine kinase [EC:2.7.1.20]
D      isotig03750|adenosine; <a href="/dbget-bin/www_bget?ko:K00856">K00856</a>  E2.7.1.20, ADK; adenosine kinase [EC:2.7.1.20]
D      isotig03942|adenosine; <a href="/dbget-bin/www_bget?ko:K00856">K00856</a>  E2.7.1.20, ADK; adenosine kinase [EC:2.7.1.20]
D      isotig03943|adenosine; <a href="/dbget-bin/www_bget?ko:K00856">K00856</a>  E2.7.1.20, ADK; adenosine kinase [EC:2.7.1.20]
D      isotig07800|adenosine; <a href="/dbget-bin/www_bget?ko:K00856">K00856</a>  E2.7.1.20, ADK; adenosine kinase [EC:2.7.1.20]
D      isotig15547|adenosine; <a href="/dbget-bin/www_bget?ko:K00856">K00856</a>  E2.7.1.20, ADK; adenosine kinase [EC:2.7.1.20]
D      isotig07624|adenosine; <a href="/dbget-bin/www_bget?ko:K01488">K01488</a>  E3.5.4.4, ADA, add; adenosine deaminase [EC:3.5.4.4]
D      isotig26899|adenosine; <a href="/dbget-bin/www_bget?ko:K01488">K01488</a>  E3.5.4.4, ADA, add; adenosine deaminase [EC:3.5.4.4]
D      isotig04785|adenylate; <a href="/dbget-bin/www_bget?ko:K00939">K00939</a>  E2.7.4.3, adk; adenylate kinase [EC:2.7.4.3]
D      isotig04786|adenylate; <a href="/dbget-bin/www_bget?ko:K00939">K00939</a>  E2.7.4.3, adk; adenylate kinase [EC:2.7.4.3]
D      isotig16093|adenylate; <a href="/dbget-bin/www_bget?ko:K00939">K00939</a>  E2.7.4.3, adk; adenylate kinase [EC:2.7.4.3]
D      isotig28743|adenylate; <a href="/dbget-bin/www_bget?ko:K00939">K00939</a>  E2.7.4.3, adk; adenylate kinase [EC:2.7.4.3]
D      isotig35608|adenylate; <a href="/dbget-bin/www_bget?ko:K00939">K00939</a>  E2.7.4.3, adk; adenylate kinase [EC:2.7.4.3]
D      isotig35975|adenylate; <a href="/dbget-bin/www_bget?ko:K00939">K00939</a>  E2.7.4.3, adk; adenylate kinase [EC:2.7.4.3]
D      isotig40435|adenylate; <a href="/dbget-bin/www_bget?ko:K00939">K00939</a>  E2.7.4.3, adk; adenylate kinase [EC:2.7.4.3]
D      isotig41248|adenylate; <a href="/dbget-bin/www_bget?ko:K00939">K00939</a>  E2.7.4.3, adk; adenylate kinase [EC:2.7.4.3]
D      isotig07833|ectonucleoside; <a href="/dbget-bin/www_bget?ko:K01509">K01509</a>  E3.6.1.3; adenosinetriphosphatase [EC:3.6.1.3]
D      isotig19428|polyribonucleotide; <a href="/dbget-bin/www_bget?ko:K00962">K00962</a>  pnp, PNPT1; polyribonucleotide nucleotidyltransferase [EC:2.7.7.8]
D      isotig13182|3; <a href="/dbget-bin/www_bget?ko:K13811">K13811</a>  PAPSS; 3'-phosphoadenosine 5'-phosphosulfate synthase [EC:2.7.7.4 2.7.1.25]
D      isotig03873|ectonucleotide; <a href="/dbget-bin/www_bget?ko:K01513">K01513</a>  ENPP1_3; ectonucleotide pyrophosphatase/phosphodiesterase family member 1/3 [EC:3.1.4.1 3.6.1.9]
D      isotig03874|ectonucleotide; <a href="/dbget-bin/www_bget?ko:K01513">K01513</a>  ENPP1_3; ectonucleotide pyrophosphatase/phosphodiesterase family member 1/3 [EC:3.1.4.1 3.6.1.9]
D      isotig30918|ectonucleotide; <a href="/dbget-bin/www_bget?ko:K01513">K01513</a>  ENPP1_3; ectonucleotide pyrophosphatase/phosphodiesterase family member 1/3 [EC:3.1.4.1 3.6.1.9]
D      isotig34132|ectonucleotide; <a href="/dbget-bin/www_bget?ko:K01513">K01513</a>  ENPP1_3; ectonucleotide pyrophosphatase/phosphodiesterase family member 1/3 [EC:3.1.4.1 3.6.1.9]
C    00240 Pyrimidine metabolism [PATH:<a href="http://www.genome.jp/kegg-bin/mark_pathway_www?@ko00240/K13800/K13809/K00940/K00962/K01510/K12304/K12305/K01519/K01937/K02999/K03002/K03000/K03005/K03006/K03010/K03011/K03012/K03013/K03014/K03016/K03017/K03007/K03008/K03009/K03018/K03023/K03026/K03027/K03019/K03020/K03025/K02320/K02328/K03504/K03505/K00876/K01081/K00761/K00207/K00384/K10807/K10808/K01520/K01493/K00857/K00943/K01518">ko00240</a>]
D      isotig15998|ump-cmp; <a href="/dbget-bin/www_bget?ko:K13800">K13800</a>  CMPK1, UMPK; UMP-CMP kinase [EC:2.7.4.- 2.7.4.14]
D      isotig24564|ump-cmp; <a href="/dbget-bin/www_bget?ko:K13800">K13800</a>  CMPK1, UMPK; UMP-CMP kinase [EC:2.7.4.- 2.7.4.14]
D      isotig19587|thymidylate; <a href="/dbget-bin/www_bget?ko:K13809">K13809</a>  CMPK2; UMP-CMP kinase 2, mitochondrial [EC:2.7.4.14]
D      isotig24621|thymidylate; <a href="/dbget-bin/www_bget?ko:K13809">K13809</a>  CMPK2; UMP-CMP kinase 2, mitochondrial [EC:2.7.4.14]
D      isotig03132|nucleoside; <a href="/dbget-bin/www_bget?ko:K00940">K00940</a>  E2.7.4.6, ndk; nucleoside-diphosphate kinase [EC:2.7.4.6]
D      isotig03133|nucleoside; <a href="/dbget-bin/www_bget?ko:K00940">K00940</a>  E2.7.4.6, ndk; nucleoside-diphosphate kinase [EC:2.7.4.6]
D      isotig08235|nucleoside; <a href="/dbget-bin/www_bget?ko:K00940">K00940</a>  E2.7.4.6, ndk; nucleoside-diphosphate kinase [EC:2.7.4.6]
D      isotig21438|nucleoside; <a href="/dbget-bin/www_bget?ko:K00940">K00940</a>  E2.7.4.6, ndk; nucleoside-diphosphate kinase [EC:2.7.4.6]
D      isotig19428|polyribonucleotide; <a href="/dbget-bin/www_bget?ko:K00962">K00962</a>  pnp, PNPT1; polyribonucleotide nucleotidyltransferase [EC:2.7.7.8]
D      isotig28058|ectonucleoside; <a href="/dbget-bin/www_bget?ko:K01510">K01510</a>  E3.6.1.5; apyrase [EC:3.6.1.5]
D      isotig31978|calcium; <a href="/dbget-bin/www_bget?ko:K12304">K12304</a>  CANT1; soluble calcium-activated nucleotidase 1 [EC:3.6.1.6]
D      isotig19735|ectonucleoside; <a href="/dbget-bin/www_bget?ko:K12305">K12305</a>  ENTPD4, LALP70; ectonucleoside triphosphate diphosphohydrolase 4 [EC:3.6.1.6]
D      isotig08529|inosine; <a href="/dbget-bin/www_bget?ko:K01519">K01519</a>  ITPA; nucleoside-triphosphate pyrophosphatase [EC:3.6.1.19]
D      isotig14791|ctp; <a href="/dbget-bin/www_bget?ko:K01937">K01937</a>  E6.3.4.2, pyrG; CTP synthase [EC:6.3.4.2]
D      isotig16981|ctp; <a href="/dbget-bin/www_bget?ko:K01937">K01937</a>  E6.3.4.2, pyrG; CTP synthase [EC:6.3.4.2]
D      isotig22532|ctp; <a href="/dbget-bin/www_bget?ko:K01937">K01937</a>  E6.3.4.2, pyrG; CTP synthase [EC:6.3.4.2]
D      isotig12532|polymerase; <a href="/dbget-bin/www_bget?ko:K02999">K02999</a>  RPA1; DNA-directed RNA polymerase I subunit A1 [EC:2.7.7.6]
D      isotig13320|dna-directed; <a href="/dbget-bin/www_bget?ko:K02999">K02999</a>  RPA1; DNA-directed RNA polymerase I subunit A1 [EC:2.7.7.6]
D      isotig34373|rna; <a href="/dbget-bin/www_bget?ko:K03002">K03002</a>  RPA2; DNA-directed RNA polymerase I subunit A2 [EC:2.7.7.6]
D      isotig10201|dna-directed; <a href="/dbget-bin/www_bget?ko:K03000">K03000</a>  RPA12; DNA-directed RNA polymerase I subunit A12 [EC:2.7.7.6]
D      isotig07606|polymerase; <a href="/dbget-bin/www_bget?ko:K03005">K03005</a>  RPA49; DNA-directed RNA polymerase I subunit A49 [EC:2.7.7.6]
D      isotig17606|dna-directed; <a href="/dbget-bin/www_bget?ko:K03006">K03006</a>  RPB1; DNA-directed RNA polymerase II subunit A [EC:2.7.7.6]
D      isotig21818|rna; <a href="/dbget-bin/www_bget?ko:K03006">K03006</a>  RPB1; DNA-directed RNA polymerase II subunit A [EC:2.7.7.6]
D      isotig22227|rna; <a href="/dbget-bin/www_bget?ko:K03006">K03006</a>  RPB1; DNA-directed RNA polymerase II subunit A [EC:2.7.7.6]
D      isotig25498|dna-directed; <a href="/dbget-bin/www_bget?ko:K03010">K03010</a>  RPB2; DNA-directed RNA polymerase II subunit B [EC:2.7.7.6]
D      isotig28185|dna-directed; <a href="/dbget-bin/www_bget?ko:K03010">K03010</a>  RPB2; DNA-directed RNA polymerase II subunit B [EC:2.7.7.6]
D      isotig27277|dna-directed; <a href="/dbget-bin/www_bget?ko:K03011">K03011</a>  RPB3; DNA-directed RNA polymerase II subunit C
D      isotig11082|polymerase; <a href="/dbget-bin/www_bget?ko:K03012">K03012</a>  RPB4; DNA-directed RNA polymerase II subunit D
D      isotig07987|dna-directed; <a href="/dbget-bin/www_bget?ko:K03013">K03013</a>  RPB5; DNA-directed RNA polymerase II subunit E
D      isotig14593|dna-directed; <a href="/dbget-bin/www_bget?ko:K03014">K03014</a>  RPB6; DNA-directed RNA Polymerase II subunit F
D      isotig12200|polymerase; <a href="/dbget-bin/www_bget?ko:K03016">K03016</a>  RPB8; DNA-directed RNA polymerase II subunit H
D      isotig14452|dna-directed; <a href="/dbget-bin/www_bget?ko:K03017">K03017</a>  RPB9; DNA-directed RNA polymerase II subunit I
D      isotig04889|dna-directed; <a href="/dbget-bin/www_bget?ko:K03007">K03007</a>  RPB10; DNA-directed RNA Polymerase II subunit L
D      isotig04890|dna-directed; <a href="/dbget-bin/www_bget?ko:K03007">K03007</a>  RPB10; DNA-directed RNA Polymerase II subunit L
D      isotig12474|polymerase; <a href="/dbget-bin/www_bget?ko:K03008">K03008</a>  RPB11; DNA-directed RNA polymerase II subunit J
D      isotig09641|dna-directed; <a href="/dbget-bin/www_bget?ko:K03009">K03009</a>  RPB12; DNA-directed RNA Polymerase II subunit K
D      isotig08463|polymerase; <a href="/dbget-bin/www_bget?ko:K03018">K03018</a>  RPC1; DNA-directed RNA polymerase III subunit C1 [EC:2.7.7.6]
D      isotig11672|polymerase; <a href="/dbget-bin/www_bget?ko:K03018">K03018</a>  RPC1; DNA-directed RNA polymerase III subunit C1 [EC:2.7.7.6]
D      isotig17201|polymerase; <a href="/dbget-bin/www_bget?ko:K03023">K03023</a>  RPC3; DNA-directed RNA polymerase III subunit C3 [EC:2.7.7.6]
D      isotig33496|polymerase; <a href="/dbget-bin/www_bget?ko:K03023">K03023</a>  RPC3; DNA-directed RNA polymerase III subunit C3 [EC:2.7.7.6]
D      isotig32778|dna-directed; <a href="/dbget-bin/www_bget?ko:K03026">K03026</a>  RPC4; DNA-directed RNA polymerase III subunit C4 [EC:2.7.7.6]
D      isotig35337|dna-directed; <a href="/dbget-bin/www_bget?ko:K03026">K03026</a>  RPC4; DNA-directed RNA polymerase III subunit C4 [EC:2.7.7.6]
D      isotig10617|dna-directed; <a href="/dbget-bin/www_bget?ko:K03027">K03027</a>  RPC5; DNA-directed RNA Polymerase III subunit C5 [EC:2.7.7.6]
D      isotig28100|dna-directed; <a href="/dbget-bin/www_bget?ko:K03027">K03027</a>  RPC5; DNA-directed RNA Polymerase III subunit C5 [EC:2.7.7.6]
D      isotig23886|dna-directed; <a href="/dbget-bin/www_bget?ko:K03019">K03019</a>  RPC11; DNA-directed RNA polymerase III subunit C11 [EC:2.7.7.6]
D      isotig08712|dna-directed; <a href="/dbget-bin/www_bget?ko:K03020">K03020</a>  RPC19; DNA-directed RNA polymerase III subunit C19 [EC:2.7.7.6]
D      isotig15971|polymerase; <a href="/dbget-bin/www_bget?ko:K03025">K03025</a>  RPC34; DNA-directed RNA polymerase III subunit C34 [EC:2.7.7.6]
D      isotig15680|dna; <a href="/dbget-bin/www_bget?ko:K02320">K02320</a>  POLA1; DNA polymerase alpha subunit A [EC:2.7.7.7]
D      isotig13534|polymerase; <a href="/dbget-bin/www_bget?ko:K02328">K02328</a>  POLD2; DNA polymerase delta subunit 2
D      isotig10883|dna; <a href="/dbget-bin/www_bget?ko:K03504">K03504</a>  POLD3; DNA polymerase delta subunit 3
D      isotig33441|dna; <a href="/dbget-bin/www_bget?ko:K03504">K03504</a>  POLD3; DNA polymerase delta subunit 3
D      isotig09269|dna; <a href="/dbget-bin/www_bget?ko:K03505">K03505</a>  POLD4; DNA polymerase delta subunit 4
D      isotig05636|uridine-cytidine; <a href="/dbget-bin/www_bget?ko:K00876">K00876</a>  E2.7.1.48, udk; uridine kinase [EC:2.7.1.48]
D      isotig12475|uridine-cytidine; <a href="/dbget-bin/www_bget?ko:K00876">K00876</a>  E2.7.1.48, udk; uridine kinase [EC:2.7.1.48]
D      isotig21016|uridine-cytidine; <a href="/dbget-bin/www_bget?ko:K00876">K00876</a>  E2.7.1.48, udk; uridine kinase [EC:2.7.1.48]
D      isotig02995|5; <a href="/dbget-bin/www_bget?ko:K01081">K01081</a>  E3.1.3.5; 5'-nucleotidase [EC:3.1.3.5]
D      isotig05193|5; <a href="/dbget-bin/www_bget?ko:K01081">K01081</a>  E3.1.3.5; 5'-nucleotidase [EC:3.1.3.5]
D      isotig06813|cytosolic; <a href="/dbget-bin/www_bget?ko:K01081">K01081</a>  E3.1.3.5; 5'-nucleotidase [EC:3.1.3.5]
D      isotig08770|cytosolic; <a href="/dbget-bin/www_bget?ko:K01081">K01081</a>  E3.1.3.5; 5'-nucleotidase [EC:3.1.3.5]
D      isotig16768|5; <a href="/dbget-bin/www_bget?ko:K01081">K01081</a>  E3.1.3.5; 5'-nucleotidase [EC:3.1.3.5]
D      isotig16864|5; <a href="/dbget-bin/www_bget?ko:K01081">K01081</a>  E3.1.3.5; 5'-nucleotidase [EC:3.1.3.5]
D      isotig08284|uracil; <a href="/dbget-bin/www_bget?ko:K00761">K00761</a>  E2.4.2.9, upp; uracil phosphoribosyltransferase [EC:2.4.2.9]
D      isotig11945|dihydropyrimidine; <a href="/dbget-bin/www_bget?ko:K00207">K00207</a>  E1.3.1.2, DPYD; dihydropyrimidine dehydrogenase (NADP+) [EC:1.3.1.2]
D      isotig05284|thioredoxin; <a href="/dbget-bin/www_bget?ko:K00384">K00384</a>  E1.8.1.9, trxB; thioredoxin reductase (NADPH) [EC:1.8.1.9]
D      isotig14437|thioredoxin; <a href="/dbget-bin/www_bget?ko:K00384">K00384</a>  E1.8.1.9, trxB; thioredoxin reductase (NADPH) [EC:1.8.1.9]
D      isotig10645|ribonucleoside-diphosphate; <a href="/dbget-bin/www_bget?ko:K10807">K10807</a>  RRM1; ribonucleoside-diphosphate reductase subunit M1 [EC:1.17.4.1]
D      isotig13766|ribonucleoside-diphosphate; <a href="/dbget-bin/www_bget?ko:K10807">K10807</a>  RRM1; ribonucleoside-diphosphate reductase subunit M1 [EC:1.17.4.1]
D      isotig20075|ribonucleoside-diphosphate; <a href="/dbget-bin/www_bget?ko:K10807">K10807</a>  RRM1; ribonucleoside-diphosphate reductase subunit M1 [EC:1.17.4.1]
D      isotig20189|ribonucleoside-diphosphate; <a href="/dbget-bin/www_bget?ko:K10807">K10807</a>  RRM1; ribonucleoside-diphosphate reductase subunit M1 [EC:1.17.4.1]
D      isotig05861|ribonucleotide; <a href="/dbget-bin/www_bget?ko:K10808">K10808</a>  RRM2; ribonucleoside-diphosphate reductase subunit M2 [EC:1.17.4.1]
D      isotig09132|deoxyuridine; <a href="/dbget-bin/www_bget?ko:K01520">K01520</a>  E3.6.1.23, dut; dUTP pyrophosphatase [EC:3.6.1.23]
D      isotig11172|deoxycytidylate; <a href="/dbget-bin/www_bget?ko:K01493">K01493</a>  comEB; dCMP deaminase [EC:3.5.4.12]
D      isotig12602|mitochondrial; <a href="/dbget-bin/www_bget?ko:K00857">K00857</a>  E2.7.1.21, tdk; thymidine kinase [EC:2.7.1.21]
D      isotig06196|deoxythymidylate; <a href="/dbget-bin/www_bget?ko:K00943">K00943</a>  E2.7.4.9, tmk; dTMP kinase [EC:2.7.4.9]
D      isotig09465|nudix; <a href="/dbget-bin/www_bget?ko:K01518">K01518</a>  E3.6.1.17; bis(5'-nucleosidyl)-tetraphosphatase [EC:3.6.1.17]
B
B  <b>Amino Acid Metabolism</b>
C    00250 Alanine, aspartate and glutamate metabolism [PATH:<a href="http://www.genome.jp/kegg-bin/mark_pathway_www?@ko00250/K00813/K01953/K13566/K00814/K01940/K01755/K01939/K01756/K01437/K00261/K00294/K01915/K01425/K01948">ko00250</a>]
D      isotig05274|aspartate; <a href="/dbget-bin/www_bget?ko:K00813">K00813</a>  E2.6.1.1B, aspC; aspartate aminotransferase [EC:2.6.1.1]
D      isotig05305|glutamic-oxaloacetic; <a href="/dbget-bin/www_bget?ko:K00813">K00813</a>  E2.6.1.1B, aspC; aspartate aminotransferase [EC:2.6.1.1]
D      isotig20989|asparagine; <a href="/dbget-bin/www_bget?ko:K01953">K01953</a>  E6.3.5.4, asnB; asparagine synthase (glutamine-hydrolysing) [EC:6.3.5.4]
D      isotig11512|nitrilase; <a href="/dbget-bin/www_bget?ko:K13566">K13566</a>  NIT2; omega-amidase [EC:3.5.1.3]
D      isotig05308|alanine; <a href="/dbget-bin/www_bget?ko:K00814">K00814</a>  GPT, ALT; alanine transaminase [EC:2.6.1.2]
D      isotig05525|alanine; <a href="/dbget-bin/www_bget?ko:K00814">K00814</a>  GPT, ALT; alanine transaminase [EC:2.6.1.2]
D      isotig14417|alanine; <a href="/dbget-bin/www_bget?ko:K00814">K00814</a>  GPT, ALT; alanine transaminase [EC:2.6.1.2]
D      isotig28834|alanine; <a href="/dbget-bin/www_bget?ko:K00814">K00814</a>  GPT, ALT; alanine transaminase [EC:2.6.1.2]
D      isotig17989|argininosuccinate; <a href="/dbget-bin/www_bget?ko:K01940">K01940</a>  E6.3.4.5, argG; argininosuccinate synthase [EC:6.3.4.5]
D      isotig21308|argininosuccinate; <a href="/dbget-bin/www_bget?ko:K01940">K01940</a>  E6.3.4.5, argG; argininosuccinate synthase [EC:6.3.4.5]
D      isotig23768|argininosuccinate; <a href="/dbget-bin/www_bget?ko:K01755">K01755</a>  E4.3.2.1, argH; argininosuccinate lyase [EC:4.3.2.1]
D      isotig24399|argininosuccinate; <a href="/dbget-bin/www_bget?ko:K01755">K01755</a>  E4.3.2.1, argH; argininosuccinate lyase [EC:4.3.2.1]
D      isotig01129|adenylosuccinate; <a href="/dbget-bin/www_bget?ko:K01939">K01939</a>  E6.3.4.4, purA; adenylosuccinate synthase [EC:6.3.4.4]
D      isotig01130|adenylosuccinate; <a href="/dbget-bin/www_bget?ko:K01939">K01939</a>  E6.3.4.4, purA; adenylosuccinate synthase [EC:6.3.4.4]
D      isotig06853|adenylosuccinate; <a href="/dbget-bin/www_bget?ko:K01939">K01939</a>  E6.3.4.4, purA; adenylosuccinate synthase [EC:6.3.4.4]
D      isotig23801|adenylosuccinate; <a href="/dbget-bin/www_bget?ko:K01939">K01939</a>  E6.3.4.4, purA; adenylosuccinate synthase [EC:6.3.4.4]
D      isotig05728|adenylosuccinate; <a href="/dbget-bin/www_bget?ko:K01756">K01756</a>  E4.3.2.2, purB; adenylosuccinate lyase [EC:4.3.2.2]
D      isotig07829|aspartoacylase; <a href="/dbget-bin/www_bget?ko:K01437">K01437</a>  E3.5.1.15, ASPA; aspartoacylase [EC:3.5.1.15]
D      isotig32280|aspartoacylase; <a href="/dbget-bin/www_bget?ko:K01437">K01437</a>  E3.5.1.15, ASPA; aspartoacylase [EC:3.5.1.15]
D      isotig06701|glutamate; <a href="/dbget-bin/www_bget?ko:K00261">K00261</a>  E1.4.1.3; glutamate dehydrogenase (NAD(P)+) [EC:1.4.1.3]
D      isotig09123|glutamate; <a href="/dbget-bin/www_bget?ko:K00261">K00261</a>  E1.4.1.3; glutamate dehydrogenase (NAD(P)+) [EC:1.4.1.3]
D      isotig30299|glutamate; <a href="/dbget-bin/www_bget?ko:K00261">K00261</a>  E1.4.1.3; glutamate dehydrogenase (NAD(P)+) [EC:1.4.1.3]
D      isotig08119|aldehyde; <a href="/dbget-bin/www_bget?ko:K00294">K00294</a>  E1.5.1.12; 1-pyrroline-5-carboxylate dehydrogenase [EC:1.5.1.12]
D      isotig16733|aldehyde; <a href="/dbget-bin/www_bget?ko:K00294">K00294</a>  E1.5.1.12; 1-pyrroline-5-carboxylate dehydrogenase [EC:1.5.1.12]
D      isotig15598|glutamine; <a href="/dbget-bin/www_bget?ko:K01915">K01915</a>  E6.3.1.2, glnA; glutamine synthetase [EC:6.3.1.2]
D      isotig23059|glutamine; <a href="/dbget-bin/www_bget?ko:K01915">K01915</a>  E6.3.1.2, glnA; glutamine synthetase [EC:6.3.1.2]
D      isotig03105|novel; <a href="/dbget-bin/www_bget?ko:K01425">K01425</a>  E3.5.1.2, glsA; glutaminase [EC:3.5.1.2]
D      isotig03106|novel; <a href="/dbget-bin/www_bget?ko:K01425">K01425</a>  E3.5.1.2, glsA; glutaminase [EC:3.5.1.2]
D      isotig05443|glutaminase; <a href="/dbget-bin/www_bget?ko:K01425">K01425</a>  E3.5.1.2, glsA; glutaminase [EC:3.5.1.2]
D      isotig06818|novel; <a href="/dbget-bin/www_bget?ko:K01425">K01425</a>  E3.5.1.2, glsA; glutaminase [EC:3.5.1.2]
D      isotig13102|novel; <a href="/dbget-bin/www_bget?ko:K01425">K01425</a>  E3.5.1.2, glsA; glutaminase [EC:3.5.1.2]
D      isotig23543|novel; <a href="/dbget-bin/www_bget?ko:K01425">K01425</a>  E3.5.1.2, glsA; glutaminase [EC:3.5.1.2]
D      isotig08773|carbamoyl-phosphate; <a href="/dbget-bin/www_bget?ko:K01948">K01948</a>  CPS1; carbamoyl-phosphate synthase (ammonia) [EC:6.3.4.16]
D      isotig28234|carbamoyl-phosphate; <a href="/dbget-bin/www_bget?ko:K01948">K01948</a>  CPS1; carbamoyl-phosphate synthase (ammonia) [EC:6.3.4.16]
C    00260 Glycine, serine and threonine metabolism [PATH:<a href="http://www.genome.jp/kegg-bin/mark_pathway_www?@ko00260/K01620/K00600/K00639/K00060/K00643/K00274/K00382/K00613/K00542/K00108/K14085/K00544/K00315/K00306/K00552/K01697/K01758/K01752">ko00260</a>]
D      isotig20588|threonine; <a href="/dbget-bin/www_bget?ko:K01620">K01620</a>  E4.1.2.5, ltaA; threonine aldolase [EC:4.1.2.5]
D      isotig04166|serine; <a href="/dbget-bin/www_bget?ko:K00600">K00600</a>  E2.1.2.1, glyA; glycine hydroxymethyltransferase [EC:2.1.2.1]
D      isotig04167|serine; <a href="/dbget-bin/www_bget?ko:K00600">K00600</a>  E2.1.2.1, glyA; glycine hydroxymethyltransferase [EC:2.1.2.1]
D      isotig08339|glycine; <a href="/dbget-bin/www_bget?ko:K00639">K00639</a>  E2.3.1.29, kbl; glycine C-acetyltransferase [EC:2.3.1.29]
D      isotig06672|l-threonine; <a href="/dbget-bin/www_bget?ko:K00060">K00060</a>  E1.1.1.103, tdh; threonine 3-dehydrogenase [EC:1.1.1.103]
D      isotig16083|l-threonine; <a href="/dbget-bin/www_bget?ko:K00060">K00060</a>  E1.1.1.103, tdh; threonine 3-dehydrogenase [EC:1.1.1.103]
D      isotig16111|l-threonine; <a href="/dbget-bin/www_bget?ko:K00060">K00060</a>  E1.1.1.103, tdh; threonine 3-dehydrogenase [EC:1.1.1.103]
D      isotig05383|5-aminolevulinate; <a href="/dbget-bin/www_bget?ko:K00643">K00643</a>  E2.3.1.37, ALAS; 5-aminolevulinate synthase [EC:2.3.1.37]
D      isotig12386|amine; <a href="/dbget-bin/www_bget?ko:K00274">K00274</a>  E1.4.3.4; monoamine oxidase [EC:1.4.3.4]
D      isotig23210|monoamine; <a href="/dbget-bin/www_bget?ko:K00274">K00274</a>  E1.4.3.4; monoamine oxidase [EC:1.4.3.4]
D      isotig01186|dihydrolipoamide; <a href="/dbget-bin/www_bget?ko:K00382">K00382</a>  DLD, lpd, pdhD; dihydrolipoamide dehydrogenase [EC:1.8.1.4]
D      isotig01187|dihydrolipoamide; <a href="/dbget-bin/www_bget?ko:K00382">K00382</a>  DLD, lpd, pdhD; dihydrolipoamide dehydrogenase [EC:1.8.1.4]
D      isotig01188|dihydrolipoamide; <a href="/dbget-bin/www_bget?ko:K00382">K00382</a>  DLD, lpd, pdhD; dihydrolipoamide dehydrogenase [EC:1.8.1.4]
D      isotig01189|dihydrolipoamide; <a href="/dbget-bin/www_bget?ko:K00382">K00382</a>  DLD, lpd, pdhD; dihydrolipoamide dehydrogenase [EC:1.8.1.4]
D      isotig01190|dihydrolipoamide; <a href="/dbget-bin/www_bget?ko:K00382">K00382</a>  DLD, lpd, pdhD; dihydrolipoamide dehydrogenase [EC:1.8.1.4]
D      isotig01191|dihydrolipoamide; <a href="/dbget-bin/www_bget?ko:K00382">K00382</a>  DLD, lpd, pdhD; dihydrolipoamide dehydrogenase [EC:1.8.1.4]
D      isotig01192|dihydrolipoamide; <a href="/dbget-bin/www_bget?ko:K00382">K00382</a>  DLD, lpd, pdhD; dihydrolipoamide dehydrogenase [EC:1.8.1.4]
D      isotig01193|dihydrolipoamide; <a href="/dbget-bin/www_bget?ko:K00382">K00382</a>  DLD, lpd, pdhD; dihydrolipoamide dehydrogenase [EC:1.8.1.4]
D      isotig04739|glycine; <a href="/dbget-bin/www_bget?ko:K00613">K00613</a>  GATM; glycine amidinotransferase [EC:2.1.4.1]
D      isotig04740|glycine; <a href="/dbget-bin/www_bget?ko:K00613">K00613</a>  GATM; glycine amidinotransferase [EC:2.1.4.1]
D      isotig04903|guanidinoacetate; <a href="/dbget-bin/www_bget?ko:K00542">K00542</a>  GAMT; guanidinoacetate N-methyltransferase [EC:2.1.1.2]
D      isotig04904|guanidinoacetate; <a href="/dbget-bin/www_bget?ko:K00542">K00542</a>  GAMT; guanidinoacetate N-methyltransferase [EC:2.1.1.2]
D      isotig16968|choline; <a href="/dbget-bin/www_bget?ko:K00108">K00108</a>  E1.1.99.1, betA, CHDH; choline dehydrogenase [EC:1.1.99.1]
D      isotig05346|aldehyde; <a href="/dbget-bin/www_bget?ko:K14085">K14085</a>  ALDH7A1; aldehyde dehydrogenase family 7 member A1 [EC:1.2.1.31 1.2.1.8 1.2.1.3]
D      isotig07892|betaine--homocysteine; <a href="/dbget-bin/www_bget?ko:K00544">K00544</a>  BHMT; betaine-homocysteine S-methyltransferase [EC:2.1.1.5]
D      isotig08409|betaine--homocysteine; <a href="/dbget-bin/www_bget?ko:K00544">K00544</a>  BHMT; betaine-homocysteine S-methyltransferase [EC:2.1.1.5]
D      isotig22996|betaine--homocysteine; <a href="/dbget-bin/www_bget?ko:K00544">K00544</a>  BHMT; betaine-homocysteine S-methyltransferase [EC:2.1.1.5]
D      isotig30386|betaine--homocysteine; <a href="/dbget-bin/www_bget?ko:K00544">K00544</a>  BHMT; betaine-homocysteine S-methyltransferase [EC:2.1.1.5]
D      isotig32449|betaine--homocysteine; <a href="/dbget-bin/www_bget?ko:K00544">K00544</a>  BHMT; betaine-homocysteine S-methyltransferase [EC:2.1.1.5]
D      isotig40316|betaine--homocysteine; <a href="/dbget-bin/www_bget?ko:K00544">K00544</a>  BHMT; betaine-homocysteine S-methyltransferase [EC:2.1.1.5]
D      isotig07730|dimethylglycine; <a href="/dbget-bin/www_bget?ko:K00315">K00315</a>  E1.5.99.2; dimethylglycine dehydrogenase [EC:1.5.99.2]
D      isotig10067|dimethylglycine; <a href="/dbget-bin/www_bget?ko:K00315">K00315</a>  E1.5.99.2; dimethylglycine dehydrogenase [EC:1.5.99.2]
D      isotig14317|pipecolic; <a href="/dbget-bin/www_bget?ko:K00306">K00306</a>  PIPOX; sarcosine oxidase / L-pipecolate oxidase [EC:1.5.3.1 1.5.3.7]
D      isotig24268|pipecolic; <a href="/dbget-bin/www_bget?ko:K00306">K00306</a>  PIPOX; sarcosine oxidase / L-pipecolate oxidase [EC:1.5.3.1 1.5.3.7]
D      isotig28519|pipecolic; <a href="/dbget-bin/www_bget?ko:K00306">K00306</a>  PIPOX; sarcosine oxidase / L-pipecolate oxidase [EC:1.5.3.1 1.5.3.7]
D      isotig24817|glycine; <a href="/dbget-bin/www_bget?ko:K00552">K00552</a>  GNMT; glycine N-methyltransferase [EC:2.1.1.20]
D      isotig03051|cystathionine; <a href="/dbget-bin/www_bget?ko:K01697">K01697</a>  E4.2.1.22, CBS; cystathionine beta-synthase [EC:4.2.1.22]
D      isotig03052|cystathionine; <a href="/dbget-bin/www_bget?ko:K01697">K01697</a>  E4.2.1.22, CBS; cystathionine beta-synthase [EC:4.2.1.22]
D      isotig22710|cystathionine; <a href="/dbget-bin/www_bget?ko:K01758">K01758</a>  E4.4.1.1; cystathionine gamma-lyase [EC:4.4.1.1]
D      isotig09797|serine; <a href="/dbget-bin/www_bget?ko:K01752">K01752</a>  E4.3.1.17, sdaA; L-serine dehydratase [EC:4.3.1.17]
C    00270 Cysteine and methionine metabolism [PATH:<a href="http://www.genome.jp/kegg-bin/mark_pathway_www?@ko00270/K01758/K00544/K00547/K00548/K00789/K01611/K00797/K00802/K00772/K08964/K09880/K08967/K00558/K01251/K01697/K00456/K00813/K01011/K00016/K01752">ko00270</a>]
D      isotig22710|cystathionine; <a href="/dbget-bin/www_bget?ko:K01758">K01758</a>  E4.4.1.1; cystathionine gamma-lyase [EC:4.4.1.1]
D      isotig07892|betaine--homocysteine; <a href="/dbget-bin/www_bget?ko:K00544">K00544</a>  BHMT; betaine-homocysteine S-methyltransferase [EC:2.1.1.5]
D      isotig08409|betaine--homocysteine; <a href="/dbget-bin/www_bget?ko:K00544">K00544</a>  BHMT; betaine-homocysteine S-methyltransferase [EC:2.1.1.5]
D      isotig22996|betaine--homocysteine; <a href="/dbget-bin/www_bget?ko:K00544">K00544</a>  BHMT; betaine-homocysteine S-methyltransferase [EC:2.1.1.5]
D      isotig30386|betaine--homocysteine; <a href="/dbget-bin/www_bget?ko:K00544">K00544</a>  BHMT; betaine-homocysteine S-methyltransferase [EC:2.1.1.5]
D      isotig32449|betaine--homocysteine; <a href="/dbget-bin/www_bget?ko:K00544">K00544</a>  BHMT; betaine-homocysteine S-methyltransferase [EC:2.1.1.5]
D      isotig40316|betaine--homocysteine; <a href="/dbget-bin/www_bget?ko:K00544">K00544</a>  BHMT; betaine-homocysteine S-methyltransferase [EC:2.1.1.5]
D      isotig09252|homocysteine; <a href="/dbget-bin/www_bget?ko:K00547">K00547</a>  E2.1.1.10, mmuM; homocysteine S-methyltransferase [EC:2.1.1.10]
D      isotig22312|cg10623; <a href="/dbget-bin/www_bget?ko:K00547">K00547</a>  E2.1.1.10, mmuM; homocysteine S-methyltransferase [EC:2.1.1.10]
D      isotig27421|5-methyltetrahydrofolate-homocysteine; <a href="/dbget-bin/www_bget?ko:K00548">K00548</a>  E2.1.1.13, metH; 5-methyltetrahydrofolate--homocysteine methyltransferase [EC:2.1.1.13]
D      isotig02076|methionine; <a href="/dbget-bin/www_bget?ko:K00789">K00789</a>  E2.5.1.6, metK; S-adenosylmethionine synthetase [EC:2.5.1.6]
D      isotig02077|methionine; <a href="/dbget-bin/www_bget?ko:K00789">K00789</a>  E2.5.1.6, metK; S-adenosylmethionine synthetase [EC:2.5.1.6]
D      isotig21109|s-adenosylmethionine; <a href="/dbget-bin/www_bget?ko:K00789">K00789</a>  E2.5.1.6, metK; S-adenosylmethionine synthetase [EC:2.5.1.6]
D      isotig33325|methionine; <a href="/dbget-bin/www_bget?ko:K00789">K00789</a>  E2.5.1.6, metK; S-adenosylmethionine synthetase [EC:2.5.1.6]
D      isotig03704|adenosylmethionine; <a href="/dbget-bin/www_bget?ko:K01611">K01611</a>  E4.1.1.50, speD; S-adenosylmethionine decarboxylase [EC:4.1.1.50]
D      isotig03705|s-adenosylmethionine; <a href="/dbget-bin/www_bget?ko:K01611">K01611</a>  E4.1.1.50, speD; S-adenosylmethionine decarboxylase [EC:4.1.1.50]
D      isotig21205|s-adenosylmethionine; <a href="/dbget-bin/www_bget?ko:K01611">K01611</a>  E4.1.1.50, speD; S-adenosylmethionine decarboxylase [EC:4.1.1.50]
D      isotig21386|spermidine; <a href="/dbget-bin/www_bget?ko:K00797">K00797</a>  E2.5.1.16, SRM, speE; spermidine synthase [EC:2.5.1.16]
D      isotig11429|spermine; <a href="/dbget-bin/www_bget?ko:K00802">K00802</a>  E2.5.1.22, SMS; spermine synthase [EC:2.5.1.22]
D      isotig15596|spermine; <a href="/dbget-bin/www_bget?ko:K00802">K00802</a>  E2.5.1.22, SMS; spermine synthase [EC:2.5.1.22]
D      isotig04126|methylthioadenosine; <a href="/dbget-bin/www_bget?ko:K00772">K00772</a>  E2.4.2.28, mtaP; 5'-methylthioadenosine phosphorylase [EC:2.4.2.28]
D      isotig04127|s-methyl-5; <a href="/dbget-bin/www_bget?ko:K00772">K00772</a>  E2.4.2.28, mtaP; 5'-methylthioadenosine phosphorylase [EC:2.4.2.28]
D      isotig07479|probable; <a href="/dbget-bin/www_bget?ko:K08964">K08964</a>  mtnB; methylthioribulose-1-phosphate dehydratase [EC:4.2.1.109]
D      isotig10772|enolase-phosphatase; <a href="/dbget-bin/www_bget?ko:K09880">K09880</a>  mtnC, ENOPH1; enolase-phosphatase E1 [EC:3.1.3.77]
D      isotig06029|-dihydroxy-3-keto-5-methylthiopentene; <a href="/dbget-bin/www_bget?ko:K08967">K08967</a>  mtnD, mtnZ, ADI1; 1,2-dihydroxy-3-keto-5-methylthiopentene dioxygenase [EC:1.13.11.53 1.13.11.54]
D      isotig11458|dna; <a href="/dbget-bin/www_bget?ko:K00558">K00558</a>  E2.1.1.37, DNMT, dcm; DNA (cytosine-5-)-methyltransferase [EC:2.1.1.37]
D      isotig16130|dna; <a href="/dbget-bin/www_bget?ko:K00558">K00558</a>  E2.1.1.37, DNMT, dcm; DNA (cytosine-5-)-methyltransferase [EC:2.1.1.37]
D      isotig16694|trna; <a href="/dbget-bin/www_bget?ko:K00558">K00558</a>  E2.1.1.37, DNMT, dcm; DNA (cytosine-5-)-methyltransferase [EC:2.1.1.37]
D      isotig17377|dna; <a href="/dbget-bin/www_bget?ko:K00558">K00558</a>  E2.1.1.37, DNMT, dcm; DNA (cytosine-5-)-methyltransferase [EC:2.1.1.37]
D      isotig04862|s-adenosylhomocysteine; <a href="/dbget-bin/www_bget?ko:K01251">K01251</a>  E3.3.1.1, ahcY; adenosylhomocysteinase [EC:3.3.1.1]
D      isotig03051|cystathionine; <a href="/dbget-bin/www_bget?ko:K01697">K01697</a>  E4.2.1.22, CBS; cystathionine beta-synthase [EC:4.2.1.22]
D      isotig03052|cystathionine; <a href="/dbget-bin/www_bget?ko:K01697">K01697</a>  E4.2.1.22, CBS; cystathionine beta-synthase [EC:4.2.1.22]
D      isotig06136|cysteine; <a href="/dbget-bin/www_bget?ko:K00456">K00456</a>  E1.13.11.20, CDO1; cysteine dioxygenase [EC:1.13.11.20]
D      isotig05274|aspartate; <a href="/dbget-bin/www_bget?ko:K00813">K00813</a>  E2.6.1.1B, aspC; aspartate aminotransferase [EC:2.6.1.1]
D      isotig05305|glutamic-oxaloacetic; <a href="/dbget-bin/www_bget?ko:K00813">K00813</a>  E2.6.1.1B, aspC; aspartate aminotransferase [EC:2.6.1.1]
D      isotig04489|mercaptopyruvate; <a href="/dbget-bin/www_bget?ko:K01011">K01011</a>  TST, MPST, sseA; thiosulfate/3-mercaptopyruvate sulfurtransferase [EC:2.8.1.1 2.8.1.2]
D      isotig06805|lactate; <a href="/dbget-bin/www_bget?ko:K00016">K00016</a>  LDH, ldh; L-lactate dehydrogenase [EC:1.1.1.27]
D      isotig40373|lactate; <a href="/dbget-bin/www_bget?ko:K00016">K00016</a>  LDH, ldh; L-lactate dehydrogenase [EC:1.1.1.27]
D      isotig41649|lactate; <a href="/dbget-bin/www_bget?ko:K00016">K00016</a>  LDH, ldh; L-lactate dehydrogenase [EC:1.1.1.27]
D      isotig09797|serine; <a href="/dbget-bin/www_bget?ko:K01752">K01752</a>  E4.3.1.17, sdaA; L-serine dehydratase [EC:4.3.1.17]
C    00280 Valine, leucine and isoleucine degradation [PATH:<a href="http://www.genome.jp/kegg-bin/mark_pathway_www?@ko00280/K00826/K00166/K00382/K00249/K00253/K09478/K11538/K07515/K07511/K00022/K08683/K07508/K07509/K01965/K01966/K05606/K05605/K00020/K00140/K00128/K14085/K00149/K01969/K05607/K01640/K01027/K00626">ko00280</a>]
D      isotig13234|branched; <a href="/dbget-bin/www_bget?ko:K00826">K00826</a>  E2.6.1.42, ilvE; branched-chain amino acid aminotransferase [EC:2.6.1.42]
D      isotig05425|branched; <a href="/dbget-bin/www_bget?ko:K00166">K00166</a>  E1.2.4.4A, bkdA1; 2-oxoisovalerate dehydrogenase E1 component, alpha subunit [EC:1.2.4.4]
D      isotig01186|dihydrolipoamide; <a href="/dbget-bin/www_bget?ko:K00382">K00382</a>  DLD, lpd, pdhD; dihydrolipoamide dehydrogenase [EC:1.8.1.4]
D      isotig01187|dihydrolipoamide; <a href="/dbget-bin/www_bget?ko:K00382">K00382</a>  DLD, lpd, pdhD; dihydrolipoamide dehydrogenase [EC:1.8.1.4]
D      isotig01188|dihydrolipoamide; <a href="/dbget-bin/www_bget?ko:K00382">K00382</a>  DLD, lpd, pdhD; dihydrolipoamide dehydrogenase [EC:1.8.1.4]
D      isotig01189|dihydrolipoamide; <a href="/dbget-bin/www_bget?ko:K00382">K00382</a>  DLD, lpd, pdhD; dihydrolipoamide dehydrogenase [EC:1.8.1.4]
D      isotig01190|dihydrolipoamide; <a href="/dbget-bin/www_bget?ko:K00382">K00382</a>  DLD, lpd, pdhD; dihydrolipoamide dehydrogenase [EC:1.8.1.4]
D      isotig01191|dihydrolipoamide; <a href="/dbget-bin/www_bget?ko:K00382">K00382</a>  DLD, lpd, pdhD; dihydrolipoamide dehydrogenase [EC:1.8.1.4]
D      isotig01192|dihydrolipoamide; <a href="/dbget-bin/www_bget?ko:K00382">K00382</a>  DLD, lpd, pdhD; dihydrolipoamide dehydrogenase [EC:1.8.1.4]
D      isotig01193|dihydrolipoamide; <a href="/dbget-bin/www_bget?ko:K00382">K00382</a>  DLD, lpd, pdhD; dihydrolipoamide dehydrogenase [EC:1.8.1.4]
D      isotig04884|acyl-coenzyme; <a href="/dbget-bin/www_bget?ko:K00249">K00249</a>  E1.3.99.3, ACADM, acd; acyl-CoA dehydrogenase [EC:1.3.99.3]
D      isotig06331|isovaleryl; <a href="/dbget-bin/www_bget?ko:K00253">K00253</a>  E1.3.99.10, ivd; isovaleryl-CoA dehydrogenase [EC:1.3.99.10]
D      isotig07780|isovaleryl; <a href="/dbget-bin/www_bget?ko:K00253">K00253</a>  E1.3.99.10, ivd; isovaleryl-CoA dehydrogenase [EC:1.3.99.10]
D      isotig05123|acyl-coenzyme; <a href="/dbget-bin/www_bget?ko:K09478">K09478</a>  ACADSB; short/branched chain acyl-CoA dehydrogenase [EC:1.3.99.12]
D      isotig06861|acyl-coenzyme; <a href="/dbget-bin/www_bget?ko:K11538">K11538</a>  ACAD8; isobutyryl-CoA dehydrogenase [EC:1.3.99.-]
D      isotig05198|hydroxyacyl-coenzyme; <a href="/dbget-bin/www_bget?ko:K07515">K07515</a>  HADHA; enoyl-CoA hydratase / long-chain 3-hydroxyacyl-CoA dehydrogenase [EC:4.2.1.17 1.1.1.211]
D      isotig06827|enoyl-; <a href="/dbget-bin/www_bget?ko:K07511">K07511</a>  ECHS1; enoyl-CoA hydratase [EC:4.2.1.17]
D      isotig06578|hydroxyacyl-coenzyme; <a href="/dbget-bin/www_bget?ko:K00022">K00022</a>  HADH; 3-hydroxyacyl-CoA dehydrogenase [EC:1.1.1.35]
D      isotig21938|3-hydroxyacyl-; <a href="/dbget-bin/www_bget?ko:K08683">K08683</a>  HSD17B10; 3-hydroxyacyl-CoA dehydrogenase / 3-hydroxy-2-methylbutyryl-CoA dehydrogenase [EC:1.1.1.35 1.1.1.178]
D      isotig04909|3-ketoacyl-; <a href="/dbget-bin/www_bget?ko:K07508">K07508</a>  ACAA2; acetyl-CoA acyltransferase 2 [EC:2.3.1.16]
D      isotig02600|hydroxyacyl-coenzyme; <a href="/dbget-bin/www_bget?ko:K07509">K07509</a>  HADHB; acetyl-CoA acyltransferase [EC:2.3.1.16]
D      isotig02601|hydroxyacyl-coenzyme; <a href="/dbget-bin/www_bget?ko:K07509">K07509</a>  HADHB; acetyl-CoA acyltransferase [EC:2.3.1.16]
D      isotig02602|trifunctional; <a href="/dbget-bin/www_bget?ko:K07509">K07509</a>  HADHB; acetyl-CoA acyltransferase [EC:2.3.1.16]
D      isotig16668|hydroxyacyl-coenzyme; <a href="/dbget-bin/www_bget?ko:K07509">K07509</a>  HADHB; acetyl-CoA acyltransferase [EC:2.3.1.16]
D      isotig21720|hydroxyacyl-coenzyme; <a href="/dbget-bin/www_bget?ko:K07509">K07509</a>  HADHB; acetyl-CoA acyltransferase [EC:2.3.1.16]
D      isotig06060|propionyl-coenzyme; <a href="/dbget-bin/www_bget?ko:K01965">K01965</a>  E6.4.1.3A, pccA; propionyl-CoA carboxylase alpha chain [EC:6.4.1.3]
D      isotig17967|propionyl-coenzyme; <a href="/dbget-bin/www_bget?ko:K01965">K01965</a>  E6.4.1.3A, pccA; propionyl-CoA carboxylase alpha chain [EC:6.4.1.3]
D      isotig05362|propionyl; <a href="/dbget-bin/www_bget?ko:K01966">K01966</a>  E6.4.1.3B, pccB; propionyl-CoA carboxylase beta chain [EC:6.4.1.3]
D      isotig14905|propionyl; <a href="/dbget-bin/www_bget?ko:K01966">K01966</a>  E6.4.1.3B, pccB; propionyl-CoA carboxylase beta chain [EC:6.4.1.3]
D      isotig02877|methylmalonyl; <a href="/dbget-bin/www_bget?ko:K05606">K05606</a>  E5.1.99.1; methylmalonyl-CoA epimerase [EC:5.1.99.1]
D      isotig09320|3-hydroxyisobutyryl-coenzyme; <a href="/dbget-bin/www_bget?ko:K05605">K05605</a>  E3.1.2.4; 3-hydroxyisobutyryl-CoA hydrolase [EC:3.1.2.4]
D      isotig05908|3-hydroxyisobutyrate; <a href="/dbget-bin/www_bget?ko:K00020">K00020</a>  E1.1.1.31, mmsB; 3-hydroxyisobutyrate dehydrogenase [EC:1.1.1.31]
D      isotig14585|oxidoreductase; <a href="/dbget-bin/www_bget?ko:K00020">K00020</a>  E1.1.1.31, mmsB; 3-hydroxyisobutyrate dehydrogenase [EC:1.1.1.31]
D      isotig17952|cytokine-like; <a href="/dbget-bin/www_bget?ko:K00020">K00020</a>  E1.1.1.31, mmsB; 3-hydroxyisobutyrate dehydrogenase [EC:1.1.1.31]
D      isotig04777|methylmalonate-semialdehyde; <a href="/dbget-bin/www_bget?ko:K00140">K00140</a>  E1.2.1.27, mmsA, iolA; methylmalonate-semialdehyde dehydrogenase [EC:1.2.1.27]
D      isotig04778|methylmalonate-semialdehyde; <a href="/dbget-bin/www_bget?ko:K00140">K00140</a>  E1.2.1.27, mmsA, iolA; methylmalonate-semialdehyde dehydrogenase [EC:1.2.1.27]
D      isotig05267|methylmalonate-semialdehyde; <a href="/dbget-bin/www_bget?ko:K00140">K00140</a>  E1.2.1.27, mmsA, iolA; methylmalonate-semialdehyde dehydrogenase [EC:1.2.1.27]
D      isotig05598|aldehyde; <a href="/dbget-bin/www_bget?ko:K00128">K00128</a>  E1.2.1.3; aldehyde dehydrogenase (NAD+) [EC:1.2.1.3]
D      isotig07562|fatty; <a href="/dbget-bin/www_bget?ko:K00128">K00128</a>  E1.2.1.3; aldehyde dehydrogenase (NAD+) [EC:1.2.1.3]
D      isotig28492|aldehyde; <a href="/dbget-bin/www_bget?ko:K00128">K00128</a>  E1.2.1.3; aldehyde dehydrogenase (NAD+) [EC:1.2.1.3]
D      isotig05346|aldehyde; <a href="/dbget-bin/www_bget?ko:K14085">K14085</a>  ALDH7A1; aldehyde dehydrogenase family 7 member A1 [EC:1.2.1.31 1.2.1.8 1.2.1.3]
D      isotig23744|aldehyde; <a href="/dbget-bin/www_bget?ko:K00149">K00149</a>  ALDH9A1; aldehyde dehydrogenase family 9 member A1 [EC:1.2.1.47 1.2.1.3]
D      isotig06491|methylcrotonoyl-coenzyme; <a href="/dbget-bin/www_bget?ko:K01969">K01969</a>  E6.4.1.4B; 3-methylcrotonyl-CoA carboxylase beta subunit [EC:6.4.1.4]
D      isotig09119|methylcrotonoyl-coenzyme; <a href="/dbget-bin/www_bget?ko:K01969">K01969</a>  E6.4.1.4B; 3-methylcrotonyl-CoA carboxylase beta subunit [EC:6.4.1.4]
D      isotig10039|loc495229; <a href="/dbget-bin/www_bget?ko:K05607">K05607</a>  AUH; methylglutaconyl-CoA hydratase [EC:4.2.1.18]
D      isotig05734|hydroxymethylglutaryl-; <a href="/dbget-bin/www_bget?ko:K01640">K01640</a>  E4.1.3.4, HMGCL, hmgL; hydroxymethylglutaryl-CoA lyase [EC:4.1.3.4]
D      isotig05125|3-oxoacid; <a href="/dbget-bin/www_bget?ko:K01027">K01027</a>  OXCT; 3-oxoacid CoA-transferase [EC:2.8.3.5]
D      isotig05407|acetyl-; <a href="/dbget-bin/www_bget?ko:K00626">K00626</a>  E2.3.1.9, atoB; acetyl-CoA C-acetyltransferase [EC:2.3.1.9]
C    00290 Valine, leucine and isoleucine biosynthesis [PATH:<a href="http://www.genome.jp/kegg-bin/mark_pathway_www?@ko00290/K00826/K01869/K01870/K01873/K00161/K00162">ko00290</a>]
D      isotig13234|branched; <a href="/dbget-bin/www_bget?ko:K00826">K00826</a>  E2.6.1.42, ilvE; branched-chain amino acid aminotransferase [EC:2.6.1.42]
D      isotig03168|leucyl-trna; <a href="/dbget-bin/www_bget?ko:K01869">K01869</a>  LARS, leuS; leucyl-tRNA synthetase [EC:6.1.1.4]
D      isotig03169|leucyl-trna; <a href="/dbget-bin/www_bget?ko:K01869">K01869</a>  LARS, leuS; leucyl-tRNA synthetase [EC:6.1.1.4]
D      isotig14986|leucyl-trna; <a href="/dbget-bin/www_bget?ko:K01869">K01869</a>  LARS, leuS; leucyl-tRNA synthetase [EC:6.1.1.4]
D      isotig20816|leucyl-trna; <a href="/dbget-bin/www_bget?ko:K01869">K01869</a>  LARS, leuS; leucyl-tRNA synthetase [EC:6.1.1.4]
D      isotig27090|leucyl-trna; <a href="/dbget-bin/www_bget?ko:K01869">K01869</a>  LARS, leuS; leucyl-tRNA synthetase [EC:6.1.1.4]
D      isotig06252|isoleucyl-trna; <a href="/dbget-bin/www_bget?ko:K01870">K01870</a>  IARS, ileS; isoleucyl-tRNA synthetase [EC:6.1.1.5]
D      isotig11501|isoleucyl-trna; <a href="/dbget-bin/www_bget?ko:K01870">K01870</a>  IARS, ileS; isoleucyl-tRNA synthetase [EC:6.1.1.5]
D      isotig12001|isoleucyl-trna; <a href="/dbget-bin/www_bget?ko:K01870">K01870</a>  IARS, ileS; isoleucyl-tRNA synthetase [EC:6.1.1.5]
D      isotig13100|nucleolar; <a href="/dbget-bin/www_bget?ko:K01870">K01870</a>  IARS, ileS; isoleucyl-tRNA synthetase [EC:6.1.1.5]
D      isotig16297|isoleucyl-trna; <a href="/dbget-bin/www_bget?ko:K01870">K01870</a>  IARS, ileS; isoleucyl-tRNA synthetase [EC:6.1.1.5]
D      isotig36955|isoleucyl-trna; <a href="/dbget-bin/www_bget?ko:K01870">K01870</a>  IARS, ileS; isoleucyl-tRNA synthetase [EC:6.1.1.5]
D      isotig06730|valyl-trna; <a href="/dbget-bin/www_bget?ko:K01873">K01873</a>  VARS, valS; valyl-tRNA synthetase [EC:6.1.1.9]
D      isotig09027|valyl-trna; <a href="/dbget-bin/www_bget?ko:K01873">K01873</a>  VARS, valS; valyl-tRNA synthetase [EC:6.1.1.9]
D      isotig05199|pyruvate; <a href="/dbget-bin/www_bget?ko:K00161">K00161</a>  PDHA, pdhA; pyruvate dehydrogenase E1 component subunit alpha [EC:1.2.4.1]
D      isotig05436|pyruvate; <a href="/dbget-bin/www_bget?ko:K00162">K00162</a>  PDHB, pdhB; pyruvate dehydrogenase E1 component subunit beta [EC:1.2.4.1]
C    00300 Lysine biosynthesis [PATH:<a href="http://www.genome.jp/kegg-bin/mark_pathway_www?@ko00300/K00825/K14085/K14157">ko00300</a>]
D      isotig21356|aminoadipate; <a href="/dbget-bin/www_bget?ko:K00825">K00825</a>  AADAT, KAT2; kynurenine/2-aminoadipate aminotransferase [EC:2.6.1.7 2.6.1.39]
D      isotig05346|aldehyde; <a href="/dbget-bin/www_bget?ko:K14085">K14085</a>  ALDH7A1; aldehyde dehydrogenase family 7 member A1 [EC:1.2.1.31 1.2.1.8 1.2.1.3]
D      isotig07845|aminoadipate-semialdehyde; <a href="/dbget-bin/www_bget?ko:K14157">K14157</a>  AASS; alpha-aminoadipic semialdehyde synthase [EC:1.5.1.8 1.5.1.9]
C    00310 Lysine degradation [PATH:<a href="http://www.genome.jp/kegg-bin/mark_pathway_www?@ko00310/K14157/K14085/K00825/K00164/K00658/K00252/K07515/K07511/K00022/K00626/K00306/K06101/K11420/K11424/K11422/K11423/K11431/K11421/K11433/K11429/K00474/K00128/K00149/K00473/K13645">ko00310</a>]
D      isotig07845|aminoadipate-semialdehyde; <a href="/dbget-bin/www_bget?ko:K14157">K14157</a>  AASS; alpha-aminoadipic semialdehyde synthase [EC:1.5.1.8 1.5.1.9]
D      isotig05346|aldehyde; <a href="/dbget-bin/www_bget?ko:K14085">K14085</a>  ALDH7A1; aldehyde dehydrogenase family 7 member A1 [EC:1.2.1.31 1.2.1.8 1.2.1.3]
D      isotig21356|aminoadipate; <a href="/dbget-bin/www_bget?ko:K00825">K00825</a>  AADAT, KAT2; kynurenine/2-aminoadipate aminotransferase [EC:2.6.1.7 2.6.1.39]
D      isotig03431|oxoglutarate; <a href="/dbget-bin/www_bget?ko:K00164">K00164</a>  OGDH, sucA; 2-oxoglutarate dehydrogenase E1 component [EC:1.2.4.2]
D      isotig03432|oxoglutarate; <a href="/dbget-bin/www_bget?ko:K00164">K00164</a>  OGDH, sucA; 2-oxoglutarate dehydrogenase E1 component [EC:1.2.4.2]
D      isotig05200|oxoglutarate; <a href="/dbget-bin/www_bget?ko:K00164">K00164</a>  OGDH, sucA; 2-oxoglutarate dehydrogenase E1 component [EC:1.2.4.2]
D      isotig05513|dihydrolipoyllysine-residue; <a href="/dbget-bin/www_bget?ko:K00658">K00658</a>  DLST, sucB; 2-oxoglutarate dehydrogenase E2 component (dihydrolipoamide succinyltransferase) [EC:2.3.1.61]
D      isotig13889|dihydrolipoamide; <a href="/dbget-bin/www_bget?ko:K00658">K00658</a>  DLST, sucB; 2-oxoglutarate dehydrogenase E2 component (dihydrolipoamide succinyltransferase) [EC:2.3.1.61]
D      isotig05460|glutaryl-coenzyme; <a href="/dbget-bin/www_bget?ko:K00252">K00252</a>  GCDH, gcdH; glutaryl-CoA dehydrogenase [EC:1.3.99.7]
D      isotig09037|glutaryl-coenzyme; <a href="/dbget-bin/www_bget?ko:K00252">K00252</a>  GCDH, gcdH; glutaryl-CoA dehydrogenase [EC:1.3.99.7]
D      isotig14359|glutaryl-coenzyme; <a href="/dbget-bin/www_bget?ko:K00252">K00252</a>  GCDH, gcdH; glutaryl-CoA dehydrogenase [EC:1.3.99.7]
D      isotig30477|glutaryl-coenzyme; <a href="/dbget-bin/www_bget?ko:K00252">K00252</a>  GCDH, gcdH; glutaryl-CoA dehydrogenase [EC:1.3.99.7]
D      isotig05198|hydroxyacyl-coenzyme; <a href="/dbget-bin/www_bget?ko:K07515">K07515</a>  HADHA; enoyl-CoA hydratase / long-chain 3-hydroxyacyl-CoA dehydrogenase [EC:4.2.1.17 1.1.1.211]
D      isotig06827|enoyl-; <a href="/dbget-bin/www_bget?ko:K07511">K07511</a>  ECHS1; enoyl-CoA hydratase [EC:4.2.1.17]
D      isotig06578|hydroxyacyl-coenzyme; <a href="/dbget-bin/www_bget?ko:K00022">K00022</a>  HADH; 3-hydroxyacyl-CoA dehydrogenase [EC:1.1.1.35]
D      isotig05407|acetyl-; <a href="/dbget-bin/www_bget?ko:K00626">K00626</a>  E2.3.1.9, atoB; acetyl-CoA C-acetyltransferase [EC:2.3.1.9]
D      isotig14317|pipecolic; <a href="/dbget-bin/www_bget?ko:K00306">K00306</a>  PIPOX; sarcosine oxidase / L-pipecolate oxidase [EC:1.5.3.1 1.5.3.7]
D      isotig24268|pipecolic; <a href="/dbget-bin/www_bget?ko:K00306">K00306</a>  PIPOX; sarcosine oxidase / L-pipecolate oxidase [EC:1.5.3.1 1.5.3.7]
D      isotig28519|pipecolic; <a href="/dbget-bin/www_bget?ko:K00306">K00306</a>  PIPOX; sarcosine oxidase / L-pipecolate oxidase [EC:1.5.3.1 1.5.3.7]
D      isotig10044|ash1; <a href="/dbget-bin/www_bget?ko:K06101">K06101</a>  ASH1L; histone-lysine N-methyltransferase ASH1L [EC:2.1.1.43]
D      isotig13306|ash1; <a href="/dbget-bin/www_bget?ko:K06101">K06101</a>  ASH1L; histone-lysine N-methyltransferase ASH1L [EC:2.1.1.43]
D      isotig33747|ash1; <a href="/dbget-bin/www_bget?ko:K06101">K06101</a>  ASH1L; histone-lysine N-methyltransferase ASH1L [EC:2.1.1.43]
D      isotig12013|euchromatic; <a href="/dbget-bin/www_bget?ko:K11420">K11420</a>  EHMT; euchromatic histone-lysine N-methyltransferase [EC:2.1.1.43]
D      isotig40134|euchromatic; <a href="/dbget-bin/www_bget?ko:K11420">K11420</a>  EHMT; euchromatic histone-lysine N-methyltransferase [EC:2.1.1.43]
D      isotig05649|histone-lysine; <a href="/dbget-bin/www_bget?ko:K11424">K11424</a>  NSD1_2; histone-lysine N-methyltransferase NSD1/2 [EC:2.1.1.43]
D      isotig10205|set; <a href="/dbget-bin/www_bget?ko:K11422">K11422</a>  SETD1, SET1; histone-lysine N-methyltransferase SETD1 [EC:2.1.1.43]
D      isotig17241|set; <a href="/dbget-bin/www_bget?ko:K11422">K11422</a>  SETD1, SET1; histone-lysine N-methyltransferase SETD1 [EC:2.1.1.43]
D      isotig07407|wolf-hirschhorn; <a href="/dbget-bin/www_bget?ko:K11423">K11423</a>  SETD2, SET2; histone-lysine N-methyltransferase SETD2 [EC:2.1.1.43]
D      isotig05509|histone-lysine; <a href="/dbget-bin/www_bget?ko:K11431">K11431</a>  SETD7; histone-lysine N-methyltransferase SETD7 [EC:2.1.1.43]
D      isotig13499|set; <a href="/dbget-bin/www_bget?ko:K11421">K11421</a>  SETDB; histone-lysine N-methyltransferase SETDB [EC:2.1.1.43]
D      isotig22948|set; <a href="/dbget-bin/www_bget?ko:K11421">K11421</a>  SETDB; histone-lysine N-methyltransferase SETDB [EC:2.1.1.43]
D      isotig20415|set; <a href="/dbget-bin/www_bget?ko:K11433">K11433</a>  SETMAR; histone-lysine N-methyltransferase SETMAR [EC:2.1.1.43]
D      isotig08702|suppressor; <a href="/dbget-bin/www_bget?ko:K11429">K11429</a>  SUV420H; histone-lysine N-methyltransferase SUV420H [EC:2.1.1.43]
D      isotig17151|histone-lysine; <a href="/dbget-bin/www_bget?ko:K11429">K11429</a>  SUV420H; histone-lysine N-methyltransferase SUV420H [EC:2.1.1.43]
D      isotig23875|suppressor; <a href="/dbget-bin/www_bget?ko:K11429">K11429</a>  SUV420H; histone-lysine N-methyltransferase SUV420H [EC:2.1.1.43]
D      isotig23010|trimethyllysine; <a href="/dbget-bin/www_bget?ko:K00474">K00474</a>  E1.14.11.8; trimethyllysine dioxygenase [EC:1.14.11.8]
D      isotig05598|aldehyde; <a href="/dbget-bin/www_bget?ko:K00128">K00128</a>  E1.2.1.3; aldehyde dehydrogenase (NAD+) [EC:1.2.1.3]
D      isotig07562|fatty; <a href="/dbget-bin/www_bget?ko:K00128">K00128</a>  E1.2.1.3; aldehyde dehydrogenase (NAD+) [EC:1.2.1.3]
D      isotig28492|aldehyde; <a href="/dbget-bin/www_bget?ko:K00128">K00128</a>  E1.2.1.3; aldehyde dehydrogenase (NAD+) [EC:1.2.1.3]
D      isotig23744|aldehyde; <a href="/dbget-bin/www_bget?ko:K00149">K00149</a>  ALDH9A1; aldehyde dehydrogenase family 9 member A1 [EC:1.2.1.47 1.2.1.3]
D      isotig30185|procollagen-; <a href="/dbget-bin/www_bget?ko:K00473">K00473</a>  PLOD1; procollagen-lysine,2-oxoglutarate 5-dioxygenase 1 [EC:1.14.11.4]
D      isotig10942|procollagen-; <a href="/dbget-bin/www_bget?ko:K13645">K13645</a>  PLOD2; procollagen-lysine,2-oxoglutarate 5-dioxygenase 2 [EC:1.14.11.4]
D      isotig15391|procollagen-; <a href="/dbget-bin/www_bget?ko:K13645">K13645</a>  PLOD2; procollagen-lysine,2-oxoglutarate 5-dioxygenase 2 [EC:1.14.11.4]
C    00330 Arginine and proline metabolism [PATH:<a href="http://www.genome.jp/kegg-bin/mark_pathway_www?@ko00330/K00613/K00542/K00933/K01480/K01581/K00797/K00802/K01611/K00128/K14085/K00149/K00657/K00274/K00819/K00318/K00294/K12657/K11142/K00472/K00813/K01940/K01755/K01476/K01425/K01915/K00261/K01948/K01436">ko00330</a>]
D      isotig04739|glycine; <a href="/dbget-bin/www_bget?ko:K00613">K00613</a>  GATM; glycine amidinotransferase [EC:2.1.4.1]
D      isotig04740|glycine; <a href="/dbget-bin/www_bget?ko:K00613">K00613</a>  GATM; glycine amidinotransferase [EC:2.1.4.1]
D      isotig04903|guanidinoacetate; <a href="/dbget-bin/www_bget?ko:K00542">K00542</a>  GAMT; guanidinoacetate N-methyltransferase [EC:2.1.1.2]
D      isotig04904|guanidinoacetate; <a href="/dbget-bin/www_bget?ko:K00542">K00542</a>  GAMT; guanidinoacetate N-methyltransferase [EC:2.1.1.2]
D      contig02141|creatine; <a href="/dbget-bin/www_bget?ko:K00933">K00933</a>  E2.7.3.2; creatine kinase [EC:2.7.3.2]
D      isotig03603|creatine; <a href="/dbget-bin/www_bget?ko:K00933">K00933</a>  E2.7.3.2; creatine kinase [EC:2.7.3.2]
D      isotig03604|creatine; <a href="/dbget-bin/www_bget?ko:K00933">K00933</a>  E2.7.3.2; creatine kinase [EC:2.7.3.2]
D      isotig04236|muscle-type; <a href="/dbget-bin/www_bget?ko:K00933">K00933</a>  E2.7.3.2; creatine kinase [EC:2.7.3.2]
D      isotig04237|muscle-type; <a href="/dbget-bin/www_bget?ko:K00933">K00933</a>  E2.7.3.2; creatine kinase [EC:2.7.3.2]
D      isotig12101|creatine; <a href="/dbget-bin/www_bget?ko:K00933">K00933</a>  E2.7.3.2; creatine kinase [EC:2.7.3.2]
D      isotig15157|muscle-type; <a href="/dbget-bin/www_bget?ko:K00933">K00933</a>  E2.7.3.2; creatine kinase [EC:2.7.3.2]
D      isotig15283|creatine; <a href="/dbget-bin/www_bget?ko:K00933">K00933</a>  E2.7.3.2; creatine kinase [EC:2.7.3.2]
D      isotig17820|creatine; <a href="/dbget-bin/www_bget?ko:K00933">K00933</a>  E2.7.3.2; creatine kinase [EC:2.7.3.2]
D      isotig18319|creatine; <a href="/dbget-bin/www_bget?ko:K00933">K00933</a>  E2.7.3.2; creatine kinase [EC:2.7.3.2]
D      isotig20304|creatine; <a href="/dbget-bin/www_bget?ko:K00933">K00933</a>  E2.7.3.2; creatine kinase [EC:2.7.3.2]
D      isotig21260|muscle-type; <a href="/dbget-bin/www_bget?ko:K00933">K00933</a>  E2.7.3.2; creatine kinase [EC:2.7.3.2]
D      isotig23315|muscle-type; <a href="/dbget-bin/www_bget?ko:K00933">K00933</a>  E2.7.3.2; creatine kinase [EC:2.7.3.2]
D      isotig23966|creatine; <a href="/dbget-bin/www_bget?ko:K00933">K00933</a>  E2.7.3.2; creatine kinase [EC:2.7.3.2]
D      isotig24807|creatine; <a href="/dbget-bin/www_bget?ko:K00933">K00933</a>  E2.7.3.2; creatine kinase [EC:2.7.3.2]
D      isotig24825|ckmb; <a href="/dbget-bin/www_bget?ko:K00933">K00933</a>  E2.7.3.2; creatine kinase [EC:2.7.3.2]
D      isotig24912|novel; <a href="/dbget-bin/www_bget?ko:K00933">K00933</a>  E2.7.3.2; creatine kinase [EC:2.7.3.2]
D      isotig25267|creatine; <a href="/dbget-bin/www_bget?ko:K00933">K00933</a>  E2.7.3.2; creatine kinase [EC:2.7.3.2]
D      isotig25436|creatine; <a href="/dbget-bin/www_bget?ko:K00933">K00933</a>  E2.7.3.2; creatine kinase [EC:2.7.3.2]
D      isotig25640|muscle-type; <a href="/dbget-bin/www_bget?ko:K00933">K00933</a>  E2.7.3.2; creatine kinase [EC:2.7.3.2]
D      isotig25856|creatine; <a href="/dbget-bin/www_bget?ko:K00933">K00933</a>  E2.7.3.2; creatine kinase [EC:2.7.3.2]
D      isotig26146|creatine; <a href="/dbget-bin/www_bget?ko:K00933">K00933</a>  E2.7.3.2; creatine kinase [EC:2.7.3.2]
D      isotig26620|creatine; <a href="/dbget-bin/www_bget?ko:K00933">K00933</a>  E2.7.3.2; creatine kinase [EC:2.7.3.2]
D      isotig26690|creatine; <a href="/dbget-bin/www_bget?ko:K00933">K00933</a>  E2.7.3.2; creatine kinase [EC:2.7.3.2]
D      isotig26797|creatine; <a href="/dbget-bin/www_bget?ko:K00933">K00933</a>  E2.7.3.2; creatine kinase [EC:2.7.3.2]
D      isotig26798|creatine; <a href="/dbget-bin/www_bget?ko:K00933">K00933</a>  E2.7.3.2; creatine kinase [EC:2.7.3.2]
D      isotig26829|muscle-type; <a href="/dbget-bin/www_bget?ko:K00933">K00933</a>  E2.7.3.2; creatine kinase [EC:2.7.3.2]
D      isotig27404|muscle-type; <a href="/dbget-bin/www_bget?ko:K00933">K00933</a>  E2.7.3.2; creatine kinase [EC:2.7.3.2]
D      isotig27417|creatine; <a href="/dbget-bin/www_bget?ko:K00933">K00933</a>  E2.7.3.2; creatine kinase [EC:2.7.3.2]
D      isotig27888|creatine; <a href="/dbget-bin/www_bget?ko:K00933">K00933</a>  E2.7.3.2; creatine kinase [EC:2.7.3.2]
D      isotig27951|muscle-type; <a href="/dbget-bin/www_bget?ko:K00933">K00933</a>  E2.7.3.2; creatine kinase [EC:2.7.3.2]
D      isotig28222|muscle-type; <a href="/dbget-bin/www_bget?ko:K00933">K00933</a>  E2.7.3.2; creatine kinase [EC:2.7.3.2]
D      isotig28314|muscle-type; <a href="/dbget-bin/www_bget?ko:K00933">K00933</a>  E2.7.3.2; creatine kinase [EC:2.7.3.2]
D      isotig28579|creatine; <a href="/dbget-bin/www_bget?ko:K00933">K00933</a>  E2.7.3.2; creatine kinase [EC:2.7.3.2]
D      isotig28616|muscle-type; <a href="/dbget-bin/www_bget?ko:K00933">K00933</a>  E2.7.3.2; creatine kinase [EC:2.7.3.2]
D      isotig28623|creatine; <a href="/dbget-bin/www_bget?ko:K00933">K00933</a>  E2.7.3.2; creatine kinase [EC:2.7.3.2]
D      isotig28767|creatine; <a href="/dbget-bin/www_bget?ko:K00933">K00933</a>  E2.7.3.2; creatine kinase [EC:2.7.3.2]
D      isotig29257|creatine; <a href="/dbget-bin/www_bget?ko:K00933">K00933</a>  E2.7.3.2; creatine kinase [EC:2.7.3.2]
D      isotig29293|creatine; <a href="/dbget-bin/www_bget?ko:K00933">K00933</a>  E2.7.3.2; creatine kinase [EC:2.7.3.2]
D      isotig29318|creatine; <a href="/dbget-bin/www_bget?ko:K00933">K00933</a>  E2.7.3.2; creatine kinase [EC:2.7.3.2]
D      isotig29509|creatine; <a href="/dbget-bin/www_bget?ko:K00933">K00933</a>  E2.7.3.2; creatine kinase [EC:2.7.3.2]
D      isotig29682|creatine; <a href="/dbget-bin/www_bget?ko:K00933">K00933</a>  E2.7.3.2; creatine kinase [EC:2.7.3.2]
D      isotig29969|muscle-type; <a href="/dbget-bin/www_bget?ko:K00933">K00933</a>  E2.7.3.2; creatine kinase [EC:2.7.3.2]
D      isotig30414|creatine; <a href="/dbget-bin/www_bget?ko:K00933">K00933</a>  E2.7.3.2; creatine kinase [EC:2.7.3.2]
D      isotig30551|creatine; <a href="/dbget-bin/www_bget?ko:K00933">K00933</a>  E2.7.3.2; creatine kinase [EC:2.7.3.2]
D      isotig30703|creatine; <a href="/dbget-bin/www_bget?ko:K00933">K00933</a>  E2.7.3.2; creatine kinase [EC:2.7.3.2]
D      isotig30717|creatine; <a href="/dbget-bin/www_bget?ko:K00933">K00933</a>  E2.7.3.2; creatine kinase [EC:2.7.3.2]
D      isotig30725|creatine; <a href="/dbget-bin/www_bget?ko:K00933">K00933</a>  E2.7.3.2; creatine kinase [EC:2.7.3.2]
D      isotig31041|muscle-type; <a href="/dbget-bin/www_bget?ko:K00933">K00933</a>  E2.7.3.2; creatine kinase [EC:2.7.3.2]
D      isotig31535|muscle-type; <a href="/dbget-bin/www_bget?ko:K00933">K00933</a>  E2.7.3.2; creatine kinase [EC:2.7.3.2]
D      isotig31848|muscle-type; <a href="/dbget-bin/www_bget?ko:K00933">K00933</a>  E2.7.3.2; creatine kinase [EC:2.7.3.2]
D      isotig31933|creatine; <a href="/dbget-bin/www_bget?ko:K00933">K00933</a>  E2.7.3.2; creatine kinase [EC:2.7.3.2]
D      isotig32047|creatine; <a href="/dbget-bin/www_bget?ko:K00933">K00933</a>  E2.7.3.2; creatine kinase [EC:2.7.3.2]
D      isotig32247|creatine; <a href="/dbget-bin/www_bget?ko:K00933">K00933</a>  E2.7.3.2; creatine kinase [EC:2.7.3.2]
D      isotig32344|creatine; <a href="/dbget-bin/www_bget?ko:K00933">K00933</a>  E2.7.3.2; creatine kinase [EC:2.7.3.2]
D      isotig32374|creatine; <a href="/dbget-bin/www_bget?ko:K00933">K00933</a>  E2.7.3.2; creatine kinase [EC:2.7.3.2]
D      isotig32465|creatine; <a href="/dbget-bin/www_bget?ko:K00933">K00933</a>  E2.7.3.2; creatine kinase [EC:2.7.3.2]
D      isotig32784|creatine; <a href="/dbget-bin/www_bget?ko:K00933">K00933</a>  E2.7.3.2; creatine kinase [EC:2.7.3.2]
D      isotig32969|muscle-type; <a href="/dbget-bin/www_bget?ko:K00933">K00933</a>  E2.7.3.2; creatine kinase [EC:2.7.3.2]
D      isotig33028|creatine; <a href="/dbget-bin/www_bget?ko:K00933">K00933</a>  E2.7.3.2; creatine kinase [EC:2.7.3.2]
D      isotig33089|creatine; <a href="/dbget-bin/www_bget?ko:K00933">K00933</a>  E2.7.3.2; creatine kinase [EC:2.7.3.2]
D      isotig33363|muscle-type; <a href="/dbget-bin/www_bget?ko:K00933">K00933</a>  E2.7.3.2; creatine kinase [EC:2.7.3.2]
D      isotig33543|muscle-type; <a href="/dbget-bin/www_bget?ko:K00933">K00933</a>  E2.7.3.2; creatine kinase [EC:2.7.3.2]
D      isotig33556|creatine; <a href="/dbget-bin/www_bget?ko:K00933">K00933</a>  E2.7.3.2; creatine kinase [EC:2.7.3.2]
D      isotig33721|creatine; <a href="/dbget-bin/www_bget?ko:K00933">K00933</a>  E2.7.3.2; creatine kinase [EC:2.7.3.2]
D      isotig33811|muscle-type; <a href="/dbget-bin/www_bget?ko:K00933">K00933</a>  E2.7.3.2; creatine kinase [EC:2.7.3.2]
D      isotig33960|muscle-type; <a href="/dbget-bin/www_bget?ko:K00933">K00933</a>  E2.7.3.2; creatine kinase [EC:2.7.3.2]
D      isotig34032|creatine; <a href="/dbget-bin/www_bget?ko:K00933">K00933</a>  E2.7.3.2; creatine kinase [EC:2.7.3.2]
D      isotig34294|creatine; <a href="/dbget-bin/www_bget?ko:K00933">K00933</a>  E2.7.3.2; creatine kinase [EC:2.7.3.2]
D      isotig34507|creatine; <a href="/dbget-bin/www_bget?ko:K00933">K00933</a>  E2.7.3.2; creatine kinase [EC:2.7.3.2]
D      isotig34615|creatine; <a href="/dbget-bin/www_bget?ko:K00933">K00933</a>  E2.7.3.2; creatine kinase [EC:2.7.3.2]
D      isotig34650|muscle-type; <a href="/dbget-bin/www_bget?ko:K00933">K00933</a>  E2.7.3.2; creatine kinase [EC:2.7.3.2]
D      isotig34838|muscle-type; <a href="/dbget-bin/www_bget?ko:K00933">K00933</a>  E2.7.3.2; creatine kinase [EC:2.7.3.2]
D      isotig35251|creatine; <a href="/dbget-bin/www_bget?ko:K00933">K00933</a>  E2.7.3.2; creatine kinase [EC:2.7.3.2]
D      isotig35260|creatine; <a href="/dbget-bin/www_bget?ko:K00933">K00933</a>  E2.7.3.2; creatine kinase [EC:2.7.3.2]
D      isotig35358|creatine; <a href="/dbget-bin/www_bget?ko:K00933">K00933</a>  E2.7.3.2; creatine kinase [EC:2.7.3.2]
D      isotig35649|creatine; <a href="/dbget-bin/www_bget?ko:K00933">K00933</a>  E2.7.3.2; creatine kinase [EC:2.7.3.2]
D      isotig35871|creatine; <a href="/dbget-bin/www_bget?ko:K00933">K00933</a>  E2.7.3.2; creatine kinase [EC:2.7.3.2]
D      isotig36084|creatine; <a href="/dbget-bin/www_bget?ko:K00933">K00933</a>  E2.7.3.2; creatine kinase [EC:2.7.3.2]
D      isotig36366|muscle-type; <a href="/dbget-bin/www_bget?ko:K00933">K00933</a>  E2.7.3.2; creatine kinase [EC:2.7.3.2]
D      isotig36438|creatine; <a href="/dbget-bin/www_bget?ko:K00933">K00933</a>  E2.7.3.2; creatine kinase [EC:2.7.3.2]
D      isotig36439|creatine; <a href="/dbget-bin/www_bget?ko:K00933">K00933</a>  E2.7.3.2; creatine kinase [EC:2.7.3.2]
D      isotig36594|creatine; <a href="/dbget-bin/www_bget?ko:K00933">K00933</a>  E2.7.3.2; creatine kinase [EC:2.7.3.2]
D      isotig36607|creatine; <a href="/dbget-bin/www_bget?ko:K00933">K00933</a>  E2.7.3.2; creatine kinase [EC:2.7.3.2]
D      isotig36885|creatine; <a href="/dbget-bin/www_bget?ko:K00933">K00933</a>  E2.7.3.2; creatine kinase [EC:2.7.3.2]
D      isotig36981|creatine; <a href="/dbget-bin/www_bget?ko:K00933">K00933</a>  E2.7.3.2; creatine kinase [EC:2.7.3.2]
D      isotig37126|creatine; <a href="/dbget-bin/www_bget?ko:K00933">K00933</a>  E2.7.3.2; creatine kinase [EC:2.7.3.2]
D      isotig41077|creatine; <a href="/dbget-bin/www_bget?ko:K00933">K00933</a>  E2.7.3.2; creatine kinase [EC:2.7.3.2]
D      isotig41249|creatine; <a href="/dbget-bin/www_bget?ko:K00933">K00933</a>  E2.7.3.2; creatine kinase [EC:2.7.3.2]
D      isotig08232|agmatine; <a href="/dbget-bin/www_bget?ko:K01480">K01480</a>  E3.5.3.11, speB; agmatinase [EC:3.5.3.11]
D      isotig18547|ornithine; <a href="/dbget-bin/www_bget?ko:K01581">K01581</a>  E4.1.1.17, ODC1, speC, speF; ornithine decarboxylase [EC:4.1.1.17]
D      isotig18592|ornithine; <a href="/dbget-bin/www_bget?ko:K01581">K01581</a>  E4.1.1.17, ODC1, speC, speF; ornithine decarboxylase [EC:4.1.1.17]
D      isotig21386|spermidine; <a href="/dbget-bin/www_bget?ko:K00797">K00797</a>  E2.5.1.16, SRM, speE; spermidine synthase [EC:2.5.1.16]
D      isotig11429|spermine; <a href="/dbget-bin/www_bget?ko:K00802">K00802</a>  E2.5.1.22, SMS; spermine synthase [EC:2.5.1.22]
D      isotig15596|spermine; <a href="/dbget-bin/www_bget?ko:K00802">K00802</a>  E2.5.1.22, SMS; spermine synthase [EC:2.5.1.22]
D      isotig03704|adenosylmethionine; <a href="/dbget-bin/www_bget?ko:K01611">K01611</a>  E4.1.1.50, speD; S-adenosylmethionine decarboxylase [EC:4.1.1.50]
D      isotig03705|s-adenosylmethionine; <a href="/dbget-bin/www_bget?ko:K01611">K01611</a>  E4.1.1.50, speD; S-adenosylmethionine decarboxylase [EC:4.1.1.50]
D      isotig21205|s-adenosylmethionine; <a href="/dbget-bin/www_bget?ko:K01611">K01611</a>  E4.1.1.50, speD; S-adenosylmethionine decarboxylase [EC:4.1.1.50]
D      isotig05598|aldehyde; <a href="/dbget-bin/www_bget?ko:K00128">K00128</a>  E1.2.1.3; aldehyde dehydrogenase (NAD+) [EC:1.2.1.3]
D      isotig07562|fatty; <a href="/dbget-bin/www_bget?ko:K00128">K00128</a>  E1.2.1.3; aldehyde dehydrogenase (NAD+) [EC:1.2.1.3]
D      isotig28492|aldehyde; <a href="/dbget-bin/www_bget?ko:K00128">K00128</a>  E1.2.1.3; aldehyde dehydrogenase (NAD+) [EC:1.2.1.3]
D      isotig05346|aldehyde; <a href="/dbget-bin/www_bget?ko:K14085">K14085</a>  ALDH7A1; aldehyde dehydrogenase family 7 member A1 [EC:1.2.1.31 1.2.1.8 1.2.1.3]
D      isotig23744|aldehyde; <a href="/dbget-bin/www_bget?ko:K00149">K00149</a>  ALDH9A1; aldehyde dehydrogenase family 9 member A1 [EC:1.2.1.47 1.2.1.3]
D      isotig07349|diamine; <a href="/dbget-bin/www_bget?ko:K00657">K00657</a>  E2.3.1.57, speG; diamine N-acetyltransferase [EC:2.3.1.57]
D      isotig16985|diamine; <a href="/dbget-bin/www_bget?ko:K00657">K00657</a>  E2.3.1.57, speG; diamine N-acetyltransferase [EC:2.3.1.57]
D      isotig12386|amine; <a href="/dbget-bin/www_bget?ko:K00274">K00274</a>  E1.4.3.4; monoamine oxidase [EC:1.4.3.4]
D      isotig23210|monoamine; <a href="/dbget-bin/www_bget?ko:K00274">K00274</a>  E1.4.3.4; monoamine oxidase [EC:1.4.3.4]
D      isotig04773|ornithine; <a href="/dbget-bin/www_bget?ko:K00819">K00819</a>  E2.6.1.13, rocD; ornithine--oxo-acid transaminase [EC:2.6.1.13]
D      isotig04774|ornithine; <a href="/dbget-bin/www_bget?ko:K00819">K00819</a>  E2.6.1.13, rocD; ornithine--oxo-acid transaminase [EC:2.6.1.13]
D      isotig12776|ornithine; <a href="/dbget-bin/www_bget?ko:K00819">K00819</a>  E2.6.1.13, rocD; ornithine--oxo-acid transaminase [EC:2.6.1.13]
D      isotig09995|proline; <a href="/dbget-bin/www_bget?ko:K00318">K00318</a>  E1.5.99.8; proline dehydrogenase [EC:1.5.99.8]
D      isotig08119|aldehyde; <a href="/dbget-bin/www_bget?ko:K00294">K00294</a>  E1.5.1.12; 1-pyrroline-5-carboxylate dehydrogenase [EC:1.5.1.12]
D      isotig16733|aldehyde; <a href="/dbget-bin/www_bget?ko:K00294">K00294</a>  E1.5.1.12; 1-pyrroline-5-carboxylate dehydrogenase [EC:1.5.1.12]
D      isotig07346|aldehyde; <a href="/dbget-bin/www_bget?ko:K12657">K12657</a>  ALDH18A1, P5CS; delta-1-pyrroline-5-carboxylate synthetase [EC:2.7.2.11 1.2.1.41]
D      isotig41320|aldehyde; <a href="/dbget-bin/www_bget?ko:K12657">K12657</a>  ALDH18A1, P5CS; delta-1-pyrroline-5-carboxylate synthetase [EC:2.7.2.11 1.2.1.41]
D      isotig03983|cytosol; <a href="/dbget-bin/www_bget?ko:K11142">K11142</a>  LAP3; cytosol aminopeptidase [EC:3.4.11.1 3.4.11.5]
D      isotig03984|leucine; <a href="/dbget-bin/www_bget?ko:K11142">K11142</a>  LAP3; cytosol aminopeptidase [EC:3.4.11.1 3.4.11.5]
D      isotig12414|cytosol; <a href="/dbget-bin/www_bget?ko:K11142">K11142</a>  LAP3; cytosol aminopeptidase [EC:3.4.11.1 3.4.11.5]
D      isotig22507|cytosol; <a href="/dbget-bin/www_bget?ko:K11142">K11142</a>  LAP3; cytosol aminopeptidase [EC:3.4.11.1 3.4.11.5]
D      isotig08787|prolyl; <a href="/dbget-bin/www_bget?ko:K00472">K00472</a>  E1.14.11.2; prolyl 4-hydroxylase [EC:1.14.11.2]
D      isotig13962|prolyl; <a href="/dbget-bin/www_bget?ko:K00472">K00472</a>  E1.14.11.2; prolyl 4-hydroxylase [EC:1.14.11.2]
D      isotig18443|procollagen-; <a href="/dbget-bin/www_bget?ko:K00472">K00472</a>  E1.14.11.2; prolyl 4-hydroxylase [EC:1.14.11.2]
D      isotig20009|prolyl; <a href="/dbget-bin/www_bget?ko:K00472">K00472</a>  E1.14.11.2; prolyl 4-hydroxylase [EC:1.14.11.2]
D      isotig22287|prolyl; <a href="/dbget-bin/www_bget?ko:K00472">K00472</a>  E1.14.11.2; prolyl 4-hydroxylase [EC:1.14.11.2]
D      isotig05274|aspartate; <a href="/dbget-bin/www_bget?ko:K00813">K00813</a>  E2.6.1.1B, aspC; aspartate aminotransferase [EC:2.6.1.1]
D      isotig05305|glutamic-oxaloacetic; <a href="/dbget-bin/www_bget?ko:K00813">K00813</a>  E2.6.1.1B, aspC; aspartate aminotransferase [EC:2.6.1.1]
D      isotig17989|argininosuccinate; <a href="/dbget-bin/www_bget?ko:K01940">K01940</a>  E6.3.4.5, argG; argininosuccinate synthase [EC:6.3.4.5]
D      isotig21308|argininosuccinate; <a href="/dbget-bin/www_bget?ko:K01940">K01940</a>  E6.3.4.5, argG; argininosuccinate synthase [EC:6.3.4.5]
D      isotig23768|argininosuccinate; <a href="/dbget-bin/www_bget?ko:K01755">K01755</a>  E4.3.2.1, argH; argininosuccinate lyase [EC:4.3.2.1]
D      isotig24399|argininosuccinate; <a href="/dbget-bin/www_bget?ko:K01755">K01755</a>  E4.3.2.1, argH; argininosuccinate lyase [EC:4.3.2.1]
D      isotig05538|arginase-; <a href="/dbget-bin/www_bget?ko:K01476">K01476</a>  E3.5.3.1, rocF, arg; arginase [EC:3.5.3.1]
D      isotig03105|novel; <a href="/dbget-bin/www_bget?ko:K01425">K01425</a>  E3.5.1.2, glsA; glutaminase [EC:3.5.1.2]
D      isotig03106|novel; <a href="/dbget-bin/www_bget?ko:K01425">K01425</a>  E3.5.1.2, glsA; glutaminase [EC:3.5.1.2]
D      isotig05443|glutaminase; <a href="/dbget-bin/www_bget?ko:K01425">K01425</a>  E3.5.1.2, glsA; glutaminase [EC:3.5.1.2]
D      isotig06818|novel; <a href="/dbget-bin/www_bget?ko:K01425">K01425</a>  E3.5.1.2, glsA; glutaminase [EC:3.5.1.2]
D      isotig13102|novel; <a href="/dbget-bin/www_bget?ko:K01425">K01425</a>  E3.5.1.2, glsA; glutaminase [EC:3.5.1.2]
D      isotig23543|novel; <a href="/dbget-bin/www_bget?ko:K01425">K01425</a>  E3.5.1.2, glsA; glutaminase [EC:3.5.1.2]
D      isotig15598|glutamine; <a href="/dbget-bin/www_bget?ko:K01915">K01915</a>  E6.3.1.2, glnA; glutamine synthetase [EC:6.3.1.2]
D      isotig23059|glutamine; <a href="/dbget-bin/www_bget?ko:K01915">K01915</a>  E6.3.1.2, glnA; glutamine synthetase [EC:6.3.1.2]
D      isotig06701|glutamate; <a href="/dbget-bin/www_bget?ko:K00261">K00261</a>  E1.4.1.3; glutamate dehydrogenase (NAD(P)+) [EC:1.4.1.3]
D      isotig09123|glutamate; <a href="/dbget-bin/www_bget?ko:K00261">K00261</a>  E1.4.1.3; glutamate dehydrogenase (NAD(P)+) [EC:1.4.1.3]
D      isotig30299|glutamate; <a href="/dbget-bin/www_bget?ko:K00261">K00261</a>  E1.4.1.3; glutamate dehydrogenase (NAD(P)+) [EC:1.4.1.3]
D      isotig08773|carbamoyl-phosphate; <a href="/dbget-bin/www_bget?ko:K01948">K01948</a>  CPS1; carbamoyl-phosphate synthase (ammonia) [EC:6.3.4.16]
D      isotig28234|carbamoyl-phosphate; <a href="/dbget-bin/www_bget?ko:K01948">K01948</a>  CPS1; carbamoyl-phosphate synthase (ammonia) [EC:6.3.4.16]
D      isotig05645|aminoacylase; <a href="/dbget-bin/www_bget?ko:K01436">K01436</a>  E3.5.1.14; aminoacylase [EC:3.5.1.14]
C    00340 Histidine metabolism [PATH:<a href="http://www.genome.jp/kegg-bin/mark_pathway_www?@ko00340/K00128/K14085/K00149/K01437/K00546/K00274/K00599">ko00340</a>]
D      isotig05598|aldehyde; <a href="/dbget-bin/www_bget?ko:K00128">K00128</a>  E1.2.1.3; aldehyde dehydrogenase (NAD+) [EC:1.2.1.3]
D      isotig07562|fatty; <a href="/dbget-bin/www_bget?ko:K00128">K00128</a>  E1.2.1.3; aldehyde dehydrogenase (NAD+) [EC:1.2.1.3]
D      isotig28492|aldehyde; <a href="/dbget-bin/www_bget?ko:K00128">K00128</a>  E1.2.1.3; aldehyde dehydrogenase (NAD+) [EC:1.2.1.3]
D      isotig05346|aldehyde; <a href="/dbget-bin/www_bget?ko:K14085">K14085</a>  ALDH7A1; aldehyde dehydrogenase family 7 member A1 [EC:1.2.1.31 1.2.1.8 1.2.1.3]
D      isotig23744|aldehyde; <a href="/dbget-bin/www_bget?ko:K00149">K00149</a>  ALDH9A1; aldehyde dehydrogenase family 9 member A1 [EC:1.2.1.47 1.2.1.3]
D      isotig07829|aspartoacylase; <a href="/dbget-bin/www_bget?ko:K01437">K01437</a>  E3.5.1.15, ASPA; aspartoacylase [EC:3.5.1.15]
D      isotig32280|aspartoacylase; <a href="/dbget-bin/www_bget?ko:K01437">K01437</a>  E3.5.1.15, ASPA; aspartoacylase [EC:3.5.1.15]
D      isotig06760|histamine; <a href="/dbget-bin/www_bget?ko:K00546">K00546</a>  E2.1.1.8, HNMT; histamine N-methyltransferase [EC:2.1.1.8]
D      isotig12386|amine; <a href="/dbget-bin/www_bget?ko:K00274">K00274</a>  E1.4.3.4; monoamine oxidase [EC:1.4.3.4]
D      isotig23210|monoamine; <a href="/dbget-bin/www_bget?ko:K00274">K00274</a>  E1.4.3.4; monoamine oxidase [EC:1.4.3.4]
D      isotig06265|williams; <a href="/dbget-bin/www_bget?ko:K00599">K00599</a>  E2.1.1.-;  [EC:2.1.1.-]
D      isotig06777|trna; <a href="/dbget-bin/www_bget?ko:K00599">K00599</a>  E2.1.1.-;  [EC:2.1.1.-]
D      isotig10105|methyltransferase; <a href="/dbget-bin/www_bget?ko:K00599">K00599</a>  E2.1.1.-;  [EC:2.1.1.-]
D      isotig17579|methyltransferase; <a href="/dbget-bin/www_bget?ko:K00599">K00599</a>  E2.1.1.-;  [EC:2.1.1.-]
C    00350 Tyrosine metabolism [PATH:<a href="http://www.genome.jp/kegg-bin/mark_pathway_www?@ko00350/K00813/K00451/K01800/K01555/K00545/K00274/K00121/K00599/K07253">ko00350</a>]
D      isotig05274|aspartate; <a href="/dbget-bin/www_bget?ko:K00813">K00813</a>  E2.6.1.1B, aspC; aspartate aminotransferase [EC:2.6.1.1]
D      isotig05305|glutamic-oxaloacetic; <a href="/dbget-bin/www_bget?ko:K00813">K00813</a>  E2.6.1.1B, aspC; aspartate aminotransferase [EC:2.6.1.1]
D      isotig16408|homogentisate; <a href="/dbget-bin/www_bget?ko:K00451">K00451</a>  E1.13.11.5, hmgA; homogentisate 1,2-dioxygenase [EC:1.13.11.5]
D      isotig03633|maleylacetoacetate; <a href="/dbget-bin/www_bget?ko:K01800">K01800</a>  E5.2.1.2, maiA; maleylacetoacetate isomerase [EC:5.2.1.2]
D      isotig03634|maleylacetoacetate; <a href="/dbget-bin/www_bget?ko:K01800">K01800</a>  E5.2.1.2, maiA; maleylacetoacetate isomerase [EC:5.2.1.2]
D      isotig15052|fumarylacetoacetate; <a href="/dbget-bin/www_bget?ko:K01555">K01555</a>  E3.7.1.2, FAH; fumarylacetoacetase [EC:3.7.1.2]
D      isotig21532|fumarylacetoacetate; <a href="/dbget-bin/www_bget?ko:K01555">K01555</a>  E3.7.1.2, FAH; fumarylacetoacetase [EC:3.7.1.2]
D      isotig07615|catechol; <a href="/dbget-bin/www_bget?ko:K00545">K00545</a>  COMT; catechol O-methyltransferase [EC:2.1.1.6]
D      isotig12386|amine; <a href="/dbget-bin/www_bget?ko:K00274">K00274</a>  E1.4.3.4; monoamine oxidase [EC:1.4.3.4]
D      isotig23210|monoamine; <a href="/dbget-bin/www_bget?ko:K00274">K00274</a>  E1.4.3.4; monoamine oxidase [EC:1.4.3.4]
D      isotig05913|alcohol; <a href="/dbget-bin/www_bget?ko:K00121">K00121</a>  frmA, ADH5, adhC; S-(hydroxymethyl)glutathione dehydrogenase / alcohol dehydrogenase [EC:1.1.1.284 1.1.1.1]
D      isotig06215|alcohol; <a href="/dbget-bin/www_bget?ko:K00121">K00121</a>  frmA, ADH5, adhC; S-(hydroxymethyl)glutathione dehydrogenase / alcohol dehydrogenase [EC:1.1.1.284 1.1.1.1]
D      isotig06265|williams; <a href="/dbget-bin/www_bget?ko:K00599">K00599</a>  E2.1.1.-;  [EC:2.1.1.-]
D      isotig06777|trna; <a href="/dbget-bin/www_bget?ko:K00599">K00599</a>  E2.1.1.-;  [EC:2.1.1.-]
D      isotig10105|methyltransferase; <a href="/dbget-bin/www_bget?ko:K00599">K00599</a>  E2.1.1.-;  [EC:2.1.1.-]
D      isotig17579|methyltransferase; <a href="/dbget-bin/www_bget?ko:K00599">K00599</a>  E2.1.1.-;  [EC:2.1.1.-]
D      isotig11422|macrophage; <a href="/dbget-bin/www_bget?ko:K07253">K07253</a>  MIF; phenylpyruvate tautomerase [EC:5.3.2.1]
C    00360 Phenylalanine metabolism [PATH:<a href="http://www.genome.jp/kegg-bin/mark_pathway_www?@ko00360/K00274/K00813/K07253/K11188">ko00360</a>]
D      isotig12386|amine; <a href="/dbget-bin/www_bget?ko:K00274">K00274</a>  E1.4.3.4; monoamine oxidase [EC:1.4.3.4]
D      isotig23210|monoamine; <a href="/dbget-bin/www_bget?ko:K00274">K00274</a>  E1.4.3.4; monoamine oxidase [EC:1.4.3.4]
D      isotig05274|aspartate; <a href="/dbget-bin/www_bget?ko:K00813">K00813</a>  E2.6.1.1B, aspC; aspartate aminotransferase [EC:2.6.1.1]
D      isotig05305|glutamic-oxaloacetic; <a href="/dbget-bin/www_bget?ko:K00813">K00813</a>  E2.6.1.1B, aspC; aspartate aminotransferase [EC:2.6.1.1]
D      isotig11422|macrophage; <a href="/dbget-bin/www_bget?ko:K07253">K07253</a>  MIF; phenylpyruvate tautomerase [EC:5.3.2.1]
D      isotig02632|peroxiredoxin; <a href="/dbget-bin/www_bget?ko:K11188">K11188</a>  PRDX6; peroxiredoxin 6, 1-Cys peroxiredoxin [EC:1.11.1.7 1.11.1.15 3.1.1.-]
C    00380 Tryptophan metabolism [PATH:<a href="http://www.genome.jp/kegg-bin/mark_pathway_www?@ko00380/K01432/K00164/K00252/K07515/K07511/K00022/K00626/K00816/K00825/K00274/K00128/K14085/K00149/K07410/K01867/K03781">ko00380</a>]
D      isotig05642|probable; <a href="/dbget-bin/www_bget?ko:K01432">K01432</a>  AFMID; arylformamidase [EC:3.5.1.9]
D      isotig03431|oxoglutarate; <a href="/dbget-bin/www_bget?ko:K00164">K00164</a>  OGDH, sucA; 2-oxoglutarate dehydrogenase E1 component [EC:1.2.4.2]
D      isotig03432|oxoglutarate; <a href="/dbget-bin/www_bget?ko:K00164">K00164</a>  OGDH, sucA; 2-oxoglutarate dehydrogenase E1 component [EC:1.2.4.2]
D      isotig05200|oxoglutarate; <a href="/dbget-bin/www_bget?ko:K00164">K00164</a>  OGDH, sucA; 2-oxoglutarate dehydrogenase E1 component [EC:1.2.4.2]
D      isotig05460|glutaryl-coenzyme; <a href="/dbget-bin/www_bget?ko:K00252">K00252</a>  GCDH, gcdH; glutaryl-CoA dehydrogenase [EC:1.3.99.7]
D      isotig09037|glutaryl-coenzyme; <a href="/dbget-bin/www_bget?ko:K00252">K00252</a>  GCDH, gcdH; glutaryl-CoA dehydrogenase [EC:1.3.99.7]
D      isotig14359|glutaryl-coenzyme; <a href="/dbget-bin/www_bget?ko:K00252">K00252</a>  GCDH, gcdH; glutaryl-CoA dehydrogenase [EC:1.3.99.7]
D      isotig30477|glutaryl-coenzyme; <a href="/dbget-bin/www_bget?ko:K00252">K00252</a>  GCDH, gcdH; glutaryl-CoA dehydrogenase [EC:1.3.99.7]
D      isotig05198|hydroxyacyl-coenzyme; <a href="/dbget-bin/www_bget?ko:K07515">K07515</a>  HADHA; enoyl-CoA hydratase / long-chain 3-hydroxyacyl-CoA dehydrogenase [EC:4.2.1.17 1.1.1.211]
D      isotig06827|enoyl-; <a href="/dbget-bin/www_bget?ko:K07511">K07511</a>  ECHS1; enoyl-CoA hydratase [EC:4.2.1.17]
D      isotig06578|hydroxyacyl-coenzyme; <a href="/dbget-bin/www_bget?ko:K00022">K00022</a>  HADH; 3-hydroxyacyl-CoA dehydrogenase [EC:1.1.1.35]
D      isotig05407|acetyl-; <a href="/dbget-bin/www_bget?ko:K00626">K00626</a>  E2.3.1.9, atoB; acetyl-CoA C-acetyltransferase [EC:2.3.1.9]
D      isotig05644|kynurenine--oxoglutarate; <a href="/dbget-bin/www_bget?ko:K00816">K00816</a>  CCBL; kynurenine---oxoglutarate transaminase / cysteine-S-conjugate beta-lyase / glutamine---phenylpyruvate transaminase [EC:2.6.1.7 4.4.1.13 2.6.1.64]
D      isotig06933|kynurenine; <a href="/dbget-bin/www_bget?ko:K00816">K00816</a>  CCBL; kynurenine---oxoglutarate transaminase / cysteine-S-conjugate beta-lyase / glutamine---phenylpyruvate transaminase [EC:2.6.1.7 4.4.1.13 2.6.1.64]
D      isotig11120|cysteine; <a href="/dbget-bin/www_bget?ko:K00816">K00816</a>  CCBL; kynurenine---oxoglutarate transaminase / cysteine-S-conjugate beta-lyase / glutamine---phenylpyruvate transaminase [EC:2.6.1.7 4.4.1.13 2.6.1.64]
D      isotig21356|aminoadipate; <a href="/dbget-bin/www_bget?ko:K00825">K00825</a>  AADAT, KAT2; kynurenine/2-aminoadipate aminotransferase [EC:2.6.1.7 2.6.1.39]
D      isotig12386|amine; <a href="/dbget-bin/www_bget?ko:K00274">K00274</a>  E1.4.3.4; monoamine oxidase [EC:1.4.3.4]
D      isotig23210|monoamine; <a href="/dbget-bin/www_bget?ko:K00274">K00274</a>  E1.4.3.4; monoamine oxidase [EC:1.4.3.4]
D      isotig05598|aldehyde; <a href="/dbget-bin/www_bget?ko:K00128">K00128</a>  E1.2.1.3; aldehyde dehydrogenase (NAD+) [EC:1.2.1.3]
D      isotig07562|fatty; <a href="/dbget-bin/www_bget?ko:K00128">K00128</a>  E1.2.1.3; aldehyde dehydrogenase (NAD+) [EC:1.2.1.3]
D      isotig28492|aldehyde; <a href="/dbget-bin/www_bget?ko:K00128">K00128</a>  E1.2.1.3; aldehyde dehydrogenase (NAD+) [EC:1.2.1.3]
D      isotig05346|aldehyde; <a href="/dbget-bin/www_bget?ko:K14085">K14085</a>  ALDH7A1; aldehyde dehydrogenase family 7 member A1 [EC:1.2.1.31 1.2.1.8 1.2.1.3]
D      isotig23744|aldehyde; <a href="/dbget-bin/www_bget?ko:K00149">K00149</a>  ALDH9A1; aldehyde dehydrogenase family 9 member A1 [EC:1.2.1.47 1.2.1.3]
D      isotig01444|cytochrome; <a href="/dbget-bin/www_bget?ko:K07410">K07410</a>  CYP1B1; cytochrome P450, family 1, subfamily B, polypeptide 1 [EC:1.14.14.1]
D      isotig01445|cytochrome; <a href="/dbget-bin/www_bget?ko:K07410">K07410</a>  CYP1B1; cytochrome P450, family 1, subfamily B, polypeptide 1 [EC:1.14.14.1]
D      isotig01446|cytochrome; <a href="/dbget-bin/www_bget?ko:K07410">K07410</a>  CYP1B1; cytochrome P450, family 1, subfamily B, polypeptide 1 [EC:1.14.14.1]
D      isotig01447|cytochrome; <a href="/dbget-bin/www_bget?ko:K07410">K07410</a>  CYP1B1; cytochrome P450, family 1, subfamily B, polypeptide 1 [EC:1.14.14.1]
D      isotig01448|cytochrome; <a href="/dbget-bin/www_bget?ko:K07410">K07410</a>  CYP1B1; cytochrome P450, family 1, subfamily B, polypeptide 1 [EC:1.14.14.1]
D      isotig01449|cytochrome; <a href="/dbget-bin/www_bget?ko:K07410">K07410</a>  CYP1B1; cytochrome P450, family 1, subfamily B, polypeptide 1 [EC:1.14.14.1]
D      isotig07989|tryptophanyl-trna; <a href="/dbget-bin/www_bget?ko:K01867">K01867</a>  WARS, trpS; tryptophanyl-tRNA synthetase [EC:6.1.1.2]
D      isotig11726|tryptophanyl-trna; <a href="/dbget-bin/www_bget?ko:K01867">K01867</a>  WARS, trpS; tryptophanyl-tRNA synthetase [EC:6.1.1.2]
D      isotig35761|wars; <a href="/dbget-bin/www_bget?ko:K01867">K01867</a>  WARS, trpS; tryptophanyl-tRNA synthetase [EC:6.1.1.2]
D      isotig05259|catalase; <a href="/dbget-bin/www_bget?ko:K03781">K03781</a>  katE, CAT; catalase [EC:1.11.1.6]
D      isotig22895|catalase; <a href="/dbget-bin/www_bget?ko:K03781">K03781</a>  katE, CAT; catalase [EC:1.11.1.6]
C    00400 Phenylalanine, tyrosine and tryptophan biosynthesis [PATH:<a href="http://www.genome.jp/kegg-bin/mark_pathway_www?@ko00400/K00813">ko00400</a>]
D      isotig05274|aspartate; <a href="/dbget-bin/www_bget?ko:K00813">K00813</a>  E2.6.1.1B, aspC; aspartate aminotransferase [EC:2.6.1.1]
D      isotig05305|glutamic-oxaloacetic; <a href="/dbget-bin/www_bget?ko:K00813">K00813</a>  E2.6.1.1B, aspC; aspartate aminotransferase [EC:2.6.1.1]
C    01007 Amino acid related enzymes [BR:ko01007]
B
B  <b>Metabolism of Other Amino Acids</b>
C    00410 beta-Alanine metabolism [PATH:<a href="http://www.genome.jp/kegg-bin/mark_pathway_www?@ko00410/K00128/K14085/K00149/K00797/K00802/K00207/K05605/K07515/K07511/K00249/K01578">ko00410</a>]
D      isotig05598|aldehyde; <a href="/dbget-bin/www_bget?ko:K00128">K00128</a>  E1.2.1.3; aldehyde dehydrogenase (NAD+) [EC:1.2.1.3]
D      isotig07562|fatty; <a href="/dbget-bin/www_bget?ko:K00128">K00128</a>  E1.2.1.3; aldehyde dehydrogenase (NAD+) [EC:1.2.1.3]
D      isotig28492|aldehyde; <a href="/dbget-bin/www_bget?ko:K00128">K00128</a>  E1.2.1.3; aldehyde dehydrogenase (NAD+) [EC:1.2.1.3]
D      isotig05346|aldehyde; <a href="/dbget-bin/www_bget?ko:K14085">K14085</a>  ALDH7A1; aldehyde dehydrogenase family 7 member A1 [EC:1.2.1.31 1.2.1.8 1.2.1.3]
D      isotig23744|aldehyde; <a href="/dbget-bin/www_bget?ko:K00149">K00149</a>  ALDH9A1; aldehyde dehydrogenase family 9 member A1 [EC:1.2.1.47 1.2.1.3]
D      isotig21386|spermidine; <a href="/dbget-bin/www_bget?ko:K00797">K00797</a>  E2.5.1.16, SRM, speE; spermidine synthase [EC:2.5.1.16]
D      isotig11429|spermine; <a href="/dbget-bin/www_bget?ko:K00802">K00802</a>  E2.5.1.22, SMS; spermine synthase [EC:2.5.1.22]
D      isotig15596|spermine; <a href="/dbget-bin/www_bget?ko:K00802">K00802</a>  E2.5.1.22, SMS; spermine synthase [EC:2.5.1.22]
D      isotig11945|dihydropyrimidine; <a href="/dbget-bin/www_bget?ko:K00207">K00207</a>  E1.3.1.2, DPYD; dihydropyrimidine dehydrogenase (NADP+) [EC:1.3.1.2]
D      isotig09320|3-hydroxyisobutyryl-coenzyme; <a href="/dbget-bin/www_bget?ko:K05605">K05605</a>  E3.1.2.4; 3-hydroxyisobutyryl-CoA hydrolase [EC:3.1.2.4]
D      isotig05198|hydroxyacyl-coenzyme; <a href="/dbget-bin/www_bget?ko:K07515">K07515</a>  HADHA; enoyl-CoA hydratase / long-chain 3-hydroxyacyl-CoA dehydrogenase [EC:4.2.1.17 1.1.1.211]
D      isotig06827|enoyl-; <a href="/dbget-bin/www_bget?ko:K07511">K07511</a>  ECHS1; enoyl-CoA hydratase [EC:4.2.1.17]
D      isotig04884|acyl-coenzyme; <a href="/dbget-bin/www_bget?ko:K00249">K00249</a>  E1.3.99.3, ACADM, acd; acyl-CoA dehydrogenase [EC:1.3.99.3]
D      isotig08528|malonyl-; <a href="/dbget-bin/www_bget?ko:K01578">K01578</a>  E4.1.1.9, MLYCD; malonyl-CoA decarboxylase [EC:4.1.1.9]
D      isotig18852|malonyl-; <a href="/dbget-bin/www_bget?ko:K01578">K01578</a>  E4.1.1.9, MLYCD; malonyl-CoA decarboxylase [EC:4.1.1.9]
D      isotig27771|malonyl-; <a href="/dbget-bin/www_bget?ko:K01578">K01578</a>  E4.1.1.9, MLYCD; malonyl-CoA decarboxylase [EC:4.1.1.9]
C    00430 Taurine and hypotaurine metabolism [PATH:<a href="http://www.genome.jp/kegg-bin/mark_pathway_www?@ko00430/K00456">ko00430</a>]
D      isotig06136|cysteine; <a href="/dbget-bin/www_bget?ko:K00456">K00456</a>  E1.13.11.20, CDO1; cysteine dioxygenase [EC:1.13.11.20]
C    00440 Phosphonate and phosphinate metabolism [PATH:<a href="http://www.genome.jp/kegg-bin/mark_pathway_www?@ko00440/K00967/K00993/K00968">ko00440</a>]
D      isotig05368|phosphate; <a href="/dbget-bin/www_bget?ko:K00967">K00967</a>  E2.7.7.14, PCYT2; ethanolamine-phosphate cytidylyltransferase [EC:2.7.7.14]
D      isotig07136|selenoprotein; <a href="/dbget-bin/www_bget?ko:K00993">K00993</a>  EPT1; ethanolaminephosphotransferase [EC:2.7.8.1]
D      isotig03207|choline-phosphate; <a href="/dbget-bin/www_bget?ko:K00968">K00968</a>  E2.7.7.15, PCYT1; choline-phosphate cytidylyltransferase [EC:2.7.7.15]
D      isotig41163|phosphate; <a href="/dbget-bin/www_bget?ko:K00968">K00968</a>  E2.7.7.15, PCYT1; choline-phosphate cytidylyltransferase [EC:2.7.7.15]
C    00450 Selenoamino acid metabolism [PATH:<a href="http://www.genome.jp/kegg-bin/mark_pathway_www?@ko00450/K01758/K01697/K01251/K00599/K00789/K01874/K13811/K01763/K01008">ko00450</a>]
D      isotig22710|cystathionine; <a href="/dbget-bin/www_bget?ko:K01758">K01758</a>  E4.4.1.1; cystathionine gamma-lyase [EC:4.4.1.1]
D      isotig03051|cystathionine; <a href="/dbget-bin/www_bget?ko:K01697">K01697</a>  E4.2.1.22, CBS; cystathionine beta-synthase [EC:4.2.1.22]
D      isotig03052|cystathionine; <a href="/dbget-bin/www_bget?ko:K01697">K01697</a>  E4.2.1.22, CBS; cystathionine beta-synthase [EC:4.2.1.22]
D      isotig04862|s-adenosylhomocysteine; <a href="/dbget-bin/www_bget?ko:K01251">K01251</a>  E3.3.1.1, ahcY; adenosylhomocysteinase [EC:3.3.1.1]
D      isotig06265|williams; <a href="/dbget-bin/www_bget?ko:K00599">K00599</a>  E2.1.1.-;  [EC:2.1.1.-]
D      isotig06777|trna; <a href="/dbget-bin/www_bget?ko:K00599">K00599</a>  E2.1.1.-;  [EC:2.1.1.-]
D      isotig10105|methyltransferase; <a href="/dbget-bin/www_bget?ko:K00599">K00599</a>  E2.1.1.-;  [EC:2.1.1.-]
D      isotig17579|methyltransferase; <a href="/dbget-bin/www_bget?ko:K00599">K00599</a>  E2.1.1.-;  [EC:2.1.1.-]
D      isotig02076|methionine; <a href="/dbget-bin/www_bget?ko:K00789">K00789</a>  E2.5.1.6, metK; S-adenosylmethionine synthetase [EC:2.5.1.6]
D      isotig02077|methionine; <a href="/dbget-bin/www_bget?ko:K00789">K00789</a>  E2.5.1.6, metK; S-adenosylmethionine synthetase [EC:2.5.1.6]
D      isotig21109|s-adenosylmethionine; <a href="/dbget-bin/www_bget?ko:K00789">K00789</a>  E2.5.1.6, metK; S-adenosylmethionine synthetase [EC:2.5.1.6]
D      isotig33325|methionine; <a href="/dbget-bin/www_bget?ko:K00789">K00789</a>  E2.5.1.6, metK; S-adenosylmethionine synthetase [EC:2.5.1.6]
D      isotig02786|methionyl-trna; <a href="/dbget-bin/www_bget?ko:K01874">K01874</a>  MARS, metG; methionyl-tRNA synthetase [EC:6.1.1.10]
D      isotig02787|methionyl-trna; <a href="/dbget-bin/www_bget?ko:K01874">K01874</a>  MARS, metG; methionyl-tRNA synthetase [EC:6.1.1.10]
D      isotig20764|methionyl-trna; <a href="/dbget-bin/www_bget?ko:K01874">K01874</a>  MARS, metG; methionyl-tRNA synthetase [EC:6.1.1.10]
D      isotig24790|methionyl-trna; <a href="/dbget-bin/www_bget?ko:K01874">K01874</a>  MARS, metG; methionyl-tRNA synthetase [EC:6.1.1.10]
D      isotig29250|methionine-trna; <a href="/dbget-bin/www_bget?ko:K01874">K01874</a>  MARS, metG; methionyl-tRNA synthetase [EC:6.1.1.10]
D      isotig36640|methionyl-trna; <a href="/dbget-bin/www_bget?ko:K01874">K01874</a>  MARS, metG; methionyl-tRNA synthetase [EC:6.1.1.10]
D      isotig13182|3; <a href="/dbget-bin/www_bget?ko:K13811">K13811</a>  PAPSS; 3'-phosphoadenosine 5'-phosphosulfate synthase [EC:2.7.7.4 2.7.1.25]
D      isotig10498|selenocysteine; <a href="/dbget-bin/www_bget?ko:K01763">K01763</a>  SCLY; selenocysteine lyase [EC:4.4.1.16]
D      isotig20279|selenocysteine; <a href="/dbget-bin/www_bget?ko:K01763">K01763</a>  SCLY; selenocysteine lyase [EC:4.4.1.16]
D      isotig32897|selenocysteine; <a href="/dbget-bin/www_bget?ko:K01763">K01763</a>  SCLY; selenocysteine lyase [EC:4.4.1.16]
D      isotig03210|selenophosphate; <a href="/dbget-bin/www_bget?ko:K01008">K01008</a>  E2.7.9.3, selD; selenide, water dikinase [EC:2.7.9.3]
D      isotig03211|selenophosphate; <a href="/dbget-bin/www_bget?ko:K01008">K01008</a>  E2.7.9.3, selD; selenide, water dikinase [EC:2.7.9.3]
D      isotig17237|selenophosphate; <a href="/dbget-bin/www_bget?ko:K01008">K01008</a>  E2.7.9.3, selD; selenide, water dikinase [EC:2.7.9.3]
C    00460 Cyanoamino acid metabolism [PATH:<a href="http://www.genome.jp/kegg-bin/mark_pathway_www?@ko00460/K00600">ko00460</a>]
D      isotig04166|serine; <a href="/dbget-bin/www_bget?ko:K00600">K00600</a>  E2.1.2.1, glyA; glycine hydroxymethyltransferase [EC:2.1.2.1]
D      isotig04167|serine; <a href="/dbget-bin/www_bget?ko:K00600">K00600</a>  E2.1.2.1, glyA; glycine hydroxymethyltransferase [EC:2.1.2.1]
C    00471 D-Glutamine and D-glutamate metabolism [PATH:<a href="http://www.genome.jp/kegg-bin/mark_pathway_www?@ko00471/K01425/K00261">ko00471</a>]
D      isotig03105|novel; <a href="/dbget-bin/www_bget?ko:K01425">K01425</a>  E3.5.1.2, glsA; glutaminase [EC:3.5.1.2]
D      isotig03106|novel; <a href="/dbget-bin/www_bget?ko:K01425">K01425</a>  E3.5.1.2, glsA; glutaminase [EC:3.5.1.2]
D      isotig05443|glutaminase; <a href="/dbget-bin/www_bget?ko:K01425">K01425</a>  E3.5.1.2, glsA; glutaminase [EC:3.5.1.2]
D      isotig06818|novel; <a href="/dbget-bin/www_bget?ko:K01425">K01425</a>  E3.5.1.2, glsA; glutaminase [EC:3.5.1.2]
D      isotig13102|novel; <a href="/dbget-bin/www_bget?ko:K01425">K01425</a>  E3.5.1.2, glsA; glutaminase [EC:3.5.1.2]
D      isotig23543|novel; <a href="/dbget-bin/www_bget?ko:K01425">K01425</a>  E3.5.1.2, glsA; glutaminase [EC:3.5.1.2]
D      isotig06701|glutamate; <a href="/dbget-bin/www_bget?ko:K00261">K00261</a>  E1.4.1.3; glutamate dehydrogenase (NAD(P)+) [EC:1.4.1.3]
D      isotig09123|glutamate; <a href="/dbget-bin/www_bget?ko:K00261">K00261</a>  E1.4.1.3; glutamate dehydrogenase (NAD(P)+) [EC:1.4.1.3]
D      isotig30299|glutamate; <a href="/dbget-bin/www_bget?ko:K00261">K00261</a>  E1.4.1.3; glutamate dehydrogenase (NAD(P)+) [EC:1.4.1.3]
C    00472 D-Arginine and D-ornithine metabolism [PATH:<a href="http://www.genome.jp/kegg-bin/mark_pathway_www?@ko00472">ko00472</a>]
C    00473 D-Alanine metabolism [PATH:<a href="http://www.genome.jp/kegg-bin/mark_pathway_www?@ko00473">ko00473</a>]
C    00480 Glutathione metabolism [PATH:<a href="http://www.genome.jp/kegg-bin/mark_pathway_www?@ko00480/K00682/K01469/K11204/K11142/K11140/K00799/K13299/K00031/K00033/K00036/K00432/K05361/K01581/K00797/K00802/K10807/K10808">ko00480</a>]
D      isotig13022|gamma-glutamyl; <a href="/dbget-bin/www_bget?ko:K00682">K00682</a>  GGCT; gamma-glutamylcyclotransferase [EC:2.3.2.4]
D      isotig08273|5-oxoprolinase; <a href="/dbget-bin/www_bget?ko:K01469">K01469</a>  E3.5.2.9; 5-oxoprolinase (ATP-hydrolysing) [EC:3.5.2.9]
D      isotig18276|glutamate-cysteine; <a href="/dbget-bin/www_bget?ko:K11204">K11204</a>  GCLC; glutamate--cysteine ligase catalytic subunit [EC:6.3.2.2]
D      isotig20265|glutamate-cysteine; <a href="/dbget-bin/www_bget?ko:K11204">K11204</a>  GCLC; glutamate--cysteine ligase catalytic subunit [EC:6.3.2.2]
D      isotig03983|cytosol; <a href="/dbget-bin/www_bget?ko:K11142">K11142</a>  LAP3; cytosol aminopeptidase [EC:3.4.11.1 3.4.11.5]
D      isotig03984|leucine; <a href="/dbget-bin/www_bget?ko:K11142">K11142</a>  LAP3; cytosol aminopeptidase [EC:3.4.11.1 3.4.11.5]
D      isotig12414|cytosol; <a href="/dbget-bin/www_bget?ko:K11142">K11142</a>  LAP3; cytosol aminopeptidase [EC:3.4.11.1 3.4.11.5]
D      isotig22507|cytosol; <a href="/dbget-bin/www_bget?ko:K11142">K11142</a>  LAP3; cytosol aminopeptidase [EC:3.4.11.1 3.4.11.5]
D      isotig06300|aminopeptidase; <a href="/dbget-bin/www_bget?ko:K11140">K11140</a>  ANPEP; aminopeptidase N [EC:3.4.11.2]
D      isotig21575|aminopeptidase; <a href="/dbget-bin/www_bget?ko:K11140">K11140</a>  ANPEP; aminopeptidase N [EC:3.4.11.2]
D      isotig30554|aminopeptidase; <a href="/dbget-bin/www_bget?ko:K11140">K11140</a>  ANPEP; aminopeptidase N [EC:3.4.11.2]
D      isotig04907|glutathione; <a href="/dbget-bin/www_bget?ko:K00799">K00799</a>  E2.5.1.18, gst; glutathione S-transferase [EC:2.5.1.18]
D      isotig04908|glutathione; <a href="/dbget-bin/www_bget?ko:K00799">K00799</a>  E2.5.1.18, gst; glutathione S-transferase [EC:2.5.1.18]
D      isotig06321|glutathione; <a href="/dbget-bin/www_bget?ko:K00799">K00799</a>  E2.5.1.18, gst; glutathione S-transferase [EC:2.5.1.18]
D      isotig06937|glutathione; <a href="/dbget-bin/www_bget?ko:K00799">K00799</a>  E2.5.1.18, gst; glutathione S-transferase [EC:2.5.1.18]
D      isotig06992|glutathione; <a href="/dbget-bin/www_bget?ko:K00799">K00799</a>  E2.5.1.18, gst; glutathione S-transferase [EC:2.5.1.18]
D      isotig07386|glutathione; <a href="/dbget-bin/www_bget?ko:K00799">K00799</a>  E2.5.1.18, gst; glutathione S-transferase [EC:2.5.1.18]
D      isotig09406|microsomal; <a href="/dbget-bin/www_bget?ko:K00799">K00799</a>  E2.5.1.18, gst; glutathione S-transferase [EC:2.5.1.18]
D      isotig06070|glutathione; <a href="/dbget-bin/www_bget?ko:K13299">K13299</a>  GSTK1; glutathione S-transferase kappa 1 [EC:2.5.1.18]
D      contig09743|isocitrate; <a href="/dbget-bin/www_bget?ko:K00031">K00031</a>  IDH1, IDH2, icd; isocitrate dehydrogenase [EC:1.1.1.42]
D      isotig25183|isocitrate; <a href="/dbget-bin/www_bget?ko:K00031">K00031</a>  IDH1, IDH2, icd; isocitrate dehydrogenase [EC:1.1.1.42]
D      isotig29488|isocitrate; <a href="/dbget-bin/www_bget?ko:K00031">K00031</a>  IDH1, IDH2, icd; isocitrate dehydrogenase [EC:1.1.1.42]
D      isotig30877|isocitrate; <a href="/dbget-bin/www_bget?ko:K00031">K00031</a>  IDH1, IDH2, icd; isocitrate dehydrogenase [EC:1.1.1.42]
D      isotig31905|isocitrate; <a href="/dbget-bin/www_bget?ko:K00031">K00031</a>  IDH1, IDH2, icd; isocitrate dehydrogenase [EC:1.1.1.42]
D      isotig32229|isocitrate; <a href="/dbget-bin/www_bget?ko:K00031">K00031</a>  IDH1, IDH2, icd; isocitrate dehydrogenase [EC:1.1.1.42]
D      isotig33704|isocitrate; <a href="/dbget-bin/www_bget?ko:K00031">K00031</a>  IDH1, IDH2, icd; isocitrate dehydrogenase [EC:1.1.1.42]
D      isotig12708|6-phosphogluconate; <a href="/dbget-bin/www_bget?ko:K00033">K00033</a>  E1.1.1.44, PGD, gnd; 6-phosphogluconate dehydrogenase [EC:1.1.1.44]
D      isotig26967|glucose-6-phosphate; <a href="/dbget-bin/www_bget?ko:K00036">K00036</a>  G6PD, zwf; glucose-6-phosphate 1-dehydrogenase [EC:1.1.1.49]
D      isotig30246|glucose-6-phosphate; <a href="/dbget-bin/www_bget?ko:K00036">K00036</a>  G6PD, zwf; glucose-6-phosphate 1-dehydrogenase [EC:1.1.1.49]
D      isotig03457|glutathione; <a href="/dbget-bin/www_bget?ko:K00432">K00432</a>  E1.11.1.9; glutathione peroxidase [EC:1.11.1.9]
D      isotig03458|glutathione; <a href="/dbget-bin/www_bget?ko:K00432">K00432</a>  E1.11.1.9; glutathione peroxidase [EC:1.11.1.9]
D      isotig12584|glutathione; <a href="/dbget-bin/www_bget?ko:K00432">K00432</a>  E1.11.1.9; glutathione peroxidase [EC:1.11.1.9]
D      isotig12610|probable; <a href="/dbget-bin/www_bget?ko:K00432">K00432</a>  E1.11.1.9; glutathione peroxidase [EC:1.11.1.9]
D      isotig13210|glutathione; <a href="/dbget-bin/www_bget?ko:K00432">K00432</a>  E1.11.1.9; glutathione peroxidase [EC:1.11.1.9]
D      isotig03254|phospholipid; <a href="/dbget-bin/www_bget?ko:K05361">K05361</a>  E1.11.1.12; phospholipid-hydroperoxide glutathione peroxidase [EC:1.11.1.12]
D      isotig03255|glutathione; <a href="/dbget-bin/www_bget?ko:K05361">K05361</a>  E1.11.1.12; phospholipid-hydroperoxide glutathione peroxidase [EC:1.11.1.12]
D      isotig06981|glutathione; <a href="/dbget-bin/www_bget?ko:K05361">K05361</a>  E1.11.1.12; phospholipid-hydroperoxide glutathione peroxidase [EC:1.11.1.12]
D      isotig18547|ornithine; <a href="/dbget-bin/www_bget?ko:K01581">K01581</a>  E4.1.1.17, ODC1, speC, speF; ornithine decarboxylase [EC:4.1.1.17]
D      isotig18592|ornithine; <a href="/dbget-bin/www_bget?ko:K01581">K01581</a>  E4.1.1.17, ODC1, speC, speF; ornithine decarboxylase [EC:4.1.1.17]
D      isotig21386|spermidine; <a href="/dbget-bin/www_bget?ko:K00797">K00797</a>  E2.5.1.16, SRM, speE; spermidine synthase [EC:2.5.1.16]
D      isotig11429|spermine; <a href="/dbget-bin/www_bget?ko:K00802">K00802</a>  E2.5.1.22, SMS; spermine synthase [EC:2.5.1.22]
D      isotig15596|spermine; <a href="/dbget-bin/www_bget?ko:K00802">K00802</a>  E2.5.1.22, SMS; spermine synthase [EC:2.5.1.22]
D      isotig10645|ribonucleoside-diphosphate; <a href="/dbget-bin/www_bget?ko:K10807">K10807</a>  RRM1; ribonucleoside-diphosphate reductase subunit M1 [EC:1.17.4.1]
D      isotig13766|ribonucleoside-diphosphate; <a href="/dbget-bin/www_bget?ko:K10807">K10807</a>  RRM1; ribonucleoside-diphosphate reductase subunit M1 [EC:1.17.4.1]
D      isotig20075|ribonucleoside-diphosphate; <a href="/dbget-bin/www_bget?ko:K10807">K10807</a>  RRM1; ribonucleoside-diphosphate reductase subunit M1 [EC:1.17.4.1]
D      isotig20189|ribonucleoside-diphosphate; <a href="/dbget-bin/www_bget?ko:K10807">K10807</a>  RRM1; ribonucleoside-diphosphate reductase subunit M1 [EC:1.17.4.1]
D      isotig05861|ribonucleotide; <a href="/dbget-bin/www_bget?ko:K10808">K10808</a>  RRM2; ribonucleoside-diphosphate reductase subunit M2 [EC:1.17.4.1]
B
B  <b>Glycan Biosynthesis and Metabolism</b>
C    01003 Glycosyltransferases [BR:ko01003]
C    00510 N-Glycan biosynthesis [PATH:<a href="http://www.genome.jp/kegg-bin/mark_pathway_www?@ko00510/K01001/K07432/K00721/K09658/K09659/K07151/K12666/K12667/K12668/K12669/K12670/K07252/K05546/K01230/K00736/K07968/K00737/K00738">ko00510</a>]
D      isotig06179|udp-n-acetylglucosamine--dolichyl-phosphate; <a href="/dbget-bin/www_bget?ko:K01001">K01001</a>  ALG7; UDP-N-acetylglucosamine--dolichyl-phosphate N-acetylglucosaminephosphotransferase [EC:2.7.8.15]
D      isotig06789|udp-n-acetylglucosamine--dolichyl-phosphate; <a href="/dbget-bin/www_bget?ko:K01001">K01001</a>  ALG7; UDP-N-acetylglucosamine--dolichyl-phosphate N-acetylglucosaminephosphotransferase [EC:2.7.8.15]
D      isotig09431|asparagine-linked; <a href="/dbget-bin/www_bget?ko:K07432">K07432</a>  ALG13; beta-1,4-N-acetylglucosaminyltransferase [EC:2.4.1.141]
D      isotig06182|dolichyl-phosphate; <a href="/dbget-bin/www_bget?ko:K00721">K00721</a>  DPM1; dolichol-phosphate mannosyltransferase [EC:2.4.1.83]
D      isotig06126|dolichol; <a href="/dbget-bin/www_bget?ko:K09658">K09658</a>  DPM2; dolichyl-phosphate mannosyltransferase polypeptide 2, regulatory subunit
D      isotig01285|dolichol-phosphate; <a href="/dbget-bin/www_bget?ko:K09659">K09659</a>  DPM3; dolichyl-phosphate mannosyltransferase polypeptide 3
D      isotig01288|dolichol-phosphate; <a href="/dbget-bin/www_bget?ko:K09659">K09659</a>  DPM3; dolichyl-phosphate mannosyltransferase polypeptide 3
D      isotig01289|dolichol-phosphate; <a href="/dbget-bin/www_bget?ko:K09659">K09659</a>  DPM3; dolichyl-phosphate mannosyltransferase polypeptide 3
D      isotig08069|integral; <a href="/dbget-bin/www_bget?ko:K07151">K07151</a>  STT3; dolichyl-diphosphooligosaccharide--protein glycosyltransferase [EC:2.4.1.119]
D      isotig09628|integral; <a href="/dbget-bin/www_bget?ko:K07151">K07151</a>  STT3; dolichyl-diphosphooligosaccharide--protein glycosyltransferase [EC:2.4.1.119]
D      isotig16315|dolichyl-diphosphooligosaccharide--protein; <a href="/dbget-bin/www_bget?ko:K07151">K07151</a>  STT3; dolichyl-diphosphooligosaccharide--protein glycosyltransferase [EC:2.4.1.119]
D      isotig19213|isoform; <a href="/dbget-bin/www_bget?ko:K07151">K07151</a>  STT3; dolichyl-diphosphooligosaccharide--protein glycosyltransferase [EC:2.4.1.119]
D      isotig07443|dolichyl-diphosphooligosaccharide--protein; <a href="/dbget-bin/www_bget?ko:K12666">K12666</a>  OST1, RPN1; oligosaccharyltransferase complex subunit alpha (ribophorin I)
D      isotig31865|ribophorin; <a href="/dbget-bin/www_bget?ko:K12666">K12666</a>  OST1, RPN1; oligosaccharyltransferase complex subunit alpha (ribophorin I)
D      isotig27531|ribophorin; <a href="/dbget-bin/www_bget?ko:K12667">K12667</a>  SWP1, RPN2; oligosaccharyltransferase complex subunit delta (ribophorin II)
D      isotig08336|dolichyl-diphosphooligosaccharide--protein; <a href="/dbget-bin/www_bget?ko:K12668">K12668</a>  OST2, DAD1; oligosaccharyltransferase complex subunit epsilon
D      isotig05554|magnesium; <a href="/dbget-bin/www_bget?ko:K12669">K12669</a>  OST3, OST6; oligosaccharyltransferase complex subunit gamma
D      isotig10371|tumor; <a href="/dbget-bin/www_bget?ko:K12669">K12669</a>  OST3, OST6; oligosaccharyltransferase complex subunit gamma
D      isotig05567|dolichyl-diphosphooligosaccharide-protein; <a href="/dbget-bin/www_bget?ko:K12670">K12670</a>  WBP1; oligosaccharyltransferase complex subunit beta
D      isotig22858|dolichyl; <a href="/dbget-bin/www_bget?ko:K07252">K07252</a>  E3.6.1.43; dolichyldiphosphatase [EC:3.6.1.43]
D      isotig25144|dolichyl; <a href="/dbget-bin/www_bget?ko:K07252">K07252</a>  E3.6.1.43; dolichyldiphosphatase [EC:3.6.1.43]
D      isotig23572|neutral; <a href="/dbget-bin/www_bget?ko:K05546">K05546</a>  GANAB; alpha 1,3-glucosidase [EC:3.2.1.84]
D      isotig12408|mannosyl-oligosaccharide; <a href="/dbget-bin/www_bget?ko:K01230">K01230</a>  MAN1; mannosyl-oligosaccharide alpha-1,2-mannosidase [EC:3.2.1.113]
D      isotig25742|class; <a href="/dbget-bin/www_bget?ko:K01230">K01230</a>  MAN1; mannosyl-oligosaccharide alpha-1,2-mannosidase [EC:3.2.1.113]
D      isotig08880|mannosyl; <a href="/dbget-bin/www_bget?ko:K00736">K00736</a>  MGAT2; alpha-1,6-mannosyl-glycoprotein beta-1,2-N-acetylglucosaminyltransferase [EC:2.4.1.143]
D      isotig11240|alpha-; <a href="/dbget-bin/www_bget?ko:K00736">K00736</a>  MGAT2; alpha-1,6-mannosyl-glycoprotein beta-1,2-N-acetylglucosaminyltransferase [EC:2.4.1.143]
D      isotig14078|mannosyl; <a href="/dbget-bin/www_bget?ko:K00736">K00736</a>  MGAT2; alpha-1,6-mannosyl-glycoprotein beta-1,2-N-acetylglucosaminyltransferase [EC:2.4.1.143]
D      isotig21073|udp-gal:beta; <a href="/dbget-bin/www_bget?ko:K07968">K07968</a>  B4GALT3; beta-1,4-galactosyltransferase 3 [EC:2.4.1.90 2.4.1.38 2.4.1.-]
D      isotig17372|mannosyl; <a href="/dbget-bin/www_bget?ko:K00737">K00737</a>  MGAT3; beta-1,4-mannosyl-glycoprotein beta-1,4-N-acetylglucosaminyltransferase [EC:2.4.1.144]
D      isotig10664|alpha-; <a href="/dbget-bin/www_bget?ko:K00738">K00738</a>  MGAT4A_B; alpha-1,3-mannosylglycoprotein beta-1,4-N-acetylglucosaminyltransferase A/B [EC:2.4.1.145]
D      isotig15561|alpha-; <a href="/dbget-bin/www_bget?ko:K00738">K00738</a>  MGAT4A_B; alpha-1,3-mannosylglycoprotein beta-1,4-N-acetylglucosaminyltransferase A/B [EC:2.4.1.145]
C    00513 High-mannose type N-glycan biosynthesis [PATH:<a href="http://www.genome.jp/kegg-bin/mark_pathway_www?@ko00513/K01230">ko00513</a>]
D      isotig12408|mannosyl-oligosaccharide; <a href="/dbget-bin/www_bget?ko:K01230">K01230</a>  MAN1; mannosyl-oligosaccharide alpha-1,2-mannosidase [EC:3.2.1.113]
D      isotig25742|class; <a href="/dbget-bin/www_bget?ko:K01230">K01230</a>  MAN1; mannosyl-oligosaccharide alpha-1,2-mannosidase [EC:3.2.1.113]
C    00512 O-Glycan biosynthesis [PATH:<a href="http://www.genome.jp/kegg-bin/mark_pathway_www?@ko00512/K00710/K09653">ko00512</a>]
D      isotig09705|polypeptide; <a href="/dbget-bin/www_bget?ko:K00710">K00710</a>  GALNT; polypeptide N-acetylgalactosaminyltransferase [EC:2.4.1.41]
D      isotig37597|polypeptide; <a href="/dbget-bin/www_bget?ko:K00710">K00710</a>  GALNT; polypeptide N-acetylgalactosaminyltransferase [EC:2.4.1.41]
D      isotig17515|c1galt1-specific; <a href="/dbget-bin/www_bget?ko:K09653">K09653</a>  C1GALT2, C1GALT1C1; C1GALT1-specific chaperone 1 [EC:2.4.1.-]
C    00514 O-Mannosyl glycan biosynthesis [PATH:<a href="http://www.genome.jp/kegg-bin/mark_pathway_www?@ko00514/K09667/K00728/K09666/K07968/K00699/K07635/K00781/K09674/K03691/K13676">ko00514</a>]
D      isotig03178|o-linked; <a href="/dbget-bin/www_bget?ko:K09667">K09667</a>  OGT; polypeptide N-acetylglucosaminyltransferase [EC:2.4.1.-]
D      isotig03179|o-linked; <a href="/dbget-bin/www_bget?ko:K09667">K09667</a>  OGT; polypeptide N-acetylglucosaminyltransferase [EC:2.4.1.-]
D      isotig09834|o-linked; <a href="/dbget-bin/www_bget?ko:K09667">K09667</a>  OGT; polypeptide N-acetylglucosaminyltransferase [EC:2.4.1.-]
D      isotig15859|udp-n-acetylglucosamine--peptide; <a href="/dbget-bin/www_bget?ko:K09667">K09667</a>  OGT; polypeptide N-acetylglucosaminyltransferase [EC:2.4.1.-]
D      isotig15890|udp-n-acetylglucosamine--peptide; <a href="/dbget-bin/www_bget?ko:K09667">K09667</a>  OGT; polypeptide N-acetylglucosaminyltransferase [EC:2.4.1.-]
D      isotig18895|udp-n-acetylglucosamine--peptide; <a href="/dbget-bin/www_bget?ko:K09667">K09667</a>  OGT; polypeptide N-acetylglucosaminyltransferase [EC:2.4.1.-]
D      isotig28072|o-linked; <a href="/dbget-bin/www_bget?ko:K09667">K09667</a>  OGT; polypeptide N-acetylglucosaminyltransferase [EC:2.4.1.-]
D      isotig21704|protein-o-mannosyltransferase; <a href="/dbget-bin/www_bget?ko:K00728">K00728</a>  POMT; dolichyl-phosphate-mannose-protein mannosyltransferase [EC:2.4.1.109]
D      isotig24886|protein; <a href="/dbget-bin/www_bget?ko:K09666">K09666</a>  POMGNT1; beta-1,2-N-acetylglucosaminyltransferase [EC:2.4.1.-]
D      isotig21073|udp-gal:beta; <a href="/dbget-bin/www_bget?ko:K07968">K07968</a>  B4GALT3; beta-1,4-galactosyltransferase 3 [EC:2.4.1.90 2.4.1.38 2.4.1.-]
D      isotig11984|novel; <a href="/dbget-bin/www_bget?ko:K00699">K00699</a>  UGT; glucuronosyltransferase [EC:2.4.1.17]
D      isotig23717|alpha3-fucosyltransferase; <a href="/dbget-bin/www_bget?ko:K07635">K07635</a>  FUT7; galactoside alpha-1,3-fucosyltransferase 7 [EC:2.4.1.-]
D      isotig05189|st3; <a href="/dbget-bin/www_bget?ko:K00781">K00781</a>  SIAT6; N-acetyllactosaminide alpha-2,3-sialyltransferase (sialyltransferase 6) [EC:2.4.99.6]
D      isotig12022|carbohydrate; <a href="/dbget-bin/www_bget?ko:K09674">K09674</a>  CHST10; carbohydrate 3-sulfotransferase 10 [EC:2.8.2.-]
D      isotig14954|carbohydrate; <a href="/dbget-bin/www_bget?ko:K09674">K09674</a>  CHST10; carbohydrate 3-sulfotransferase 10 [EC:2.8.2.-]
D      isotig10142|protein; <a href="/dbget-bin/www_bget?ko:K03691">K03691</a>  POFUT; peptide-O-fucosyltransferase [EC:2.4.1.221]
D      isotig14825|glucoside; <a href="/dbget-bin/www_bget?ko:K13676">K13676</a>  GXYLT; UDP-xylose:glucoside alpha-1,3-xylosyltransferase [EC:2.4.2.-]
C    00532 Glycosaminoglycan biosynthesis - chondroitin sulfate [PATH:<a href="http://www.genome.jp/kegg-bin/mark_pathway_www?@ko00532/K00735/K04742">ko00532</a>]
D      isotig15351|galactosylgalactosylxylosylprotein; <a href="/dbget-bin/www_bget?ko:K00735">K00735</a>  B3GAT1; galactosylgalactosylxylosylprotein 3-beta-glucuronosyltransferase 1 [EC:2.4.1.135]
D      isotig11980|carbohydrate; <a href="/dbget-bin/www_bget?ko:K04742">K04742</a>  CHST12; chondroitin 4-sulfotransferase 12 [EC:2.8.2.5]
C    00534 Glycosaminoglycan biosynthesis - heparan sulfate [PATH:<a href="http://www.genome.jp/kegg-bin/mark_pathway_www?@ko00534/K00735/K02370/K02576">ko00534</a>]
D      isotig15351|galactosylgalactosylxylosylprotein; <a href="/dbget-bin/www_bget?ko:K00735">K00735</a>  B3GAT1; galactosylgalactosylxylosylprotein 3-beta-glucuronosyltransferase 1 [EC:2.4.1.135]
D      isotig19953|exostoses; <a href="/dbget-bin/www_bget?ko:K02370">K02370</a>  EXTL3; alpha-1,4-N-acetylglucosaminyltransferase EXTL3 [EC:2.4.1.223 2.4.1.224]
D      isotig39351|bifunctional; <a href="/dbget-bin/www_bget?ko:K02576">K02576</a>  NDST1; heparan sulfate N-deacetylase/N-sulfotransferase NDST1 [EC:3.1.1.- 2.8.2.-]
C    00533 Glycosaminoglycan biosynthesis - keratan sulfate [PATH:<a href="http://www.genome.jp/kegg-bin/mark_pathway_www?@ko00533/K07968/K00781/K04745">ko00533</a>]
D      isotig21073|udp-gal:beta; <a href="/dbget-bin/www_bget?ko:K07968">K07968</a>  B4GALT3; beta-1,4-galactosyltransferase 3 [EC:2.4.1.90 2.4.1.38 2.4.1.-]
D      isotig05189|st3; <a href="/dbget-bin/www_bget?ko:K00781">K00781</a>  SIAT6; N-acetyllactosaminide alpha-2,3-sialyltransferase (sialyltransferase 6) [EC:2.4.99.6]
D      isotig16890|carbohydrate; <a href="/dbget-bin/www_bget?ko:K04745">K04745</a>  CHST2; carbohydrate 6-sulfotransferase 2 [EC:2.8.2.-]
C    00535 Proteoglycans [BR:ko00535]
C    00531 Glycosaminoglycan degradation [PATH:<a href="http://www.genome.jp/kegg-bin/mark_pathway_www?@ko00531/K01136/K01217/K01135/K01197/K01195/K10532/K12309/K12373">ko00531</a>]
D      isotig18356|iduronate; <a href="/dbget-bin/www_bget?ko:K01136">K01136</a>  IDS; iduronate 2-sulfatase [EC:3.1.6.13]
D      isotig21081|iduronate; <a href="/dbget-bin/www_bget?ko:K01136">K01136</a>  IDS; iduronate 2-sulfatase [EC:3.1.6.13]
D      isotig14862|alpha-l-iduronidase; <a href="/dbget-bin/www_bget?ko:K01217">K01217</a>  IDUA; L-iduronidase [EC:3.2.1.76]
D      isotig16997|arylsulfatase; <a href="/dbget-bin/www_bget?ko:K01135">K01135</a>  ARSB; arylsulfatase B [EC:3.1.6.12]
D      isotig08306|hyaluronoglucosaminidase; <a href="/dbget-bin/www_bget?ko:K01197">K01197</a>  hya; hyaluronoglucosaminidase [EC:3.2.1.35]
D      isotig08159|beta-glucuronidase; <a href="/dbget-bin/www_bget?ko:K01195">K01195</a>  E3.2.1.31, GUSB, uidA; beta-glucuronidase [EC:3.2.1.31]
D      isotig15525|beta-glucuronidase; <a href="/dbget-bin/www_bget?ko:K01195">K01195</a>  E3.2.1.31, GUSB, uidA; beta-glucuronidase [EC:3.2.1.31]
D      isotig13528|heparan-alpha-glucosaminide; <a href="/dbget-bin/www_bget?ko:K10532">K10532</a>  HGSNAT; heparan-alpha-glucosaminide N-acetyltransferase [EC:2.3.1.78]
D      isotig34372|beta; <a href="/dbget-bin/www_bget?ko:K12309">K12309</a>  GLB1, ELNR1; beta-galactosidase [EC:3.2.1.23]
D      isotig29194|hexosaminidase; <a href="/dbget-bin/www_bget?ko:K12373">K12373</a>  HEX; beta-hexosaminidase [EC:3.2.1.52]
C    00563 Glycosylphosphatidylinositol(GPI)-anchor biosynthesis [PATH:<a href="http://www.genome.jp/kegg-bin/mark_pathway_www?@ko00563/K03857/K03858/K03860/K03861/K11001/K09658/K07542/K05286/K05288/K05289/K05290/K05294">ko00563</a>]
D      isotig21331|phosphatidylinositol; <a href="/dbget-bin/www_bget?ko:K03857">K03857</a>  PIGA, GPI3; phosphatidylinositol glycan, class A [EC:2.4.1.198]
D      isotig12936|phosphatidylinositol; <a href="/dbget-bin/www_bget?ko:K03858">K03858</a>  PIGH, GPI15; phosphatidylinositol glycan, class H
D      isotig16595|phosphatidylinositol; <a href="/dbget-bin/www_bget?ko:K03860">K03860</a>  PIGQ, GPI1; phosphatidylinositol glycan, class Q
D      isotig22470|phosphatidylinositol; <a href="/dbget-bin/www_bget?ko:K03860">K03860</a>  PIGQ, GPI1; phosphatidylinositol glycan, class Q
D      isotig03263|phosphatidylinositol; <a href="/dbget-bin/www_bget?ko:K03861">K03861</a>  PIGP, GPI19, DSCR5; phosphatidylinositol glycan, class P
D      isotig03264|phosphatidylinositol; <a href="/dbget-bin/www_bget?ko:K03861">K03861</a>  PIGP, GPI19, DSCR5; phosphatidylinositol glycan, class P
D      isotig07408|phosphatidylinositol; <a href="/dbget-bin/www_bget?ko:K11001">K11001</a>  PIGY; phosphatidylinositol glycan anchor biosynthesis, class Y
D      isotig06126|dolichol; <a href="/dbget-bin/www_bget?ko:K09658">K09658</a>  DPM2; dolichyl-phosphate mannosyltransferase polypeptide 2, regulatory subunit
D      isotig10741|phosphatidylinositol; <a href="/dbget-bin/www_bget?ko:K07542">K07542</a>  PIGV; phosphatidylinositol glycan, class V [EC:2.4.1.-]
D      isotig24423|phosphatidylinositol; <a href="/dbget-bin/www_bget?ko:K05286">K05286</a>  PIGB; phosphatidylinositol glycan, class B [EC:2.4.1.-]
D      isotig28125|phosphatidylinositol; <a href="/dbget-bin/www_bget?ko:K05288">K05288</a>  PIGO; phosphatidylinositol glycan, class O
D      isotig24474|glycosylphosphatidylinositol; <a href="/dbget-bin/www_bget?ko:K05289">K05289</a>  GAA1; glycosylphosphatidylinositol transamidase
D      isotig12006|phosphatidylinositol; <a href="/dbget-bin/www_bget?ko:K05290">K05290</a>  PIGK; phosphatidylinositol glycan, class K [EC:2.6.-.-]
D      isotig13568|phosphatidylinositol; <a href="/dbget-bin/www_bget?ko:K05290">K05290</a>  PIGK; phosphatidylinositol glycan, class K [EC:2.6.-.-]
D      isotig28539|phosphatidylinositol; <a href="/dbget-bin/www_bget?ko:K05290">K05290</a>  PIGK; phosphatidylinositol glycan, class K [EC:2.6.-.-]
D      isotig31592|post-gpi; <a href="/dbget-bin/www_bget?ko:K05294">K05294</a>  PGAP1; glycosylphosphatidylinositol deacylase [EC:3.-.-.-]
C    00601 Glycosphingolipid biosynthesis - lacto and neolacto series [PATH:<a href="http://www.genome.jp/kegg-bin/mark_pathway_www?@ko00601/K07820/K00781/K07968/K07635">ko00601</a>]
D      isotig06836|udp-gal:beta; <a href="/dbget-bin/www_bget?ko:K07820">K07820</a>  B3GALT2; beta-1,3-galactosyltransferase 2 [EC:2.4.1.-]
D      isotig19334|udp-gal:beta; <a href="/dbget-bin/www_bget?ko:K07820">K07820</a>  B3GALT2; beta-1,3-galactosyltransferase 2 [EC:2.4.1.-]
D      isotig05189|st3; <a href="/dbget-bin/www_bget?ko:K00781">K00781</a>  SIAT6; N-acetyllactosaminide alpha-2,3-sialyltransferase (sialyltransferase 6) [EC:2.4.99.6]
D      isotig21073|udp-gal:beta; <a href="/dbget-bin/www_bget?ko:K07968">K07968</a>  B4GALT3; beta-1,4-galactosyltransferase 3 [EC:2.4.1.90 2.4.1.38 2.4.1.-]
D      isotig23717|alpha3-fucosyltransferase; <a href="/dbget-bin/www_bget?ko:K07635">K07635</a>  FUT7; galactoside alpha-1,3-fucosyltransferase 7 [EC:2.4.1.-]
C    00603 Glycosphingolipid biosynthesis - globo series [PATH:<a href="http://www.genome.jp/kegg-bin/mark_pathway_www?@ko00603/K12373">ko00603</a>]
D      isotig29194|hexosaminidase; <a href="/dbget-bin/www_bget?ko:K12373">K12373</a>  HEX; beta-hexosaminidase [EC:3.2.1.52]
C    00604 Glycosphingolipid biosynthesis - ganglio series [PATH:<a href="http://www.genome.jp/kegg-bin/mark_pathway_www?@ko00604/K00725/K03376/K12309/K12373">ko00604</a>]
D      isotig17626|beta-; <a href="/dbget-bin/www_bget?ko:K00725">K00725</a>  B4GALNT1, GALGT; (N-Acetylneuraminyl)-galactosylglucosylceramide N-acetylgalactosaminyltransferase [EC:2.4.1.92]
D      isotig06157|st6; <a href="/dbget-bin/www_bget?ko:K03376">K03376</a>  SIAT7F, ST6GalNAc VI; N-acetylgalactosaminide alpha-2,6-sialyltransferase (sialyltransferase 7F) [EC:2.4.99.-]
D      isotig15060|alpha-n-acetylgalactosaminide; <a href="/dbget-bin/www_bget?ko:K03376">K03376</a>  SIAT7F, ST6GalNAc VI; N-acetylgalactosaminide alpha-2,6-sialyltransferase (sialyltransferase 7F) [EC:2.4.99.-]
D      isotig34372|beta; <a href="/dbget-bin/www_bget?ko:K12309">K12309</a>  GLB1, ELNR1; beta-galactosidase [EC:3.2.1.23]
D      isotig29194|hexosaminidase; <a href="/dbget-bin/www_bget?ko:K12373">K12373</a>  HEX; beta-hexosaminidase [EC:3.2.1.52]
C    00540 Lipopolysaccharide biosynthesis [PATH:<a href="http://www.genome.jp/kegg-bin/mark_pathway_www?@ko00540">ko00540</a>]
C    01005 Lipopolysaccharide biosynthesis proteins [BR:ko01005]
C    00550 Peptidoglycan biosynthesis [PATH:<a href="http://www.genome.jp/kegg-bin/mark_pathway_www?@ko00550">ko00550</a>]
C    00511 Other glycan degradation [PATH:<a href="http://www.genome.jp/kegg-bin/mark_pathway_www?@ko00511/K12309/K12373/K01191/K12311/K12312/K01206/K01444/K01201">ko00511</a>]
D      isotig34372|beta; <a href="/dbget-bin/www_bget?ko:K12309">K12309</a>  GLB1, ELNR1; beta-galactosidase [EC:3.2.1.23]
D      isotig29194|hexosaminidase; <a href="/dbget-bin/www_bget?ko:K12373">K12373</a>  HEX; beta-hexosaminidase [EC:3.2.1.52]
D      isotig35197|class; <a href="/dbget-bin/www_bget?ko:K01191">K01191</a>  E3.2.1.24; alpha-mannosidase [EC:3.2.1.24]
D      isotig26812|lysosomal; <a href="/dbget-bin/www_bget?ko:K12311">K12311</a>  MAN2B1, LAMAN; lysosomal alpha-mannosidase [EC:3.2.1.24]
D      isotig36447|class; <a href="/dbget-bin/www_bget?ko:K12312">K12312</a>  MAN2B2; epididymis-specific alpha-mannosidase [EC:3.2.1.24]
D      isotig10415|alpha-l-; <a href="/dbget-bin/www_bget?ko:K01206">K01206</a>  E3.2.1.51, FUCA; alpha-L-fucosidase [EC:3.2.1.51]
D      isotig26964|plasma; <a href="/dbget-bin/www_bget?ko:K01206">K01206</a>  E3.2.1.51, FUCA; alpha-L-fucosidase [EC:3.2.1.51]
D      isotig09007|aspartylglucosaminidase; <a href="/dbget-bin/www_bget?ko:K01444">K01444</a>  E3.5.1.26; N4-(beta-N-acetylglucosaminyl)-L-asparaginase [EC:3.5.1.26]
D      isotig02224|glucosylceramidase; <a href="/dbget-bin/www_bget?ko:K01201">K01201</a>  E3.2.1.45, GBA, srfJ; glucosylceramidase [EC:3.2.1.45]
D      isotig02225|glucosylceramidase; <a href="/dbget-bin/www_bget?ko:K01201">K01201</a>  E3.2.1.45, GBA, srfJ; glucosylceramidase [EC:3.2.1.45]
B
B  <b>Metabolism of Cofactors and Vitamins</b>
C    00730 Thiamine metabolism [PATH:<a href="http://www.genome.jp/kegg-bin/mark_pathway_www?@ko00730/K05307">ko00730</a>]
D      isotig09812|thiamine; <a href="/dbget-bin/www_bget?ko:K05307">K05307</a>  THTPA; thiamine-triphosphatase [EC:3.6.1.28]
C    00740 Riboflavin metabolism [PATH:<a href="http://www.genome.jp/kegg-bin/mark_pathway_www?@ko00740/K00861/K00953/K14394/K14395/K14410/K01513">ko00740</a>]
D      isotig18034|riboflavin; <a href="/dbget-bin/www_bget?ko:K00861">K00861</a>  RFK, FMN1; riboflavin kinase [EC:2.7.1.26]
D      isotig12954|fad1; <a href="/dbget-bin/www_bget?ko:K00953">K00953</a>  FLAD1; FAD synthetase [EC:2.7.7.2]
D      isotig18201|fad1; <a href="/dbget-bin/www_bget?ko:K00953">K00953</a>  FLAD1; FAD synthetase [EC:2.7.7.2]
D      isotig02711|low; <a href="/dbget-bin/www_bget?ko:K14394">K14394</a>  ACP1; low molecular weight phosphotyrosine protein phosphatase [EC:3.1.3.2 3.1.3.48]
D      isotig02712|low; <a href="/dbget-bin/www_bget?ko:K14394">K14394</a>  ACP1; low molecular weight phosphotyrosine protein phosphatase [EC:3.1.3.2 3.1.3.48]
D      isotig13204|acid; <a href="/dbget-bin/www_bget?ko:K14395">K14395</a>  ACP6; lysophosphatidic acid phosphatase type 6 [EC:3.1.3.2]
D      isotig22253|acid; <a href="/dbget-bin/www_bget?ko:K14395">K14395</a>  ACP6; lysophosphatidic acid phosphatase type 6 [EC:3.1.3.2]
D      isotig08140|acid; <a href="/dbget-bin/www_bget?ko:K14410">K14410</a>  ACP; acid phosphatase [EC:3.1.3.2]
D      isotig08194|prostatic; <a href="/dbget-bin/www_bget?ko:K14410">K14410</a>  ACP; acid phosphatase [EC:3.1.3.2]
D      isotig03873|ectonucleotide; <a href="/dbget-bin/www_bget?ko:K01513">K01513</a>  ENPP1_3; ectonucleotide pyrophosphatase/phosphodiesterase family member 1/3 [EC:3.1.4.1 3.6.1.9]
D      isotig03874|ectonucleotide; <a href="/dbget-bin/www_bget?ko:K01513">K01513</a>  ENPP1_3; ectonucleotide pyrophosphatase/phosphodiesterase family member 1/3 [EC:3.1.4.1 3.6.1.9]
D      isotig30918|ectonucleotide; <a href="/dbget-bin/www_bget?ko:K01513">K01513</a>  ENPP1_3; ectonucleotide pyrophosphatase/phosphodiesterase family member 1/3 [EC:3.1.4.1 3.6.1.9]
D      isotig34132|ectonucleotide; <a href="/dbget-bin/www_bget?ko:K01513">K01513</a>  ENPP1_3; ectonucleotide pyrophosphatase/phosphodiesterase family member 1/3 [EC:3.1.4.1 3.6.1.9]
C    00750 Vitamin B6 metabolism [PATH:<a href="http://www.genome.jp/kegg-bin/mark_pathway_www?@ko00750/K00275">ko00750</a>]
D      isotig26596|pyridoxine; <a href="/dbget-bin/www_bget?ko:K00275">K00275</a>  pdxH, PNPO; pyridoxamine 5'-phosphate oxidase [EC:1.4.3.5]
C    00760 Nicotinate and nicotinamide metabolism [PATH:<a href="http://www.genome.jp/kegg-bin/mark_pathway_www?@ko00760/K06210/K03462/K01081/K01513/K00323/K00858">ko00760</a>]
D      isotig18155|nicotinamide; <a href="/dbget-bin/www_bget?ko:K06210">K06210</a>  NMNAT; nicotinamide mononucleotide adenylyltransferase [EC:2.7.7.1 2.7.7.18]
D      isotig05147|nicotinamide; <a href="/dbget-bin/www_bget?ko:K03462">K03462</a>  E2.4.2.12, PBEF1; nicotinamide phosphoribosyltransferase [EC:2.4.2.12]
D      isotig02995|5; <a href="/dbget-bin/www_bget?ko:K01081">K01081</a>  E3.1.3.5; 5'-nucleotidase [EC:3.1.3.5]
D      isotig05193|5; <a href="/dbget-bin/www_bget?ko:K01081">K01081</a>  E3.1.3.5; 5'-nucleotidase [EC:3.1.3.5]
D      isotig06813|cytosolic; <a href="/dbget-bin/www_bget?ko:K01081">K01081</a>  E3.1.3.5; 5'-nucleotidase [EC:3.1.3.5]
D      isotig08770|cytosolic; <a href="/dbget-bin/www_bget?ko:K01081">K01081</a>  E3.1.3.5; 5'-nucleotidase [EC:3.1.3.5]
D      isotig16768|5; <a href="/dbget-bin/www_bget?ko:K01081">K01081</a>  E3.1.3.5; 5'-nucleotidase [EC:3.1.3.5]
D      isotig16864|5; <a href="/dbget-bin/www_bget?ko:K01081">K01081</a>  E3.1.3.5; 5'-nucleotidase [EC:3.1.3.5]
D      isotig03873|ectonucleotide; <a href="/dbget-bin/www_bget?ko:K01513">K01513</a>  ENPP1_3; ectonucleotide pyrophosphatase/phosphodiesterase family member 1/3 [EC:3.1.4.1 3.6.1.9]
D      isotig03874|ectonucleotide; <a href="/dbget-bin/www_bget?ko:K01513">K01513</a>  ENPP1_3; ectonucleotide pyrophosphatase/phosphodiesterase family member 1/3 [EC:3.1.4.1 3.6.1.9]
D      isotig30918|ectonucleotide; <a href="/dbget-bin/www_bget?ko:K01513">K01513</a>  ENPP1_3; ectonucleotide pyrophosphatase/phosphodiesterase family member 1/3 [EC:3.1.4.1 3.6.1.9]
D      isotig34132|ectonucleotide; <a href="/dbget-bin/www_bget?ko:K01513">K01513</a>  ENPP1_3; ectonucleotide pyrophosphatase/phosphodiesterase family member 1/3 [EC:3.1.4.1 3.6.1.9]
D      isotig01970|nicotinamide; <a href="/dbget-bin/www_bget?ko:K00323">K00323</a>  NNT; NAD(P) transhydrogenase [EC:1.6.1.2]
D      isotig01971|nicotinamide; <a href="/dbget-bin/www_bget?ko:K00323">K00323</a>  NNT; NAD(P) transhydrogenase [EC:1.6.1.2]
D      isotig01972|nicotinamide; <a href="/dbget-bin/www_bget?ko:K00323">K00323</a>  NNT; NAD(P) transhydrogenase [EC:1.6.1.2]
D      isotig01973|nicotinamide; <a href="/dbget-bin/www_bget?ko:K00323">K00323</a>  NNT; NAD(P) transhydrogenase [EC:1.6.1.2]
D      isotig04914|nicotinamide; <a href="/dbget-bin/www_bget?ko:K00323">K00323</a>  NNT; NAD(P) transhydrogenase [EC:1.6.1.2]
D      isotig04915|nicotinamide; <a href="/dbget-bin/www_bget?ko:K00323">K00323</a>  NNT; NAD(P) transhydrogenase [EC:1.6.1.2]
D      isotig07758|nicotinamide; <a href="/dbget-bin/www_bget?ko:K00323">K00323</a>  NNT; NAD(P) transhydrogenase [EC:1.6.1.2]
D      isotig19300|nicotinamide; <a href="/dbget-bin/www_bget?ko:K00323">K00323</a>  NNT; NAD(P) transhydrogenase [EC:1.6.1.2]
D      isotig26067|nicotinamide; <a href="/dbget-bin/www_bget?ko:K00323">K00323</a>  NNT; NAD(P) transhydrogenase [EC:1.6.1.2]
D      isotig36808|nad; <a href="/dbget-bin/www_bget?ko:K00858">K00858</a>  E2.7.1.23; NAD+ kinase [EC:2.7.1.23]
D      isotig39992|nad; <a href="/dbget-bin/www_bget?ko:K00858">K00858</a>  E2.7.1.23; NAD+ kinase [EC:2.7.1.23]
C    00770 Pantothenate and CoA biosynthesis [PATH:<a href="http://www.genome.jp/kegg-bin/mark_pathway_www?@ko00770/K01922/K01598/K01513/K00826/K00207">ko00770</a>]
D      isotig19877|phosphopantothenoylcysteine; <a href="/dbget-bin/www_bget?ko:K01922">K01922</a>  PPCS, coaB; phosphopantothenate-cysteine ligase [EC:6.3.2.5]
D      isotig22724|phosphopantothenoylcysteine; <a href="/dbget-bin/www_bget?ko:K01922">K01922</a>  PPCS, coaB; phosphopantothenate-cysteine ligase [EC:6.3.2.5]
D      isotig07466|phosphopantothenoylcysteine; <a href="/dbget-bin/www_bget?ko:K01598">K01598</a>  PPCDC, coaC; phosphopantothenoylcysteine decarboxylase [EC:4.1.1.36]
D      isotig22726|phosphopantothenoylcysteine; <a href="/dbget-bin/www_bget?ko:K01598">K01598</a>  PPCDC, coaC; phosphopantothenoylcysteine decarboxylase [EC:4.1.1.36]
D      isotig03873|ectonucleotide; <a href="/dbget-bin/www_bget?ko:K01513">K01513</a>  ENPP1_3; ectonucleotide pyrophosphatase/phosphodiesterase family member 1/3 [EC:3.1.4.1 3.6.1.9]
D      isotig03874|ectonucleotide; <a href="/dbget-bin/www_bget?ko:K01513">K01513</a>  ENPP1_3; ectonucleotide pyrophosphatase/phosphodiesterase family member 1/3 [EC:3.1.4.1 3.6.1.9]
D      isotig30918|ectonucleotide; <a href="/dbget-bin/www_bget?ko:K01513">K01513</a>  ENPP1_3; ectonucleotide pyrophosphatase/phosphodiesterase family member 1/3 [EC:3.1.4.1 3.6.1.9]
D      isotig34132|ectonucleotide; <a href="/dbget-bin/www_bget?ko:K01513">K01513</a>  ENPP1_3; ectonucleotide pyrophosphatase/phosphodiesterase family member 1/3 [EC:3.1.4.1 3.6.1.9]
D      isotig13234|branched; <a href="/dbget-bin/www_bget?ko:K00826">K00826</a>  E2.6.1.42, ilvE; branched-chain amino acid aminotransferase [EC:2.6.1.42]
D      isotig11945|dihydropyrimidine; <a href="/dbget-bin/www_bget?ko:K00207">K00207</a>  E1.3.1.2, DPYD; dihydropyrimidine dehydrogenase (NADP+) [EC:1.3.1.2]
C    00780 Biotin metabolism [PATH:<a href="http://www.genome.jp/kegg-bin/mark_pathway_www?@ko00780">ko00780</a>]
C    00785 Lipoic acid metabolism [PATH:<a href="http://www.genome.jp/kegg-bin/mark_pathway_www?@ko00785/K03644/K03801">ko00785</a>]
D      isotig05475|lipoic; <a href="/dbget-bin/www_bget?ko:K03644">K03644</a>  lipA; lipoic acid synthetase [EC:2.8.1.8]
D      isotig09335|lipoate-protein; <a href="/dbget-bin/www_bget?ko:K03801">K03801</a>  lipB; lipoyl(octanoyl) transferase [EC:2.3.1.181]
C    00790 Folate biosynthesis [PATH:<a href="http://www.genome.jp/kegg-bin/mark_pathway_www?@ko00790/K00287/K01930/K01307/K01737">ko00790</a>]
D      isotig05761|dihydrofolate; <a href="/dbget-bin/www_bget?ko:K00287">K00287</a>  folA; dihydrofolate reductase [EC:1.5.1.3]
D      isotig05226|folylpolyglutamate; <a href="/dbget-bin/www_bget?ko:K01930">K01930</a>  E6.3.2.17; folylpolyglutamate synthase [EC:6.3.2.17]
D      isotig14751|gamma-glutamyl; <a href="/dbget-bin/www_bget?ko:K01307">K01307</a>  GGH; gamma-glutamyl hydrolase [EC:3.4.19.9]
D      isotig34855|gamma-glutamyl; <a href="/dbget-bin/www_bget?ko:K01307">K01307</a>  GGH; gamma-glutamyl hydrolase [EC:3.4.19.9]
D      isotig19064|6-pyruvoyl; <a href="/dbget-bin/www_bget?ko:K01737">K01737</a>  E4.2.3.12, ptpS; 6-pyruvoyl tetrahydrobiopterin synthase [EC:4.2.3.12]
D      isotig24653|6-pyruvoyl; <a href="/dbget-bin/www_bget?ko:K01737">K01737</a>  E4.2.3.12, ptpS; 6-pyruvoyl tetrahydrobiopterin synthase [EC:4.2.3.12]
C    00670 One carbon pool by folate [PATH:<a href="http://www.genome.jp/kegg-bin/mark_pathway_www?@ko00670/K00287/K00288/K13403/K00600/K00602/K00548/K00289/K00297/K01934">ko00670</a>]
D      isotig05761|dihydrofolate; <a href="/dbget-bin/www_bget?ko:K00287">K00287</a>  folA; dihydrofolate reductase [EC:1.5.1.3]
D      isotig10851|methylenetetrahydrofolate; <a href="/dbget-bin/www_bget?ko:K00288">K00288</a>  MTHFD; methylenetetrahydrofolate dehydrogenase (NADP+) / methenyltetrahydrofolate cyclohydrolase / formyltetrahydrofolate synthetase [EC:1.5.1.5 3.5.4.9 6.3.4.3]
D      isotig05741|methylenetetrahydrofolate; <a href="/dbget-bin/www_bget?ko:K13403">K13403</a>  MTHFD2; methylenetetrahydrofolate dehydrogenase(NAD+) / 5,10-methenyltetrahydrofolate cyclohydrolase [EC:1.5.1.15 3.5.4.9]
D      isotig04166|serine; <a href="/dbget-bin/www_bget?ko:K00600">K00600</a>  E2.1.2.1, glyA; glycine hydroxymethyltransferase [EC:2.1.2.1]
D      isotig04167|serine; <a href="/dbget-bin/www_bget?ko:K00600">K00600</a>  E2.1.2.1, glyA; glycine hydroxymethyltransferase [EC:2.1.2.1]
D      isotig18727|bifunctional; <a href="/dbget-bin/www_bget?ko:K00602">K00602</a>  purH; phosphoribosylaminoimidazolecarboxamide formyltransferase / IMP cyclohydrolase [EC:2.1.2.3 3.5.4.10]
D      isotig27421|5-methyltetrahydrofolate-homocysteine; <a href="/dbget-bin/www_bget?ko:K00548">K00548</a>  E2.1.1.13, metH; 5-methyltetrahydrofolate--homocysteine methyltransferase [EC:2.1.1.13]
D      isotig04699|aldehyde; <a href="/dbget-bin/www_bget?ko:K00289">K00289</a>  E1.5.1.6, FTHFD; formyltetrahydrofolate dehydrogenase [EC:1.5.1.6]
D      isotig04700|aldehyde; <a href="/dbget-bin/www_bget?ko:K00289">K00289</a>  E1.5.1.6, FTHFD; formyltetrahydrofolate dehydrogenase [EC:1.5.1.6]
D      isotig06389|10-formyltetrahydrofolate; <a href="/dbget-bin/www_bget?ko:K00289">K00289</a>  E1.5.1.6, FTHFD; formyltetrahydrofolate dehydrogenase [EC:1.5.1.6]
D      isotig15515|aldehyde; <a href="/dbget-bin/www_bget?ko:K00289">K00289</a>  E1.5.1.6, FTHFD; formyltetrahydrofolate dehydrogenase [EC:1.5.1.6]
D      isotig26876|aldehyde; <a href="/dbget-bin/www_bget?ko:K00289">K00289</a>  E1.5.1.6, FTHFD; formyltetrahydrofolate dehydrogenase [EC:1.5.1.6]
D      isotig34450|10-formyltetrahydrofolate; <a href="/dbget-bin/www_bget?ko:K00289">K00289</a>  E1.5.1.6, FTHFD; formyltetrahydrofolate dehydrogenase [EC:1.5.1.6]
D      isotig09398|methylenetetrahydrofolate; <a href="/dbget-bin/www_bget?ko:K00297">K00297</a>  E1.5.1.20, metF; methylenetetrahydrofolate reductase (NADPH) [EC:1.5.1.20]
D      isotig13050|-methylenetetrahydrofolate; <a href="/dbget-bin/www_bget?ko:K00297">K00297</a>  E1.5.1.20, metF; methylenetetrahydrofolate reductase (NADPH) [EC:1.5.1.20]
D      isotig16945|-methylenetetrahydrofolate; <a href="/dbget-bin/www_bget?ko:K00297">K00297</a>  E1.5.1.20, metF; methylenetetrahydrofolate reductase (NADPH) [EC:1.5.1.20]
D      isotig07797|5-formyltetrahydrofolate; <a href="/dbget-bin/www_bget?ko:K01934">K01934</a>  E6.3.3.2; 5-formyltetrahydrofolate cyclo-ligase [EC:6.3.3.2]
D      isotig08229|methenyltetrahydrofolate; <a href="/dbget-bin/www_bget?ko:K01934">K01934</a>  E6.3.3.2; 5-formyltetrahydrofolate cyclo-ligase [EC:6.3.3.2]
C    00830 Retinol metabolism [PATH:<a href="http://www.genome.jp/kegg-bin/mark_pathway_www?@ko00830/K00121/K11150/K11152/K11153/K11160/K07249/K12664/K07424/K07425/K00699/K09516">ko00830</a>]
D      isotig05913|alcohol; <a href="/dbget-bin/www_bget?ko:K00121">K00121</a>  frmA, ADH5, adhC; S-(hydroxymethyl)glutathione dehydrogenase / alcohol dehydrogenase [EC:1.1.1.284 1.1.1.1]
D      isotig06215|alcohol; <a href="/dbget-bin/www_bget?ko:K00121">K00121</a>  frmA, ADH5, adhC; S-(hydroxymethyl)glutathione dehydrogenase / alcohol dehydrogenase [EC:1.1.1.284 1.1.1.1]
D      isotig06952|retinol; <a href="/dbget-bin/www_bget?ko:K11150">K11150</a>  RDH8; retinol dehydrogenase 8 [EC:1.1.1.-]
D      isotig11293|retinol; <a href="/dbget-bin/www_bget?ko:K11150">K11150</a>  RDH8; retinol dehydrogenase 8 [EC:1.1.1.-]
D      isotig12348|mgc84258; <a href="/dbget-bin/www_bget?ko:K11150">K11150</a>  RDH8; retinol dehydrogenase 8 [EC:1.1.1.-]
D      isotig16619|retinol; <a href="/dbget-bin/www_bget?ko:K11152">K11152</a>  RDH11; retinol dehydrogenase 11 [EC:1.1.1.-]
D      isotig06989|loc407663; <a href="/dbget-bin/www_bget?ko:K11153">K11153</a>  RDH12; retinol dehydrogenase 12 [EC:1.1.1.-]
D      isotig05325|diacylglycerol; <a href="/dbget-bin/www_bget?ko:K11160">K11160</a>  DGAT2; diacylglycerol O-acyltransferase 2 [EC:2.3.1.20 2.3.1.76]
D      isotig08368|retinal; <a href="/dbget-bin/www_bget?ko:K07249">K07249</a>  E1.2.1.36; retinal dehydrogenase [EC:1.2.1.36]
D      isotig27945|cytochrome; <a href="/dbget-bin/www_bget?ko:K12664">K12664</a>  CYP26B; cytochrome P450, family 26, subfamily B
D      isotig03781|cytochrome; <a href="/dbget-bin/www_bget?ko:K07424">K07424</a>  CYP3A; cytochrome P450, family 3, subfamily A [EC:1.14.14.1]
D      isotig09427|cytochrome; <a href="/dbget-bin/www_bget?ko:K07424">K07424</a>  CYP3A; cytochrome P450, family 3, subfamily A [EC:1.14.14.1]
D      isotig32608|cytochrome; <a href="/dbget-bin/www_bget?ko:K07424">K07424</a>  CYP3A; cytochrome P450, family 3, subfamily A [EC:1.14.14.1]
D      isotig30503|cytochrome; <a href="/dbget-bin/www_bget?ko:K07425">K07425</a>  CYP4A; cytochrome P450, family 4, subfamily A [EC:1.14.15.3]
D      isotig11984|novel; <a href="/dbget-bin/www_bget?ko:K00699">K00699</a>  UGT; glucuronosyltransferase [EC:2.4.1.17]
D      isotig05313|retinol; <a href="/dbget-bin/www_bget?ko:K09516">K09516</a>  RETSAT; all-trans-retinol 13,14-reductase [EC:1.3.99.23]
C    00860 Porphyrin and chlorophyll metabolism [PATH:<a href="http://www.genome.jp/kegg-bin/mark_pathway_www?@ko00860/K00643/K01885/K14163/K01698/K01719/K01599/K00231/K02259/K00510/K00214/K05901/K00699/K01195/K01764/K13624/K00522">ko00860</a>]
D      isotig05383|5-aminolevulinate; <a href="/dbget-bin/www_bget?ko:K00643">K00643</a>  E2.3.1.37, ALAS; 5-aminolevulinate synthase [EC:2.3.1.37]
D      isotig24115|probable; <a href="/dbget-bin/www_bget?ko:K01885">K01885</a>  EARS, gltX; glutamyl-tRNA synthetase [EC:6.1.1.17]
D      isotig03914|bifunctional; <a href="/dbget-bin/www_bget?ko:K14163">K14163</a>  EPRS; bifunctional glutamyl/prolyl-tRNA synthetase [EC:6.1.1.17 6.1.1.15]
D      isotig03915|eprs; <a href="/dbget-bin/www_bget?ko:K14163">K14163</a>  EPRS; bifunctional glutamyl/prolyl-tRNA synthetase [EC:6.1.1.17 6.1.1.15]
D      isotig05647|bifunctional; <a href="/dbget-bin/www_bget?ko:K14163">K14163</a>  EPRS; bifunctional glutamyl/prolyl-tRNA synthetase [EC:6.1.1.17 6.1.1.15]
D      isotig07090|eprs; <a href="/dbget-bin/www_bget?ko:K14163">K14163</a>  EPRS; bifunctional glutamyl/prolyl-tRNA synthetase [EC:6.1.1.17 6.1.1.15]
D      isotig14304|eprs; <a href="/dbget-bin/www_bget?ko:K14163">K14163</a>  EPRS; bifunctional glutamyl/prolyl-tRNA synthetase [EC:6.1.1.17 6.1.1.15]
D      isotig07566|delta-aminolevulinic; <a href="/dbget-bin/www_bget?ko:K01698">K01698</a>  hemB, ALAD; porphobilinogen synthase [EC:4.2.1.24]
D      isotig15450|uroporphyrinogen; <a href="/dbget-bin/www_bget?ko:K01719">K01719</a>  hemD, UROS; uroporphyrinogen-III synthase [EC:4.2.1.75]
D      isotig31358|uroporphyrinogen-iii; <a href="/dbget-bin/www_bget?ko:K01719">K01719</a>  hemD, UROS; uroporphyrinogen-III synthase [EC:4.2.1.75]
D      isotig07032|uroporphyrinogen; <a href="/dbget-bin/www_bget?ko:K01599">K01599</a>  hemE, UROD; uroporphyrinogen decarboxylase [EC:4.1.1.37]
D      isotig21510|protoporphyrinogen; <a href="/dbget-bin/www_bget?ko:K00231">K00231</a>  PPOX, hemY; protoporphyrinogen oxidase [EC:1.3.3.4]
D      isotig10662|cox15; <a href="/dbget-bin/www_bget?ko:K02259">K02259</a>  COX15; cytochrome c oxidase subunit XV assembly protein
D      isotig09803|heme; <a href="/dbget-bin/www_bget?ko:K00510">K00510</a>  E1.14.99.3; heme oxygenase [EC:1.14.99.3]
D      isotig11644|heme; <a href="/dbget-bin/www_bget?ko:K00510">K00510</a>  E1.14.99.3; heme oxygenase [EC:1.14.99.3]
D      isotig07796|biliverdin; <a href="/dbget-bin/www_bget?ko:K00214">K00214</a>  BLVRA, bvdR; biliverdin reductase [EC:1.3.1.24]
D      isotig16320|flavin; <a href="/dbget-bin/www_bget?ko:K05901">K05901</a>  BLVRB; biliverdin reductase / flavin reductase [EC:1.3.1.24 1.5.1.30]
D      isotig11984|novel; <a href="/dbget-bin/www_bget?ko:K00699">K00699</a>  UGT; glucuronosyltransferase [EC:2.4.1.17]
D      isotig08159|beta-glucuronidase; <a href="/dbget-bin/www_bget?ko:K01195">K01195</a>  E3.2.1.31, GUSB, uidA; beta-glucuronidase [EC:3.2.1.31]
D      isotig15525|beta-glucuronidase; <a href="/dbget-bin/www_bget?ko:K01195">K01195</a>  E3.2.1.31, GUSB, uidA; beta-glucuronidase [EC:3.2.1.31]
D      isotig05212|cytochrome; <a href="/dbget-bin/www_bget?ko:K01764">K01764</a>  E4.4.1.17; cytochrome c heme-lyase [EC:4.4.1.17]
D      isotig31802|ceruloplasmin-like; <a href="/dbget-bin/www_bget?ko:K13624">K13624</a>  CP; ceruloplasmin [EC:1.16.3.1]
D      contig11262|heavy; <a href="/dbget-bin/www_bget?ko:K00522">K00522</a>  FTH1; ferritin heavy chain [EC:1.16.3.1]
D      isotig07097|lower; <a href="/dbget-bin/www_bget?ko:K00522">K00522</a>  FTH1; ferritin heavy chain [EC:1.16.3.1]
D      isotig07153|middle; <a href="/dbget-bin/www_bget?ko:K00522">K00522</a>  FTH1; ferritin heavy chain [EC:1.16.3.1]
C    00130 Ubiquinone and other terpenoid-quinone biosynthesis [PATH:<a href="http://www.genome.jp/kegg-bin/mark_pathway_www?@ko00130/K06125/K00591/K06126/K06127/K06134">ko00130</a>]
D      isotig09042|para-hydroxybenzoate--; <a href="/dbget-bin/www_bget?ko:K06125">K06125</a>  COQ2; 4-hydroxybenzoate hexaprenyltransferase [EC:2.5.1.-]
D      isotig34305|coenzyme; <a href="/dbget-bin/www_bget?ko:K00591">K00591</a>  COQ3; hexaprenyldihydroxybenzoate methyltransferase [EC:2.1.1.114]
D      isotig04530|ubiquinone; <a href="/dbget-bin/www_bget?ko:K06126">K06126</a>  COQ6; ubiquinone biosynthesis monooxygenase Coq6 [EC:1.14.13.-]
D      isotig32906|ubiquinone; <a href="/dbget-bin/www_bget?ko:K06126">K06126</a>  COQ6; ubiquinone biosynthesis monooxygenase Coq6 [EC:1.14.13.-]
D      isotig16490|ubiquinone; <a href="/dbget-bin/www_bget?ko:K06127">K06127</a>  COQ5; ubiquinone biosynthesis methyltransferase [EC:2.1.1.-]
D      isotig09982|ubiquinone; <a href="/dbget-bin/www_bget?ko:K06134">K06134</a>  COQ7; ubiquinone biosynthesis monooxygenase Coq7 [EC:1.14.13.-]
B
B  <b>Metabolism of Terpenoids and Polyketides</b>
C    01006 Prenyltransferases [BR:ko01006]
C    00900 Terpenoid backbone biosynthesis [PATH:<a href="http://www.genome.jp/kegg-bin/mark_pathway_www?@ko00900/K00626/K13273/K01597/K01823/K00787/K12505/K11778">ko00900</a>]
D      isotig05407|acetyl-; <a href="/dbget-bin/www_bget?ko:K00626">K00626</a>  E2.3.1.9, atoB; acetyl-CoA C-acetyltransferase [EC:2.3.1.9]
D      isotig01367|phosphomevalonate; <a href="/dbget-bin/www_bget?ko:K13273">K13273</a>  PMVK; phosphomevalonate kinase [EC:2.7.4.2]
D      isotig33606|diphosphomevalonate; <a href="/dbget-bin/www_bget?ko:K01597">K01597</a>  E4.1.1.33, mvaD; diphosphomevalonate decarboxylase [EC:4.1.1.33]
D      isotig08643|isopentenyl-diphosphate; <a href="/dbget-bin/www_bget?ko:K01823">K01823</a>  E5.3.3.2, idi; isopentenyl-diphosphate delta-isomerase [EC:5.3.3.2]
D      isotig20701|isopentenyl-diphosphate; <a href="/dbget-bin/www_bget?ko:K01823">K01823</a>  E5.3.3.2, idi; isopentenyl-diphosphate delta-isomerase [EC:5.3.3.2]
D      isotig08620|farnesyl; <a href="/dbget-bin/www_bget?ko:K00787">K00787</a>  FDPS; farnesyl diphosphate synthase [EC:2.5.1.1 2.5.1.10]
D      isotig03337|prenyl; <a href="/dbget-bin/www_bget?ko:K12505">K12505</a>  PDSS2; decaprenyl diphosphate synthase subunit 2 [EC:2.5.1.-]
D      isotig03338|prenyl; <a href="/dbget-bin/www_bget?ko:K12505">K12505</a>  PDSS2; decaprenyl diphosphate synthase subunit 2 [EC:2.5.1.-]
D      isotig15912|dehydrodolichyl; <a href="/dbget-bin/www_bget?ko:K11778">K11778</a>  DHDDS; cis-prenyltransferase, dehydrodolichyl diphosphate synthase [EC:2.5.1.-]
C    00902 Monoterpenoid biosynthesis [PATH:<a href="http://www.genome.jp/kegg-bin/mark_pathway_www?@ko00902">ko00902</a>]
C    00909 Sesquiterpenoid biosynthesis [PATH:<a href="http://www.genome.jp/kegg-bin/mark_pathway_www?@ko00909">ko00909</a>]
C    00904 Diterpenoid biosynthesis [PATH:<a href="http://www.genome.jp/kegg-bin/mark_pathway_www?@ko00904">ko00904</a>]
C    00906 Carotenoid biosynthesis [PATH:<a href="http://www.genome.jp/kegg-bin/mark_pathway_www?@ko00906">ko00906</a>]
C    00905 Brassinosteroid biosynthesis [PATH:<a href="http://www.genome.jp/kegg-bin/mark_pathway_www?@ko00905">ko00905</a>]
C    00981 Insect hormone biosynthesis [PATH:<a href="http://www.genome.jp/kegg-bin/mark_pathway_www?@ko00981">ko00981</a>]
C    00908 Zeatin biosynthesis [PATH:<a href="http://www.genome.jp/kegg-bin/mark_pathway_www?@ko00908">ko00908</a>]
C    00903 Limonene and pinene degradation [PATH:<a href="http://www.genome.jp/kegg-bin/mark_pathway_www?@ko00903/K00128">ko00903</a>]
D      isotig05598|aldehyde; <a href="/dbget-bin/www_bget?ko:K00128">K00128</a>  E1.2.1.3; aldehyde dehydrogenase (NAD+) [EC:1.2.1.3]
D      isotig07562|fatty; <a href="/dbget-bin/www_bget?ko:K00128">K00128</a>  E1.2.1.3; aldehyde dehydrogenase (NAD+) [EC:1.2.1.3]
D      isotig28492|aldehyde; <a href="/dbget-bin/www_bget?ko:K00128">K00128</a>  E1.2.1.3; aldehyde dehydrogenase (NAD+) [EC:1.2.1.3]
C    00281 Geraniol degradation [PATH:<a href="http://www.genome.jp/kegg-bin/mark_pathway_www?@ko00281/K11731/K01640/K00257/K00022">ko00281</a>]
D      isotig05788|acyl-; <a href="/dbget-bin/www_bget?ko:K11731">K11731</a>  atuD; citronellyl-CoA dehydrogenase [EC:1.3.99.-]
D      isotig05734|hydroxymethylglutaryl-; <a href="/dbget-bin/www_bget?ko:K01640">K01640</a>  E4.1.3.4, HMGCL, hmgL; hydroxymethylglutaryl-CoA lyase [EC:4.1.3.4]
D      isotig02506|acyl-coenzyme; <a href="/dbget-bin/www_bget?ko:K00257">K00257</a>  E1.3.99.-;  [EC:1.3.99.-]
D      isotig02507|acyl-coenzyme; <a href="/dbget-bin/www_bget?ko:K00257">K00257</a>  E1.3.99.-;  [EC:1.3.99.-]
D      isotig02508|acyl-; <a href="/dbget-bin/www_bget?ko:K00257">K00257</a>  E1.3.99.-;  [EC:1.3.99.-]
D      isotig06578|hydroxyacyl-coenzyme; <a href="/dbget-bin/www_bget?ko:K00022">K00022</a>  HADH; 3-hydroxyacyl-CoA dehydrogenase [EC:1.1.1.35]
C    01052 Type I polyketide structures [PATH:sma01052]
C    00522 Biosynthesis of 12-, 14- and 16-membered macrolides [PATH:<a href="http://www.genome.jp/kegg-bin/mark_pathway_www?@ko00522">ko00522</a>]
C    01051 Biosynthesis of ansamycins [PATH:<a href="http://www.genome.jp/kegg-bin/mark_pathway_www?@ko01051/K00615">ko01051</a>]
D      isotig03525|transketolase; <a href="/dbget-bin/www_bget?ko:K00615">K00615</a>  E2.2.1.1, tktA, tktB; transketolase [EC:2.2.1.1]
D      isotig03526|transketolase-like; <a href="/dbget-bin/www_bget?ko:K00615">K00615</a>  E2.2.1.1, tktA, tktB; transketolase [EC:2.2.1.1]
C    01056 Biosynthesis of type II polyketide backbone [PATH:<a href="http://www.genome.jp/kegg-bin/mark_pathway_www?@ko01056">ko01056</a>]
C    01057 Biosynthesis of type II polyketide products [PATH:<a href="http://www.genome.jp/kegg-bin/mark_pathway_www?@ko01057">ko01057</a>]
C    00253 Tetracycline biosynthesis [PATH:<a href="http://www.genome.jp/kegg-bin/mark_pathway_www?@ko00253">ko00253</a>]
C    00523 Polyketide sugar unit biosynthesis [PATH:<a href="http://www.genome.jp/kegg-bin/mark_pathway_www?@ko00523">ko00523</a>]
C    01054 Nonribosomal peptide structures [PATH:bsu01054]
C    01053 Biosynthesis of siderophore group nonribosomal peptides [PATH:<a href="http://www.genome.jp/kegg-bin/mark_pathway_www?@ko01053">ko01053</a>]
C    01055 Biosynthesis of vancomycin group antibiotics [PATH:<a href="http://www.genome.jp/kegg-bin/mark_pathway_www?@ko01055">ko01055</a>]
B
B  <b>Biosynthesis of Other Secondary Metabolites</b>
C    00940 Phenylpropanoid biosynthesis [PATH:<a href="http://www.genome.jp/kegg-bin/mark_pathway_www?@ko00940/K11188">ko00940</a>]
D      isotig02632|peroxiredoxin; <a href="/dbget-bin/www_bget?ko:K11188">K11188</a>  PRDX6; peroxiredoxin 6, 1-Cys peroxiredoxin [EC:1.11.1.7 1.11.1.15 3.1.1.-]
C    00945 Stilbenoid, diarylheptanoid and gingerol biosynthesis [PATH:<a href="http://www.genome.jp/kegg-bin/mark_pathway_www?@ko00945">ko00945</a>]
C    00941 Flavonoid biosynthesis [PATH:<a href="http://www.genome.jp/kegg-bin/mark_pathway_www?@ko00941">ko00941</a>]
C    00944 Flavone and flavonol biosynthesis [PATH:<a href="http://www.genome.jp/kegg-bin/mark_pathway_www?@ko00944/K01195">ko00944</a>]
D      isotig08159|beta-glucuronidase; <a href="/dbget-bin/www_bget?ko:K01195">K01195</a>  E3.2.1.31, GUSB, uidA; beta-glucuronidase [EC:3.2.1.31]
D      isotig15525|beta-glucuronidase; <a href="/dbget-bin/www_bget?ko:K01195">K01195</a>  E3.2.1.31, GUSB, uidA; beta-glucuronidase [EC:3.2.1.31]
C    00942 Anthocyanin biosynthesis [PATH:<a href="http://www.genome.jp/kegg-bin/mark_pathway_www?@ko00942">ko00942</a>]
C    00943 Isoflavonoid biosynthesis [PATH:<a href="http://www.genome.jp/kegg-bin/mark_pathway_www?@ko00943">ko00943</a>]
C    00901 Indole alkaloid biosynthesis [PATH:<a href="http://www.genome.jp/kegg-bin/mark_pathway_www?@ko00901">ko00901</a>]
C    00950 Isoquinoline alkaloid biosynthesis [PATH:<a href="http://www.genome.jp/kegg-bin/mark_pathway_www?@ko00950/K00813/K00274">ko00950</a>]
D      isotig05274|aspartate; <a href="/dbget-bin/www_bget?ko:K00813">K00813</a>  E2.6.1.1B, aspC; aspartate aminotransferase [EC:2.6.1.1]
D      isotig05305|glutamic-oxaloacetic; <a href="/dbget-bin/www_bget?ko:K00813">K00813</a>  E2.6.1.1B, aspC; aspartate aminotransferase [EC:2.6.1.1]
D      isotig12386|amine; <a href="/dbget-bin/www_bget?ko:K00274">K00274</a>  E1.4.3.4; monoamine oxidase [EC:1.4.3.4]
D      isotig23210|monoamine; <a href="/dbget-bin/www_bget?ko:K00274">K00274</a>  E1.4.3.4; monoamine oxidase [EC:1.4.3.4]
C    00960 Tropane, piperidine and pyridine alkaloid biosynthesis [PATH:<a href="http://www.genome.jp/kegg-bin/mark_pathway_www?@ko00960/K00813/K01044">ko00960</a>]
D      isotig05274|aspartate; <a href="/dbget-bin/www_bget?ko:K00813">K00813</a>  E2.6.1.1B, aspC; aspartate aminotransferase [EC:2.6.1.1]
D      isotig05305|glutamic-oxaloacetic; <a href="/dbget-bin/www_bget?ko:K00813">K00813</a>  E2.6.1.1B, aspC; aspartate aminotransferase [EC:2.6.1.1]
D      isotig16905|carboxylesterase; <a href="/dbget-bin/www_bget?ko:K01044">K01044</a>  E3.1.1.1; carboxylesterase [EC:3.1.1.1]
C    01058 Acridone alkaloid biosynthesis [PATH:<a href="http://www.genome.jp/kegg-bin/mark_pathway_www?@ko01058">ko01058</a>]
C    00232 Caffeine metabolism [PATH:<a href="http://www.genome.jp/kegg-bin/mark_pathway_www?@ko00232/K00622">ko00232</a>]
D      isotig06614|arylamine; <a href="/dbget-bin/www_bget?ko:K00622">K00622</a>  nat; arylamine N-acetyltransferase [EC:2.3.1.5]
C    00965 Betalain biosynthesis [PATH:<a href="http://www.genome.jp/kegg-bin/mark_pathway_www?@ko00965/K00545">ko00965</a>]
D      isotig07615|catechol; <a href="/dbget-bin/www_bget?ko:K00545">K00545</a>  COMT; catechol O-methyltransferase [EC:2.1.1.6]
C    00966 Glucosinolate biosynthesis [PATH:<a href="http://www.genome.jp/kegg-bin/mark_pathway_www?@ko00966">ko00966</a>]
C    00402 Benzoxazinoid biosynthesis [PATH:<a href="http://www.genome.jp/kegg-bin/mark_pathway_www?@ko00402">ko00402</a>]
C    00311 Penicillin and cephalosporin biosynthesis [PATH:<a href="http://www.genome.jp/kegg-bin/mark_pathway_www?@ko00311">ko00311</a>]
C    00312 beta-Lactam resistance [PATH:<a href="http://www.genome.jp/kegg-bin/mark_pathway_www?@ko00312">ko00312</a>]
C    00521 Streptomycin biosynthesis [PATH:<a href="http://www.genome.jp/kegg-bin/mark_pathway_www?@ko00521/K00844/K01835/K01092">ko00521</a>]
D      isotig10702|hexokinase; <a href="/dbget-bin/www_bget?ko:K00844">K00844</a>  HK; hexokinase [EC:2.7.1.1]
D      isotig12411|hexokinase; <a href="/dbget-bin/www_bget?ko:K00844">K00844</a>  HK; hexokinase [EC:2.7.1.1]
D      isotig12508|hexokinase; <a href="/dbget-bin/www_bget?ko:K00844">K00844</a>  HK; hexokinase [EC:2.7.1.1]
D      isotig20501|hexokinase; <a href="/dbget-bin/www_bget?ko:K00844">K00844</a>  HK; hexokinase [EC:2.7.1.1]
D      isotig09442|phosphoglucomutase; <a href="/dbget-bin/www_bget?ko:K01835">K01835</a>  E5.4.2.2, pgm; phosphoglucomutase [EC:5.4.2.2]
D      isotig26167|phosphoglucomutase; <a href="/dbget-bin/www_bget?ko:K01835">K01835</a>  E5.4.2.2, pgm; phosphoglucomutase [EC:5.4.2.2]
D      isotig33964|phosphoglucomutase; <a href="/dbget-bin/www_bget?ko:K01835">K01835</a>  E5.4.2.2, pgm; phosphoglucomutase [EC:5.4.2.2]
D      isotig35285|phosphoglucomutase; <a href="/dbget-bin/www_bget?ko:K01835">K01835</a>  E5.4.2.2, pgm; phosphoglucomutase [EC:5.4.2.2]
D      isotig36570|phosphoglucomutase; <a href="/dbget-bin/www_bget?ko:K01835">K01835</a>  E5.4.2.2, pgm; phosphoglucomutase [EC:5.4.2.2]
D      isotig36584|phosphoglucomutase; <a href="/dbget-bin/www_bget?ko:K01835">K01835</a>  E5.4.2.2, pgm; phosphoglucomutase [EC:5.4.2.2]
D      isotig02873|inositol; <a href="/dbget-bin/www_bget?ko:K01092">K01092</a>  E3.1.3.25, IMPA, suhB; myo-inositol-1(or 4)-monophosphatase [EC:3.1.3.25]
D      isotig02874|inositol; <a href="/dbget-bin/www_bget?ko:K01092">K01092</a>  E3.1.3.25, IMPA, suhB; myo-inositol-1(or 4)-monophosphatase [EC:3.1.3.25]
D      isotig06726|inositol; <a href="/dbget-bin/www_bget?ko:K01092">K01092</a>  E3.1.3.25, IMPA, suhB; myo-inositol-1(or 4)-monophosphatase [EC:3.1.3.25]
D      isotig09695|inositol; <a href="/dbget-bin/www_bget?ko:K01092">K01092</a>  E3.1.3.25, IMPA, suhB; myo-inositol-1(or 4)-monophosphatase [EC:3.1.3.25]
D      isotig10252|inositol; <a href="/dbget-bin/www_bget?ko:K01092">K01092</a>  E3.1.3.25, IMPA, suhB; myo-inositol-1(or 4)-monophosphatase [EC:3.1.3.25]
C    00524 Butirosin and neomycin biosynthesis [PATH:<a href="http://www.genome.jp/kegg-bin/mark_pathway_www?@ko00524/K00844">ko00524</a>]
D      isotig10702|hexokinase; <a href="/dbget-bin/www_bget?ko:K00844">K00844</a>  HK; hexokinase [EC:2.7.1.1]
D      isotig12411|hexokinase; <a href="/dbget-bin/www_bget?ko:K00844">K00844</a>  HK; hexokinase [EC:2.7.1.1]
D      isotig12508|hexokinase; <a href="/dbget-bin/www_bget?ko:K00844">K00844</a>  HK; hexokinase [EC:2.7.1.1]
D      isotig20501|hexokinase; <a href="/dbget-bin/www_bget?ko:K00844">K00844</a>  HK; hexokinase [EC:2.7.1.1]
C    00331 Clavulanic acid biosynthesis [PATH:<a href="http://www.genome.jp/kegg-bin/mark_pathway_www?@ko00331">ko00331</a>]
C    00231 Puromycin biosynthesis [PATH:<a href="http://www.genome.jp/kegg-bin/mark_pathway_www?@ko00231">ko00231</a>]
C    00401 Novobiocin biosynthesis [PATH:<a href="http://www.genome.jp/kegg-bin/mark_pathway_www?@ko00401/K00813">ko00401</a>]
D      isotig05274|aspartate; <a href="/dbget-bin/www_bget?ko:K00813">K00813</a>  E2.6.1.1B, aspC; aspartate aminotransferase [EC:2.6.1.1]
D      isotig05305|glutamic-oxaloacetic; <a href="/dbget-bin/www_bget?ko:K00813">K00813</a>  E2.6.1.1B, aspC; aspartate aminotransferase [EC:2.6.1.1]
B
B  <b>Xenobiotics Biodegradation and Metabolism</b>
C    00362 Benzoate degradation [PATH:<a href="http://www.genome.jp/kegg-bin/mark_pathway_www?@ko00362/K07508/K07509/K00252/K07515/K07511/K00626">ko00362</a>]
D      isotig04909|3-ketoacyl-; <a href="/dbget-bin/www_bget?ko:K07508">K07508</a>  ACAA2; acetyl-CoA acyltransferase 2 [EC:2.3.1.16]
D      isotig02600|hydroxyacyl-coenzyme; <a href="/dbget-bin/www_bget?ko:K07509">K07509</a>  HADHB; acetyl-CoA acyltransferase [EC:2.3.1.16]
D      isotig02601|hydroxyacyl-coenzyme; <a href="/dbget-bin/www_bget?ko:K07509">K07509</a>  HADHB; acetyl-CoA acyltransferase [EC:2.3.1.16]
D      isotig02602|trifunctional; <a href="/dbget-bin/www_bget?ko:K07509">K07509</a>  HADHB; acetyl-CoA acyltransferase [EC:2.3.1.16]
D      isotig16668|hydroxyacyl-coenzyme; <a href="/dbget-bin/www_bget?ko:K07509">K07509</a>  HADHB; acetyl-CoA acyltransferase [EC:2.3.1.16]
D      isotig21720|hydroxyacyl-coenzyme; <a href="/dbget-bin/www_bget?ko:K07509">K07509</a>  HADHB; acetyl-CoA acyltransferase [EC:2.3.1.16]
D      isotig05460|glutaryl-coenzyme; <a href="/dbget-bin/www_bget?ko:K00252">K00252</a>  GCDH, gcdH; glutaryl-CoA dehydrogenase [EC:1.3.99.7]
D      isotig09037|glutaryl-coenzyme; <a href="/dbget-bin/www_bget?ko:K00252">K00252</a>  GCDH, gcdH; glutaryl-CoA dehydrogenase [EC:1.3.99.7]
D      isotig14359|glutaryl-coenzyme; <a href="/dbget-bin/www_bget?ko:K00252">K00252</a>  GCDH, gcdH; glutaryl-CoA dehydrogenase [EC:1.3.99.7]
D      isotig30477|glutaryl-coenzyme; <a href="/dbget-bin/www_bget?ko:K00252">K00252</a>  GCDH, gcdH; glutaryl-CoA dehydrogenase [EC:1.3.99.7]
D      isotig05198|hydroxyacyl-coenzyme; <a href="/dbget-bin/www_bget?ko:K07515">K07515</a>  HADHA; enoyl-CoA hydratase / long-chain 3-hydroxyacyl-CoA dehydrogenase [EC:4.2.1.17 1.1.1.211]
D      isotig06827|enoyl-; <a href="/dbget-bin/www_bget?ko:K07511">K07511</a>  ECHS1; enoyl-CoA hydratase [EC:4.2.1.17]
D      isotig05407|acetyl-; <a href="/dbget-bin/www_bget?ko:K00626">K00626</a>  E2.3.1.9, atoB; acetyl-CoA C-acetyltransferase [EC:2.3.1.9]
C    00627 Aminobenzoate degradation [PATH:<a href="http://www.genome.jp/kegg-bin/mark_pathway_www?@ko00627/K01512/K07515/K07511/K07424/K01045">ko00627</a>]
D      isotig02033|acylphosphatase-2; <a href="/dbget-bin/www_bget?ko:K01512">K01512</a>  acyP; acylphosphatase [EC:3.6.1.7]
D      isotig02034|acylphosphatase-2; <a href="/dbget-bin/www_bget?ko:K01512">K01512</a>  acyP; acylphosphatase [EC:3.6.1.7]
D      isotig10227|acylphosphatase-2; <a href="/dbget-bin/www_bget?ko:K01512">K01512</a>  acyP; acylphosphatase [EC:3.6.1.7]
D      isotig27264|acylphosphatase-1; <a href="/dbget-bin/www_bget?ko:K01512">K01512</a>  acyP; acylphosphatase [EC:3.6.1.7]
D      isotig05198|hydroxyacyl-coenzyme; <a href="/dbget-bin/www_bget?ko:K07515">K07515</a>  HADHA; enoyl-CoA hydratase / long-chain 3-hydroxyacyl-CoA dehydrogenase [EC:4.2.1.17 1.1.1.211]
D      isotig06827|enoyl-; <a href="/dbget-bin/www_bget?ko:K07511">K07511</a>  ECHS1; enoyl-CoA hydratase [EC:4.2.1.17]
D      isotig03781|cytochrome; <a href="/dbget-bin/www_bget?ko:K07424">K07424</a>  CYP3A; cytochrome P450, family 3, subfamily A [EC:1.14.14.1]
D      isotig09427|cytochrome; <a href="/dbget-bin/www_bget?ko:K07424">K07424</a>  CYP3A; cytochrome P450, family 3, subfamily A [EC:1.14.14.1]
D      isotig32608|cytochrome; <a href="/dbget-bin/www_bget?ko:K07424">K07424</a>  CYP3A; cytochrome P450, family 3, subfamily A [EC:1.14.14.1]
D      isotig03331|paraoxonase; <a href="/dbget-bin/www_bget?ko:K01045">K01045</a>  PON; arylesterase / paraoxonase [EC:3.1.1.2 3.1.8.1]
D      isotig03332|paraoxonase; <a href="/dbget-bin/www_bget?ko:K01045">K01045</a>  PON; arylesterase / paraoxonase [EC:3.1.1.2 3.1.8.1]
D      isotig09464|paraoxonase; <a href="/dbget-bin/www_bget?ko:K01045">K01045</a>  PON; arylesterase / paraoxonase [EC:3.1.1.2 3.1.8.1]
C    00364 Fluorobenzoate degradation [PATH:<a href="http://www.genome.jp/kegg-bin/mark_pathway_www?@ko00364/K01061">ko00364</a>]
D      isotig17931|carboxymethylenebutenolidase; <a href="/dbget-bin/www_bget?ko:K01061">K01061</a>  E3.1.1.45; carboxymethylenebutenolidase [EC:3.1.1.45]
D      isotig25849|carboxymethylenebutenolidase; <a href="/dbget-bin/www_bget?ko:K01061">K01061</a>  E3.1.1.45; carboxymethylenebutenolidase [EC:3.1.1.45]
C    00625 Chloroalkane and chloroalkene degradation [PATH:<a href="http://www.genome.jp/kegg-bin/mark_pathway_www?@ko00625/K00121/K00128/K00100">ko00625</a>]
D      isotig05913|alcohol; <a href="/dbget-bin/www_bget?ko:K00121">K00121</a>  frmA, ADH5, adhC; S-(hydroxymethyl)glutathione dehydrogenase / alcohol dehydrogenase [EC:1.1.1.284 1.1.1.1]
D      isotig06215|alcohol; <a href="/dbget-bin/www_bget?ko:K00121">K00121</a>  frmA, ADH5, adhC; S-(hydroxymethyl)glutathione dehydrogenase / alcohol dehydrogenase [EC:1.1.1.284 1.1.1.1]
D      isotig05598|aldehyde; <a href="/dbget-bin/www_bget?ko:K00128">K00128</a>  E1.2.1.3; aldehyde dehydrogenase (NAD+) [EC:1.2.1.3]
D      isotig07562|fatty; <a href="/dbget-bin/www_bget?ko:K00128">K00128</a>  E1.2.1.3; aldehyde dehydrogenase (NAD+) [EC:1.2.1.3]
D      isotig28492|aldehyde; <a href="/dbget-bin/www_bget?ko:K00128">K00128</a>  E1.2.1.3; aldehyde dehydrogenase (NAD+) [EC:1.2.1.3]
D      isotig12424|ww; <a href="/dbget-bin/www_bget?ko:K00100">K00100</a>  E1.1.1.-;  [EC:1.1.1.-]
C    00361 Chlorocyclohexane and chlorobenzene degradation [PATH:<a href="http://www.genome.jp/kegg-bin/mark_pathway_www?@ko00361/K01061">ko00361</a>]
D      isotig17931|carboxymethylenebutenolidase; <a href="/dbget-bin/www_bget?ko:K01061">K01061</a>  E3.1.1.45; carboxymethylenebutenolidase [EC:3.1.1.45]
D      isotig25849|carboxymethylenebutenolidase; <a href="/dbget-bin/www_bget?ko:K01061">K01061</a>  E3.1.1.45; carboxymethylenebutenolidase [EC:3.1.1.45]
C    00623 Toluene degradation [PATH:<a href="http://www.genome.jp/kegg-bin/mark_pathway_www?@ko00623/K01061">ko00623</a>]
D      isotig17931|carboxymethylenebutenolidase; <a href="/dbget-bin/www_bget?ko:K01061">K01061</a>  E3.1.1.45; carboxymethylenebutenolidase [EC:3.1.1.45]
D      isotig25849|carboxymethylenebutenolidase; <a href="/dbget-bin/www_bget?ko:K01061">K01061</a>  E3.1.1.45; carboxymethylenebutenolidase [EC:3.1.1.45]
C    00622 Xylene degradation [PATH:<a href="http://www.genome.jp/kegg-bin/mark_pathway_www?@ko00622">ko00622</a>]
C    00633 Nitrotoluene degradation [PATH:<a href="http://www.genome.jp/kegg-bin/mark_pathway_www?@ko00633/K00622">ko00633</a>]
D      isotig06614|arylamine; <a href="/dbget-bin/www_bget?ko:K00622">K00622</a>  nat; arylamine N-acetyltransferase [EC:2.3.1.5]
C    00642 Ethylbenzene degradation [PATH:<a href="http://www.genome.jp/kegg-bin/mark_pathway_www?@ko00642">ko00642</a>]
C    00643 Styrene degradation [PATH:<a href="http://www.genome.jp/kegg-bin/mark_pathway_www?@ko00643/K00451/K01800/K01555">ko00643</a>]
D      isotig16408|homogentisate; <a href="/dbget-bin/www_bget?ko:K00451">K00451</a>  E1.13.11.5, hmgA; homogentisate 1,2-dioxygenase [EC:1.13.11.5]
D      isotig03633|maleylacetoacetate; <a href="/dbget-bin/www_bget?ko:K01800">K01800</a>  E5.2.1.2, maiA; maleylacetoacetate isomerase [EC:5.2.1.2]
D      isotig03634|maleylacetoacetate; <a href="/dbget-bin/www_bget?ko:K01800">K01800</a>  E5.2.1.2, maiA; maleylacetoacetate isomerase [EC:5.2.1.2]
D      isotig15052|fumarylacetoacetate; <a href="/dbget-bin/www_bget?ko:K01555">K01555</a>  E3.7.1.2, FAH; fumarylacetoacetase [EC:3.7.1.2]
D      isotig21532|fumarylacetoacetate; <a href="/dbget-bin/www_bget?ko:K01555">K01555</a>  E3.7.1.2, FAH; fumarylacetoacetase [EC:3.7.1.2]
C    00791 Atrazine degradation [PATH:<a href="http://www.genome.jp/kegg-bin/mark_pathway_www?@ko00791/K01500">ko00791</a>]
D      isotig04737|probable; <a href="/dbget-bin/www_bget?ko:K01500">K01500</a>  E3.5.4.-;  [EC:3.5.4.-]
D      isotig04738|probable; <a href="/dbget-bin/www_bget?ko:K01500">K01500</a>  E3.5.4.-;  [EC:3.5.4.-]
D      isotig10920|adenosine; <a href="/dbget-bin/www_bget?ko:K01500">K01500</a>  E3.5.4.-;  [EC:3.5.4.-]
D      isotig12648|adenosine; <a href="/dbget-bin/www_bget?ko:K01500">K01500</a>  E3.5.4.-;  [EC:3.5.4.-]
C    00930 Caprolactam degradation [PATH:<a href="http://www.genome.jp/kegg-bin/mark_pathway_www?@ko00930/K00002/K07515/K07511/K00022">ko00930</a>]
D      isotig16135|alcohol; <a href="/dbget-bin/www_bget?ko:K00002">K00002</a>  E1.1.1.2, adh; alcohol dehydrogenase (NADP+) [EC:1.1.1.2]
D      isotig18846|alcohol; <a href="/dbget-bin/www_bget?ko:K00002">K00002</a>  E1.1.1.2, adh; alcohol dehydrogenase (NADP+) [EC:1.1.1.2]
D      isotig35682|alcohol; <a href="/dbget-bin/www_bget?ko:K00002">K00002</a>  E1.1.1.2, adh; alcohol dehydrogenase (NADP+) [EC:1.1.1.2]
D      isotig05198|hydroxyacyl-coenzyme; <a href="/dbget-bin/www_bget?ko:K07515">K07515</a>  HADHA; enoyl-CoA hydratase / long-chain 3-hydroxyacyl-CoA dehydrogenase [EC:4.2.1.17 1.1.1.211]
D      isotig06827|enoyl-; <a href="/dbget-bin/www_bget?ko:K07511">K07511</a>  ECHS1; enoyl-CoA hydratase [EC:4.2.1.17]
D      isotig06578|hydroxyacyl-coenzyme; <a href="/dbget-bin/www_bget?ko:K00022">K00022</a>  HADH; 3-hydroxyacyl-CoA dehydrogenase [EC:1.1.1.35]
C    00351 1,1,1-Trichloro-2,2-bis(4-chlorophenyl)ethane (DDT) degradation [PATH:<a href="http://www.genome.jp/kegg-bin/mark_pathway_www?@ko00351">ko00351</a>]
C    00363 Bisphenol degradation [PATH:<a href="http://www.genome.jp/kegg-bin/mark_pathway_www?@ko00363/K01045/K00100">ko00363</a>]
D      isotig03331|paraoxonase; <a href="/dbget-bin/www_bget?ko:K01045">K01045</a>  PON; arylesterase / paraoxonase [EC:3.1.1.2 3.1.8.1]
D      isotig03332|paraoxonase; <a href="/dbget-bin/www_bget?ko:K01045">K01045</a>  PON; arylesterase / paraoxonase [EC:3.1.1.2 3.1.8.1]
D      isotig09464|paraoxonase; <a href="/dbget-bin/www_bget?ko:K01045">K01045</a>  PON; arylesterase / paraoxonase [EC:3.1.1.2 3.1.8.1]
D      isotig12424|ww; <a href="/dbget-bin/www_bget?ko:K00100">K00100</a>  E1.1.1.-;  [EC:1.1.1.-]
C    00621 Dioxin degradation [PATH:<a href="http://www.genome.jp/kegg-bin/mark_pathway_www?@ko00621">ko00621</a>]
C    00626 Naphthalene degradation [PATH:<a href="http://www.genome.jp/kegg-bin/mark_pathway_www?@ko00626/K00121/K00257">ko00626</a>]
D      isotig05913|alcohol; <a href="/dbget-bin/www_bget?ko:K00121">K00121</a>  frmA, ADH5, adhC; S-(hydroxymethyl)glutathione dehydrogenase / alcohol dehydrogenase [EC:1.1.1.284 1.1.1.1]
D      isotig06215|alcohol; <a href="/dbget-bin/www_bget?ko:K00121">K00121</a>  frmA, ADH5, adhC; S-(hydroxymethyl)glutathione dehydrogenase / alcohol dehydrogenase [EC:1.1.1.284 1.1.1.1]
D      isotig02506|acyl-coenzyme; <a href="/dbget-bin/www_bget?ko:K00257">K00257</a>  E1.3.99.-;  [EC:1.3.99.-]
D      isotig02507|acyl-coenzyme; <a href="/dbget-bin/www_bget?ko:K00257">K00257</a>  E1.3.99.-;  [EC:1.3.99.-]
D      isotig02508|acyl-; <a href="/dbget-bin/www_bget?ko:K00257">K00257</a>  E1.3.99.-;  [EC:1.3.99.-]
C    00624 Polycyclic aromatic hydrocarbon degradation [PATH:<a href="http://www.genome.jp/kegg-bin/mark_pathway_www?@ko00624/K00599">ko00624</a>]
D      isotig06265|williams; <a href="/dbget-bin/www_bget?ko:K00599">K00599</a>  E2.1.1.-;  [EC:2.1.1.-]
D      isotig06777|trna; <a href="/dbget-bin/www_bget?ko:K00599">K00599</a>  E2.1.1.-;  [EC:2.1.1.-]
D      isotig10105|methyltransferase; <a href="/dbget-bin/www_bget?ko:K00599">K00599</a>  E2.1.1.-;  [EC:2.1.1.-]
D      isotig17579|methyltransferase; <a href="/dbget-bin/www_bget?ko:K00599">K00599</a>  E2.1.1.-;  [EC:2.1.1.-]
C    00980 Metabolism of xenobiotics by cytochrome P450 [PATH:<a href="http://www.genome.jp/kegg-bin/mark_pathway_www?@ko00980/K07410/K07424/K00799/K13299/K01253/K00078/K00121/K00699">ko00980</a>]
D      isotig01444|cytochrome; <a href="/dbget-bin/www_bget?ko:K07410">K07410</a>  CYP1B1; cytochrome P450, family 1, subfamily B, polypeptide 1 [EC:1.14.14.1]
D      isotig01445|cytochrome; <a href="/dbget-bin/www_bget?ko:K07410">K07410</a>  CYP1B1; cytochrome P450, family 1, subfamily B, polypeptide 1 [EC:1.14.14.1]
D      isotig01446|cytochrome; <a href="/dbget-bin/www_bget?ko:K07410">K07410</a>  CYP1B1; cytochrome P450, family 1, subfamily B, polypeptide 1 [EC:1.14.14.1]
D      isotig01447|cytochrome; <a href="/dbget-bin/www_bget?ko:K07410">K07410</a>  CYP1B1; cytochrome P450, family 1, subfamily B, polypeptide 1 [EC:1.14.14.1]
D      isotig01448|cytochrome; <a href="/dbget-bin/www_bget?ko:K07410">K07410</a>  CYP1B1; cytochrome P450, family 1, subfamily B, polypeptide 1 [EC:1.14.14.1]
D      isotig01449|cytochrome; <a href="/dbget-bin/www_bget?ko:K07410">K07410</a>  CYP1B1; cytochrome P450, family 1, subfamily B, polypeptide 1 [EC:1.14.14.1]
D      isotig03781|cytochrome; <a href="/dbget-bin/www_bget?ko:K07424">K07424</a>  CYP3A; cytochrome P450, family 3, subfamily A [EC:1.14.14.1]
D      isotig09427|cytochrome; <a href="/dbget-bin/www_bget?ko:K07424">K07424</a>  CYP3A; cytochrome P450, family 3, subfamily A [EC:1.14.14.1]
D      isotig32608|cytochrome; <a href="/dbget-bin/www_bget?ko:K07424">K07424</a>  CYP3A; cytochrome P450, family 3, subfamily A [EC:1.14.14.1]
D      isotig04907|glutathione; <a href="/dbget-bin/www_bget?ko:K00799">K00799</a>  E2.5.1.18, gst; glutathione S-transferase [EC:2.5.1.18]
D      isotig04908|glutathione; <a href="/dbget-bin/www_bget?ko:K00799">K00799</a>  E2.5.1.18, gst; glutathione S-transferase [EC:2.5.1.18]
D      isotig06321|glutathione; <a href="/dbget-bin/www_bget?ko:K00799">K00799</a>  E2.5.1.18, gst; glutathione S-transferase [EC:2.5.1.18]
D      isotig06937|glutathione; <a href="/dbget-bin/www_bget?ko:K00799">K00799</a>  E2.5.1.18, gst; glutathione S-transferase [EC:2.5.1.18]
D      isotig06992|glutathione; <a href="/dbget-bin/www_bget?ko:K00799">K00799</a>  E2.5.1.18, gst; glutathione S-transferase [EC:2.5.1.18]
D      isotig07386|glutathione; <a href="/dbget-bin/www_bget?ko:K00799">K00799</a>  E2.5.1.18, gst; glutathione S-transferase [EC:2.5.1.18]
D      isotig09406|microsomal; <a href="/dbget-bin/www_bget?ko:K00799">K00799</a>  E2.5.1.18, gst; glutathione S-transferase [EC:2.5.1.18]
D      isotig06070|glutathione; <a href="/dbget-bin/www_bget?ko:K13299">K13299</a>  GSTK1; glutathione S-transferase kappa 1 [EC:2.5.1.18]
D      isotig07075|epoxide; <a href="/dbget-bin/www_bget?ko:K01253">K01253</a>  EPHX1; microsomal epoxide hydrolase [EC:3.3.2.9]
D      isotig07045|trans-; <a href="/dbget-bin/www_bget?ko:K00078">K00078</a>  DHDH; dihydrodiol dehydrogenase / D-xylose 1-dehydrogenase (NADP) [EC:1.3.1.20 1.1.1.179]
D      isotig05913|alcohol; <a href="/dbget-bin/www_bget?ko:K00121">K00121</a>  frmA, ADH5, adhC; S-(hydroxymethyl)glutathione dehydrogenase / alcohol dehydrogenase [EC:1.1.1.284 1.1.1.1]
D      isotig06215|alcohol; <a href="/dbget-bin/www_bget?ko:K00121">K00121</a>  frmA, ADH5, adhC; S-(hydroxymethyl)glutathione dehydrogenase / alcohol dehydrogenase [EC:1.1.1.284 1.1.1.1]
D      isotig11984|novel; <a href="/dbget-bin/www_bget?ko:K00699">K00699</a>  UGT; glucuronosyltransferase [EC:2.4.1.17]
C    00982 Drug metabolism - cytochrome P450 [PATH:<a href="http://www.genome.jp/kegg-bin/mark_pathway_www?@ko00982/K07414/K07424/K00799/K13299/K00121/K00274/K00699">ko00982</a>]
D      isotig07995|cytochrome; <a href="/dbget-bin/www_bget?ko:K07414">K07414</a>  CYP2D; cytochrome P450, family 2, subfamily D [EC:1.14.14.1]
D      isotig03781|cytochrome; <a href="/dbget-bin/www_bget?ko:K07424">K07424</a>  CYP3A; cytochrome P450, family 3, subfamily A [EC:1.14.14.1]
D      isotig09427|cytochrome; <a href="/dbget-bin/www_bget?ko:K07424">K07424</a>  CYP3A; cytochrome P450, family 3, subfamily A [EC:1.14.14.1]
D      isotig32608|cytochrome; <a href="/dbget-bin/www_bget?ko:K07424">K07424</a>  CYP3A; cytochrome P450, family 3, subfamily A [EC:1.14.14.1]
D      isotig04907|glutathione; <a href="/dbget-bin/www_bget?ko:K00799">K00799</a>  E2.5.1.18, gst; glutathione S-transferase [EC:2.5.1.18]
D      isotig04908|glutathione; <a href="/dbget-bin/www_bget?ko:K00799">K00799</a>  E2.5.1.18, gst; glutathione S-transferase [EC:2.5.1.18]
D      isotig06321|glutathione; <a href="/dbget-bin/www_bget?ko:K00799">K00799</a>  E2.5.1.18, gst; glutathione S-transferase [EC:2.5.1.18]
D      isotig06937|glutathione; <a href="/dbget-bin/www_bget?ko:K00799">K00799</a>  E2.5.1.18, gst; glutathione S-transferase [EC:2.5.1.18]
D      isotig06992|glutathione; <a href="/dbget-bin/www_bget?ko:K00799">K00799</a>  E2.5.1.18, gst; glutathione S-transferase [EC:2.5.1.18]
D      isotig07386|glutathione; <a href="/dbget-bin/www_bget?ko:K00799">K00799</a>  E2.5.1.18, gst; glutathione S-transferase [EC:2.5.1.18]
D      isotig09406|microsomal; <a href="/dbget-bin/www_bget?ko:K00799">K00799</a>  E2.5.1.18, gst; glutathione S-transferase [EC:2.5.1.18]
D      isotig06070|glutathione; <a href="/dbget-bin/www_bget?ko:K13299">K13299</a>  GSTK1; glutathione S-transferase kappa 1 [EC:2.5.1.18]
D      isotig05913|alcohol; <a href="/dbget-bin/www_bget?ko:K00121">K00121</a>  frmA, ADH5, adhC; S-(hydroxymethyl)glutathione dehydrogenase / alcohol dehydrogenase [EC:1.1.1.284 1.1.1.1]
D      isotig06215|alcohol; <a href="/dbget-bin/www_bget?ko:K00121">K00121</a>  frmA, ADH5, adhC; S-(hydroxymethyl)glutathione dehydrogenase / alcohol dehydrogenase [EC:1.1.1.284 1.1.1.1]
D      isotig12386|amine; <a href="/dbget-bin/www_bget?ko:K00274">K00274</a>  E1.4.3.4; monoamine oxidase [EC:1.4.3.4]
D      isotig23210|monoamine; <a href="/dbget-bin/www_bget?ko:K00274">K00274</a>  E1.4.3.4; monoamine oxidase [EC:1.4.3.4]
D      isotig11984|novel; <a href="/dbget-bin/www_bget?ko:K00699">K00699</a>  UGT; glucuronosyltransferase [EC:2.4.1.17]
C    00983 Drug metabolism - other enzymes [PATH:<a href="http://www.genome.jp/kegg-bin/mark_pathway_www?@ko00983/K00760/K00088/K01951/K01519/K01044/K00699/K01195/K07424/K00207/K00876/K00857/K00622">ko00983</a>]
D      isotig10947|hypoxanthine-guanine; <a href="/dbget-bin/www_bget?ko:K00760">K00760</a>  E2.4.2.8, hpt; hypoxanthine phosphoribosyltransferase [EC:2.4.2.8]
D      isotig01934|imp; <a href="/dbget-bin/www_bget?ko:K00088">K00088</a>  E1.1.1.205, guaB; IMP dehydrogenase [EC:1.1.1.205]
D      isotig01935|imp; <a href="/dbget-bin/www_bget?ko:K00088">K00088</a>  E1.1.1.205, guaB; IMP dehydrogenase [EC:1.1.1.205]
D      isotig01936|imp; <a href="/dbget-bin/www_bget?ko:K00088">K00088</a>  E1.1.1.205, guaB; IMP dehydrogenase [EC:1.1.1.205]
D      isotig01937|imp; <a href="/dbget-bin/www_bget?ko:K00088">K00088</a>  E1.1.1.205, guaB; IMP dehydrogenase [EC:1.1.1.205]
D      isotig12623|guanine; <a href="/dbget-bin/www_bget?ko:K01951">K01951</a>  E6.3.5.2, guaA; GMP synthase (glutamine-hydrolysing) [EC:6.3.5.2]
D      isotig24726|guanine; <a href="/dbget-bin/www_bget?ko:K01951">K01951</a>  E6.3.5.2, guaA; GMP synthase (glutamine-hydrolysing) [EC:6.3.5.2]
D      isotig32612|gmp; <a href="/dbget-bin/www_bget?ko:K01951">K01951</a>  E6.3.5.2, guaA; GMP synthase (glutamine-hydrolysing) [EC:6.3.5.2]
D      isotig08529|inosine; <a href="/dbget-bin/www_bget?ko:K01519">K01519</a>  ITPA; nucleoside-triphosphate pyrophosphatase [EC:3.6.1.19]
D      isotig16905|carboxylesterase; <a href="/dbget-bin/www_bget?ko:K01044">K01044</a>  E3.1.1.1; carboxylesterase [EC:3.1.1.1]
D      isotig11984|novel; <a href="/dbget-bin/www_bget?ko:K00699">K00699</a>  UGT; glucuronosyltransferase [EC:2.4.1.17]
D      isotig08159|beta-glucuronidase; <a href="/dbget-bin/www_bget?ko:K01195">K01195</a>  E3.2.1.31, GUSB, uidA; beta-glucuronidase [EC:3.2.1.31]
D      isotig15525|beta-glucuronidase; <a href="/dbget-bin/www_bget?ko:K01195">K01195</a>  E3.2.1.31, GUSB, uidA; beta-glucuronidase [EC:3.2.1.31]
D      isotig03781|cytochrome; <a href="/dbget-bin/www_bget?ko:K07424">K07424</a>  CYP3A; cytochrome P450, family 3, subfamily A [EC:1.14.14.1]
D      isotig09427|cytochrome; <a href="/dbget-bin/www_bget?ko:K07424">K07424</a>  CYP3A; cytochrome P450, family 3, subfamily A [EC:1.14.14.1]
D      isotig32608|cytochrome; <a href="/dbget-bin/www_bget?ko:K07424">K07424</a>  CYP3A; cytochrome P450, family 3, subfamily A [EC:1.14.14.1]
D      isotig11945|dihydropyrimidine; <a href="/dbget-bin/www_bget?ko:K00207">K00207</a>  E1.3.1.2, DPYD; dihydropyrimidine dehydrogenase (NADP+) [EC:1.3.1.2]
D      isotig05636|uridine-cytidine; <a href="/dbget-bin/www_bget?ko:K00876">K00876</a>  E2.7.1.48, udk; uridine kinase [EC:2.7.1.48]
D      isotig12475|uridine-cytidine; <a href="/dbget-bin/www_bget?ko:K00876">K00876</a>  E2.7.1.48, udk; uridine kinase [EC:2.7.1.48]
D      isotig21016|uridine-cytidine; <a href="/dbget-bin/www_bget?ko:K00876">K00876</a>  E2.7.1.48, udk; uridine kinase [EC:2.7.1.48]
D      isotig12602|mitochondrial; <a href="/dbget-bin/www_bget?ko:K00857">K00857</a>  E2.7.1.21, tdk; thymidine kinase [EC:2.7.1.21]
D      isotig06614|arylamine; <a href="/dbget-bin/www_bget?ko:K00622">K00622</a>  nat; arylamine N-acetyltransferase [EC:2.3.1.5]
B
B  <b>Enzyme Families</b>
C    01000 Enzymes [BR:ko01000]
C    01001 Protein kinases [BR:ko01001]
C    01002 Peptidases [BR:ko01002]
C    00199 Cytochrome P450 [BR:ko00199]
#
A<b>Genetic Information Processing</b>
B
B  <b>Transcription</b>
C    03020 RNA polymerase [PATH:<a href="http://www.genome.jp/kegg-bin/mark_pathway_www?@ko03020/K03006/K03010/K03011/K03012/K03013/K03014/K03016/K03017/K03007/K03008/K03009/K03018/K03023/K03026/K03027/K03019/K03020/K03025/K02999/K03002/K03000/K03005">ko03020</a>]
D      isotig17606|dna-directed; <a href="/dbget-bin/www_bget?ko:K03006">K03006</a>  RPB1; DNA-directed RNA polymerase II subunit A [EC:2.7.7.6]
D      isotig21818|rna; <a href="/dbget-bin/www_bget?ko:K03006">K03006</a>  RPB1; DNA-directed RNA polymerase II subunit A [EC:2.7.7.6]
D      isotig22227|rna; <a href="/dbget-bin/www_bget?ko:K03006">K03006</a>  RPB1; DNA-directed RNA polymerase II subunit A [EC:2.7.7.6]
D      isotig25498|dna-directed; <a href="/dbget-bin/www_bget?ko:K03010">K03010</a>  RPB2; DNA-directed RNA polymerase II subunit B [EC:2.7.7.6]
D      isotig28185|dna-directed; <a href="/dbget-bin/www_bget?ko:K03010">K03010</a>  RPB2; DNA-directed RNA polymerase II subunit B [EC:2.7.7.6]
D      isotig27277|dna-directed; <a href="/dbget-bin/www_bget?ko:K03011">K03011</a>  RPB3; DNA-directed RNA polymerase II subunit C
D      isotig11082|polymerase; <a href="/dbget-bin/www_bget?ko:K03012">K03012</a>  RPB4; DNA-directed RNA polymerase II subunit D
D      isotig07987|dna-directed; <a href="/dbget-bin/www_bget?ko:K03013">K03013</a>  RPB5; DNA-directed RNA polymerase II subunit E
D      isotig14593|dna-directed; <a href="/dbget-bin/www_bget?ko:K03014">K03014</a>  RPB6; DNA-directed RNA Polymerase II subunit F
D      isotig12200|polymerase; <a href="/dbget-bin/www_bget?ko:K03016">K03016</a>  RPB8; DNA-directed RNA polymerase II subunit H
D      isotig14452|dna-directed; <a href="/dbget-bin/www_bget?ko:K03017">K03017</a>  RPB9; DNA-directed RNA polymerase II subunit I
D      isotig04889|dna-directed; <a href="/dbget-bin/www_bget?ko:K03007">K03007</a>  RPB10; DNA-directed RNA Polymerase II subunit L
D      isotig04890|dna-directed; <a href="/dbget-bin/www_bget?ko:K03007">K03007</a>  RPB10; DNA-directed RNA Polymerase II subunit L
D      isotig12474|polymerase; <a href="/dbget-bin/www_bget?ko:K03008">K03008</a>  RPB11; DNA-directed RNA polymerase II subunit J
D      isotig09641|dna-directed; <a href="/dbget-bin/www_bget?ko:K03009">K03009</a>  RPB12; DNA-directed RNA Polymerase II subunit K
D      isotig08463|polymerase; <a href="/dbget-bin/www_bget?ko:K03018">K03018</a>  RPC1; DNA-directed RNA polymerase III subunit C1 [EC:2.7.7.6]
D      isotig11672|polymerase; <a href="/dbget-bin/www_bget?ko:K03018">K03018</a>  RPC1; DNA-directed RNA polymerase III subunit C1 [EC:2.7.7.6]
D      isotig17201|polymerase; <a href="/dbget-bin/www_bget?ko:K03023">K03023</a>  RPC3; DNA-directed RNA polymerase III subunit C3 [EC:2.7.7.6]
D      isotig33496|polymerase; <a href="/dbget-bin/www_bget?ko:K03023">K03023</a>  RPC3; DNA-directed RNA polymerase III subunit C3 [EC:2.7.7.6]
D      isotig32778|dna-directed; <a href="/dbget-bin/www_bget?ko:K03026">K03026</a>  RPC4; DNA-directed RNA polymerase III subunit C4 [EC:2.7.7.6]
D      isotig35337|dna-directed; <a href="/dbget-bin/www_bget?ko:K03026">K03026</a>  RPC4; DNA-directed RNA polymerase III subunit C4 [EC:2.7.7.6]
D      isotig10617|dna-directed; <a href="/dbget-bin/www_bget?ko:K03027">K03027</a>  RPC5; DNA-directed RNA Polymerase III subunit C5 [EC:2.7.7.6]
D      isotig28100|dna-directed; <a href="/dbget-bin/www_bget?ko:K03027">K03027</a>  RPC5; DNA-directed RNA Polymerase III subunit C5 [EC:2.7.7.6]
D      isotig23886|dna-directed; <a href="/dbget-bin/www_bget?ko:K03019">K03019</a>  RPC11; DNA-directed RNA polymerase III subunit C11 [EC:2.7.7.6]
D      isotig08712|dna-directed; <a href="/dbget-bin/www_bget?ko:K03020">K03020</a>  RPC19; DNA-directed RNA polymerase III subunit C19 [EC:2.7.7.6]
D      isotig15971|polymerase; <a href="/dbget-bin/www_bget?ko:K03025">K03025</a>  RPC34; DNA-directed RNA polymerase III subunit C34 [EC:2.7.7.6]
D      isotig12532|polymerase; <a href="/dbget-bin/www_bget?ko:K02999">K02999</a>  RPA1; DNA-directed RNA polymerase I subunit A1 [EC:2.7.7.6]
D      isotig13320|dna-directed; <a href="/dbget-bin/www_bget?ko:K02999">K02999</a>  RPA1; DNA-directed RNA polymerase I subunit A1 [EC:2.7.7.6]
D      isotig34373|rna; <a href="/dbget-bin/www_bget?ko:K03002">K03002</a>  RPA2; DNA-directed RNA polymerase I subunit A2 [EC:2.7.7.6]
D      isotig10201|dna-directed; <a href="/dbget-bin/www_bget?ko:K03000">K03000</a>  RPA12; DNA-directed RNA polymerase I subunit A12 [EC:2.7.7.6]
D      isotig07606|polymerase; <a href="/dbget-bin/www_bget?ko:K03005">K03005</a>  RPA49; DNA-directed RNA polymerase I subunit A49 [EC:2.7.7.6]
C    03022 Basal transcription factors [PATH:<a href="http://www.genome.jp/kegg-bin/mark_pathway_www?@ko03022/K03125/K03132/K03133/K03134/K03135/K03126/K03127/K03124/K03122/K03123/K03138/K03139/K03137/K03141/K03142/K03143">ko03022</a>]
D      isotig07751|taf1; <a href="/dbget-bin/www_bget?ko:K03125">K03125</a>  TFIID1, KAT4; transcription initiation factor TFIID subunit D1
D      isotig17807|taf1; <a href="/dbget-bin/www_bget?ko:K03125">K03125</a>  TFIID1, KAT4; transcription initiation factor TFIID subunit D1
D      isotig32641|taf1; <a href="/dbget-bin/www_bget?ko:K03125">K03125</a>  TFIID1, KAT4; transcription initiation factor TFIID subunit D1
D      isotig33039|transcription; <a href="/dbget-bin/www_bget?ko:K03125">K03125</a>  TFIID1, KAT4; transcription initiation factor TFIID subunit D1
D      isotig02611|transcription; <a href="/dbget-bin/www_bget?ko:K03132">K03132</a>  TFIID6, TAF7; transcription initiation factor TFIID subunit D6
D      isotig05133|transcription; <a href="/dbget-bin/www_bget?ko:K03132">K03132</a>  TFIID6, TAF7; transcription initiation factor TFIID subunit D6
D      isotig07251|transcription; <a href="/dbget-bin/www_bget?ko:K03133">K03133</a>  TFIID7, TAF9; transcription initiation factor TFIID subunit D7
D      isotig10818|taf9; <a href="/dbget-bin/www_bget?ko:K03133">K03133</a>  TFIID7, TAF9; transcription initiation factor TFIID subunit D7
D      isotig04901|transcription; <a href="/dbget-bin/www_bget?ko:K03134">K03134</a>  TFIID8, TAF10; transcription initiation factor TFIID subunit D8
D      isotig04902|transcription; <a href="/dbget-bin/www_bget?ko:K03134">K03134</a>  TFIID8, TAF10; transcription initiation factor TFIID subunit D8
D      isotig13153|transcription; <a href="/dbget-bin/www_bget?ko:K03135">K03135</a>  TFIID9; transcription initiation factor TFIID subunit D9
D      isotig06322|transcription; <a href="/dbget-bin/www_bget?ko:K03126">K03126</a>  TFIID10, TAF12; transcription initiation factor TFIID subunit D10
D      isotig04951|transcription; <a href="/dbget-bin/www_bget?ko:K03127">K03127</a>  TFIID11; transcription initiation factor TFIID subunit D11
D      isotig04952|transcription; <a href="/dbget-bin/www_bget?ko:K03127">K03127</a>  TFIID11; transcription initiation factor TFIID subunit D11
D      isotig06195|transcription; <a href="/dbget-bin/www_bget?ko:K03124">K03124</a>  TFIIB; transcription initiation factor TFIIB
D      isotig13329|general; <a href="/dbget-bin/www_bget?ko:K03122">K03122</a>  TFIIA1; transcription initiation factor TFIIA large subunit
D      isotig20374|stonin; <a href="/dbget-bin/www_bget?ko:K03122">K03122</a>  TFIIA1; transcription initiation factor TFIIA large subunit
D      isotig02496|transcription; <a href="/dbget-bin/www_bget?ko:K03123">K03123</a>  TFIIA2; transcription initiation factor TFIIA small subunit
D      isotig05078|general; <a href="/dbget-bin/www_bget?ko:K03138">K03138</a>  TFIIF1; transcription initiation factor TFIIF alpha subunit
D      isotig13173|general; <a href="/dbget-bin/www_bget?ko:K03138">K03138</a>  TFIIF1; transcription initiation factor TFIIF alpha subunit
D      isotig30389|novel; <a href="/dbget-bin/www_bget?ko:K03139">K03139</a>  TFIIF2; transcription initiation factor TFIIF beta subunit
D      isotig08918|general; <a href="/dbget-bin/www_bget?ko:K03137">K03137</a>  TFIIE2; transcription initiation factor TFIIE beta subunit
D      isotig27529|general; <a href="/dbget-bin/www_bget?ko:K03141">K03141</a>  TFIIH1; transcription initiation factor TFIIH subunit H1
D      isotig28930|general; <a href="/dbget-bin/www_bget?ko:K03141">K03141</a>  TFIIH1; transcription initiation factor TFIIH subunit H1
D      isotig39730|general; <a href="/dbget-bin/www_bget?ko:K03141">K03141</a>  TFIIH1; transcription initiation factor TFIIH subunit H1
D      isotig25471|general; <a href="/dbget-bin/www_bget?ko:K03142">K03142</a>  TFIIH2; transcription initiation factor TFIIH subunit H2
D      isotig07759|general; <a href="/dbget-bin/www_bget?ko:K03143">K03143</a>  TFIIH3; transcription initiation factor TFIIH subunit H3
D      isotig14405|general; <a href="/dbget-bin/www_bget?ko:K03143">K03143</a>  TFIIH3; transcription initiation factor TFIIH subunit H3
C    03000 Transcription factors [BR:ko03000]
C    03040 Spliceosome [PATH:<a href="http://www.genome.jp/kegg-bin/mark_pathway_www?@ko03040/K12812/K12813/K12815/K12816/K12817/K12818/K12819/K11096/K11088/K11097/K11099/K11093/K12821/K12822/K12823/K12824/K11094/K12825/K12826/K12827/K12828/K12829/K12830/K12832/K12833/K12834/K12835/K12836/K12838/K12839/K12840/K12842/K12621/K12622/K12624/K12625/K12626/K12627/K12843/K12662/K09567/K12845/K12846/K12847/K11984/K12848/K12852/K12854/K12856/K12858/K12859/K10599/K12860/K12862/K12863/K03283/K12865/K12866/K12867/K12868/K12869/K12870/K09564/K12871/K12872/K12873/K12874/K12875/K13025/K12876/K12877/K12878/K12879/K12880/K12741/K12884/K12887/K12888/K12890/K12892/K12893/K12896/K12897/K12900">ko03040</a>]
D      isotig03343|atp-dependent; <a href="/dbget-bin/www_bget?ko:K12812">K12812</a>  UAP56, BAT1, SUB2; ATP-dependent RNA helicase UAP56/SUB2 [EC:3.6.4.13]
D      isotig18754|hla-b; <a href="/dbget-bin/www_bget?ko:K12812">K12812</a>  UAP56, BAT1, SUB2; ATP-dependent RNA helicase UAP56/SUB2 [EC:3.6.4.13]
D      isotig10905|deah; <a href="/dbget-bin/www_bget?ko:K12813">K12813</a>  DHX16; pre-mRNA-splicing factor ATP-dependent RNA helicase DHX16 [EC:3.6.4.13]
D      isotig11700|deah; <a href="/dbget-bin/www_bget?ko:K12815">K12815</a>  DHX38, PRP16; pre-mRNA-splicing factor ATP-dependent RNA helicase PRP16 [EC:3.6.4.13]
D      isotig36608|pre-mrna-processing; <a href="/dbget-bin/www_bget?ko:K12816">K12816</a>  CDC40, PRP17; pre-mRNA-processing factor 17
D      isotig03130|pre-mrna-splicing; <a href="/dbget-bin/www_bget?ko:K12817">K12817</a>  PRPF18, PRP18; pre-mRNA-splicing factor 18
D      isotig03131|pre-mrna-splicing; <a href="/dbget-bin/www_bget?ko:K12817">K12817</a>  PRPF18, PRP18; pre-mRNA-splicing factor 18
D      isotig04178|deah; <a href="/dbget-bin/www_bget?ko:K12818">K12818</a>  DHX8, PRP22; ATP-dependent RNA helicase DHX8/PRP22 [EC:3.6.4.13]
D      isotig09449|deah; <a href="/dbget-bin/www_bget?ko:K12818">K12818</a>  DHX8, PRP22; ATP-dependent RNA helicase DHX8/PRP22 [EC:3.6.4.13]
D      isotig13186|pre-mrna-splicing; <a href="/dbget-bin/www_bget?ko:K12819">K12819</a>  SLU7; pre-mRNA-processing factor SLU7
D      isotig09661|small; <a href="/dbget-bin/www_bget?ko:K11096">K11096</a>  SNRPD2, SMD2; small nuclear ribonucleoprotein D2
D      isotig11390|small; <a href="/dbget-bin/www_bget?ko:K11088">K11088</a>  SNRPD3, SMD3; small nuclear ribonucleoprotein D3
D      isotig12779|small; <a href="/dbget-bin/www_bget?ko:K11097">K11097</a>  SNRPE, SME; small nuclear ribonucleoprotein E
D      isotig05039|small; <a href="/dbget-bin/www_bget?ko:K11099">K11099</a>  SNRPG, SMG; small nuclear ribonucleoprotein G
D      isotig05040|small; <a href="/dbget-bin/www_bget?ko:K11099">K11099</a>  SNRPG, SMG; small nuclear ribonucleoprotein G
D      isotig07317|u1; <a href="/dbget-bin/www_bget?ko:K11093">K11093</a>  SNRP70; U1 small nuclear ribonucleoprotein 70kDa
D      isotig04370|prp40; <a href="/dbget-bin/www_bget?ko:K12821">K12821</a>  PRPF40, PRP40; pre-mRNA-processing factor 40
D      isotig04479|formin; <a href="/dbget-bin/www_bget?ko:K12821">K12821</a>  PRPF40, PRP40; pre-mRNA-processing factor 40
D      isotig04480|pre-mrna-processing; <a href="/dbget-bin/www_bget?ko:K12821">K12821</a>  PRPF40, PRP40; pre-mRNA-processing factor 40
D      isotig19899|pre-mrna-processing; <a href="/dbget-bin/www_bget?ko:K12821">K12821</a>  PRPF40, PRP40; pre-mRNA-processing factor 40
D      contig05043|cw-type; <a href="/dbget-bin/www_bget?ko:K12822">K12822</a>  RBM25, S164; RNA-binding protein 25
D      isotig08538|rna; <a href="/dbget-bin/www_bget?ko:K12822">K12822</a>  RBM25, S164; RNA-binding protein 25
D      isotig18374|rna; <a href="/dbget-bin/www_bget?ko:K12822">K12822</a>  RBM25, S164; RNA-binding protein 25
D      isotig19263|rna; <a href="/dbget-bin/www_bget?ko:K12822">K12822</a>  RBM25, S164; RNA-binding protein 25
D      isotig06746|ddx5; <a href="/dbget-bin/www_bget?ko:K12823">K12823</a>  DDX5, DBP2; ATP-dependent RNA helicase DDX5/DBP2 [EC:3.6.4.13]
D      isotig11063|dead; <a href="/dbget-bin/www_bget?ko:K12823">K12823</a>  DDX5, DBP2; ATP-dependent RNA helicase DDX5/DBP2 [EC:3.6.4.13]
D      isotig26791|dead; <a href="/dbget-bin/www_bget?ko:K12823">K12823</a>  DDX5, DBP2; ATP-dependent RNA helicase DDX5/DBP2 [EC:3.6.4.13]
D      isotig17535|transcription; <a href="/dbget-bin/www_bget?ko:K12824">K12824</a>  TCERG1, CA150; transcription elongation regulator 1
D      isotig26006|small; <a href="/dbget-bin/www_bget?ko:K11094">K11094</a>  SNRPB2; U2 small nuclear ribonucleoprotein B''
D      isotig09077|splicing; <a href="/dbget-bin/www_bget?ko:K12825">K12825</a>  SF3A1, SAP114; splicing factor 3A subunit 1
D      isotig13088|splicing; <a href="/dbget-bin/www_bget?ko:K12825">K12825</a>  SF3A1, SAP114; splicing factor 3A subunit 1
D      isotig26707|splicing; <a href="/dbget-bin/www_bget?ko:K12826">K12826</a>  SF3A2, SAP62; splicing factor 3A subunit 2
D      isotig03079|splicing; <a href="/dbget-bin/www_bget?ko:K12827">K12827</a>  SF3A3, SAP61, PRP9; splicing factor 3A subunit 3
D      isotig03080|splicing; <a href="/dbget-bin/www_bget?ko:K12827">K12827</a>  SF3A3, SAP61, PRP9; splicing factor 3A subunit 3
D      isotig05314|splicing; <a href="/dbget-bin/www_bget?ko:K12828">K12828</a>  SF3B1, SAP155; splicing factor 3B subunit 1
D      isotig18832|splicing; <a href="/dbget-bin/www_bget?ko:K12828">K12828</a>  SF3B1, SAP155; splicing factor 3B subunit 1
D      isotig19440|splicing; <a href="/dbget-bin/www_bget?ko:K12828">K12828</a>  SF3B1, SAP155; splicing factor 3B subunit 1
D      isotig24216|splicing; <a href="/dbget-bin/www_bget?ko:K12828">K12828</a>  SF3B1, SAP155; splicing factor 3B subunit 1
D      isotig18997|splicing; <a href="/dbget-bin/www_bget?ko:K12829">K12829</a>  SF3B2, SAP145, CUS1; splicing factor 3B subunit 2
D      isotig13435|splicing; <a href="/dbget-bin/www_bget?ko:K12830">K12830</a>  SF3B3, SAP130, RSE1; splicing factor 3B subunit 3
D      isotig16724|splicing; <a href="/dbget-bin/www_bget?ko:K12830">K12830</a>  SF3B3, SAP130, RSE1; splicing factor 3B subunit 3
D      isotig25443|splicing; <a href="/dbget-bin/www_bget?ko:K12830">K12830</a>  SF3B3, SAP130, RSE1; splicing factor 3B subunit 3
D      isotig08688|splicing; <a href="/dbget-bin/www_bget?ko:K12832">K12832</a>  SF3B5, SF3B10; splicing factor 3B subunit 5
D      isotig07439|pre-mrna; <a href="/dbget-bin/www_bget?ko:K12833">K12833</a>  SF3B14; pre-mRNA branch site protein p14
D      isotig14408|phd; <a href="/dbget-bin/www_bget?ko:K12834">K12834</a>  PHF5A; PHD finger-like domain-containing protein 5A
D      isotig39224|atp-dependent; <a href="/dbget-bin/www_bget?ko:K12835">K12835</a>  DDX42, SF3B125; ATP-dependent RNA helicase DDX42 [EC:3.6.4.13]
D      isotig25189|splicing; <a href="/dbget-bin/www_bget?ko:K12836">K12836</a>  U2AF1; splicing factor U2AF 35 kDa subunit
D      isotig18002|poly; <a href="/dbget-bin/www_bget?ko:K12838">K12838</a>  PUF60; poly(U)-binding-splicing factor PUF60
D      isotig20613|poly; <a href="/dbget-bin/www_bget?ko:K12838">K12838</a>  PUF60; poly(U)-binding-splicing factor PUF60
D      isotig06054|survival; <a href="/dbget-bin/www_bget?ko:K12839">K12839</a>  SMNDC1, SPF30; survival of motor neuron-related-splicing factor 30
D      isotig13112|rna; <a href="/dbget-bin/www_bget?ko:K12840">K12840</a>  RBM17, SPF45; splicing factor 45
D      isotig25395|rna; <a href="/dbget-bin/www_bget?ko:K12840">K12840</a>  RBM17, SPF45; splicing factor 45
D      isotig03377|u2-associated; <a href="/dbget-bin/www_bget?ko:K12842">K12842</a>  SR140; U2-associated protein SR140
D      isotig03378|u2-associated; <a href="/dbget-bin/www_bget?ko:K12842">K12842</a>  SR140; U2-associated protein SR140
D      isotig06778|u2-associated; <a href="/dbget-bin/www_bget?ko:K12842">K12842</a>  SR140; U2-associated protein SR140
D      isotig10517|u2-associated; <a href="/dbget-bin/www_bget?ko:K12842">K12842</a>  SR140; U2-associated protein SR140
D      isotig19903|u2-associated; <a href="/dbget-bin/www_bget?ko:K12842">K12842</a>  SR140; U2-associated protein SR140
D      isotig27631|u2-associated; <a href="/dbget-bin/www_bget?ko:K12842">K12842</a>  SR140; U2-associated protein SR140
D      isotig33167|u2-associated; <a href="/dbget-bin/www_bget?ko:K12842">K12842</a>  SR140; U2-associated protein SR140
D      isotig22084|lsm2; <a href="/dbget-bin/www_bget?ko:K12621">K12621</a>  LSM2; U6 snRNA-associated Sm-like protein LSm2
D      isotig10798|u6; <a href="/dbget-bin/www_bget?ko:K12622">K12622</a>  LSM3; U6 snRNA-associated Sm-like protein LSm3
D      isotig14080|u6; <a href="/dbget-bin/www_bget?ko:K12624">K12624</a>  LSM5; U6 snRNA-associated Sm-like protein LSm5
D      isotig16433|u6; <a href="/dbget-bin/www_bget?ko:K12625">K12625</a>  LSM6; U6 snRNA-associated Sm-like protein LSm6
D      isotig10437|lsm7; <a href="/dbget-bin/www_bget?ko:K12626">K12626</a>  LSM7; U6 snRNA-associated Sm-like protein LSm7
D      isotig12190|u6; <a href="/dbget-bin/www_bget?ko:K12627">K12627</a>  LSM8; U6 snRNA-associated Sm-like protein LSm8
D      isotig04626|u4; <a href="/dbget-bin/www_bget?ko:K12843">K12843</a>  PRPF3, PRP3; U4/U6 small nuclear ribonucleoprotein PRP3
D      isotig04627|u4; <a href="/dbget-bin/www_bget?ko:K12843">K12843</a>  PRPF3, PRP3; U4/U6 small nuclear ribonucleoprotein PRP3
D      isotig07703|u4; <a href="/dbget-bin/www_bget?ko:K12843">K12843</a>  PRPF3, PRP3; U4/U6 small nuclear ribonucleoprotein PRP3
D      isotig10987|u4; <a href="/dbget-bin/www_bget?ko:K12843">K12843</a>  PRPF3, PRP3; U4/U6 small nuclear ribonucleoprotein PRP3
D      isotig11354|u4; <a href="/dbget-bin/www_bget?ko:K12843">K12843</a>  PRPF3, PRP3; U4/U6 small nuclear ribonucleoprotein PRP3
D      isotig28425|prp4; <a href="/dbget-bin/www_bget?ko:K12662">K12662</a>  PRPF4, PRP4; U4/U6 small nuclear ribonucleoprotein PRP4
D      isotig07886|peptidyl-prolyl; <a href="/dbget-bin/www_bget?ko:K09567">K09567</a>  PPIH, CYPH; peptidyl-prolyl isomerase H (cyclophilin H) [EC:5.2.1.8]
D      isotig09937|nhp2-like; <a href="/dbget-bin/www_bget?ko:K12845">K12845</a>  SNU13, NHP2L; U4/U6 small nuclear ribonucleoprotein SNU13
D      isotig02285|u4; <a href="/dbget-bin/www_bget?ko:K12846">K12846</a>  SNRNP27; U4/U6.U5 tri-snRNP-associated protein 3
D      isotig02286|u4; <a href="/dbget-bin/www_bget?ko:K12846">K12846</a>  SNRNP27; U4/U6.U5 tri-snRNP-associated protein 3
D      isotig21230|ubiquitin; <a href="/dbget-bin/www_bget?ko:K12847">K12847</a>  USP39, SAD1; U4/U6.U5 tri-snRNP-associated protein 2
D      isotig06633|squamous; <a href="/dbget-bin/www_bget?ko:K11984">K11984</a>  SART1, HAF, SNU66; U4/U6.U5 tri-snRNP-associated protein 1
D      isotig08567|squamous; <a href="/dbget-bin/www_bget?ko:K11984">K11984</a>  SART1, HAF, SNU66; U4/U6.U5 tri-snRNP-associated protein 1
D      isotig10552|squamous; <a href="/dbget-bin/www_bget?ko:K11984">K11984</a>  SART1, HAF, SNU66; U4/U6.U5 tri-snRNP-associated protein 1
D      isotig22859|zinc; <a href="/dbget-bin/www_bget?ko:K12848">K12848</a>  SNU23; U4/U6.U5 tri-snRNP component SNU23
D      isotig24737|elongation; <a href="/dbget-bin/www_bget?ko:K12852">K12852</a>  EFTUD2; 116 kDa U5 small nuclear ribonucleoprotein component
D      isotig25167|116; <a href="/dbget-bin/www_bget?ko:K12852">K12852</a>  EFTUD2; 116 kDa U5 small nuclear ribonucleoprotein component
D      isotig02548|u5; <a href="/dbget-bin/www_bget?ko:K12854">K12854</a>  SNRNP200, BRR2; pre-mRNA-splicing helicase BRR2 [EC:3.6.1.-]
D      isotig02549|u5; <a href="/dbget-bin/www_bget?ko:K12854">K12854</a>  SNRNP200, BRR2; pre-mRNA-splicing helicase BRR2 [EC:3.6.1.-]
D      isotig02550|activating; <a href="/dbget-bin/www_bget?ko:K12854">K12854</a>  SNRNP200, BRR2; pre-mRNA-splicing helicase BRR2 [EC:3.6.1.-]
D      isotig10248|u5; <a href="/dbget-bin/www_bget?ko:K12854">K12854</a>  SNRNP200, BRR2; pre-mRNA-splicing helicase BRR2 [EC:3.6.1.-]
D      isotig24514|u5; <a href="/dbget-bin/www_bget?ko:K12854">K12854</a>  SNRNP200, BRR2; pre-mRNA-splicing helicase BRR2 [EC:3.6.1.-]
D      isotig25635|u5; <a href="/dbget-bin/www_bget?ko:K12854">K12854</a>  SNRNP200, BRR2; pre-mRNA-splicing helicase BRR2 [EC:3.6.1.-]
D      isotig31390|u5; <a href="/dbget-bin/www_bget?ko:K12854">K12854</a>  SNRNP200, BRR2; pre-mRNA-splicing helicase BRR2 [EC:3.6.1.-]
D      isotig04108|pre-mrna-processing-splicing; <a href="/dbget-bin/www_bget?ko:K12856">K12856</a>  PRPF8, PRP8; pre-mRNA-processing factor 8
D      isotig04109|pre-mrna-processing-splicing; <a href="/dbget-bin/www_bget?ko:K12856">K12856</a>  PRPF8, PRP8; pre-mRNA-processing factor 8
D      isotig05653|pre-mrna-processing-splicing; <a href="/dbget-bin/www_bget?ko:K12856">K12856</a>  PRPF8, PRP8; pre-mRNA-processing factor 8
D      isotig12849|pre-mrna-processing-splicing; <a href="/dbget-bin/www_bget?ko:K12856">K12856</a>  PRPF8, PRP8; pre-mRNA-processing factor 8
D      isotig18029|pre-mrna-processing-splicing; <a href="/dbget-bin/www_bget?ko:K12856">K12856</a>  PRPF8, PRP8; pre-mRNA-processing factor 8
D      isotig25636|pre-mrna-processing-splicing; <a href="/dbget-bin/www_bget?ko:K12856">K12856</a>  PRPF8, PRP8; pre-mRNA-processing factor 8
D      isotig05719|probable; <a href="/dbget-bin/www_bget?ko:K12858">K12858</a>  DDX23, PRP28; ATP-dependent RNA helicase DDX23/PRP28 [EC:3.6.4.13]
D      isotig06231|probable; <a href="/dbget-bin/www_bget?ko:K12858">K12858</a>  DDX23, PRP28; ATP-dependent RNA helicase DDX23/PRP28 [EC:3.6.4.13]
D      isotig15175|thioredoxin-like; <a href="/dbget-bin/www_bget?ko:K12859">K12859</a>  TXNL4A, DIB1; U5 snRNP protein, DIM1 family
D      isotig08836|pre-mrna-processing; <a href="/dbget-bin/www_bget?ko:K10599">K10599</a>  PRPF19, PRP19; pre-mRNA-processing factor 19 [EC:6.3.2.19]
D      isotig22371|pre-mrna-processing; <a href="/dbget-bin/www_bget?ko:K10599">K10599</a>  PRPF19, PRP19; pre-mRNA-processing factor 19 [EC:6.3.2.19]
D      isotig03680|cdc5; <a href="/dbget-bin/www_bget?ko:K12860">K12860</a>  CDC5L, CDC5, CEF1; pre-mRNA-splicing factor CDC5/CEF1
D      isotig03681|cdc5; <a href="/dbget-bin/www_bget?ko:K12860">K12860</a>  CDC5L, CDC5, CEF1; pre-mRNA-splicing factor CDC5/CEF1
D      isotig03897|pleiotropic; <a href="/dbget-bin/www_bget?ko:K12862">K12862</a>  PLRG1, PRL1, PRP46; pleiotropic regulator 1
D      isotig03898|pleiotropic; <a href="/dbget-bin/www_bget?ko:K12862">K12862</a>  PLRG1, PRL1, PRP46; pleiotropic regulator 1
D      isotig06095|pleiotropic; <a href="/dbget-bin/www_bget?ko:K12862">K12862</a>  PLRG1, PRL1, PRP46; pleiotropic regulator 1
D      isotig08017|cwc15; <a href="/dbget-bin/www_bget?ko:K12863">K12863</a>  CWC15; protein CWC15
D      contig02826|heat; <a href="/dbget-bin/www_bget?ko:K03283">K03283</a>  HSPA1_8; heat shock 70kDa protein 1/8
D      contig05225|heat; <a href="/dbget-bin/www_bget?ko:K03283">K03283</a>  HSPA1_8; heat shock 70kDa protein 1/8
D      contig05252|heat; <a href="/dbget-bin/www_bget?ko:K03283">K03283</a>  HSPA1_8; heat shock 70kDa protein 1/8
[truncated: 1,689,165 more chars]
