# Supplementary material for: Fast skeletal muscle transcriptome of the Gilthead sea bream (Sparus aurata) determined by next generation sequencing
Source: BMC Genomics. 2012 May 11;13:181. doi: 10.1186/1471-2164-13-181 (PMC3418159; doi:10.1186/1471-2164-13-181)
Supplement: Additional file 7 — Hierarchical information of the isotigs mapped to the KEGG pathways maps using the automatic annotation tool KAAS. File can be opened using KegHier from [60] when maps are displayed the pathway components with an isotig mapped are labeled in red. [file 1471-2164-13-181-S7.tar › hier/q00002.keg]

+D	Module
#<h2><a href="/kegg/kegg2.html"><img src="/Fig/bget/kegg3.gif" align="middle" border=0></a> &nbsp; KEGG Modules</h2>
#<!---
#ENTRY       ko00002
#NAME        Module
#DEFINITION  KEGG modules annotated_newbler2.5_only_our_reads
#--->
!
A<b>Pathway Module</b>
B
B  <b>Energy metabolism</b>
C    Carbon fixation
C    Nitrogen fixation
C    Methane metabolism
C    Sulfur metabolism
B
B  <b>Carbohydrate and lipid metabolism</b>
C    Central carbohydrate metabolism
C    Other carbohydrate metabolism
C    Fatty acid metabolism
C    Lipid metabolism
C    Lipopolysaccharide metabolism
C    Glycan metabolism
C    Glycosaminoglycan metabolism
C    Terpenoid metabolism
C    Sterol metabolism
B
B  <b>Nucleotide and amino acid metabolism</b>
C    Purine metabolism
C    Pyrimidine metabolism
C    Serine and threonine metabolism
C    Cysteine and methionine metabolism
C    Branched-chain amino acid metabolism
C    Lysine metabolism
C    Arginine and proline metabolism
C    Histidine metabolism
C    Aromatic amino acid metabolism
C    Other amino acid metabolism
C    Cofactor and vitamin biosynthesis
C    Polyamine biosynthesis
C    Phenylpropanoid and flavonoid biosynthesis
C    Alkaloid biosynthesis
#
A<b>Structural Complex</b>
B
B  <b>Energy metabolism</b>
C    Photosynthesis
C    ATP synthesis
B
B  <b>Carbohydrate and lipid metabolism</b>
C    Carbohydrate metabolism
C    Glycan metabolism
B
B  <b>Genetic information processing</b>
C    DNA polymerase
C    RNA polymerase
C    Spliceosome
C    Ribosome
C    Proteasome
C    Replication system
C    Repair system
B
B  <b>Environmental information processing</b>
C    Mineral and organic ion transport system
C    Oligosaccharide and polyol transport system
C    Monosaccharide transport system
C    Phosphate and amino acid transport system
C    Peptide and nickel transport system
C    Metallic cation, iron-siderophore and vitamin B12 transport system
C    ABC-2 type and other transport systems
C    Phosphotransferase system (PTS)
C    Bacterial secretion system
#
A<b>Functional Set</b>
B
B  <b>Metabolism</b>
C    Aminoacyl tRNA
C    Nucleotide sugar
#
A<b>Genotypic Signature</b>
B
B  <b>Human diseases</b>
C    Pathogenicity
!
#<hr>
#<b>[ <a href="/kegg/brite.html">BRITE</a> | <a href="/kegg/pathway.html">PATHWAY</a> | <a href="/kegg/kegg2.html">KEGG2</a> | <a href="/kegg/">KEGG</a> ]</b><br>
#Last updated: December 15, 2010
