# Supplementary material for: Fast skeletal muscle transcriptome of the Gilthead sea bream (Sparus aurata) determined by next generation sequencing
Source: BMC Genomics. 2012 May 11;13:181. doi: 10.1186/1471-2164-13-181 (PMC3418159; doi:10.1186/1471-2164-13-181)
Supplement: Additional file 7 — Hierarchical information of the isotigs mapped to the KEGG pathways maps using the automatic annotation tool KAAS. File can be opened using KegHier from [60] when maps are displayed the pathway components with an isotig mapped are labeled in red. [file 1471-2164-13-181-S7.tar › hier/q00199.keg]

+D	Cytochrome P450
#<h2><a href="/kegg/kegg2.html"><img src="/Fig/bget/kegg3.gif" align="middle" border=0></a> &nbsp; Cytochrome P450</h2>
#<!---
#ENTRY       ko00199
#DEFINITION  Cytochrome P450 annotated_newbler2.5_only_our_reads
#--->
!
A<b>Cytochrome P450, animal type</b>
B  CYP1 family
C    CYP1A subfamily
C    CYP1B subfamily
D      isotig01444|cytochrome; <a href="/dbget-bin/www_bget?ko:K07410">K07410</a>  CYP1B1; cytochrome P450, family 1, subfamily B, polypeptide 1 [EC:1.14.14.1]
D      isotig01445|cytochrome; <a href="/dbget-bin/www_bget?ko:K07410">K07410</a>  CYP1B1; cytochrome P450, family 1, subfamily B, polypeptide 1 [EC:1.14.14.1]
D      isotig01446|cytochrome; <a href="/dbget-bin/www_bget?ko:K07410">K07410</a>  CYP1B1; cytochrome P450, family 1, subfamily B, polypeptide 1 [EC:1.14.14.1]
D      isotig01447|cytochrome; <a href="/dbget-bin/www_bget?ko:K07410">K07410</a>  CYP1B1; cytochrome P450, family 1, subfamily B, polypeptide 1 [EC:1.14.14.1]
D      isotig01448|cytochrome; <a href="/dbget-bin/www_bget?ko:K07410">K07410</a>  CYP1B1; cytochrome P450, family 1, subfamily B, polypeptide 1 [EC:1.14.14.1]
D      isotig01449|cytochrome; <a href="/dbget-bin/www_bget?ko:K07410">K07410</a>  CYP1B1; cytochrome P450, family 1, subfamily B, polypeptide 1 [EC:1.14.14.1]
B  CYP2 family
C    CYP2A subfamily
C    CYP2B subfamily
C    CYP2C subfamily
C    CYP2D subfamily
D      isotig07995|cytochrome; <a href="/dbget-bin/www_bget?ko:K07414">K07414</a>  CYP2D; cytochrome P450, family 2, subfamily D [EC:1.14.14.1]
C    CYP2E subfamily
C    CYP2F subfamily
C    CYP2G subfamily
C    CYP2J subfamily
C    CYP2R subfamily
C    CYP2S subfamily
C    CYP2T subfamily
C    CYP2U subfamily
C    CYP2W subfamily
B  CYP3 family
C    CYP3A subfamily
D      isotig03781|cytochrome; <a href="/dbget-bin/www_bget?ko:K07424">K07424</a>  CYP3A; cytochrome P450, family 3, subfamily A [EC:1.14.14.1]
D      isotig09427|cytochrome; <a href="/dbget-bin/www_bget?ko:K07424">K07424</a>  CYP3A; cytochrome P450, family 3, subfamily A [EC:1.14.14.1]
D      isotig32608|cytochrome; <a href="/dbget-bin/www_bget?ko:K07424">K07424</a>  CYP3A; cytochrome P450, family 3, subfamily A [EC:1.14.14.1]
B  CYP4 family
C    CYP4A subfamily
D      isotig30503|cytochrome; <a href="/dbget-bin/www_bget?ko:K07425">K07425</a>  CYP4A; cytochrome P450, family 4, subfamily A [EC:1.14.15.3]
C    CYP4B subfamily
C    CYP4F subfamily
C    CYP4V subfamily
C    CYP4X subfamily
C    CYP4Z subfamily
B  CYP5 family
C    CYP5A subfamily
B  CYP7 family
C    CYP7A subfamily
C    CYP7B subfamily
B  CYP8 family
C    CYP8A subfamily
C    CYP8B subfamily
B  CYP11 family
C    CYP11A subfamily
C    CYP11B subfamily
B  CYP17 family
C    CYP17A subfamily
B  CYP19 family
C    CYP19A subfamily
B  CYP20 family
C    CYP20A subfamily
D      isotig04282|cytochrome; <a href="/dbget-bin/www_bget?ko:K07435">K07435</a>  CYP20A; cytochrome P450, family 20, subfamily A
B  CYP21 family
C    CYP21A subfamily
B  CYP24 family
C    CYP24A subfamily
B  CYP26 family
C    CYP26A subfamily
C    CYP26B subfamily
D      isotig27945|cytochrome; <a href="/dbget-bin/www_bget?ko:K12664">K12664</a>  CYP26B; cytochrome P450, family 26, subfamily B
C    CYP26C subfamily
B  CYP27 family
C    CYP27A subfamily
D      isotig12078|cyp27a1-prov; <a href="/dbget-bin/www_bget?ko:K00488">K00488</a>  CYP27A; cytochrome P450, family 27, subfamily A (cholestanetriol 26-monooxygenase) [EC:1.14.13.15]
C    CYP27B subfamily
B  CYP39 family
C    CYP39A subfamily
B  CYP46 family
C    CYP46A subfamily
B  CYP51 family
C    CYP51A subfamily
#
A<b>Cytochrome P450, plant type</b>
B  CYP71 family
C    CYP71A subfamily
C    CYP71C subfamily
C    CYP71D subfamily
C    CYP71E subfamily
C    CYP72A subfamily
B  CYP73 family
C    CYP73A subfamily
B  CYP74 family
C    CYP74A subfamily
C    CYP74B_C subfamily
B  CYP75 family
C    CYP75A subfamily
C    CYP75B subfamily
B  CYP76 family
C    CYP76B subfamily
B  CYP79 family
C    CYP79A subfamily
C    CYP79B subfamily
C    CYP79D subfamily
C    CYP79F subfamily
B  CYP80 family
C    CYP80A subfamily
C    CYP80B subfamily
C    CYP80G subfamily
B  CYP81 family
C    CYP81E subfamily
B  CYP82 family
C    CYP82B subfamily
B  CYP83 family
C    CYP83A subfamily
C    CYP83B subfamily
B  CYP84 family
C    CYP84A subfamily
B  CYP85 family
C    CYP85A subfamily
B  CYP88 family
C    CYP88A subfamily
B  CYP90 family
C    CYP90A subfamily
C    CYP90B subfamily
C    CYP90C subfamily
C    CYP90D subfamily
B  CYP93 family
C    CYP93A subfamily
C    CYP93B subfamily
C    CYP93C subfamily
B  CYP94 family
C    CYP94A subfamily
B  CYP98 family
C    CYP98A subfamily
B  CYP701 family
C    CYP701A subfamily
B  CYP707 family
C    CYP707A subfamily
B  CYP710 family
C    CYP710A subfamily
B  CYP719 family
C    CYP719A subfamily
C    CYP719B subfamily
B  CYP720 family
C    CYP720B subfamily
B  CYP724 family
C    CYP724B subfamily
B  CYP725 family
C    CYP725A subfamily
#
A<b>Cytochrome P450, bacteria type</b>
B  CYP158 family
C    CYP158A subfamily
B  CYP170 family
C    CYP170A subfamily
!
#<hr>
#<b>[ <a href="/kegg/brite.html">BRITE</a> | <a href="/kegg/kegg2.html">KEGG2</a> | <a href="/kegg/">KEGG</a> ]</b><br>
#Last updated: September 2, 2010
