# Supplementary material for: Fast skeletal muscle transcriptome of the Gilthead sea bream (Sparus aurata) determined by next generation sequencing
Source: BMC Genomics. 2012 May 11;13:181. doi: 10.1186/1471-2164-13-181 (PMC3418159; doi:10.1186/1471-2164-13-181)
Supplement: Additional file 7 — Hierarchical information of the isotigs mapped to the KEGG pathways maps using the automatic annotation tool KAAS. File can be opened using KegHier from [60] when maps are displayed the pathway components with an isotig mapped are labeled in red. [file 1471-2164-13-181-S7.tar › hier/q01000.keg]

+E	Enzyme
#<h2><a href="/kegg/kegg2.html"><img src="/Fig/bget/kegg3.gif" align="middle" border=0></a> &nbsp; Enzymes</h2>
#<!---
#ENTRY       ko01000
#NAME        Enzyme
#DEFINITION  Enzymes annotated_newbler2.5_only_our_reads
#--->
!
A<b>1. Oxidoreductases</b>
B  1.1  Acting on the CH-OH group of donors
C    1.1.1  With NAD+ or NADP+ as acceptor
D      <a href="/dbget-bin/www_bget?ec:1.1.1.1">1.1.1.1</a>  alcohol dehydrogenase
E        isotig05913|alcohol; <a href="/dbget-bin/www_bget?ko:K00121">K00121</a>  frmA, ADH5, adhC; S-(hydroxymethyl)glutathione dehydrogenase / alcohol dehydrogenase [EC:1.1.1.284 1.1.1.1]
E        isotig06215|alcohol; <a href="/dbget-bin/www_bget?ko:K00121">K00121</a>  frmA, ADH5, adhC; S-(hydroxymethyl)glutathione dehydrogenase / alcohol dehydrogenase [EC:1.1.1.284 1.1.1.1]
D      <a href="/dbget-bin/www_bget?ec:1.1.1.2">1.1.1.2</a>  alcohol dehydrogenase (NADP+)
E        isotig16135|alcohol; <a href="/dbget-bin/www_bget?ko:K00002">K00002</a>  E1.1.1.2, adh; alcohol dehydrogenase (NADP+) [EC:1.1.1.2]
E        isotig18846|alcohol; <a href="/dbget-bin/www_bget?ko:K00002">K00002</a>  E1.1.1.2, adh; alcohol dehydrogenase (NADP+) [EC:1.1.1.2]
E        isotig35682|alcohol; <a href="/dbget-bin/www_bget?ko:K00002">K00002</a>  E1.1.1.2, adh; alcohol dehydrogenase (NADP+) [EC:1.1.1.2]
D      <a href="/dbget-bin/www_bget?ec:1.1.1.3">1.1.1.3</a>  homoserine dehydrogenase
D      <a href="/dbget-bin/www_bget?ec:1.1.1.4">1.1.1.4</a>  (R,R)-butanediol dehydrogenase
D      <a href="/dbget-bin/www_bget?ec:1.1.1.6">1.1.1.6</a>  glycerol dehydrogenase
D      <a href="/dbget-bin/www_bget?ec:1.1.1.7">1.1.1.7</a>  propanediol-phosphate dehydrogenase
D      <a href="/dbget-bin/www_bget?ec:1.1.1.8">1.1.1.8</a>  glycerol-3-phosphate dehydrogenase (NAD+)
E        isotig14955|glycerol-3-phosphate; <a href="/dbget-bin/www_bget?ko:K00006">K00006</a>  E1.1.1.8, GPD1; glycerol-3-phosphate dehydrogenase (NAD+) [EC:1.1.1.8]
E        isotig24655|glycerol-3-phosphate; <a href="/dbget-bin/www_bget?ko:K00006">K00006</a>  E1.1.1.8, GPD1; glycerol-3-phosphate dehydrogenase (NAD+) [EC:1.1.1.8]
E        isotig27666|glycerol-3-phosphate; <a href="/dbget-bin/www_bget?ko:K00006">K00006</a>  E1.1.1.8, GPD1; glycerol-3-phosphate dehydrogenase (NAD+) [EC:1.1.1.8]
E        isotig28792|glycerol-3-phosphate; <a href="/dbget-bin/www_bget?ko:K00006">K00006</a>  E1.1.1.8, GPD1; glycerol-3-phosphate dehydrogenase (NAD+) [EC:1.1.1.8]
E        isotig29727|glycerol-3-phosphate; <a href="/dbget-bin/www_bget?ko:K00006">K00006</a>  E1.1.1.8, GPD1; glycerol-3-phosphate dehydrogenase (NAD+) [EC:1.1.1.8]
E        isotig31033|glycerol-3-phosphate; <a href="/dbget-bin/www_bget?ko:K00006">K00006</a>  E1.1.1.8, GPD1; glycerol-3-phosphate dehydrogenase (NAD+) [EC:1.1.1.8]
E        isotig32100|glycerol-3-phosphate; <a href="/dbget-bin/www_bget?ko:K00006">K00006</a>  E1.1.1.8, GPD1; glycerol-3-phosphate dehydrogenase (NAD+) [EC:1.1.1.8]
E        isotig32211|glycerol-3-phosphate; <a href="/dbget-bin/www_bget?ko:K00006">K00006</a>  E1.1.1.8, GPD1; glycerol-3-phosphate dehydrogenase (NAD+) [EC:1.1.1.8]
E        isotig33106|glycerol-3-phosphate; <a href="/dbget-bin/www_bget?ko:K00006">K00006</a>  E1.1.1.8, GPD1; glycerol-3-phosphate dehydrogenase (NAD+) [EC:1.1.1.8]
E        isotig34435|glycerol-3-phosphate; <a href="/dbget-bin/www_bget?ko:K00006">K00006</a>  E1.1.1.8, GPD1; glycerol-3-phosphate dehydrogenase (NAD+) [EC:1.1.1.8]
E        isotig34885|glycerol-3-phosphate; <a href="/dbget-bin/www_bget?ko:K00006">K00006</a>  E1.1.1.8, GPD1; glycerol-3-phosphate dehydrogenase (NAD+) [EC:1.1.1.8]
E        isotig35825|glycerol-3-phosphate; <a href="/dbget-bin/www_bget?ko:K00006">K00006</a>  E1.1.1.8, GPD1; glycerol-3-phosphate dehydrogenase (NAD+) [EC:1.1.1.8]
E        isotig39467|glycerol-3-phosphate; <a href="/dbget-bin/www_bget?ko:K00006">K00006</a>  E1.1.1.8, GPD1; glycerol-3-phosphate dehydrogenase (NAD+) [EC:1.1.1.8]
E        isotig41941|glycerol-3-phosphate; <a href="/dbget-bin/www_bget?ko:K00006">K00006</a>  E1.1.1.8, GPD1; glycerol-3-phosphate dehydrogenase (NAD+) [EC:1.1.1.8]
D      <a href="/dbget-bin/www_bget?ec:1.1.1.9">1.1.1.9</a>  D-xylulose reductase
D      <a href="/dbget-bin/www_bget?ec:1.1.1.10">1.1.1.10</a>  L-xylulose reductase
E        isotig09231|dicarbonyl; <a href="/dbget-bin/www_bget?ko:K03331">K03331</a>  E1.1.1.10; L-xylulose reductase [EC:1.1.1.10]
D      <a href="/dbget-bin/www_bget?ec:1.1.1.11">1.1.1.11</a>  D-arabinitol 4-dehydrogenase
D      <a href="/dbget-bin/www_bget?ec:1.1.1.12">1.1.1.12</a>  L-arabinitol 4-dehydrogenase
D      <a href="/dbget-bin/www_bget?ec:1.1.1.13">1.1.1.13</a>  L-arabinitol 2-dehydrogenase
D      <a href="/dbget-bin/www_bget?ec:1.1.1.14">1.1.1.14</a>  L-iditol 2-dehydrogenase
E        isotig08331|sorbitol; <a href="/dbget-bin/www_bget?ko:K00008">K00008</a>  E1.1.1.14, gutB; L-iditol 2-dehydrogenase [EC:1.1.1.14]
E        isotig11900|sorbitol; <a href="/dbget-bin/www_bget?ko:K00008">K00008</a>  E1.1.1.14, gutB; L-iditol 2-dehydrogenase [EC:1.1.1.14]
D      <a href="/dbget-bin/www_bget?ec:1.1.1.15">1.1.1.15</a>  D-iditol 2-dehydrogenase
D      <a href="/dbget-bin/www_bget?ec:1.1.1.16">1.1.1.16</a>  galactitol 2-dehydrogenase
D      <a href="/dbget-bin/www_bget?ec:1.1.1.17">1.1.1.17</a>  mannitol-1-phosphate 5-dehydrogenase
D      <a href="/dbget-bin/www_bget?ec:1.1.1.18">1.1.1.18</a>  inositol 2-dehydrogenase
D      <a href="/dbget-bin/www_bget?ec:1.1.1.19">1.1.1.19</a>  glucuronate reductase
D      <a href="/dbget-bin/www_bget?ec:1.1.1.20">1.1.1.20</a>  glucuronolactone reductase
D      <a href="/dbget-bin/www_bget?ec:1.1.1.21">1.1.1.21</a>  aldehyde reductase
E        isotig05574|aldose; <a href="/dbget-bin/www_bget?ko:K00011">K00011</a>  E1.1.1.21, AKR1; aldehyde reductase [EC:1.1.1.21]
E        isotig17987|aldose; <a href="/dbget-bin/www_bget?ko:K00011">K00011</a>  E1.1.1.21, AKR1; aldehyde reductase [EC:1.1.1.21]
D      <a href="/dbget-bin/www_bget?ec:1.1.1.22">1.1.1.22</a>  UDP-glucose 6-dehydrogenase
D      <a href="/dbget-bin/www_bget?ec:1.1.1.23">1.1.1.23</a>  histidinol dehydrogenase
D      <a href="/dbget-bin/www_bget?ec:1.1.1.24">1.1.1.24</a>  quinate dehydrogenase
D      <a href="/dbget-bin/www_bget?ec:1.1.1.25">1.1.1.25</a>  shikimate dehydrogenase
D      <a href="/dbget-bin/www_bget?ec:1.1.1.26">1.1.1.26</a>  glyoxylate reductase
D      <a href="/dbget-bin/www_bget?ec:1.1.1.27">1.1.1.27</a>  L-lactate dehydrogenase
E        isotig06805|lactate; <a href="/dbget-bin/www_bget?ko:K00016">K00016</a>  LDH, ldh; L-lactate dehydrogenase [EC:1.1.1.27]
E        isotig40373|lactate; <a href="/dbget-bin/www_bget?ko:K00016">K00016</a>  LDH, ldh; L-lactate dehydrogenase [EC:1.1.1.27]
E        isotig41649|lactate; <a href="/dbget-bin/www_bget?ko:K00016">K00016</a>  LDH, ldh; L-lactate dehydrogenase [EC:1.1.1.27]
D      <a href="/dbget-bin/www_bget?ec:1.1.1.28">1.1.1.28</a>  D-lactate dehydrogenase
D      <a href="/dbget-bin/www_bget?ec:1.1.1.29">1.1.1.29</a>  glycerate dehydrogenase
D      <a href="/dbget-bin/www_bget?ec:1.1.1.30">1.1.1.30</a>  3-hydroxybutyrate dehydrogenase
E        isotig04863|3-hydroxybutyrate; <a href="/dbget-bin/www_bget?ko:K00019">K00019</a>  E1.1.1.30, bdh; 3-hydroxybutyrate dehydrogenase [EC:1.1.1.30]
E        isotig04864|3-hydroxybutyrate; <a href="/dbget-bin/www_bget?ko:K00019">K00019</a>  E1.1.1.30, bdh; 3-hydroxybutyrate dehydrogenase [EC:1.1.1.30]
D      <a href="/dbget-bin/www_bget?ec:1.1.1.31">1.1.1.31</a>  3-hydroxyisobutyrate dehydrogenase
E        isotig05908|3-hydroxyisobutyrate; <a href="/dbget-bin/www_bget?ko:K00020">K00020</a>  E1.1.1.31, mmsB; 3-hydroxyisobutyrate dehydrogenase [EC:1.1.1.31]
E        isotig14585|oxidoreductase; <a href="/dbget-bin/www_bget?ko:K00020">K00020</a>  E1.1.1.31, mmsB; 3-hydroxyisobutyrate dehydrogenase [EC:1.1.1.31]
E        isotig17952|cytokine-like; <a href="/dbget-bin/www_bget?ko:K00020">K00020</a>  E1.1.1.31, mmsB; 3-hydroxyisobutyrate dehydrogenase [EC:1.1.1.31]
D      <a href="/dbget-bin/www_bget?ec:1.1.1.32">1.1.1.32</a>  mevaldate reductase
D      <a href="/dbget-bin/www_bget?ec:1.1.1.33">1.1.1.33</a>  mevaldate reductase (NADPH)
D      <a href="/dbget-bin/www_bget?ec:1.1.1.34">1.1.1.34</a>  hydroxymethylglutaryl-CoA reductase (NADPH)
D      <a href="/dbget-bin/www_bget?ec:1.1.1.35">1.1.1.35</a>  3-hydroxyacyl-CoA dehydrogenase
E        isotig06578|hydroxyacyl-coenzyme; <a href="/dbget-bin/www_bget?ko:K00022">K00022</a>  HADH; 3-hydroxyacyl-CoA dehydrogenase [EC:1.1.1.35]
E        isotig21938|3-hydroxyacyl-; <a href="/dbget-bin/www_bget?ko:K08683">K08683</a>  HSD17B10; 3-hydroxyacyl-CoA dehydrogenase / 3-hydroxy-2-methylbutyryl-CoA dehydrogenase [EC:1.1.1.35 1.1.1.178]
E        isotig03780|hydroxysteroid; <a href="/dbget-bin/www_bget?ko:K12405">K12405</a>  HSD17B4; 3-hydroxyacyl-CoA dehydrogenase / 3a,7a,12a-trihydroxy-5b-cholest-24-enoyl-CoA hydratase [EC:1.1.1.35 4.2.1.107]
E        isotig16717|hydroxysteroid; <a href="/dbget-bin/www_bget?ko:K12405">K12405</a>  HSD17B4; 3-hydroxyacyl-CoA dehydrogenase / 3a,7a,12a-trihydroxy-5b-cholest-24-enoyl-CoA hydratase [EC:1.1.1.35 4.2.1.107]
E        isotig40931|hydroxysteroid; <a href="/dbget-bin/www_bget?ko:K12405">K12405</a>  HSD17B4; 3-hydroxyacyl-CoA dehydrogenase / 3a,7a,12a-trihydroxy-5b-cholest-24-enoyl-CoA hydratase [EC:1.1.1.35 4.2.1.107]
D      <a href="/dbget-bin/www_bget?ec:1.1.1.36">1.1.1.36</a>  acetoacetyl-CoA reductase
D      <a href="/dbget-bin/www_bget?ec:1.1.1.37">1.1.1.37</a>  malate dehydrogenase
E        isotig01773|malate; <a href="/dbget-bin/www_bget?ko:K00025">K00025</a>  MDH1; malate dehydrogenase [EC:1.1.1.37]
E        isotig01774|malate; <a href="/dbget-bin/www_bget?ko:K00025">K00025</a>  MDH1; malate dehydrogenase [EC:1.1.1.37]
E        isotig01775|malate; <a href="/dbget-bin/www_bget?ko:K00025">K00025</a>  MDH1; malate dehydrogenase [EC:1.1.1.37]
E        isotig01776|malate; <a href="/dbget-bin/www_bget?ko:K00025">K00025</a>  MDH1; malate dehydrogenase [EC:1.1.1.37]
E        isotig25813|cytosolic; <a href="/dbget-bin/www_bget?ko:K00025">K00025</a>  MDH1; malate dehydrogenase [EC:1.1.1.37]
E        isotig28241|malate; <a href="/dbget-bin/www_bget?ko:K00025">K00025</a>  MDH1; malate dehydrogenase [EC:1.1.1.37]
E        isotig05823|malate; <a href="/dbget-bin/www_bget?ko:K00026">K00026</a>  MDH2; malate dehydrogenase [EC:1.1.1.37]
E        isotig27543|malate; <a href="/dbget-bin/www_bget?ko:K00026">K00026</a>  MDH2; malate dehydrogenase [EC:1.1.1.37]
D      <a href="/dbget-bin/www_bget?ec:1.1.1.38">1.1.1.38</a>  malate dehydrogenase (oxaloacetate-decarboxylating)
E        isotig02651|malic; <a href="/dbget-bin/www_bget?ko:K00027">K00027</a>  E1.1.1.38, sfcA, maeA; malate dehydrogenase (oxaloacetate-decarboxylating) [EC:1.1.1.38]
E        isotig02652|malic; <a href="/dbget-bin/www_bget?ko:K00027">K00027</a>  E1.1.1.38, sfcA, maeA; malate dehydrogenase (oxaloacetate-decarboxylating) [EC:1.1.1.38]
E        isotig21632|malic; <a href="/dbget-bin/www_bget?ko:K00027">K00027</a>  E1.1.1.38, sfcA, maeA; malate dehydrogenase (oxaloacetate-decarboxylating) [EC:1.1.1.38]
D      <a href="/dbget-bin/www_bget?ec:1.1.1.39">1.1.1.39</a>  malate dehydrogenase (decarboxylating)
D      <a href="/dbget-bin/www_bget?ec:1.1.1.40">1.1.1.40</a>  malate dehydrogenase (oxaloacetate-decarboxylating) (NADP+)
E        isotig05307|malic; <a href="/dbget-bin/www_bget?ko:K00029">K00029</a>  E1.1.1.40, maeB; malate dehydrogenase (oxaloacetate-decarboxylating)(NADP+) [EC:1.1.1.40]
E        isotig24035|malic; <a href="/dbget-bin/www_bget?ko:K00029">K00029</a>  E1.1.1.40, maeB; malate dehydrogenase (oxaloacetate-decarboxylating)(NADP+) [EC:1.1.1.40]
E        isotig29463|malic; <a href="/dbget-bin/www_bget?ko:K00029">K00029</a>  E1.1.1.40, maeB; malate dehydrogenase (oxaloacetate-decarboxylating)(NADP+) [EC:1.1.1.40]
D      <a href="/dbget-bin/www_bget?ec:1.1.1.41">1.1.1.41</a>  isocitrate dehydrogenase (NAD+)
E        isotig03013|isocitrate; <a href="/dbget-bin/www_bget?ko:K00030">K00030</a>  IDH3; isocitrate dehydrogenase (NAD+) [EC:1.1.1.41]
E        isotig03014|isocitrate; <a href="/dbget-bin/www_bget?ko:K00030">K00030</a>  IDH3; isocitrate dehydrogenase (NAD+) [EC:1.1.1.41]
E        isotig03885|isocitrate; <a href="/dbget-bin/www_bget?ko:K00030">K00030</a>  IDH3; isocitrate dehydrogenase (NAD+) [EC:1.1.1.41]
E        isotig03886|isocitrate; <a href="/dbget-bin/www_bget?ko:K00030">K00030</a>  IDH3; isocitrate dehydrogenase (NAD+) [EC:1.1.1.41]
E        isotig07127|isocitrate; <a href="/dbget-bin/www_bget?ko:K00030">K00030</a>  IDH3; isocitrate dehydrogenase (NAD+) [EC:1.1.1.41]
E        isotig15095|isocitrate; <a href="/dbget-bin/www_bget?ko:K00030">K00030</a>  IDH3; isocitrate dehydrogenase (NAD+) [EC:1.1.1.41]
E        isotig19920|isocitrate; <a href="/dbget-bin/www_bget?ko:K00030">K00030</a>  IDH3; isocitrate dehydrogenase (NAD+) [EC:1.1.1.41]
E        isotig24896|isocitrate; <a href="/dbget-bin/www_bget?ko:K00030">K00030</a>  IDH3; isocitrate dehydrogenase (NAD+) [EC:1.1.1.41]
E        isotig34716|isocitrate; <a href="/dbget-bin/www_bget?ko:K00030">K00030</a>  IDH3; isocitrate dehydrogenase (NAD+) [EC:1.1.1.41]
D      <a href="/dbget-bin/www_bget?ec:1.1.1.42">1.1.1.42</a>  isocitrate dehydrogenase (NADP+)
E        contig09743|isocitrate; <a href="/dbget-bin/www_bget?ko:K00031">K00031</a>  IDH1, IDH2, icd; isocitrate dehydrogenase [EC:1.1.1.42]
E        isotig25183|isocitrate; <a href="/dbget-bin/www_bget?ko:K00031">K00031</a>  IDH1, IDH2, icd; isocitrate dehydrogenase [EC:1.1.1.42]
E        isotig29488|isocitrate; <a href="/dbget-bin/www_bget?ko:K00031">K00031</a>  IDH1, IDH2, icd; isocitrate dehydrogenase [EC:1.1.1.42]
E        isotig30877|isocitrate; <a href="/dbget-bin/www_bget?ko:K00031">K00031</a>  IDH1, IDH2, icd; isocitrate dehydrogenase [EC:1.1.1.42]
E        isotig31905|isocitrate; <a href="/dbget-bin/www_bget?ko:K00031">K00031</a>  IDH1, IDH2, icd; isocitrate dehydrogenase [EC:1.1.1.42]
E        isotig32229|isocitrate; <a href="/dbget-bin/www_bget?ko:K00031">K00031</a>  IDH1, IDH2, icd; isocitrate dehydrogenase [EC:1.1.1.42]
E        isotig33704|isocitrate; <a href="/dbget-bin/www_bget?ko:K00031">K00031</a>  IDH1, IDH2, icd; isocitrate dehydrogenase [EC:1.1.1.42]
D      <a href="/dbget-bin/www_bget?ec:1.1.1.43">1.1.1.43</a>  phosphogluconate 2-dehydrogenase
D      <a href="/dbget-bin/www_bget?ec:1.1.1.44">1.1.1.44</a>  phosphogluconate dehydrogenase (decarboxylating)
E        isotig12708|6-phosphogluconate; <a href="/dbget-bin/www_bget?ko:K00033">K00033</a>  E1.1.1.44, PGD, gnd; 6-phosphogluconate dehydrogenase [EC:1.1.1.44]
D      <a href="/dbget-bin/www_bget?ec:1.1.1.45">1.1.1.45</a>  L-gulonate 3-dehydrogenase
D      <a href="/dbget-bin/www_bget?ec:1.1.1.46">1.1.1.46</a>  L-arabinose 1-dehydrogenase
D      <a href="/dbget-bin/www_bget?ec:1.1.1.47">1.1.1.47</a>  glucose 1-dehydrogenase
D      <a href="/dbget-bin/www_bget?ec:1.1.1.48">1.1.1.48</a>  galactose 1-dehydrogenase
D      <a href="/dbget-bin/www_bget?ec:1.1.1.49">1.1.1.49</a>  glucose-6-phosphate dehydrogenase
E        isotig26967|glucose-6-phosphate; <a href="/dbget-bin/www_bget?ko:K00036">K00036</a>  G6PD, zwf; glucose-6-phosphate 1-dehydrogenase [EC:1.1.1.49]
E        isotig30246|glucose-6-phosphate; <a href="/dbget-bin/www_bget?ko:K00036">K00036</a>  G6PD, zwf; glucose-6-phosphate 1-dehydrogenase [EC:1.1.1.49]
D      <a href="/dbget-bin/www_bget?ec:1.1.1.50">1.1.1.50</a>  3alpha-hydroxysteroid dehydrogenase (B-specific)
D      <a href="/dbget-bin/www_bget?ec:1.1.1.51">1.1.1.51</a>  3(or 17)beta-hydroxysteroid dehydrogenase
D      <a href="/dbget-bin/www_bget?ec:1.1.1.52">1.1.1.52</a>  3alpha-hydroxycholanate dehydrogenase
D      <a href="/dbget-bin/www_bget?ec:1.1.1.53">1.1.1.53</a>  3alpha(or 20beta)-hydroxysteroid dehydrogenase
D      <a href="/dbget-bin/www_bget?ec:1.1.1.54">1.1.1.54</a>  allyl-alcohol dehydrogenase
D      <a href="/dbget-bin/www_bget?ec:1.1.1.55">1.1.1.55</a>  lactaldehyde reductase (NADPH)
D      <a href="/dbget-bin/www_bget?ec:1.1.1.56">1.1.1.56</a>  ribitol 2-dehydrogenase
D      <a href="/dbget-bin/www_bget?ec:1.1.1.57">1.1.1.57</a>  fructuronate reductase
D      <a href="/dbget-bin/www_bget?ec:1.1.1.58">1.1.1.58</a>  tagaturonate reductase
D      <a href="/dbget-bin/www_bget?ec:1.1.1.59">1.1.1.59</a>  3-hydroxypropionate dehydrogenase
D      <a href="/dbget-bin/www_bget?ec:1.1.1.60">1.1.1.60</a>  2-hydroxy-3-oxopropionate reductase
D      <a href="/dbget-bin/www_bget?ec:1.1.1.61">1.1.1.61</a>  4-hydroxybutyrate dehydrogenase
D      <a href="/dbget-bin/www_bget?ec:1.1.1.62">1.1.1.62</a>  estradiol 17beta-dehydrogenase
E        isotig17426|hydroxysteroid; <a href="/dbget-bin/www_bget?ko:K13370">K13370</a>  HSD17B8; estradiol 17beta-dehydrogenase / testosterone 17beta-dehydrogenase / [EC:1.1.1.62 1.1.1.63]
D      <a href="/dbget-bin/www_bget?ec:1.1.1.63">1.1.1.63</a>  testosterone 17beta-dehydrogenase
E        isotig17426|hydroxysteroid; <a href="/dbget-bin/www_bget?ko:K13370">K13370</a>  HSD17B8; estradiol 17beta-dehydrogenase / testosterone 17beta-dehydrogenase / [EC:1.1.1.62 1.1.1.63]
D      <a href="/dbget-bin/www_bget?ec:1.1.1.64">1.1.1.64</a>  testosterone 17beta-dehydrogenase (NADP+)
D      <a href="/dbget-bin/www_bget?ec:1.1.1.65">1.1.1.65</a>  pyridoxine 4-dehydrogenase
D      <a href="/dbget-bin/www_bget?ec:1.1.1.66">1.1.1.66</a>  omega-hydroxydecanoate dehydrogenase
D      <a href="/dbget-bin/www_bget?ec:1.1.1.67">1.1.1.67</a>  mannitol 2-dehydrogenase
D      <a href="/dbget-bin/www_bget?ec:1.1.1.69">1.1.1.69</a>  gluconate 5-dehydrogenase
D      <a href="/dbget-bin/www_bget?ec:1.1.1.71">1.1.1.71</a>  alcohol dehydrogenase [NAD(P)+]
D      <a href="/dbget-bin/www_bget?ec:1.1.1.72">1.1.1.72</a>  glycerol dehydrogenase (NADP+)
D      <a href="/dbget-bin/www_bget?ec:1.1.1.73">1.1.1.73</a>  octanol dehydrogenase
D      <a href="/dbget-bin/www_bget?ec:1.1.1.75">1.1.1.75</a>  (R)-aminopropanol dehydrogenase
D      <a href="/dbget-bin/www_bget?ec:1.1.1.76">1.1.1.76</a>  (S,S)-butanediol dehydrogenase
D      <a href="/dbget-bin/www_bget?ec:1.1.1.77">1.1.1.77</a>  lactaldehyde reductase
D      <a href="/dbget-bin/www_bget?ec:1.1.1.78">1.1.1.78</a>  methylglyoxal reductase (NADH-dependent)
D      <a href="/dbget-bin/www_bget?ec:1.1.1.79">1.1.1.79</a>  glyoxylate reductase (NADP+)
D      <a href="/dbget-bin/www_bget?ec:1.1.1.80">1.1.1.80</a>  isopropanol dehydrogenase (NADP+)
D      <a href="/dbget-bin/www_bget?ec:1.1.1.81">1.1.1.81</a>  hydroxypyruvate reductase
D      <a href="/dbget-bin/www_bget?ec:1.1.1.82">1.1.1.82</a>  malate dehydrogenase (NADP+)
D      <a href="/dbget-bin/www_bget?ec:1.1.1.83">1.1.1.83</a>  D-malate dehydrogenase (decarboxylating)
D      <a href="/dbget-bin/www_bget?ec:1.1.1.84">1.1.1.84</a>  dimethylmalate dehydrogenase
D      <a href="/dbget-bin/www_bget?ec:1.1.1.85">1.1.1.85</a>  3-isopropylmalate dehydrogenase
D      <a href="/dbget-bin/www_bget?ec:1.1.1.86">1.1.1.86</a>  ketol-acid reductoisomerase
D      <a href="/dbget-bin/www_bget?ec:1.1.1.87">1.1.1.87</a>  homoisocitrate dehydrogenase
D      <a href="/dbget-bin/www_bget?ec:1.1.1.88">1.1.1.88</a>  hydroxymethylglutaryl-CoA reductase
D      <a href="/dbget-bin/www_bget?ec:1.1.1.90">1.1.1.90</a>  aryl-alcohol dehydrogenase
D      <a href="/dbget-bin/www_bget?ec:1.1.1.91">1.1.1.91</a>  aryl-alcohol dehydrogenase (NADP+)
D      <a href="/dbget-bin/www_bget?ec:1.1.1.92">1.1.1.92</a>  oxaloglycolate reductase (decarboxylating)
D      <a href="/dbget-bin/www_bget?ec:1.1.1.93">1.1.1.93</a>  tartrate dehydrogenase
D      <a href="/dbget-bin/www_bget?ec:1.1.1.94">1.1.1.94</a>  glycerol-3-phosphate dehydrogenase [NAD(P)+]
D      <a href="/dbget-bin/www_bget?ec:1.1.1.95">1.1.1.95</a>  phosphoglycerate dehydrogenase
D      <a href="/dbget-bin/www_bget?ec:1.1.1.96">1.1.1.96</a>  diiodophenylpyruvate reductase
D      <a href="/dbget-bin/www_bget?ec:1.1.1.97">1.1.1.97</a>  3-hydroxybenzyl-alcohol dehydrogenase
D      <a href="/dbget-bin/www_bget?ec:1.1.1.98">1.1.1.98</a>  (R)-2-hydroxy-fatty-acid dehydrogenase
D      <a href="/dbget-bin/www_bget?ec:1.1.1.99">1.1.1.99</a>  (S)-2-hydroxy-fatty-acid dehydrogenase
D      <a href="/dbget-bin/www_bget?ec:1.1.1.100">1.1.1.100</a>  3-oxoacyl-[acyl-carrier-protein] reductase
D      <a href="/dbget-bin/www_bget?ec:1.1.1.101">1.1.1.101</a>  acylglycerone-phosphate reductase
D      <a href="/dbget-bin/www_bget?ec:1.1.1.102">1.1.1.102</a>  3-dehydrosphinganine reductase
D      <a href="/dbget-bin/www_bget?ec:1.1.1.103">1.1.1.103</a>  L-threonine 3-dehydrogenase
E        isotig06672|l-threonine; <a href="/dbget-bin/www_bget?ko:K00060">K00060</a>  E1.1.1.103, tdh; threonine 3-dehydrogenase [EC:1.1.1.103]
E        isotig16083|l-threonine; <a href="/dbget-bin/www_bget?ko:K00060">K00060</a>  E1.1.1.103, tdh; threonine 3-dehydrogenase [EC:1.1.1.103]
E        isotig16111|l-threonine; <a href="/dbget-bin/www_bget?ko:K00060">K00060</a>  E1.1.1.103, tdh; threonine 3-dehydrogenase [EC:1.1.1.103]
D      <a href="/dbget-bin/www_bget?ec:1.1.1.104">1.1.1.104</a>  4-oxoproline reductase
D      <a href="/dbget-bin/www_bget?ec:1.1.1.105">1.1.1.105</a>  retinol dehydrogenase
D      <a href="/dbget-bin/www_bget?ec:1.1.1.106">1.1.1.106</a>  pantoate 4-dehydrogenase
D      <a href="/dbget-bin/www_bget?ec:1.1.1.107">1.1.1.107</a>  pyridoxal 4-dehydrogenase
D      <a href="/dbget-bin/www_bget?ec:1.1.1.108">1.1.1.108</a>  carnitine 3-dehydrogenase
D      <a href="/dbget-bin/www_bget?ec:1.1.1.110">1.1.1.110</a>  indolelactate dehydrogenase
D      <a href="/dbget-bin/www_bget?ec:1.1.1.111">1.1.1.111</a>  3-(imidazol-5-yl)lactate dehydrogenase
D      <a href="/dbget-bin/www_bget?ec:1.1.1.112">1.1.1.112</a>  indanol dehydrogenase
D      <a href="/dbget-bin/www_bget?ec:1.1.1.113">1.1.1.113</a>  L-xylose 1-dehydrogenase
D      <a href="/dbget-bin/www_bget?ec:1.1.1.114">1.1.1.114</a>  apiose 1-reductase
D      <a href="/dbget-bin/www_bget?ec:1.1.1.115">1.1.1.115</a>  ribose 1-dehydrogenase (NADP+)
D      <a href="/dbget-bin/www_bget?ec:1.1.1.116">1.1.1.116</a>  D-arabinose 1-dehydrogenase
D      <a href="/dbget-bin/www_bget?ec:1.1.1.117">1.1.1.117</a>  D-arabinose 1-dehydrogenase [NAD(P)+]
D      <a href="/dbget-bin/www_bget?ec:1.1.1.118">1.1.1.118</a>  glucose 1-dehydrogenase (NAD+)
D      <a href="/dbget-bin/www_bget?ec:1.1.1.119">1.1.1.119</a>  glucose 1-dehydrogenase (NADP+)
D      <a href="/dbget-bin/www_bget?ec:1.1.1.120">1.1.1.120</a>  galactose 1-dehydrogenase (NADP+)
D      <a href="/dbget-bin/www_bget?ec:1.1.1.121">1.1.1.121</a>  aldose 1-dehydrogenase
D      <a href="/dbget-bin/www_bget?ec:1.1.1.122">1.1.1.122</a>  D-threo-aldose 1-dehydrogenase
D      <a href="/dbget-bin/www_bget?ec:1.1.1.123">1.1.1.123</a>  sorbose 5-dehydrogenase (NADP+)
D      <a href="/dbget-bin/www_bget?ec:1.1.1.124">1.1.1.124</a>  fructose 5-dehydrogenase (NADP+)
D      <a href="/dbget-bin/www_bget?ec:1.1.1.125">1.1.1.125</a>  2-deoxy-D-gluconate 3-dehydrogenase
D      <a href="/dbget-bin/www_bget?ec:1.1.1.126">1.1.1.126</a>  2-dehydro-3-deoxy-D-gluconate 6-dehydrogenase
D      <a href="/dbget-bin/www_bget?ec:1.1.1.127">1.1.1.127</a>  2-dehydro-3-deoxy-D-gluconate 5-dehydrogenase
D      <a href="/dbget-bin/www_bget?ec:1.1.1.128">1.1.1.128</a>  L-idonate 2-dehydrogenase
D      <a href="/dbget-bin/www_bget?ec:1.1.1.129">1.1.1.129</a>  L-threonate 3-dehydrogenase
D      <a href="/dbget-bin/www_bget?ec:1.1.1.130">1.1.1.130</a>  3-dehydro-L-gulonate 2-dehydrogenase
D      <a href="/dbget-bin/www_bget?ec:1.1.1.131">1.1.1.131</a>  mannuronate reductase
D      <a href="/dbget-bin/www_bget?ec:1.1.1.132">1.1.1.132</a>  GDP-mannose 6-dehydrogenase
D      <a href="/dbget-bin/www_bget?ec:1.1.1.133">1.1.1.133</a>  dTDP-4-dehydrorhamnose reductase
D      <a href="/dbget-bin/www_bget?ec:1.1.1.134">1.1.1.134</a>  dTDP-6-deoxy-L-talose 4-dehydrogenase
D      <a href="/dbget-bin/www_bget?ec:1.1.1.135">1.1.1.135</a>  GDP-6-deoxy-D-talose 4-dehydrogenase
D      <a href="/dbget-bin/www_bget?ec:1.1.1.136">1.1.1.136</a>  UDP-N-acetylglucosamine 6-dehydrogenase
D      <a href="/dbget-bin/www_bget?ec:1.1.1.137">1.1.1.137</a>  ribitol-5-phosphate 2-dehydrogenase
D      <a href="/dbget-bin/www_bget?ec:1.1.1.138">1.1.1.138</a>  mannitol 2-dehydrogenase (NADP+)
D      <a href="/dbget-bin/www_bget?ec:1.1.1.140">1.1.1.140</a>  sorbitol-6-phosphate 2-dehydrogenase
D      <a href="/dbget-bin/www_bget?ec:1.1.1.141">1.1.1.141</a>  15-hydroxyprostaglandin dehydrogenase (NAD+)
D      <a href="/dbget-bin/www_bget?ec:1.1.1.142">1.1.1.142</a>  D-pinitol dehydrogenase
D      <a href="/dbget-bin/www_bget?ec:1.1.1.143">1.1.1.143</a>  sequoyitol dehydrogenase
D      <a href="/dbget-bin/www_bget?ec:1.1.1.144">1.1.1.144</a>  perillyl-alcohol dehydrogenase
D      <a href="/dbget-bin/www_bget?ec:1.1.1.145">1.1.1.145</a>  3beta-hydroxy-Delta5-steroid dehydrogenase
D      <a href="/dbget-bin/www_bget?ec:1.1.1.146">1.1.1.146</a>  11beta-hydroxysteroid dehydrogenase
E        isotig20769|11-beta-hydroxysteroid; <a href="/dbget-bin/www_bget?ko:K00071">K00071</a>  E1.1.1.146, HSD11B; 11beta-hydroxysteroid dehydrogenase [EC:1.1.1.146]
D      <a href="/dbget-bin/www_bget?ec:1.1.1.147">1.1.1.147</a>  16alpha-hydroxysteroid dehydrogenase
D      <a href="/dbget-bin/www_bget?ec:1.1.1.148">1.1.1.148</a>  estradiol 17alpha-dehydrogenase
D      <a href="/dbget-bin/www_bget?ec:1.1.1.149">1.1.1.149</a>  20alpha-hydroxysteroid dehydrogenase
D      <a href="/dbget-bin/www_bget?ec:1.1.1.150">1.1.1.150</a>  21-hydroxysteroid dehydrogenase (NAD+)
D      <a href="/dbget-bin/www_bget?ec:1.1.1.151">1.1.1.151</a>  21-hydroxysteroid dehydrogenase (NADP+)
D      <a href="/dbget-bin/www_bget?ec:1.1.1.152">1.1.1.152</a>  3alpha-hydroxy-5beta-androstane-17-one 3alpha-dehydrogenase
D      <a href="/dbget-bin/www_bget?ec:1.1.1.153">1.1.1.153</a>  sepiapterin reductase
D      <a href="/dbget-bin/www_bget?ec:1.1.1.154">1.1.1.154</a>  ureidoglycolate dehydrogenase
D      <a href="/dbget-bin/www_bget?ec:1.1.1.156">1.1.1.156</a>  glycerol 2-dehydrogenase (NADP+)
D      <a href="/dbget-bin/www_bget?ec:1.1.1.157">1.1.1.157</a>  3-hydroxybutyryl-CoA dehydrogenase
D      <a href="/dbget-bin/www_bget?ec:1.1.1.158">1.1.1.158</a>  UDP-N-acetylmuramate dehydrogenase
D      <a href="/dbget-bin/www_bget?ec:1.1.1.159">1.1.1.159</a>  7alpha-hydroxysteroid dehydrogenase
D      <a href="/dbget-bin/www_bget?ec:1.1.1.160">1.1.1.160</a>  dihydrobunolol dehydrogenase
D      <a href="/dbget-bin/www_bget?ec:1.1.1.161">1.1.1.161</a>  cholestanetetraol 26-dehydrogenase
D      <a href="/dbget-bin/www_bget?ec:1.1.1.162">1.1.1.162</a>  erythrulose reductase
D      <a href="/dbget-bin/www_bget?ec:1.1.1.163">1.1.1.163</a>  cyclopentanol dehydrogenase
D      <a href="/dbget-bin/www_bget?ec:1.1.1.164">1.1.1.164</a>  hexadecanol dehydrogenase
D      <a href="/dbget-bin/www_bget?ec:1.1.1.165">1.1.1.165</a>  2-alkyn-1-ol dehydrogenase
D      <a href="/dbget-bin/www_bget?ec:1.1.1.166">1.1.1.166</a>  hydroxycyclohexanecarboxylate dehydrogenase
D      <a href="/dbget-bin/www_bget?ec:1.1.1.167">1.1.1.167</a>  hydroxymalonate dehydrogenase
D      <a href="/dbget-bin/www_bget?ec:1.1.1.168">1.1.1.168</a>  2-dehydropantolactone reductase (A-specific)
D      <a href="/dbget-bin/www_bget?ec:1.1.1.169">1.1.1.169</a>  2-dehydropantoate 2-reductase
D      <a href="/dbget-bin/www_bget?ec:1.1.1.170">1.1.1.170</a>  sterol-4alpha-carboxylate 3-dehydrogenase (decarboxylating)
D      <a href="/dbget-bin/www_bget?ec:1.1.1.172">1.1.1.172</a>  2-oxoadipate reductase
D      <a href="/dbget-bin/www_bget?ec:1.1.1.173">1.1.1.173</a>  L-rhamnose 1-dehydrogenase
D      <a href="/dbget-bin/www_bget?ec:1.1.1.174">1.1.1.174</a>  cyclohexane-1,2-diol dehydrogenase
D      <a href="/dbget-bin/www_bget?ec:1.1.1.175">1.1.1.175</a>  D-xylose 1-dehydrogenase
D      <a href="/dbget-bin/www_bget?ec:1.1.1.176">1.1.1.176</a>  12alpha-hydroxysteroid dehydrogenase
D      <a href="/dbget-bin/www_bget?ec:1.1.1.177">1.1.1.177</a>  glycerol-3-phosphate 1-dehydrogenase (NADP+)
D      <a href="/dbget-bin/www_bget?ec:1.1.1.178">1.1.1.178</a>  3-hydroxy-2-methylbutyryl-CoA dehydrogenase
E        isotig21938|3-hydroxyacyl-; <a href="/dbget-bin/www_bget?ko:K08683">K08683</a>  HSD17B10; 3-hydroxyacyl-CoA dehydrogenase / 3-hydroxy-2-methylbutyryl-CoA dehydrogenase [EC:1.1.1.35 1.1.1.178]
D      <a href="/dbget-bin/www_bget?ec:1.1.1.179">1.1.1.179</a>  D-xylose 1-dehydrogenase (NADP+)
E        isotig07045|trans-; <a href="/dbget-bin/www_bget?ko:K00078">K00078</a>  DHDH; dihydrodiol dehydrogenase / D-xylose 1-dehydrogenase (NADP) [EC:1.3.1.20 1.1.1.179]
D      <a href="/dbget-bin/www_bget?ec:1.1.1.181">1.1.1.181</a>  cholest-5-ene-3beta,7alpha-diol 3beta-dehydrogenase
D      <a href="/dbget-bin/www_bget?ec:1.1.1.183">1.1.1.183</a>  geraniol dehydrogenase
D      <a href="/dbget-bin/www_bget?ec:1.1.1.184">1.1.1.184</a>  carbonyl reductase (NADPH)
E        isotig13563|carbonyl; <a href="/dbget-bin/www_bget?ko:K00079">K00079</a>  E1.1.1.184, CBR; carbonyl reductase (NADPH) [EC:1.1.1.184]
E        isotig24521|carbonyl; <a href="/dbget-bin/www_bget?ko:K00079">K00079</a>  E1.1.1.184, CBR; carbonyl reductase (NADPH) [EC:1.1.1.184]
D      <a href="/dbget-bin/www_bget?ec:1.1.1.185">1.1.1.185</a>  L-glycol dehydrogenase
D      <a href="/dbget-bin/www_bget?ec:1.1.1.186">1.1.1.186</a>  dTDP-galactose 6-dehydrogenase
D      <a href="/dbget-bin/www_bget?ec:1.1.1.187">1.1.1.187</a>  GDP-4-dehydro-D-rhamnose reductase
D      <a href="/dbget-bin/www_bget?ec:1.1.1.188">1.1.1.188</a>  prostaglandin-F synthase
D      <a href="/dbget-bin/www_bget?ec:1.1.1.189">1.1.1.189</a>  prostaglandin-E2 9-reductase
D      <a href="/dbget-bin/www_bget?ec:1.1.1.190">1.1.1.190</a>  indole-3-acetaldehyde reductase (NADH)
D      <a href="/dbget-bin/www_bget?ec:1.1.1.191">1.1.1.191</a>  indole-3-acetaldehyde reductase (NADPH)
D      <a href="/dbget-bin/www_bget?ec:1.1.1.192">1.1.1.192</a>  long-chain-alcohol dehydrogenase
D      <a href="/dbget-bin/www_bget?ec:1.1.1.193">1.1.1.193</a>  5-amino-6-(5-phosphoribosylamino)uracil reductase
D      <a href="/dbget-bin/www_bget?ec:1.1.1.194">1.1.1.194</a>  coniferyl-alcohol dehydrogenase
D      <a href="/dbget-bin/www_bget?ec:1.1.1.195">1.1.1.195</a>  cinnamyl-alcohol dehydrogenase
D      <a href="/dbget-bin/www_bget?ec:1.1.1.196">1.1.1.196</a>  15-hydroxyprostaglandin-D dehydrogenase (NADP+)
D      <a href="/dbget-bin/www_bget?ec:1.1.1.197">1.1.1.197</a>  15-hydroxyprostaglandin dehydrogenase (NADP+)
D      <a href="/dbget-bin/www_bget?ec:1.1.1.198">1.1.1.198</a>  (+)-borneol dehydrogenase
D      <a href="/dbget-bin/www_bget?ec:1.1.1.199">1.1.1.199</a>  (S)-usnate reductase
D      <a href="/dbget-bin/www_bget?ec:1.1.1.200">1.1.1.200</a>  aldose-6-phosphate reductase (NADPH)
D      <a href="/dbget-bin/www_bget?ec:1.1.1.201">1.1.1.201</a>  7beta-hydroxysteroid dehydrogenase (NADP+)
D      <a href="/dbget-bin/www_bget?ec:1.1.1.202">1.1.1.202</a>  1,3-propanediol dehydrogenase
D      <a href="/dbget-bin/www_bget?ec:1.1.1.203">1.1.1.203</a>  uronate dehydrogenase
D      <a href="/dbget-bin/www_bget?ec:1.1.1.205">1.1.1.205</a>  IMP dehydrogenase
E        isotig01934|imp; <a href="/dbget-bin/www_bget?ko:K00088">K00088</a>  E1.1.1.205, guaB; IMP dehydrogenase [EC:1.1.1.205]
E        isotig01935|imp; <a href="/dbget-bin/www_bget?ko:K00088">K00088</a>  E1.1.1.205, guaB; IMP dehydrogenase [EC:1.1.1.205]
E        isotig01936|imp; <a href="/dbget-bin/www_bget?ko:K00088">K00088</a>  E1.1.1.205, guaB; IMP dehydrogenase [EC:1.1.1.205]
E        isotig01937|imp; <a href="/dbget-bin/www_bget?ko:K00088">K00088</a>  E1.1.1.205, guaB; IMP dehydrogenase [EC:1.1.1.205]
D      <a href="/dbget-bin/www_bget?ec:1.1.1.206">1.1.1.206</a>  tropinone reductase I
D      <a href="/dbget-bin/www_bget?ec:1.1.1.207">1.1.1.207</a>  (-)-menthol dehydrogenase
D      <a href="/dbget-bin/www_bget?ec:1.1.1.208">1.1.1.208</a>  (+)-neomenthol dehydrogenase
D      <a href="/dbget-bin/www_bget?ec:1.1.1.209">1.1.1.209</a>  3(or 17)alpha-hydroxysteroid dehydrogenase
D      <a href="/dbget-bin/www_bget?ec:1.1.1.210">1.1.1.210</a>  3beta(or 20alpha)-hydroxysteroid dehydrogenase
D      <a href="/dbget-bin/www_bget?ec:1.1.1.211">1.1.1.211</a>  long-chain-3-hydroxyacyl-CoA dehydrogenase
E        isotig05198|hydroxyacyl-coenzyme; <a href="/dbget-bin/www_bget?ko:K07515">K07515</a>  HADHA; enoyl-CoA hydratase / long-chain 3-hydroxyacyl-CoA dehydrogenase [EC:4.2.1.17 1.1.1.211]
D      <a href="/dbget-bin/www_bget?ec:1.1.1.212">1.1.1.212</a>  3-oxoacyl-[acyl-carrier-protein] reductase (NADH)
D      <a href="/dbget-bin/www_bget?ec:1.1.1.213">1.1.1.213</a>  3alpha-hydroxysteroid dehydrogenase (A-specific)
D      <a href="/dbget-bin/www_bget?ec:1.1.1.214">1.1.1.214</a>  2-dehydropantolactone reductase (B-specific)
D      <a href="/dbget-bin/www_bget?ec:1.1.1.215">1.1.1.215</a>  gluconate 2-dehydrogenase
D      <a href="/dbget-bin/www_bget?ec:1.1.1.216">1.1.1.216</a>  farnesol dehydrogenase
D      <a href="/dbget-bin/www_bget?ec:1.1.1.217">1.1.1.217</a>  benzyl-2-methyl-hydroxybutyrate dehydrogenase
D      <a href="/dbget-bin/www_bget?ec:1.1.1.218">1.1.1.218</a>  morphine 6-dehydrogenase
D      <a href="/dbget-bin/www_bget?ec:1.1.1.219">1.1.1.219</a>  dihydrokaempferol 4-reductase
D      <a href="/dbget-bin/www_bget?ec:1.1.1.220">1.1.1.220</a>  6-pyruvoyltetrahydropterin 2'-reductase
D      <a href="/dbget-bin/www_bget?ec:1.1.1.221">1.1.1.221</a>  vomifoliol dehydrogenase
D      <a href="/dbget-bin/www_bget?ec:1.1.1.222">1.1.1.222</a>  (R)-4-hydroxyphenyllactate dehydrogenase
D      <a href="/dbget-bin/www_bget?ec:1.1.1.223">1.1.1.223</a>  isopiperitenol dehydrogenase
D      <a href="/dbget-bin/www_bget?ec:1.1.1.224">1.1.1.224</a>  mannose-6-phosphate 6-reductase
D      <a href="/dbget-bin/www_bget?ec:1.1.1.225">1.1.1.225</a>  chlordecone reductase
D      <a href="/dbget-bin/www_bget?ec:1.1.1.226">1.1.1.226</a>  4-hydroxycyclohexanecarboxylate dehydrogenase
D      <a href="/dbget-bin/www_bget?ec:1.1.1.227">1.1.1.227</a>  (-)-borneol dehydrogenase
D      <a href="/dbget-bin/www_bget?ec:1.1.1.228">1.1.1.228</a>  (+)-sabinol dehydrogenase
D      <a href="/dbget-bin/www_bget?ec:1.1.1.229">1.1.1.229</a>  diethyl 2-methyl-3-oxosuccinate reductase
D      <a href="/dbget-bin/www_bget?ec:1.1.1.230">1.1.1.230</a>  3alpha-hydroxyglycyrrhetinate dehydrogenase
D      <a href="/dbget-bin/www_bget?ec:1.1.1.231">1.1.1.231</a>  15-hydroxyprostaglandin-I dehydrogenase (NADP+)
D      <a href="/dbget-bin/www_bget?ec:1.1.1.232">1.1.1.232</a>  15-hydroxyicosatetraenoate dehydrogenase
D      <a href="/dbget-bin/www_bget?ec:1.1.1.233">1.1.1.233</a>  N-acylmannosamine 1-dehydrogenase
D      <a href="/dbget-bin/www_bget?ec:1.1.1.234">1.1.1.234</a>  flavanone 4-reductase
D      <a href="/dbget-bin/www_bget?ec:1.1.1.235">1.1.1.235</a>  8-oxocoformycin reductase
D      <a href="/dbget-bin/www_bget?ec:1.1.1.236">1.1.1.236</a>  tropinone reductase II
D      <a href="/dbget-bin/www_bget?ec:1.1.1.237">1.1.1.237</a>  hydroxyphenylpyruvate reductase
D      <a href="/dbget-bin/www_bget?ec:1.1.1.238">1.1.1.238</a>  12beta-hydroxysteroid dehydrogenase
D      <a href="/dbget-bin/www_bget?ec:1.1.1.239">1.1.1.239</a>  3alpha(17beta)-hydroxysteroid dehydrogenase (NAD+)
D      <a href="/dbget-bin/www_bget?ec:1.1.1.240">1.1.1.240</a>  N-acetylhexosamine 1-dehydrogenase
D      <a href="/dbget-bin/www_bget?ec:1.1.1.241">1.1.1.241</a>  6-endo-hydroxycineole dehydrogenase
D      <a href="/dbget-bin/www_bget?ec:1.1.1.243">1.1.1.243</a>  carveol dehydrogenase
D      <a href="/dbget-bin/www_bget?ec:1.1.1.244">1.1.1.244</a>  methanol dehydrogenase
D      <a href="/dbget-bin/www_bget?ec:1.1.1.245">1.1.1.245</a>  cyclohexanol dehydrogenase
D      <a href="/dbget-bin/www_bget?ec:1.1.1.246">1.1.1.246</a>  pterocarpin synthase
D      <a href="/dbget-bin/www_bget?ec:1.1.1.247">1.1.1.247</a>  codeinone reductase (NADPH)
D      <a href="/dbget-bin/www_bget?ec:1.1.1.248">1.1.1.248</a>  salutaridine reductase (NADPH)
D      <a href="/dbget-bin/www_bget?ec:1.1.1.250">1.1.1.250</a>  D-arabinitol 2-dehydrogenase
D      <a href="/dbget-bin/www_bget?ec:1.1.1.251">1.1.1.251</a>  galactitol-1-phosphate 5-dehydrogenase
D      <a href="/dbget-bin/www_bget?ec:1.1.1.252">1.1.1.252</a>  tetrahydroxynaphthalene reductase
D      <a href="/dbget-bin/www_bget?ec:1.1.1.254">1.1.1.254</a>  (S)-carnitine 3-dehydrogenase
D      <a href="/dbget-bin/www_bget?ec:1.1.1.255">1.1.1.255</a>  mannitol dehydrogenase
D      <a href="/dbget-bin/www_bget?ec:1.1.1.256">1.1.1.256</a>  fluoren-9-ol dehydrogenase
D      <a href="/dbget-bin/www_bget?ec:1.1.1.257">1.1.1.257</a>  4-(hydroxymethyl)benzenesulfonate dehydrogenase
D      <a href="/dbget-bin/www_bget?ec:1.1.1.258">1.1.1.258</a>  6-hydroxyhexanoate dehydrogenase
D      <a href="/dbget-bin/www_bget?ec:1.1.1.259">1.1.1.259</a>  3-hydroxypimeloyl-CoA dehydrogenase
D      <a href="/dbget-bin/www_bget?ec:1.1.1.260">1.1.1.260</a>  sulcatone reductase
D      <a href="/dbget-bin/www_bget?ec:1.1.1.261">1.1.1.261</a>  sn-glycerol-1-phosphate dehydrogenase
D      <a href="/dbget-bin/www_bget?ec:1.1.1.262">1.1.1.262</a>  4-hydroxythreonine-4-phosphate dehydrogenase
D      <a href="/dbget-bin/www_bget?ec:1.1.1.263">1.1.1.263</a>  1,5-anhydro-D-fructose reductase
D      <a href="/dbget-bin/www_bget?ec:1.1.1.264">1.1.1.264</a>  L-idonate 5-dehydrogenase
D      <a href="/dbget-bin/www_bget?ec:1.1.1.265">1.1.1.265</a>  3-methylbutanal reductase
D      <a href="/dbget-bin/www_bget?ec:1.1.1.266">1.1.1.266</a>  dTDP-4-dehydro-6-deoxyglucose reductase
D      <a href="/dbget-bin/www_bget?ec:1.1.1.267">1.1.1.267</a>  1-deoxy-D-xylulose-5-phosphate reductoisomerase
D      <a href="/dbget-bin/www_bget?ec:1.1.1.268">1.1.1.268</a>  2-(R)-hydroxypropyl-CoM dehydrogenase
D      <a href="/dbget-bin/www_bget?ec:1.1.1.269">1.1.1.269</a>  2-(S)-hydroxypropyl-CoM dehydrogenase
D      <a href="/dbget-bin/www_bget?ec:1.1.1.270">1.1.1.270</a>  3-keto-steroid reductase
D      <a href="/dbget-bin/www_bget?ec:1.1.1.271">1.1.1.271</a>  GDP-L-fucose synthase
D      <a href="/dbget-bin/www_bget?ec:1.1.1.272">1.1.1.272</a>  (R)-2-hydroxyacid dehydrogenase
D      <a href="/dbget-bin/www_bget?ec:1.1.1.273">1.1.1.273</a>  vellosimine dehydrogenase
D      <a href="/dbget-bin/www_bget?ec:1.1.1.274">1.1.1.274</a>  2,5-didehydrogluconate reductase
D      <a href="/dbget-bin/www_bget?ec:1.1.1.275">1.1.1.275</a>  (+)-trans-carveol dehydrogenase
D      <a href="/dbget-bin/www_bget?ec:1.1.1.276">1.1.1.276</a>  serine 3-dehydrogenase
D      <a href="/dbget-bin/www_bget?ec:1.1.1.277">1.1.1.277</a>  3beta-hydroxy-5beta-steroid dehydrogenase
D      <a href="/dbget-bin/www_bget?ec:1.1.1.278">1.1.1.278</a>  3beta-hydroxy-5alpha-steroid dehydrogenase
D      <a href="/dbget-bin/www_bget?ec:1.1.1.279">1.1.1.279</a>  (R)-3-hydroxyacid-ester dehydrogenase
D      <a href="/dbget-bin/www_bget?ec:1.1.1.280">1.1.1.280</a>  (S)-3-hydroxyacid-ester dehydrogenase
D      <a href="/dbget-bin/www_bget?ec:1.1.1.281">1.1.1.281</a>  GDP-4-dehydro-6-deoxy-D-mannose reductase
D      <a href="/dbget-bin/www_bget?ec:1.1.1.282">1.1.1.282</a>  quinate/shikimate dehydrogenase
D      <a href="/dbget-bin/www_bget?ec:1.1.1.283">1.1.1.283</a>  methylglyoxal reductase (NADPH-dependent)
D      <a href="/dbget-bin/www_bget?ec:1.1.1.284">1.1.1.284</a>  S-(hydroxymethyl)glutathione dehydrogenase
E        isotig05913|alcohol; <a href="/dbget-bin/www_bget?ko:K00121">K00121</a>  frmA, ADH5, adhC; S-(hydroxymethyl)glutathione dehydrogenase / alcohol dehydrogenase [EC:1.1.1.284 1.1.1.1]
E        isotig06215|alcohol; <a href="/dbget-bin/www_bget?ko:K00121">K00121</a>  frmA, ADH5, adhC; S-(hydroxymethyl)glutathione dehydrogenase / alcohol dehydrogenase [EC:1.1.1.284 1.1.1.1]
D      <a href="/dbget-bin/www_bget?ec:1.1.1.285">1.1.1.285</a>  3''-deamino-3''-oxonicotianamine reductase
D      <a href="/dbget-bin/www_bget?ec:1.1.1.286">1.1.1.286</a>  isocitrate---homoisocitrate dehydrogenase
D      <a href="/dbget-bin/www_bget?ec:1.1.1.287">1.1.1.287</a>  D-arabinitol dehydrogenase (NADP+)
D      <a href="/dbget-bin/www_bget?ec:1.1.1.288">1.1.1.288</a>  xanthoxin dehydrogenase
D      <a href="/dbget-bin/www_bget?ec:1.1.1.289">1.1.1.289</a>  sorbose reductase
D      <a href="/dbget-bin/www_bget?ec:1.1.1.290">1.1.1.290</a>  4-phosphoerythronate dehydrogenase
D      <a href="/dbget-bin/www_bget?ec:1.1.1.291">1.1.1.291</a>  2-hydroxymethylglutarate dehydrogenase
D      <a href="/dbget-bin/www_bget?ec:1.1.1.292">1.1.1.292</a>  1,5-anhydro-D-fructose reductase (1,5-anhydro-D-mannitol-forming)
D      <a href="/dbget-bin/www_bget?ec:1.1.1.294">1.1.1.294</a>  chlorophyll(ide) b reductase
D      <a href="/dbget-bin/www_bget?ec:1.1.1.295">1.1.1.295</a>  momilactone-A synthase
D      <a href="/dbget-bin/www_bget?ec:1.1.1.296">1.1.1.296</a>  dihydrocarveol dehydrogenase
D      <a href="/dbget-bin/www_bget?ec:1.1.1.297">1.1.1.297</a>  limonene-1,2-diol dehydrogenase
D      <a href="/dbget-bin/www_bget?ec:1.1.1.298">1.1.1.298</a>  3-hydroxypropionate dehydrogenase (NADP+)
D      <a href="/dbget-bin/www_bget?ec:1.1.1.299">1.1.1.299</a>  malate dehydrogenase [NAD(P)+]
D      <a href="/dbget-bin/www_bget?ec:1.1.1.300">1.1.1.300</a>  NADP-retinol dehydrogenase
D      <a href="/dbget-bin/www_bget?ec:1.1.1.301">1.1.1.301</a>  D-arabitol-phosphate dehydrogenase
D      <a href="/dbget-bin/www_bget?ec:1.1.1.302">1.1.1.302</a>  2,5-diamino-6-(ribosylamino)-4(3H)-pyrimidinone 5'-phosphate reductase
D      <a href="/dbget-bin/www_bget?ec:1.1.1.303">1.1.1.303</a>  diacetyl reductase [(R)-acetoin forming]
D      <a href="/dbget-bin/www_bget?ec:1.1.1.304">1.1.1.304</a>  diacetyl reductase [(S)-acetoin forming]
D      <a href="/dbget-bin/www_bget?ec:1.1.1.305">1.1.1.305</a>  UDP-glucuronic acid dehydrogenase (UDP-4-keto-hexauronic acid decarboxylating)
D      <a href="/dbget-bin/www_bget?ec:1.1.1.306">1.1.1.306</a>  S-(hydroxymethyl)mycothiol dehydrogenase
D      <a href="/dbget-bin/www_bget?ec:1.1.1.307">1.1.1.307</a>  D-xylose reductase
D      <a href="/dbget-bin/www_bget?ec:1.1.1.-">1.1.1.-</a>  
E        isotig12424|ww; <a href="/dbget-bin/www_bget?ko:K00100">K00100</a>  E1.1.1.- [EC:1.1.1.-]
E        isotig06952|retinol; <a href="/dbget-bin/www_bget?ko:K11150">K11150</a>  RDH8; retinol dehydrogenase 8 [EC:1.1.1.-]
E        isotig11293|retinol; <a href="/dbget-bin/www_bget?ko:K11150">K11150</a>  RDH8; retinol dehydrogenase 8 [EC:1.1.1.-]
E        isotig12348|mgc84258; <a href="/dbget-bin/www_bget?ko:K11150">K11150</a>  RDH8; retinol dehydrogenase 8 [EC:1.1.1.-]
E        isotig16619|retinol; <a href="/dbget-bin/www_bget?ko:K11152">K11152</a>  RDH11; retinol dehydrogenase 11 [EC:1.1.1.-]
E        isotig06989|loc407663; <a href="/dbget-bin/www_bget?ko:K11153">K11153</a>  RDH12; retinol dehydrogenase 12 [EC:1.1.1.-]
C    1.1.2  With a cytochrome as acceptor
D      <a href="/dbget-bin/www_bget?ec:1.1.2.2">1.1.2.2</a>  mannitol dehydrogenase (cytochrome)
D      <a href="/dbget-bin/www_bget?ec:1.1.2.3">1.1.2.3</a>  L-lactate dehydrogenase (cytochrome)
D      <a href="/dbget-bin/www_bget?ec:1.1.2.4">1.1.2.4</a>  D-lactate dehydrogenase (cytochrome)
D      <a href="/dbget-bin/www_bget?ec:1.1.2.5">1.1.2.5</a>  D-lactate dehydrogenase (cytochrome c-553)
D      <a href="/dbget-bin/www_bget?ec:1.1.2.6">1.1.2.6</a>  polyvinyl alcohol dehydrogenase (cytochrome)
D      <a href="/dbget-bin/www_bget?ec:1.1.2.7">1.1.2.7</a>  methanol dehydrogenase (cytochrome c)
D      <a href="/dbget-bin/www_bget?ec:1.1.2.8">1.1.2.8</a>  alcohol dehydrogenase (cytochrome c)
D      <a href="/dbget-bin/www_bget?ec:1.1.2.-">1.1.2.-</a>  
C    1.1.3  With oxygen as acceptor
D      <a href="/dbget-bin/www_bget?ec:1.1.3.3">1.1.3.3</a>  malate oxidase
D      <a href="/dbget-bin/www_bget?ec:1.1.3.4">1.1.3.4</a>  glucose oxidase
D      <a href="/dbget-bin/www_bget?ec:1.1.3.5">1.1.3.5</a>  hexose oxidase
D      <a href="/dbget-bin/www_bget?ec:1.1.3.6">1.1.3.6</a>  cholesterol oxidase
D      <a href="/dbget-bin/www_bget?ec:1.1.3.7">1.1.3.7</a>  aryl-alcohol oxidase
D      <a href="/dbget-bin/www_bget?ec:1.1.3.8">1.1.3.8</a>  L-gulonolactone oxidase
D      <a href="/dbget-bin/www_bget?ec:1.1.3.9">1.1.3.9</a>  galactose oxidase
D      <a href="/dbget-bin/www_bget?ec:1.1.3.10">1.1.3.10</a>  pyranose oxidase
D      <a href="/dbget-bin/www_bget?ec:1.1.3.11">1.1.3.11</a>  L-sorbose oxidase
D      <a href="/dbget-bin/www_bget?ec:1.1.3.12">1.1.3.12</a>  pyridoxine 4-oxidase
D      <a href="/dbget-bin/www_bget?ec:1.1.3.13">1.1.3.13</a>  alcohol oxidase
D      <a href="/dbget-bin/www_bget?ec:1.1.3.14">1.1.3.14</a>  catechol oxidase (dimerizing)
D      <a href="/dbget-bin/www_bget?ec:1.1.3.15">1.1.3.15</a>  (S)-2-hydroxy-acid oxidase
D      <a href="/dbget-bin/www_bget?ec:1.1.3.16">1.1.3.16</a>  ecdysone oxidase
D      <a href="/dbget-bin/www_bget?ec:1.1.3.17">1.1.3.17</a>  choline oxidase
D      <a href="/dbget-bin/www_bget?ec:1.1.3.18">1.1.3.18</a>  secondary-alcohol oxidase
D      <a href="/dbget-bin/www_bget?ec:1.1.3.19">1.1.3.19</a>  4-hydroxymandelate oxidase
D      <a href="/dbget-bin/www_bget?ec:1.1.3.20">1.1.3.20</a>  long-chain-alcohol oxidase
D      <a href="/dbget-bin/www_bget?ec:1.1.3.21">1.1.3.21</a>  glycerol-3-phosphate oxidase
D      <a href="/dbget-bin/www_bget?ec:1.1.3.23">1.1.3.23</a>  thiamine oxidase
D      <a href="/dbget-bin/www_bget?ec:1.1.3.27">1.1.3.27</a>  hydroxyphytanate oxidase
D      <a href="/dbget-bin/www_bget?ec:1.1.3.28">1.1.3.28</a>  nucleoside oxidase
D      <a href="/dbget-bin/www_bget?ec:1.1.3.29">1.1.3.29</a>  N-acylhexosamine oxidase
D      <a href="/dbget-bin/www_bget?ec:1.1.3.30">1.1.3.30</a>  polyvinyl-alcohol oxidase
D      <a href="/dbget-bin/www_bget?ec:1.1.3.37">1.1.3.37</a>  D-arabinono-1,4-lactone oxidase
D      <a href="/dbget-bin/www_bget?ec:1.1.3.38">1.1.3.38</a>  vanillyl-alcohol oxidase
D      <a href="/dbget-bin/www_bget?ec:1.1.3.39">1.1.3.39</a>  nucleoside oxidase (H2O2-forming)
D      <a href="/dbget-bin/www_bget?ec:1.1.3.40">1.1.3.40</a>  D-mannitol oxidase
D      <a href="/dbget-bin/www_bget?ec:1.1.3.41">1.1.3.41</a>  alditol oxidase
D      <a href="/dbget-bin/www_bget?ec:1.1.3.-">1.1.3.-</a>  
C    1.1.4  With a disulfide as acceptor
D      <a href="/dbget-bin/www_bget?ec:1.1.4.1">1.1.4.1</a>  vitamin-K-epoxide reductase (warfarin-sensitive)
E        isotig15259|vitamin; <a href="/dbget-bin/www_bget?ko:K05357">K05357</a>  VKORC1; vitamin-K-epoxide reductase (warfarin-sensitive) [EC:1.1.4.1]
D      <a href="/dbget-bin/www_bget?ec:1.1.4.2">1.1.4.2</a>  vitamin-K-epoxide reductase (warfarin-insensitive)
C    1.1.5  With a quinone or similar compound as acceptor
D      <a href="/dbget-bin/www_bget?ec:1.1.5.2">1.1.5.2</a>  quinoprotein glucose dehydrogenase
D      <a href="/dbget-bin/www_bget?ec:1.1.5.3">1.1.5.3</a>  glycerol-3-phosphate dehydrogenase
D      <a href="/dbget-bin/www_bget?ec:1.1.5.4">1.1.5.4</a>  malate dehydrogenase (quinone)
D      <a href="/dbget-bin/www_bget?ec:1.1.5.5">1.1.5.5</a>  alcohol dehydrogenase (quinone)
D      <a href="/dbget-bin/www_bget?ec:1.1.5.6">1.1.5.6</a>  formate dehydrogenase-N
D      <a href="/dbget-bin/www_bget?ec:1.1.5.7">1.1.5.7</a>  cyclic alcohol dehydrogenase (quinone)
C    1.1.98  With other, known, acceptors
D      <a href="/dbget-bin/www_bget?ec:1.1.98.1">1.1.98.1</a>  alcohol dehydrogenase (azurin)
C    1.1.99  With other acceptors
D      <a href="/dbget-bin/www_bget?ec:1.1.99.1">1.1.99.1</a>  choline dehydrogenase
E        isotig16968|choline; <a href="/dbget-bin/www_bget?ko:K00108">K00108</a>  E1.1.99.1, betA, CHDH; choline dehydrogenase [EC:1.1.99.1]
D      <a href="/dbget-bin/www_bget?ec:1.1.99.2">1.1.99.2</a>  2-hydroxyglutarate dehydrogenase
D      <a href="/dbget-bin/www_bget?ec:1.1.99.3">1.1.99.3</a>  gluconate 2-dehydrogenase (acceptor)
D      <a href="/dbget-bin/www_bget?ec:1.1.99.4">1.1.99.4</a>  dehydrogluconate dehydrogenase
D      <a href="/dbget-bin/www_bget?ec:1.1.99.6">1.1.99.6</a>  D-2-hydroxy-acid dehydrogenase
D      <a href="/dbget-bin/www_bget?ec:1.1.99.7">1.1.99.7</a>  lactate---malate transhydrogenase
D      <a href="/dbget-bin/www_bget?ec:1.1.99.9">1.1.99.9</a>  pyridoxine 5-dehydrogenase
D      <a href="/dbget-bin/www_bget?ec:1.1.99.10">1.1.99.10</a>  glucose dehydrogenase (acceptor)
D      <a href="/dbget-bin/www_bget?ec:1.1.99.11">1.1.99.11</a>  fructose 5-dehydrogenase
D      <a href="/dbget-bin/www_bget?ec:1.1.99.12">1.1.99.12</a>  sorbose dehydrogenase
D      <a href="/dbget-bin/www_bget?ec:1.1.99.13">1.1.99.13</a>  glucoside 3-dehydrogenase
D      <a href="/dbget-bin/www_bget?ec:1.1.99.14">1.1.99.14</a>  glycolate dehydrogenase
D      <a href="/dbget-bin/www_bget?ec:1.1.99.18">1.1.99.18</a>  cellobiose dehydrogenase (acceptor)
D      <a href="/dbget-bin/www_bget?ec:1.1.99.20">1.1.99.20</a>  alkan-1-ol dehydrogenase (acceptor)
D      <a href="/dbget-bin/www_bget?ec:1.1.99.21">1.1.99.21</a>  D-sorbitol dehydrogenase (acceptor)
D      <a href="/dbget-bin/www_bget?ec:1.1.99.22">1.1.99.22</a>  glycerol dehydrogenase (acceptor)
D      <a href="/dbget-bin/www_bget?ec:1.1.99.24">1.1.99.24</a>  hydroxyacid-oxoacid transhydrogenase
E        isotig04254|hydroxyacid-oxoacid; <a href="/dbget-bin/www_bget?ko:K11173">K11173</a>  ADHFE1; hydroxyacid-oxoacid transhydrogenase [EC:1.1.99.24]
E        isotig04255|hydroxyacid-oxoacid; <a href="/dbget-bin/www_bget?ko:K11173">K11173</a>  ADHFE1; hydroxyacid-oxoacid transhydrogenase [EC:1.1.99.24]
E        isotig41831|alcohol; <a href="/dbget-bin/www_bget?ko:K11173">K11173</a>  ADHFE1; hydroxyacid-oxoacid transhydrogenase [EC:1.1.99.24]
D      <a href="/dbget-bin/www_bget?ec:1.1.99.25">1.1.99.25</a>  quinate dehydrogenase (pyrroloquinoline-quinone)
D      <a href="/dbget-bin/www_bget?ec:1.1.99.26">1.1.99.26</a>  3-hydroxycyclohexanone dehydrogenase
D      <a href="/dbget-bin/www_bget?ec:1.1.99.27">1.1.99.27</a>  (R)-pantolactone dehydrogenase (flavin)
D      <a href="/dbget-bin/www_bget?ec:1.1.99.28">1.1.99.28</a>  glucose-fructose oxidoreductase
D      <a href="/dbget-bin/www_bget?ec:1.1.99.29">1.1.99.29</a>  pyranose dehydrogenase (acceptor)
D      <a href="/dbget-bin/www_bget?ec:1.1.99.30">1.1.99.30</a>  2-oxo-acid reductase
D      <a href="/dbget-bin/www_bget?ec:1.1.99.31">1.1.99.31</a>  (S)-mandelate dehydrogenase
D      <a href="/dbget-bin/www_bget?ec:1.1.99.32">1.1.99.32</a>  L-sorbose 1-dehydrogenase
D      <a href="/dbget-bin/www_bget?ec:1.1.99.33">1.1.99.33</a>  formate dehydrogenase (acceptor)
D      <a href="/dbget-bin/www_bget?ec:1.1.99.34">1.1.99.34</a>  glucose-6-phosphate dehydrogenase (coenzyme-F420)
D      <a href="/dbget-bin/www_bget?ec:1.1.99.35">1.1.99.35</a>  soluble quinoprotein glucose dehydrogenase
D      <a href="/dbget-bin/www_bget?ec:1.1.99.36">1.1.99.36</a>  NDMA-dependent alcohol dehydrogenase
D      <a href="/dbget-bin/www_bget?ec:1.1.99.37">1.1.99.37</a>  NDMA-dependent methanol dehydrogenase
D      <a href="/dbget-bin/www_bget?ec:1.1.99.-">1.1.99.-</a>  
C    1.1.-  Acting on the CH-OH group of donors
D      <a href="/dbget-bin/www_bget?ec:1.1.-.-">1.1.-.-</a>  
E        isotig03180|dehydrogenase; <a href="/dbget-bin/www_bget?ko:K11163">K11163</a>  DHRS1; dehydrogenase/reductase SDR family member 1 [EC:1.1.-.-]
E        isotig03181|dehydrogenase; <a href="/dbget-bin/www_bget?ko:K11163">K11163</a>  DHRS1; dehydrogenase/reductase SDR family member 1 [EC:1.1.-.-]
E        isotig03365|dehydrogenase; <a href="/dbget-bin/www_bget?ko:K11167">K11167</a>  DHRS7C; dehydrogenase/reductase SDR family member 7C [EC:1.1.-.-]
E        isotig04822|dehydrogenase; <a href="/dbget-bin/www_bget?ko:K11167">K11167</a>  DHRS7C; dehydrogenase/reductase SDR family member 7C [EC:1.1.-.-]
E        isotig04823|dehydrogenase; <a href="/dbget-bin/www_bget?ko:K11167">K11167</a>  DHRS7C; dehydrogenase/reductase SDR family member 7C [EC:1.1.-.-]
B  1.2  Acting on the aldehyde or oxo group of donors
C    1.2.1  With NAD+ or NADP+ as acceptor
D      <a href="/dbget-bin/www_bget?ec:1.2.1.2">1.2.1.2</a>  formate dehydrogenase
D      <a href="/dbget-bin/www_bget?ec:1.2.1.3">1.2.1.3</a>  aldehyde dehydrogenase (NAD+)
E        isotig05598|aldehyde; <a href="/dbget-bin/www_bget?ko:K00128">K00128</a>  E1.2.1.3; aldehyde dehydrogenase (NAD+) [EC:1.2.1.3]
E        isotig07562|fatty; <a href="/dbget-bin/www_bget?ko:K00128">K00128</a>  E1.2.1.3; aldehyde dehydrogenase (NAD+) [EC:1.2.1.3]
E        isotig28492|aldehyde; <a href="/dbget-bin/www_bget?ko:K00128">K00128</a>  E1.2.1.3; aldehyde dehydrogenase (NAD+) [EC:1.2.1.3]
E        isotig23744|aldehyde; <a href="/dbget-bin/www_bget?ko:K00149">K00149</a>  ALDH9A1; aldehyde dehydrogenase family 9 member A1 [EC:1.2.1.47 1.2.1.3]
E        isotig05346|aldehyde; <a href="/dbget-bin/www_bget?ko:K14085">K14085</a>  ALDH7A1; aldehyde dehydrogenase family 7 member A1 [EC:1.2.1.31 1.2.1.8 1.2.1.3]
D      <a href="/dbget-bin/www_bget?ec:1.2.1.4">1.2.1.4</a>  aldehyde dehydrogenase (NADP+)
D      <a href="/dbget-bin/www_bget?ec:1.2.1.5">1.2.1.5</a>  aldehyde dehydrogenase [NAD(P)+]
D      <a href="/dbget-bin/www_bget?ec:1.2.1.7">1.2.1.7</a>  benzaldehyde dehydrogenase (NADP+)
D      <a href="/dbget-bin/www_bget?ec:1.2.1.8">1.2.1.8</a>  betaine-aldehyde dehydrogenase
E        isotig05346|aldehyde; <a href="/dbget-bin/www_bget?ko:K14085">K14085</a>  ALDH7A1; aldehyde dehydrogenase family 7 member A1 [EC:1.2.1.31 1.2.1.8 1.2.1.3]
D      <a href="/dbget-bin/www_bget?ec:1.2.1.9">1.2.1.9</a>  glyceraldehyde-3-phosphate dehydrogenase (NADP+)
D      <a href="/dbget-bin/www_bget?ec:1.2.1.10">1.2.1.10</a>  acetaldehyde dehydrogenase (acetylating)
D      <a href="/dbget-bin/www_bget?ec:1.2.1.11">1.2.1.11</a>  aspartate-semialdehyde dehydrogenase
D      <a href="/dbget-bin/www_bget?ec:1.2.1.12">1.2.1.12</a>  glyceraldehyde-3-phosphate dehydrogenase (phosphorylating)
E        isotig22424|glyceraldehyde-3-phosphate; <a href="/dbget-bin/www_bget?ko:K00134">K00134</a>  GAPDH, gapA; glyceraldehyde 3-phosphate dehydrogenase [EC:1.2.1.12]
E        isotig23680|glyceraldehyde-3-phosphate; <a href="/dbget-bin/www_bget?ko:K00134">K00134</a>  GAPDH, gapA; glyceraldehyde 3-phosphate dehydrogenase [EC:1.2.1.12]
E        isotig32911|glyceraldehyde-3-phosphate; <a href="/dbget-bin/www_bget?ko:K00134">K00134</a>  GAPDH, gapA; glyceraldehyde 3-phosphate dehydrogenase [EC:1.2.1.12]
E        isotig33654|glyceraldehyde-3-phosphate; <a href="/dbget-bin/www_bget?ko:K00134">K00134</a>  GAPDH, gapA; glyceraldehyde 3-phosphate dehydrogenase [EC:1.2.1.12]
E        isotig34763|glyceraldehyde-3-phosphate; <a href="/dbget-bin/www_bget?ko:K00134">K00134</a>  GAPDH, gapA; glyceraldehyde 3-phosphate dehydrogenase [EC:1.2.1.12]
E        isotig34884|glyceraldehyde; <a href="/dbget-bin/www_bget?ko:K00134">K00134</a>  GAPDH, gapA; glyceraldehyde 3-phosphate dehydrogenase [EC:1.2.1.12]
E        isotig35890|glyceraldehyde-3-phosphate; <a href="/dbget-bin/www_bget?ko:K00134">K00134</a>  GAPDH, gapA; glyceraldehyde 3-phosphate dehydrogenase [EC:1.2.1.12]
E        isotig36157|glyceraldehyde-3-phosphate; <a href="/dbget-bin/www_bget?ko:K00134">K00134</a>  GAPDH, gapA; glyceraldehyde 3-phosphate dehydrogenase [EC:1.2.1.12]
E        isotig36198|glyceraldehyde-3-phosphate; <a href="/dbget-bin/www_bget?ko:K00134">K00134</a>  GAPDH, gapA; glyceraldehyde 3-phosphate dehydrogenase [EC:1.2.1.12]
E        isotig36293|glyceraldehyde-3-phosphate; <a href="/dbget-bin/www_bget?ko:K00134">K00134</a>  GAPDH, gapA; glyceraldehyde 3-phosphate dehydrogenase [EC:1.2.1.12]
E        isotig36336|glyceraldehyde-3-phosphate; <a href="/dbget-bin/www_bget?ko:K00134">K00134</a>  GAPDH, gapA; glyceraldehyde 3-phosphate dehydrogenase [EC:1.2.1.12]
E        isotig38790|glyceraldehyde-3-phosphate; <a href="/dbget-bin/www_bget?ko:K00134">K00134</a>  GAPDH, gapA; glyceraldehyde 3-phosphate dehydrogenase [EC:1.2.1.12]
E        isotig38921|glyceraldehyde-3-phosphate; <a href="/dbget-bin/www_bget?ko:K00134">K00134</a>  GAPDH, gapA; glyceraldehyde 3-phosphate dehydrogenase [EC:1.2.1.12]
E        isotig05997|glyceraldehyde-3-phosphate; <a href="/dbget-bin/www_bget?ko:K10705">K10705</a>  GAPDHS; glyceraldehyde-3-phosphate dehydrogenase, spermatogenic [EC:1.2.1.12]
D      <a href="/dbget-bin/www_bget?ec:1.2.1.13">1.2.1.13</a>  glyceraldehyde-3-phosphate dehydrogenase (NADP+) (phosphorylating)
D      <a href="/dbget-bin/www_bget?ec:1.2.1.15">1.2.1.15</a>  malonate-semialdehyde dehydrogenase
D      <a href="/dbget-bin/www_bget?ec:1.2.1.16">1.2.1.16</a>  succinate-semialdehyde dehydrogenase [NAD(P)+]
D      <a href="/dbget-bin/www_bget?ec:1.2.1.17">1.2.1.17</a>  glyoxylate dehydrogenase (acylating)
D      <a href="/dbget-bin/www_bget?ec:1.2.1.18">1.2.1.18</a>  malonate-semialdehyde dehydrogenase (acetylating)
D      <a href="/dbget-bin/www_bget?ec:1.2.1.19">1.2.1.19</a>  aminobutyraldehyde dehydrogenase
D      <a href="/dbget-bin/www_bget?ec:1.2.1.20">1.2.1.20</a>  glutarate-semialdehyde dehydrogenase
D      <a href="/dbget-bin/www_bget?ec:1.2.1.21">1.2.1.21</a>  glycolaldehyde dehydrogenase
D      <a href="/dbget-bin/www_bget?ec:1.2.1.22">1.2.1.22</a>  lactaldehyde dehydrogenase
D      <a href="/dbget-bin/www_bget?ec:1.2.1.23">1.2.1.23</a>  2-oxoaldehyde dehydrogenase (NAD+)
D      <a href="/dbget-bin/www_bget?ec:1.2.1.24">1.2.1.24</a>  succinate-semialdehyde dehydrogenase (NAD+)
D      <a href="/dbget-bin/www_bget?ec:1.2.1.25">1.2.1.25</a>  2-oxoisovalerate dehydrogenase (acylating)
D      <a href="/dbget-bin/www_bget?ec:1.2.1.26">1.2.1.26</a>  2,5-dioxovalerate dehydrogenase
D      <a href="/dbget-bin/www_bget?ec:1.2.1.27">1.2.1.27</a>  methylmalonate-semialdehyde dehydrogenase (acylating)
E        isotig04777|methylmalonate-semialdehyde; <a href="/dbget-bin/www_bget?ko:K00140">K00140</a>  E1.2.1.27, mmsA, iolA; methylmalonate-semialdehyde dehydrogenase [EC:1.2.1.27]
E        isotig04778|methylmalonate-semialdehyde; <a href="/dbget-bin/www_bget?ko:K00140">K00140</a>  E1.2.1.27, mmsA, iolA; methylmalonate-semialdehyde dehydrogenase [EC:1.2.1.27]
E        isotig05267|methylmalonate-semialdehyde; <a href="/dbget-bin/www_bget?ko:K00140">K00140</a>  E1.2.1.27, mmsA, iolA; methylmalonate-semialdehyde dehydrogenase [EC:1.2.1.27]
D      <a href="/dbget-bin/www_bget?ec:1.2.1.28">1.2.1.28</a>  benzaldehyde dehydrogenase (NAD+)
D      <a href="/dbget-bin/www_bget?ec:1.2.1.29">1.2.1.29</a>  aryl-aldehyde dehydrogenase
D      <a href="/dbget-bin/www_bget?ec:1.2.1.30">1.2.1.30</a>  aryl-aldehyde dehydrogenase (NADP+)
D      <a href="/dbget-bin/www_bget?ec:1.2.1.31">1.2.1.31</a>  L-aminoadipate-semialdehyde dehydrogenase
E        isotig05346|aldehyde; <a href="/dbget-bin/www_bget?ko:K14085">K14085</a>  ALDH7A1; aldehyde dehydrogenase family 7 member A1 [EC:1.2.1.31 1.2.1.8 1.2.1.3]
D      <a href="/dbget-bin/www_bget?ec:1.2.1.32">1.2.1.32</a>  aminomuconate-semialdehyde dehydrogenase
D      <a href="/dbget-bin/www_bget?ec:1.2.1.33">1.2.1.33</a>  (R)-dehydropantoate dehydrogenase
D      <a href="/dbget-bin/www_bget?ec:1.2.1.36">1.2.1.36</a>  retinal dehydrogenase
E        isotig08368|retinal; <a href="/dbget-bin/www_bget?ko:K07249">K07249</a>  E1.2.1.36; retinal dehydrogenase [EC:1.2.1.36]
D      <a href="/dbget-bin/www_bget?ec:1.2.1.38">1.2.1.38</a>  N-acetyl-gamma-glutamyl-phosphate reductase
D      <a href="/dbget-bin/www_bget?ec:1.2.1.39">1.2.1.39</a>  phenylacetaldehyde dehydrogenase
D      <a href="/dbget-bin/www_bget?ec:1.2.1.40">1.2.1.40</a>  3alpha,7alpha,12alpha-trihydroxycholestan-26-al 26-oxidoreductase
D      <a href="/dbget-bin/www_bget?ec:1.2.1.41">1.2.1.41</a>  glutamate-5-semialdehyde dehydrogenase
E        isotig07346|aldehyde; <a href="/dbget-bin/www_bget?ko:K12657">K12657</a>  ALDH18A1, P5CS; delta-1-pyrroline-5-carboxylate synthetase [EC:2.7.2.11 1.2.1.41]
E        isotig41320|aldehyde; <a href="/dbget-bin/www_bget?ko:K12657">K12657</a>  ALDH18A1, P5CS; delta-1-pyrroline-5-carboxylate synthetase [EC:2.7.2.11 1.2.1.41]
D      <a href="/dbget-bin/www_bget?ec:1.2.1.42">1.2.1.42</a>  hexadecanal dehydrogenase (acylating)
D      <a href="/dbget-bin/www_bget?ec:1.2.1.43">1.2.1.43</a>  formate dehydrogenase (NADP+)
D      <a href="/dbget-bin/www_bget?ec:1.2.1.44">1.2.1.44</a>  cinnamoyl-CoA reductase
D      <a href="/dbget-bin/www_bget?ec:1.2.1.45">1.2.1.45</a>  4-carboxy-2-hydroxymuconate-6-semialdehyde dehydrogenase
D      <a href="/dbget-bin/www_bget?ec:1.2.1.46">1.2.1.46</a>  formaldehyde dehydrogenase
D      <a href="/dbget-bin/www_bget?ec:1.2.1.47">1.2.1.47</a>  4-trimethylammoniobutyraldehyde dehydrogenase
E        isotig23744|aldehyde; <a href="/dbget-bin/www_bget?ko:K00149">K00149</a>  ALDH9A1; aldehyde dehydrogenase family 9 member A1 [EC:1.2.1.47 1.2.1.3]
D      <a href="/dbget-bin/www_bget?ec:1.2.1.48">1.2.1.48</a>  long-chain-aldehyde dehydrogenase
D      <a href="/dbget-bin/www_bget?ec:1.2.1.49">1.2.1.49</a>  2-oxoaldehyde dehydrogenase (NADP+)
D      <a href="/dbget-bin/www_bget?ec:1.2.1.50">1.2.1.50</a>  long-chain-fatty-acyl-CoA reductase
D      <a href="/dbget-bin/www_bget?ec:1.2.1.51">1.2.1.51</a>  pyruvate dehydrogenase (NADP+)
D      <a href="/dbget-bin/www_bget?ec:1.2.1.52">1.2.1.52</a>  oxoglutarate dehydrogenase (NADP+)
D      <a href="/dbget-bin/www_bget?ec:1.2.1.53">1.2.1.53</a>  4-hydroxyphenylacetaldehyde dehydrogenase
D      <a href="/dbget-bin/www_bget?ec:1.2.1.54">1.2.1.54</a>  gamma-guanidinobutyraldehyde dehydrogenase
D      <a href="/dbget-bin/www_bget?ec:1.2.1.57">1.2.1.57</a>  butanal dehydrogenase
D      <a href="/dbget-bin/www_bget?ec:1.2.1.58">1.2.1.58</a>  phenylglyoxylate dehydrogenase (acylating)
D      <a href="/dbget-bin/www_bget?ec:1.2.1.59">1.2.1.59</a>  glyceraldehyde-3-phosphate dehydrogenase (NAD(P)+) (phosphorylating)
D      <a href="/dbget-bin/www_bget?ec:1.2.1.60">1.2.1.60</a>  5-carboxymethyl-2-hydroxymuconic-semialdehyde dehydrogenase
D      <a href="/dbget-bin/www_bget?ec:1.2.1.61">1.2.1.61</a>  4-hydroxymuconic-semialdehyde dehydrogenase
D      <a href="/dbget-bin/www_bget?ec:1.2.1.62">1.2.1.62</a>  4-formylbenzenesulfonate dehydrogenase
D      <a href="/dbget-bin/www_bget?ec:1.2.1.63">1.2.1.63</a>  6-oxohexanoate dehydrogenase
D      <a href="/dbget-bin/www_bget?ec:1.2.1.64">1.2.1.64</a>  4-hydroxybenzaldehyde dehydrogenase
D      <a href="/dbget-bin/www_bget?ec:1.2.1.65">1.2.1.65</a>  salicylaldehyde dehydrogenase
D      <a href="/dbget-bin/www_bget?ec:1.2.1.67">1.2.1.67</a>  vanillin dehydrogenase
D      <a href="/dbget-bin/www_bget?ec:1.2.1.68">1.2.1.68</a>  coniferyl-aldehyde dehydrogenase
D      <a href="/dbget-bin/www_bget?ec:1.2.1.69">1.2.1.69</a>  fluoroacetaldehyde dehydrogenase
D      <a href="/dbget-bin/www_bget?ec:1.2.1.70">1.2.1.70</a>  glutamyl-tRNA reductase
D      <a href="/dbget-bin/www_bget?ec:1.2.1.71">1.2.1.71</a>  succinylglutamate-semialdehyde dehydrogenase
D      <a href="/dbget-bin/www_bget?ec:1.2.1.72">1.2.1.72</a>  erythrose-4-phosphate dehydrogenase
D      <a href="/dbget-bin/www_bget?ec:1.2.1.73">1.2.1.73</a>  sulfoacetaldehyde dehydrogenase
D      <a href="/dbget-bin/www_bget?ec:1.2.1.74">1.2.1.74</a>  abietadienal dehydrogenase
D      <a href="/dbget-bin/www_bget?ec:1.2.1.75">1.2.1.75</a>  malonyl CoA reductase (malonate semialdehyde-forming)
D      <a href="/dbget-bin/www_bget?ec:1.2.1.76">1.2.1.76</a>  succinate-semialdehyde dehydrogenase (acylating)
D      <a href="/dbget-bin/www_bget?ec:1.2.1.77">1.2.1.77</a>  3,4-dehydroadipyl-CoA semialdehyde dehydrogenase (NADP+)
D      <a href="/dbget-bin/www_bget?ec:1.2.1.78">1.2.1.78</a>  2-formylbenzoate dehydrogenase
D      <a href="/dbget-bin/www_bget?ec:1.2.1.79">1.2.1.79</a>  succinate-semialdehyde dehydrogenase (NADP+)
D      <a href="/dbget-bin/www_bget?ec:1.2.1.-">1.2.1.-</a>  
E        isotig08387|fatty; <a href="/dbget-bin/www_bget?ko:K13356">K13356</a>  FAR; fatty acyl-CoA reductase [EC:1.2.1.-]
E        isotig34604|fatty; <a href="/dbget-bin/www_bget?ko:K13356">K13356</a>  FAR; fatty acyl-CoA reductase [EC:1.2.1.-]
C    1.2.2  With a cytochrome as acceptor
D      <a href="/dbget-bin/www_bget?ec:1.2.2.1">1.2.2.1</a>  formate dehydrogenase (cytochrome)
D      <a href="/dbget-bin/www_bget?ec:1.2.2.2">1.2.2.2</a>  pyruvate dehydrogenase (cytochrome)
D      <a href="/dbget-bin/www_bget?ec:1.2.2.3">1.2.2.3</a>  formate dehydrogenase (cytochrome-c-553)
D      <a href="/dbget-bin/www_bget?ec:1.2.2.4">1.2.2.4</a>  carbon-monoxide dehydrogenase (cytochrome b-561)
C    1.2.3  With oxygen as acceptor
D      <a href="/dbget-bin/www_bget?ec:1.2.3.1">1.2.3.1</a>  aldehyde oxidase
D      <a href="/dbget-bin/www_bget?ec:1.2.3.3">1.2.3.3</a>  pyruvate oxidase
D      <a href="/dbget-bin/www_bget?ec:1.2.3.4">1.2.3.4</a>  oxalate oxidase
D      <a href="/dbget-bin/www_bget?ec:1.2.3.5">1.2.3.5</a>  glyoxylate oxidase
D      <a href="/dbget-bin/www_bget?ec:1.2.3.6">1.2.3.6</a>  pyruvate oxidase (CoA-acetylating)
D      <a href="/dbget-bin/www_bget?ec:1.2.3.7">1.2.3.7</a>  indole-3-acetaldehyde oxidase
D      <a href="/dbget-bin/www_bget?ec:1.2.3.8">1.2.3.8</a>  pyridoxal oxidase
D      <a href="/dbget-bin/www_bget?ec:1.2.3.9">1.2.3.9</a>  aryl-aldehyde oxidase
D      <a href="/dbget-bin/www_bget?ec:1.2.3.11">1.2.3.11</a>  retinal oxidase
D      <a href="/dbget-bin/www_bget?ec:1.2.3.13">1.2.3.13</a>  4-hydroxyphenylpyruvate oxidase
D      <a href="/dbget-bin/www_bget?ec:1.2.3.14">1.2.3.14</a>  abscisic-aldehyde oxidase
D      <a href="/dbget-bin/www_bget?ec:1.2.3.-">1.2.3.-</a>  
C    1.2.4  With a disulfide as acceptor
D      <a href="/dbget-bin/www_bget?ec:1.2.4.1">1.2.4.1</a>  pyruvate dehydrogenase (acetyl-transferring)
E        isotig05199|pyruvate; <a href="/dbget-bin/www_bget?ko:K00161">K00161</a>  PDHA, pdhA; pyruvate dehydrogenase E1 component subunit alpha [EC:1.2.4.1]
E        isotig05436|pyruvate; <a href="/dbget-bin/www_bget?ko:K00162">K00162</a>  PDHB, pdhB; pyruvate dehydrogenase E1 component subunit beta [EC:1.2.4.1]
D      <a href="/dbget-bin/www_bget?ec:1.2.4.2">1.2.4.2</a>  oxoglutarate dehydrogenase (succinyl-transferring)
E        isotig03431|oxoglutarate; <a href="/dbget-bin/www_bget?ko:K00164">K00164</a>  OGDH, sucA; 2-oxoglutarate dehydrogenase E1 component [EC:1.2.4.2]
E        isotig03432|oxoglutarate; <a href="/dbget-bin/www_bget?ko:K00164">K00164</a>  OGDH, sucA; 2-oxoglutarate dehydrogenase E1 component [EC:1.2.4.2]
E        isotig05200|oxoglutarate; <a href="/dbget-bin/www_bget?ko:K00164">K00164</a>  OGDH, sucA; 2-oxoglutarate dehydrogenase E1 component [EC:1.2.4.2]
D      <a href="/dbget-bin/www_bget?ec:1.2.4.4">1.2.4.4</a>  3-methyl-2-oxobutanoate dehydrogenase (2-methylpropanoyl-transferring)
E        isotig05425|branched; <a href="/dbget-bin/www_bget?ko:K00166">K00166</a>  E1.2.4.4A, bkdA1; 2-oxoisovalerate dehydrogenase E1 component, alpha subunit [EC:1.2.4.4]
D      <a href="/dbget-bin/www_bget?ec:1.2.4.-">1.2.4.-</a>  
C    1.2.5  With a quinone or similar compound as acceptor
D      <a href="/dbget-bin/www_bget?ec:1.2.5.1">1.2.5.1</a>  pyruvate dehydrogenase (quinone)
C    1.2.7  With an iron-sulfur protein as acceptor
D      <a href="/dbget-bin/www_bget?ec:1.2.7.1">1.2.7.1</a>  pyruvate synthase
D      <a href="/dbget-bin/www_bget?ec:1.2.7.2">1.2.7.2</a>  2-oxobutyrate synthase
D      <a href="/dbget-bin/www_bget?ec:1.2.7.3">1.2.7.3</a>  2-oxoglutarate synthase
D      <a href="/dbget-bin/www_bget?ec:1.2.7.4">1.2.7.4</a>  carbon-monoxide dehydrogenase (ferredoxin)
D      <a href="/dbget-bin/www_bget?ec:1.2.7.5">1.2.7.5</a>  aldehyde ferredoxin oxidoreductase
D      <a href="/dbget-bin/www_bget?ec:1.2.7.6">1.2.7.6</a>  glyceraldehyde-3-phosphate dehydrogenase (ferredoxin)
D      <a href="/dbget-bin/www_bget?ec:1.2.7.7">1.2.7.7</a>  3-methyl-2-oxobutanoate dehydrogenase (ferredoxin)
D      <a href="/dbget-bin/www_bget?ec:1.2.7.8">1.2.7.8</a>  indolepyruvate ferredoxin oxidoreductase
C    1.2.99  With other acceptors
D      <a href="/dbget-bin/www_bget?ec:1.2.99.2">1.2.99.2</a>  carbon-monoxide dehydrogenase (acceptor)
D      <a href="/dbget-bin/www_bget?ec:1.2.99.3">1.2.99.3</a>  aldehyde dehydrogenase (pyrroloquinoline-quinone)
D      <a href="/dbget-bin/www_bget?ec:1.2.99.4">1.2.99.4</a>  formaldehyde dismutase
D      <a href="/dbget-bin/www_bget?ec:1.2.99.5">1.2.99.5</a>  formylmethanofuran dehydrogenase
D      <a href="/dbget-bin/www_bget?ec:1.2.99.6">1.2.99.6</a>  carboxylate reductase
D      <a href="/dbget-bin/www_bget?ec:1.2.99.7">1.2.99.7</a>  aldehyde dehydrogenase (FAD-independent)
C    1.2.-  Acting on the aldehyde or oxo group of donors
D      <a href="/dbget-bin/www_bget?ec:1.2.-.-">1.2.-.-</a>  
B  1.3  Acting on the CH-CH group of donors
C    1.3.1  With NAD+ or NADP+ as acceptor
D      <a href="/dbget-bin/www_bget?ec:1.3.1.1">1.3.1.1</a>  dihydrouracil dehydrogenase (NAD+)
D      <a href="/dbget-bin/www_bget?ec:1.3.1.2">1.3.1.2</a>  dihydropyrimidine dehydrogenase (NADP+)
E        isotig11945|dihydropyrimidine; <a href="/dbget-bin/www_bget?ko:K00207">K00207</a>  E1.3.1.2, DPYD; dihydropyrimidine dehydrogenase (NADP+) [EC:1.3.1.2]
D      <a href="/dbget-bin/www_bget?ec:1.3.1.3">1.3.1.3</a>  Delta4-3-oxosteroid 5beta-reductase
D      <a href="/dbget-bin/www_bget?ec:1.3.1.4">1.3.1.4</a>  cortisone alpha-reductase
D      <a href="/dbget-bin/www_bget?ec:1.3.1.5">1.3.1.5</a>  cucurbitacin Delta23-reductase
D      <a href="/dbget-bin/www_bget?ec:1.3.1.6">1.3.1.6</a>  fumarate reductase (NADH)
D      <a href="/dbget-bin/www_bget?ec:1.3.1.7">1.3.1.7</a>  meso-tartrate dehydrogenase
D      <a href="/dbget-bin/www_bget?ec:1.3.1.8">1.3.1.8</a>  acyl-CoA dehydrogenase (NADP+)
D      <a href="/dbget-bin/www_bget?ec:1.3.1.9">1.3.1.9</a>  enoyl-[acyl-carrier-protein] reductase (NADH)
D      <a href="/dbget-bin/www_bget?ec:1.3.1.10">1.3.1.10</a>  enoyl-[acyl-carrier-protein] reductase (NADPH, B-specific)
D      <a href="/dbget-bin/www_bget?ec:1.3.1.11">1.3.1.11</a>  2-coumarate reductase
D      <a href="/dbget-bin/www_bget?ec:1.3.1.12">1.3.1.12</a>  prephenate dehydrogenase
D      <a href="/dbget-bin/www_bget?ec:1.3.1.13">1.3.1.13</a>  prephenate dehydrogenase (NADP+)
D      <a href="/dbget-bin/www_bget?ec:1.3.1.14">1.3.1.14</a>  orotate reductase (NADH)
D      <a href="/dbget-bin/www_bget?ec:1.3.1.15">1.3.1.15</a>  orotate reductase (NADPH)
D      <a href="/dbget-bin/www_bget?ec:1.3.1.16">1.3.1.16</a>  beta-nitroacrylate reductase
D      <a href="/dbget-bin/www_bget?ec:1.3.1.17">1.3.1.17</a>  3-methyleneoxindole reductase
D      <a href="/dbget-bin/www_bget?ec:1.3.1.18">1.3.1.18</a>  kynurenate-7,8-dihydrodiol dehydrogenase
D      <a href="/dbget-bin/www_bget?ec:1.3.1.19">1.3.1.19</a>  cis-1,2-dihydrobenzene-1,2-diol dehydrogenase
D      <a href="/dbget-bin/www_bget?ec:1.3.1.20">1.3.1.20</a>  trans-1,2-dihydrobenzene-1,2-diol dehydrogenase
E        isotig07045|trans-; <a href="/dbget-bin/www_bget?ko:K00078">K00078</a>  DHDH; dihydrodiol dehydrogenase / D-xylose 1-dehydrogenase (NADP) [EC:1.3.1.20 1.1.1.179]
D      <a href="/dbget-bin/www_bget?ec:1.3.1.21">1.3.1.21</a>  7-dehydrocholesterol reductase
D      <a href="/dbget-bin/www_bget?ec:1.3.1.22">1.3.1.22</a>  cholestenone 5alpha-reductase
D      <a href="/dbget-bin/www_bget?ec:1.3.1.24">1.3.1.24</a>  biliverdin reductase
E        isotig07796|biliverdin; <a href="/dbget-bin/www_bget?ko:K00214">K00214</a>  BLVRA, bvdR; biliverdin reductase [EC:1.3.1.24]
E        isotig16320|flavin; <a href="/dbget-bin/www_bget?ko:K05901">K05901</a>  BLVRB; biliverdin reductase / flavin reductase [EC:1.3.1.24 1.5.1.30]
D      <a href="/dbget-bin/www_bget?ec:1.3.1.25">1.3.1.25</a>  1,6-dihydroxycyclohexa-2,4-diene-1-carboxylate dehydrogenase
D      <a href="/dbget-bin/www_bget?ec:1.3.1.26">1.3.1.26</a>  dihydrodipicolinate reductase
D      <a href="/dbget-bin/www_bget?ec:1.3.1.27">1.3.1.27</a>  2-hexadecenal reductase
D      <a href="/dbget-bin/www_bget?ec:1.3.1.28">1.3.1.28</a>  2,3-dihydro-2,3-dihydroxybenzoate dehydrogenase
D      <a href="/dbget-bin/www_bget?ec:1.3.1.29">1.3.1.29</a>  cis-1,2-dihydro-1,2-dihydroxynaphthalene dehydrogenase
D      <a href="/dbget-bin/www_bget?ec:1.3.1.30">1.3.1.30</a>  progesterone 5alpha-reductase
D      <a href="/dbget-bin/www_bget?ec:1.3.1.31">1.3.1.31</a>  2-enoate reductase
D      <a href="/dbget-bin/www_bget?ec:1.3.1.32">1.3.1.32</a>  maleylacetate reductase
D      <a href="/dbget-bin/www_bget?ec:1.3.1.33">1.3.1.33</a>  protochlorophyllide reductase
D      <a href="/dbget-bin/www_bget?ec:1.3.1.34">1.3.1.34</a>  2,4-dienoyl-CoA reductase (NADPH)
E        isotig12925|-dienoyl-; <a href="/dbget-bin/www_bget?ko:K13236">K13236</a>  DECR1; 2,4-dienoyl-CoA reductase, mitochondrial [EC:1.3.1.34]
E        isotig25677|-dienoyl-; <a href="/dbget-bin/www_bget?ko:K13236">K13236</a>  DECR1; 2,4-dienoyl-CoA reductase, mitochondrial [EC:1.3.1.34]
E        isotig26486|peroxisomal; <a href="/dbget-bin/www_bget?ko:K13237">K13237</a>  DECR2; peroxisomal 2,4-dienoyl-CoA reductase [EC:1.3.1.34]
D      <a href="/dbget-bin/www_bget?ec:1.3.1.35">1.3.1.35</a>  phosphatidylcholine desaturase
D      <a href="/dbget-bin/www_bget?ec:1.3.1.36">1.3.1.36</a>  geissoschizine dehydrogenase
D      <a href="/dbget-bin/www_bget?ec:1.3.1.37">1.3.1.37</a>  cis-2-enoyl-CoA reductase (NADPH)
D      <a href="/dbget-bin/www_bget?ec:1.3.1.38">1.3.1.38</a>  trans-2-enoyl-CoA reductase (NADPH)
E        isotig03910|trans-2-enoyl-; <a href="/dbget-bin/www_bget?ko:K07512">K07512</a>  MECR, NRBF1; mitochondrial trans-2-enoyl-CoA reductase [EC:1.3.1.38]
E        isotig03911|trans-2-enoyl-; <a href="/dbget-bin/www_bget?ko:K07512">K07512</a>  MECR, NRBF1; mitochondrial trans-2-enoyl-CoA reductase [EC:1.3.1.38]
E        isotig03621|peroxisomal; <a href="/dbget-bin/www_bget?ko:K07753">K07753</a>  PECR; peroxisomal trans-2-enoyl-CoA reductase [EC:1.3.1.38]
E        isotig03622|peroxisomal; <a href="/dbget-bin/www_bget?ko:K07753">K07753</a>  PECR; peroxisomal trans-2-enoyl-CoA reductase [EC:1.3.1.38]
D      <a href="/dbget-bin/www_bget?ec:1.3.1.39">1.3.1.39</a>  enoyl-[acyl-carrier-protein] reductase (NADPH, A-specific)
D      <a href="/dbget-bin/www_bget?ec:1.3.1.40">1.3.1.40</a>  2-hydroxy-6-oxo-6-phenylhexa-2,4-dienoate reductase
D      <a href="/dbget-bin/www_bget?ec:1.3.1.41">1.3.1.41</a>  xanthommatin reductase
D      <a href="/dbget-bin/www_bget?ec:1.3.1.42">1.3.1.42</a>  12-oxophytodienoate reductase
D      <a href="/dbget-bin/www_bget?ec:1.3.1.43">1.3.1.43</a>  arogenate dehydrogenase
D      <a href="/dbget-bin/www_bget?ec:1.3.1.44">1.3.1.44</a>  trans-2-enoyl-CoA reductase (NAD+)
D      <a href="/dbget-bin/www_bget?ec:1.3.1.45">1.3.1.45</a>  2'-hydroxyisoflavone reductase
D      <a href="/dbget-bin/www_bget?ec:1.3.1.46">1.3.1.46</a>  biochanin-A reductase
D      <a href="/dbget-bin/www_bget?ec:1.3.1.47">1.3.1.47</a>  alpha-santonin 1,2-reductase
D      <a href="/dbget-bin/www_bget?ec:1.3.1.48">1.3.1.48</a>  15-oxoprostaglandin 13-oxidase
E        isotig04214|prostaglandin; <a href="/dbget-bin/www_bget?ko:K13949">K13949</a>  PTGR2, ZADH1; rostaglandin reductase 2 [EC:1.3.1.48]
E        isotig04215|prostaglandin; <a href="/dbget-bin/www_bget?ko:K13949">K13949</a>  PTGR2, ZADH1; rostaglandin reductase 2 [EC:1.3.1.48]
D      <a href="/dbget-bin/www_bget?ec:1.3.1.49">1.3.1.49</a>  cis-3,4-dihydrophenanthrene-3,4-diol dehydrogenase
D      <a href="/dbget-bin/www_bget?ec:1.3.1.51">1.3.1.51</a>  2'-hydroxydaidzein reductase
D      <a href="/dbget-bin/www_bget?ec:1.3.1.52">1.3.1.52</a>  2-methyl-branched-chain-enoyl-CoA reductase
D      <a href="/dbget-bin/www_bget?ec:1.3.1.53">1.3.1.53</a>  (3S,4R)-3,4-dihydroxycyclohexa-1,5-diene-1,4-dicarboxylate dehydrogenase
D      <a href="/dbget-bin/www_bget?ec:1.3.1.54">1.3.1.54</a>  precorrin-6A reductase
D      <a href="/dbget-bin/www_bget?ec:1.3.1.56">1.3.1.56</a>  cis-2,3-dihydrobiphenyl-2,3-diol dehydrogenase
D      <a href="/dbget-bin/www_bget?ec:1.3.1.57">1.3.1.57</a>  phloroglucinol reductase
D      <a href="/dbget-bin/www_bget?ec:1.3.1.58">1.3.1.58</a>  2,3-dihydroxy-2,3-dihydro-p-cumate dehydrogenase
D      <a href="/dbget-bin/www_bget?ec:1.3.1.60">1.3.1.60</a>  dibenzothiophene dihydrodiol dehydrogenase
D      <a href="/dbget-bin/www_bget?ec:1.3.1.62">1.3.1.62</a>  pimeloyl-CoA dehydrogenase
D      <a href="/dbget-bin/www_bget?ec:1.3.1.63">1.3.1.63</a>  2,4-dichlorobenzoyl-CoA reductase
D      <a href="/dbget-bin/www_bget?ec:1.3.1.64">1.3.1.64</a>  phthalate 4,5-cis-dihydrodiol dehydrogenase
D      <a href="/dbget-bin/www_bget?ec:1.3.1.65">1.3.1.65</a>  5,6-dihydroxy-3-methyl-2-oxo-1,2,5,6-tetrahydroquinoline dehydrogenase
D      <a href="/dbget-bin/www_bget?ec:1.3.1.66">1.3.1.66</a>  cis-dihydroethylcatechol dehydrogenase
D      <a href="/dbget-bin/www_bget?ec:1.3.1.67">1.3.1.67</a>  cis-1,2-dihydroxy-4-methylcyclohexa-3,5-diene-1-carboxylate dehydrogenase
D      <a href="/dbget-bin/www_bget?ec:1.3.1.68">1.3.1.68</a>  1,2-dihydroxy-6-methylcyclohexa-3,5-dienecarboxylate dehydrogenase
D      <a href="/dbget-bin/www_bget?ec:1.3.1.69">1.3.1.69</a>  zeatin reductase
D      <a href="/dbget-bin/www_bget?ec:1.3.1.70">1.3.1.70</a>  Delta14-sterol reductase
D      <a href="/dbget-bin/www_bget?ec:1.3.1.71">1.3.1.71</a>  Delta24(241)-sterol reductase
D      <a href="/dbget-bin/www_bget?ec:1.3.1.72">1.3.1.72</a>  Delta24-sterol reductase
D      <a href="/dbget-bin/www_bget?ec:1.3.1.73">1.3.1.73</a>  1,2-dihydrovomilenine reductase
D      <a href="/dbget-bin/www_bget?ec:1.3.1.74">1.3.1.74</a>  2-alkenal reductase
D      <a href="/dbget-bin/www_bget?ec:1.3.1.75">1.3.1.75</a>  divinyl chlorophyllide a 8-vinyl-reductase
D      <a href="/dbget-bin/www_bget?ec:1.3.1.76">1.3.1.76</a>  precorrin-2 dehydrogenase
D      <a href="/dbget-bin/www_bget?ec:1.3.1.77">1.3.1.77</a>  anthocyanidin reductase
D      <a href="/dbget-bin/www_bget?ec:1.3.1.78">1.3.1.78</a>  arogenate dehydrogenase (NADP+)
D      <a href="/dbget-bin/www_bget?ec:1.3.1.79">1.3.1.79</a>  arogenate dehydrogenase [NAD(P)+]
D      <a href="/dbget-bin/www_bget?ec:1.3.1.80">1.3.1.80</a>  red chlorophyll catabolite reductase
D      <a href="/dbget-bin/www_bget?ec:1.3.1.81">1.3.1.81</a>  (+)-pulegone reductase
D      <a href="/dbget-bin/www_bget?ec:1.3.1.82">1.3.1.82</a>  (-)-isopiperitenone reductase
D      <a href="/dbget-bin/www_bget?ec:1.3.1.83">1.3.1.83</a>  geranylgeranyl diphosphate reductase
D      <a href="/dbget-bin/www_bget?ec:1.3.1.84">1.3.1.84</a>  acrylyl-CoA reductase (NADPH)
D      <a href="/dbget-bin/www_bget?ec:1.3.1.-">1.3.1.-</a>  
E        isotig03087|synaptic; <a href="/dbget-bin/www_bget?ko:K10258">K10258</a>  TER; enoyl reductase [EC:1.3.1.-]
E        isotig03088|synaptic; <a href="/dbget-bin/www_bget?ko:K10258">K10258</a>  TER; enoyl reductase [EC:1.3.1.-]
E        isotig05484|synaptic; <a href="/dbget-bin/www_bget?ko:K10258">K10258</a>  TER; enoyl reductase [EC:1.3.1.-]
C    1.3.2  With a cytochrome as acceptor
D      <a href="/dbget-bin/www_bget?ec:1.3.2.3">1.3.2.3</a>  L-galactonolactone dehydrogenase
C    1.3.3  With oxygen as acceptor
D      <a href="/dbget-bin/www_bget?ec:1.3.3.1">1.3.3.1</a>  dihydroorotate oxidase
D      <a href="/dbget-bin/www_bget?ec:1.3.3.3">1.3.3.3</a>  coproporphyrinogen oxidase
D      <a href="/dbget-bin/www_bget?ec:1.3.3.4">1.3.3.4</a>  protoporphyrinogen oxidase
E        isotig21510|protoporphyrinogen; <a href="/dbget-bin/www_bget?ko:K00231">K00231</a>  PPOX, hemY; protoporphyrinogen oxidase [EC:1.3.3.4]
D      <a href="/dbget-bin/www_bget?ec:1.3.3.5">1.3.3.5</a>  bilirubin oxidase
D      <a href="/dbget-bin/www_bget?ec:1.3.3.6">1.3.3.6</a>  acyl-CoA oxidase
E        isotig19567|peroxisomal; <a href="/dbget-bin/www_bget?ko:K00232">K00232</a>  E1.3.3.6, ACOX1, ACOX3; acyl-CoA oxidase [EC:1.3.3.6]
D      <a href="/dbget-bin/www_bget?ec:1.3.3.7">1.3.3.7</a>  dihydrouracil oxidase
D      <a href="/dbget-bin/www_bget?ec:1.3.3.8">1.3.3.8</a>  tetrahydroberberine oxidase
D      <a href="/dbget-bin/www_bget?ec:1.3.3.9">1.3.3.9</a>  secologanin synthase
D      <a href="/dbget-bin/www_bget?ec:1.3.3.10">1.3.3.10</a>  tryptophan alpha,beta-oxidase
D      <a href="/dbget-bin/www_bget?ec:1.3.3.11">1.3.3.11</a>  pyrroloquinoline-quinone synthase
D      <a href="/dbget-bin/www_bget?ec:1.3.3.12">1.3.3.12</a>  L-galactonolactone oxidase
C    1.3.5  With a quinone or related compound as acceptor
D      <a href="/dbget-bin/www_bget?ec:1.3.5.1">1.3.5.1</a>  succinate dehydrogenase (ubiquinone)
E        isotig05398|succinate; <a href="/dbget-bin/www_bget?ko:K00234">K00234</a>  SDHA, SDH1; succinate dehydrogenase (ubiquinone) flavoprotein subunit [EC:1.3.5.1]
E        isotig09554|succinate; <a href="/dbget-bin/www_bget?ko:K00234">K00234</a>  SDHA, SDH1; succinate dehydrogenase (ubiquinone) flavoprotein subunit [EC:1.3.5.1]
E        isotig26056|succinate; <a href="/dbget-bin/www_bget?ko:K00234">K00234</a>  SDHA, SDH1; succinate dehydrogenase (ubiquinone) flavoprotein subunit [EC:1.3.5.1]
E        isotig04793|succinate; <a href="/dbget-bin/www_bget?ko:K00235">K00235</a>  SDHB, SDH2; succinate dehydrogenase (ubiquinone) iron-sulfur protein [EC:1.3.5.1]
E        isotig04794|succinate; <a href="/dbget-bin/www_bget?ko:K00235">K00235</a>  SDHB, SDH2; succinate dehydrogenase (ubiquinone) iron-sulfur protein [EC:1.3.5.1]
E        isotig06245|succinate; <a href="/dbget-bin/www_bget?ko:K00235">K00235</a>  SDHB, SDH2; succinate dehydrogenase (ubiquinone) iron-sulfur protein [EC:1.3.5.1]
E        isotig09930|succinate; <a href="/dbget-bin/www_bget?ko:K00236">K00236</a>  SDHC, SDH3; succinate dehydrogenase (ubiquinone) cytochrome b subunit [EC:1.3.5.1]
E        isotig05495|succinate; <a href="/dbget-bin/www_bget?ko:K00237">K00237</a>  SDHD, SDH4; succinate dehydrogenase (ubiquinone) membrane anchor subunit [EC:1.3.5.1]
D      <a href="/dbget-bin/www_bget?ec:1.3.5.2">1.3.5.2</a>  dihydroorotate dehydrogenase
D      <a href="/dbget-bin/www_bget?ec:1.3.5.3">1.3.5.3</a>  protoporphyrinogen IX dehydrogenase (menaquinone)
C    1.3.7  With an iron-sulfur protein as acceptor
D      <a href="/dbget-bin/www_bget?ec:1.3.7.1">1.3.7.1</a>  6-hydroxynicotinate reductase
D      <a href="/dbget-bin/www_bget?ec:1.3.7.2">1.3.7.2</a>  15,16-dihydrobiliverdin:ferredoxin oxidoreductase
D      <a href="/dbget-bin/www_bget?ec:1.3.7.3">1.3.7.3</a>  phycoerythrobilin:ferredoxin oxidoreductase
D      <a href="/dbget-bin/www_bget?ec:1.3.7.4">1.3.7.4</a>  phytochromobilin:ferredoxin oxidoreductase
D      <a href="/dbget-bin/www_bget?ec:1.3.7.5">1.3.7.5</a>  phycocyanobilin:ferredoxin oxidoreductase
D      <a href="/dbget-bin/www_bget?ec:1.3.7.6">1.3.7.6</a>  phycoerythrobilin synthase
C    1.3.99  With other acceptors
D      <a href="/dbget-bin/www_bget?ec:1.3.99.1">1.3.99.1</a>  succinate dehydrogenase
D      <a href="/dbget-bin/www_bget?ec:1.3.99.2">1.3.99.2</a>  butyryl-CoA dehydrogenase
D      <a href="/dbget-bin/www_bget?ec:1.3.99.3">1.3.99.3</a>  acyl-CoA dehydrogenase
E        isotig04884|acyl-coenzyme; <a href="/dbget-bin/www_bget?ko:K00249">K00249</a>  E1.3.99.3, ACADM, acd; acyl-CoA dehydrogenase [EC:1.3.99.3]
D      <a href="/dbget-bin/www_bget?ec:1.3.99.4">1.3.99.4</a>  3-oxosteroid 1-dehydrogenase
D      <a href="/dbget-bin/www_bget?ec:1.3.99.5">1.3.99.5</a>  3-oxo-5alpha-steroid 4-dehydrogenase
E        isotig09665|steroid; <a href="/dbget-bin/www_bget?ko:K12345">K12345</a>  SRD5A3; 3-oxo-5-alpha-steroid 4-dehydrogenase 3 [EC:1.3.99.5]
D      <a href="/dbget-bin/www_bget?ec:1.3.99.6">1.3.99.6</a>  3-oxo-5beta-steroid 4-dehydrogenase
D      <a href="/dbget-bin/www_bget?ec:1.3.99.7">1.3.99.7</a>  glutaryl-CoA dehydrogenase
E        isotig05460|glutaryl-coenzyme; <a href="/dbget-bin/www_bget?ko:K00252">K00252</a>  GCDH, gcdH; glutaryl-CoA dehydrogenase [EC:1.3.99.7]
E        isotig09037|glutaryl-coenzyme; <a href="/dbget-bin/www_bget?ko:K00252">K00252</a>  GCDH, gcdH; glutaryl-CoA dehydrogenase [EC:1.3.99.7]
E        isotig14359|glutaryl-coenzyme; <a href="/dbget-bin/www_bget?ko:K00252">K00252</a>  GCDH, gcdH; glutaryl-CoA dehydrogenase [EC:1.3.99.7]
E        isotig30477|glutaryl-coenzyme; <a href="/dbget-bin/www_bget?ko:K00252">K00252</a>  GCDH, gcdH; glutaryl-CoA dehydrogenase [EC:1.3.99.7]
D      <a href="/dbget-bin/www_bget?ec:1.3.99.8">1.3.99.8</a>  2-furoyl-CoA dehydrogenase
D      <a href="/dbget-bin/www_bget?ec:1.3.99.10">1.3.99.10</a>  isovaleryl-CoA dehydrogenase
E        isotig06331|isovaleryl; <a href="/dbget-bin/www_bget?ko:K00253">K00253</a>  E1.3.99.10, ivd; isovaleryl-CoA dehydrogenase [EC:1.3.99.10]
E        isotig07780|isovaleryl; <a href="/dbget-bin/www_bget?ko:K00253">K00253</a>  E1.3.99.10, ivd; isovaleryl-CoA dehydrogenase [EC:1.3.99.10]
D      <a href="/dbget-bin/www_bget?ec:1.3.99.12">1.3.99.12</a>  2-methylacyl-CoA dehydrogenase
E        isotig05123|acyl-coenzyme; <a href="/dbget-bin/www_bget?ko:K09478">K09478</a>  ACADSB; short/branched chain acyl-CoA dehydrogenase [EC:1.3.99.12]
D      <a href="/dbget-bin/www_bget?ec:1.3.99.13">1.3.99.13</a>  long-chain-acyl-CoA dehydrogenase
E        isotig06786|long-chain; <a href="/dbget-bin/www_bget?ko:K00255">K00255</a>  E1.3.99.13, ACADL; long-chain-acyl-CoA dehydrogenase [EC:1.3.99.13]
D      <a href="/dbget-bin/www_bget?ec:1.3.99.14">1.3.99.14</a>  cyclohexanone dehydrogenase
D      <a href="/dbget-bin/www_bget?ec:1.3.99.15">1.3.99.15</a>  benzoyl-CoA reductase
D      <a href="/dbget-bin/www_bget?ec:1.3.99.16">1.3.99.16</a>  isoquinoline 1-oxidoreductase
D      <a href="/dbget-bin/www_bget?ec:1.3.99.17">1.3.99.17</a>  quinoline 2-oxidoreductase
D      <a href="/dbget-bin/www_bget?ec:1.3.99.18">1.3.99.18</a>  quinaldate 4-oxidoreductase
D      <a href="/dbget-bin/www_bget?ec:1.3.99.19">1.3.99.19</a>  quinoline-4-carboxylate 2-oxidoreductase
D      <a href="/dbget-bin/www_bget?ec:1.3.99.20">1.3.99.20</a>  4-hydroxybenzoyl-CoA reductase
D      <a href="/dbget-bin/www_bget?ec:1.3.99.21">1.3.99.21</a>  (R)-benzylsuccinyl-CoA dehydrogenase
D      <a href="/dbget-bin/www_bget?ec:1.3.99.22">1.3.99.22</a>  coproporphyrinogen dehydrogenase
D      <a href="/dbget-bin/www_bget?ec:1.3.99.23">1.3.99.23</a>  all-trans-retinol 13,14-reductase
E        isotig05313|retinol; <a href="/dbget-bin/www_bget?ko:K09516">K09516</a>  RETSAT; all-trans-retinol 13,14-reductase [EC:1.3.99.23]
D      <a href="/dbget-bin/www_bget?ec:1.3.99.24">1.3.99.24</a>  2-amino-4-deoxychorismate dehydrogenase
D      <a href="/dbget-bin/www_bget?ec:1.3.99.25">1.3.99.25</a>  carvone reductase
D      <a href="/dbget-bin/www_bget?ec:1.3.99.-">1.3.99.-</a>  
E        isotig02506|acyl-coenzyme; <a href="/dbget-bin/www_bget?ko:K00257">K00257</a>  E1.3.99.- [EC:1.3.99.-]
E        isotig02507|acyl-coenzyme; <a href="/dbget-bin/www_bget?ko:K00257">K00257</a>  E1.3.99.- [EC:1.3.99.-]
E        isotig02508|acyl-; <a href="/dbget-bin/www_bget?ko:K00257">K00257</a>  E1.3.99.- [EC:1.3.99.-]
E        isotig04705|acyl-coenzyme; <a href="/dbget-bin/www_bget?ko:K09479">K09479</a>  ACADVL; very long chain acyl-CoA dehydrogenase [EC:1.3.99.-]
E        isotig04706|acyl-coenzyme; <a href="/dbget-bin/www_bget?ko:K09479">K09479</a>  ACADVL; very long chain acyl-CoA dehydrogenase [EC:1.3.99.-]
E        isotig06861|acyl-coenzyme; <a href="/dbget-bin/www_bget?ko:K11538">K11538</a>  ACAD8; isobutyryl-CoA dehydrogenase [EC:1.3.99.-]
E        isotig05788|acyl-; <a href="/dbget-bin/www_bget?ko:K11731">K11731</a>  atuD; citronellyl-CoA dehydrogenase [EC:1.3.99.-]
C    1.3.-  Acting on the CH-CH group of donors
D      <a href="/dbget-bin/www_bget?ec:1.3.-.-">1.3.-.-</a>  
B  1.4  Acting on the CH-NH2 group of donors
C    1.4.1  With NAD+ or NADP+ as acceptor
D      <a href="/dbget-bin/www_bget?ec:1.4.1.1">1.4.1.1</a>  alanine dehydrogenase
D      <a href="/dbget-bin/www_bget?ec:1.4.1.2">1.4.1.2</a>  glutamate dehydrogenase
D      <a href="/dbget-bin/www_bget?ec:1.4.1.3">1.4.1.3</a>  glutamate dehydrogenase [NAD(P)+]
E        isotig06701|glutamate; <a href="/dbget-bin/www_bget?ko:K00261">K00261</a>  E1.4.1.3; glutamate dehydrogenase (NAD(P)+) [EC:1.4.1.3]
E        isotig09123|glutamate; <a href="/dbget-bin/www_bget?ko:K00261">K00261</a>  E1.4.1.3; glutamate dehydrogenase (NAD(P)+) [EC:1.4.1.3]
E        isotig30299|glutamate; <a href="/dbget-bin/www_bget?ko:K00261">K00261</a>  E1.4.1.3; glutamate dehydrogenase (NAD(P)+) [EC:1.4.1.3]
D      <a href="/dbget-bin/www_bget?ec:1.4.1.4">1.4.1.4</a>  glutamate dehydrogenase (NADP+)
D      <a href="/dbget-bin/www_bget?ec:1.4.1.5">1.4.1.5</a>  L-amino-acid dehydrogenase
D      <a href="/dbget-bin/www_bget?ec:1.4.1.7">1.4.1.7</a>  serine 2-dehydrogenase
D      <a href="/dbget-bin/www_bget?ec:1.4.1.8">1.4.1.8</a>  valine dehydrogenase (NADP+)
D      <a href="/dbget-bin/www_bget?ec:1.4.1.9">1.4.1.9</a>  leucine dehydrogenase
D      <a href="/dbget-bin/www_bget?ec:1.4.1.10">1.4.1.10</a>  glycine dehydrogenase
D      <a href="/dbget-bin/www_bget?ec:1.4.1.11">1.4.1.11</a>  L-erythro-3,5-diaminohexanoate dehydrogenase
D      <a href="/dbget-bin/www_bget?ec:1.4.1.12">1.4.1.12</a>  2,4-diaminopentanoate dehydrogenase
D      <a href="/dbget-bin/www_bget?ec:1.4.1.13">1.4.1.13</a>  glutamate synthase (NADPH)
D      <a href="/dbget-bin/www_bget?ec:1.4.1.14">1.4.1.14</a>  glutamate synthase (NADH)
D      <a href="/dbget-bin/www_bget?ec:1.4.1.15">1.4.1.15</a>  lysine dehydrogenase
D      <a href="/dbget-bin/www_bget?ec:1.4.1.16">1.4.1.16</a>  diaminopimelate dehydrogenase
D      <a href="/dbget-bin/www_bget?ec:1.4.1.17">1.4.1.17</a>  N-methylalanine dehydrogenase
D      <a href="/dbget-bin/www_bget?ec:1.4.1.18">1.4.1.18</a>  lysine 6-dehydrogenase
D      <a href="/dbget-bin/www_bget?ec:1.4.1.19">1.4.1.19</a>  tryptophan dehydrogenase
D      <a href="/dbget-bin/www_bget?ec:1.4.1.20">1.4.1.20</a>  phenylalanine dehydrogenase
D      <a href="/dbget-bin/www_bget?ec:1.4.1.21">1.4.1.21</a>  aspartate dehydrogenase
D      <a href="/dbget-bin/www_bget?ec:1.4.1.-">1.4.1.-</a>  
C    1.4.2  With a cytochrome as acceptor
D      <a href="/dbget-bin/www_bget?ec:1.4.2.1">1.4.2.1</a>  glycine dehydrogenase (cytochrome)
D      <a href="/dbget-bin/www_bget?ec:1.4.2.-">1.4.2.-</a>  
C    1.4.3  With oxygen as acceptor
D      <a href="/dbget-bin/www_bget?ec:1.4.3.1">1.4.3.1</a>  D-aspartate oxidase
D      <a href="/dbget-bin/www_bget?ec:1.4.3.2">1.4.3.2</a>  L-amino-acid oxidase
D      <a href="/dbget-bin/www_bget?ec:1.4.3.3">1.4.3.3</a>  D-amino-acid oxidase
D      <a href="/dbget-bin/www_bget?ec:1.4.3.4">1.4.3.4</a>  monoamine oxidase
E        isotig12386|amine; <a href="/dbget-bin/www_bget?ko:K00274">K00274</a>  E1.4.3.4; monoamine oxidase [EC:1.4.3.4]
E        isotig23210|monoamine; <a href="/dbget-bin/www_bget?ko:K00274">K00274</a>  E1.4.3.4; monoamine oxidase [EC:1.4.3.4]
D      <a href="/dbget-bin/www_bget?ec:1.4.3.5">1.4.3.5</a>  pyridoxal 5'-phosphate synthase
E        isotig26596|pyridoxine; <a href="/dbget-bin/www_bget?ko:K00275">K00275</a>  pdxH, PNPO; pyridoxamine 5'-phosphate oxidase [EC:1.4.3.5]
D      <a href="/dbget-bin/www_bget?ec:1.4.3.7">1.4.3.7</a>  D-glutamate oxidase
D      <a href="/dbget-bin/www_bget?ec:1.4.3.8">1.4.3.8</a>  ethanolamine oxidase
D      <a href="/dbget-bin/www_bget?ec:1.4.3.10">1.4.3.10</a>  putrescine oxidase
D      <a href="/dbget-bin/www_bget?ec:1.4.3.11">1.4.3.11</a>  L-glutamate oxidase
D      <a href="/dbget-bin/www_bget?ec:1.4.3.12">1.4.3.12</a>  cyclohexylamine oxidase
D      <a href="/dbget-bin/www_bget?ec:1.4.3.13">1.4.3.13</a>  protein-lysine 6-oxidase
E        isotig01614|lysyl; <a href="/dbget-bin/www_bget?ko:K00277">K00277</a>  E1.4.3.13, LOX; protein-lysine 6-oxidase [EC:1.4.3.13]
E        isotig01615|lysyl; <a href="/dbget-bin/www_bget?ko:K00277">K00277</a>  E1.4.3.13, LOX; protein-lysine 6-oxidase [EC:1.4.3.13]
E        isotig01616|lysyl; <a href="/dbget-bin/www_bget?ko:K00277">K00277</a>  E1.4.3.13, LOX; protein-lysine 6-oxidase [EC:1.4.3.13]
E        isotig06473|lysyl; <a href="/dbget-bin/www_bget?ko:K00277">K00277</a>  E1.4.3.13, LOX; protein-lysine 6-oxidase [EC:1.4.3.13]
D      <a href="/dbget-bin/www_bget?ec:1.4.3.14">1.4.3.14</a>  L-lysine oxidase
D      <a href="/dbget-bin/www_bget?ec:1.4.3.15">1.4.3.15</a>  D-glutamate(D-aspartate) oxidase
D      <a href="/dbget-bin/www_bget?ec:1.4.3.16">1.4.3.16</a>  L-aspartate oxidase
D      <a href="/dbget-bin/www_bget?ec:1.4.3.19">1.4.3.19</a>  glycine oxidase
D      <a href="/dbget-bin/www_bget?ec:1.4.3.20">1.4.3.20</a>  L-lysine 6-oxidase
D      <a href="/dbget-bin/www_bget?ec:1.4.3.21">1.4.3.21</a>  primary-amine oxidase
D      <a href="/dbget-bin/www_bget?ec:1.4.3.22">1.4.3.22</a>  diamine oxidase
D      <a href="/dbget-bin/www_bget?ec:1.4.3.23">1.4.3.23</a>  7-chloro-L-tryptophan oxidase
D      <a href="/dbget-bin/www_bget?ec:1.4.3.-">1.4.3.-</a>  
E        isotig17208|lysyl; <a href="/dbget-bin/www_bget?ko:K00280">K00280</a>  E1.4.3.- [EC:1.4.3.-]
E        isotig18387|lysyl; <a href="/dbget-bin/www_bget?ko:K00280">K00280</a>  E1.4.3.- [EC:1.4.3.-]
C    1.4.4  With a disulfide as acceptor
D      <a href="/dbget-bin/www_bget?ec:1.4.4.2">1.4.4.2</a>  glycine dehydrogenase (decarboxylating)
C    1.4.5  With a quinone or other compound as acceptor
D      <a href="/dbget-bin/www_bget?ec:1.4.5.1">1.4.5.1</a>  D-amino acid dehydrogenase (quinone)
C    1.4.7  With an iron-sulfur protein as acceptor
D      <a href="/dbget-bin/www_bget?ec:1.4.7.1">1.4.7.1</a>  glutamate synthase (ferredoxin)
C    1.4.99  With other acceptors
D      <a href="/dbget-bin/www_bget?ec:1.4.99.1">1.4.99.1</a>  D-amino-acid dehydrogenase
D      <a href="/dbget-bin/www_bget?ec:1.4.99.2">1.4.99.2</a>  taurine dehydrogenase
D      <a href="/dbget-bin/www_bget?ec:1.4.99.3">1.4.99.3</a>  amine dehydrogenase
D      <a href="/dbget-bin/www_bget?ec:1.4.99.4">1.4.99.4</a>  aralkylamine dehydrogenase
D      <a href="/dbget-bin/www_bget?ec:1.4.99.5">1.4.99.5</a>  glycine dehydrogenase (cyanide-forming)
C    1.4.-  Acting on the CH-NH2 group of donors
D      <a href="/dbget-bin/www_bget?ec:1.4.-.-">1.4.-.-</a>  
B  1.5  Acting on the CH-NH group of donors
C    1.5.1  With NAD+ or NADP+ as acceptor
D      <a href="/dbget-bin/www_bget?ec:1.5.1.1">1.5.1.1</a>  pyrroline-2-carboxylate reductase
D      <a href="/dbget-bin/www_bget?ec:1.5.1.2">1.5.1.2</a>  pyrroline-5-carboxylate reductase
D      <a href="/dbget-bin/www_bget?ec:1.5.1.3">1.5.1.3</a>  dihydrofolate reductase
E        isotig05761|dihydrofolate; <a href="/dbget-bin/www_bget?ko:K00287">K00287</a>  folA; dihydrofolate reductase [EC:1.5.1.3]
D      <a href="/dbget-bin/www_bget?ec:1.5.1.5">1.5.1.5</a>  methylenetetrahydrofolate dehydrogenase (NADP+)
E        isotig10851|methylenetetrahydrofolate; <a href="/dbget-bin/www_bget?ko:K00288">K00288</a>  MTHFD; methylenetetrahydrofolate dehydrogenase (NADP+) / methenyltetrahydrofolate cyclohydrolase / formyltetrahydrofolate synthetase [EC:1.5.1.5 3.5.4.9 6.3.4.3]
D      <a href="/dbget-bin/www_bget?ec:1.5.1.6">1.5.1.6</a>  formyltetrahydrofolate dehydrogenase
E        isotig04699|aldehyde; <a href="/dbget-bin/www_bget?ko:K00289">K00289</a>  E1.5.1.6, FTHFD; formyltetrahydrofolate dehydrogenase [EC:1.5.1.6]
E        isotig04700|aldehyde; <a href="/dbget-bin/www_bget?ko:K00289">K00289</a>  E1.5.1.6, FTHFD; formyltetrahydrofolate dehydrogenase [EC:1.5.1.6]
E        isotig06389|10-formyltetrahydrofolate; <a href="/dbget-bin/www_bget?ko:K00289">K00289</a>  E1.5.1.6, FTHFD; formyltetrahydrofolate dehydrogenase [EC:1.5.1.6]
E        isotig15515|aldehyde; <a href="/dbget-bin/www_bget?ko:K00289">K00289</a>  E1.5.1.6, FTHFD; formyltetrahydrofolate dehydrogenase [EC:1.5.1.6]
E        isotig26876|aldehyde; <a href="/dbget-bin/www_bget?ko:K00289">K00289</a>  E1.5.1.6, FTHFD; formyltetrahydrofolate dehydrogenase [EC:1.5.1.6]
E        isotig34450|10-formyltetrahydrofolate; <a href="/dbget-bin/www_bget?ko:K00289">K00289</a>  E1.5.1.6, FTHFD; formyltetrahydrofolate dehydrogenase [EC:1.5.1.6]
D      <a href="/dbget-bin/www_bget?ec:1.5.1.7">1.5.1.7</a>  saccharopine dehydrogenase (NAD+, L-lysine-forming)
D      <a href="/dbget-bin/www_bget?ec:1.5.1.8">1.5.1.8</a>  saccharopine dehydrogenase (NADP+, L-lysine-forming)
E        isotig07845|aminoadipate-semialdehyde; <a href="/dbget-bin/www_bget?ko:K14157">K14157</a>  AASS; alpha-aminoadipic semialdehyde synthase [EC:1.5.1.8 1.5.1.9]
D      <a href="/dbget-bin/www_bget?ec:1.5.1.9">1.5.1.9</a>  saccharopine dehydrogenase (NAD+, L-glutamate-forming)
E        isotig07845|aminoadipate-semialdehyde; <a href="/dbget-bin/www_bget?ko:K14157">K14157</a>  AASS; alpha-aminoadipic semialdehyde synthase [EC:1.5.1.8 1.5.1.9]
D      <a href="/dbget-bin/www_bget?ec:1.5.1.10">1.5.1.10</a>  saccharopine dehydrogenase (NADP+, L-glutamate-forming)
D      <a href="/dbget-bin/www_bget?ec:1.5.1.11">1.5.1.11</a>  D-octopine dehydrogenase
D      <a href="/dbget-bin/www_bget?ec:1.5.1.12">1.5.1.12</a>  1-pyrroline-5-carboxylate dehydrogenase
E        isotig08119|aldehyde; <a href="/dbget-bin/www_bget?ko:K00294">K00294</a>  E1.5.1.12; 1-pyrroline-5-carboxylate dehydrogenase [EC:1.5.1.12]
E        isotig16733|aldehyde; <a href="/dbget-bin/www_bget?ko:K00294">K00294</a>  E1.5.1.12; 1-pyrroline-5-carboxylate dehydrogenase [EC:1.5.1.12]
D      <a href="/dbget-bin/www_bget?ec:1.5.1.15">1.5.1.15</a>  methylenetetrahydrofolate dehydrogenase (NAD+)
E        isotig05741|methylenetetrahydrofolate; <a href="/dbget-bin/www_bget?ko:K13403">K13403</a>  MTHFD2; methylenetetrahydrofolate dehydrogenase(NAD+) / 5,10-methenyltetrahydrofolate cyclohydrolase [EC:1.5.1.15 3.5.4.9]
D      <a href="/dbget-bin/www_bget?ec:1.5.1.16">1.5.1.16</a>  D-lysopine dehydrogenase
D      <a href="/dbget-bin/www_bget?ec:1.5.1.17">1.5.1.17</a>  alanopine dehydrogenase
D      <a href="/dbget-bin/www_bget?ec:1.5.1.18">1.5.1.18</a>  ephedrine dehydrogenase
D      <a href="/dbget-bin/www_bget?ec:1.5.1.19">1.5.1.19</a>  D-nopaline dehydrogenase
D      <a href="/dbget-bin/www_bget?ec:1.5.1.20">1.5.1.20</a>  methylenetetrahydrofolate reductase [NAD(P)H]
E        isotig09398|methylenetetrahydrofolate; <a href="/dbget-bin/www_bget?ko:K00297">K00297</a>  E1.5.1.20, metF; methylenetetrahydrofolate reductase (NADPH) [EC:1.5.1.20]
E        isotig13050|-methylenetetrahydrofolate; <a href="/dbget-bin/www_bget?ko:K00297">K00297</a>  E1.5.1.20, metF; methylenetetrahydrofolate reductase (NADPH) [EC:1.5.1.20]
E        isotig16945|-methylenetetrahydrofolate; <a href="/dbget-bin/www_bget?ko:K00297">K00297</a>  E1.5.1.20, metF; methylenetetrahydrofolate reductase (NADPH) [EC:1.5.1.20]
D      <a href="/dbget-bin/www_bget?ec:1.5.1.21">1.5.1.21</a>  Delta1-piperideine-2-carboxylate reductase
D      <a href="/dbget-bin/www_bget?ec:1.5.1.22">1.5.1.22</a>  strombine dehydrogenase
D      <a href="/dbget-bin/www_bget?ec:1.5.1.23">1.5.1.23</a>  tauropine dehydrogenase
D      <a href="/dbget-bin/www_bget?ec:1.5.1.24">1.5.1.24</a>  N5-(carboxyethyl)ornithine synthase
D      <a href="/dbget-bin/www_bget?ec:1.5.1.25">1.5.1.25</a>  thiomorpholine-carboxylate dehydrogenase
D      <a href="/dbget-bin/www_bget?ec:1.5.1.26">1.5.1.26</a>  beta-alanopine dehydrogenase
D      <a href="/dbget-bin/www_bget?ec:1.5.1.27">1.5.1.27</a>  1,2-dehydroreticulinium reductase (NADPH)
D      <a href="/dbget-bin/www_bget?ec:1.5.1.28">1.5.1.28</a>  opine dehydrogenase
D      <a href="/dbget-bin/www_bget?ec:1.5.1.29">1.5.1.29</a>  FMN reductase
D      <a href="/dbget-bin/www_bget?ec:1.5.1.30">1.5.1.30</a>  flavin reductase
E        isotig16320|flavin; <a href="/dbget-bin/www_bget?ko:K05901">K05901</a>  BLVRB; biliverdin reductase / flavin reductase [EC:1.3.1.24 1.5.1.30]
D      <a href="/dbget-bin/www_bget?ec:1.5.1.31">1.5.1.31</a>  berberine reductase
D      <a href="/dbget-bin/www_bget?ec:1.5.1.32">1.5.1.32</a>  vomilenine reductase
D      <a href="/dbget-bin/www_bget?ec:1.5.1.33">1.5.1.33</a>  pteridine reductase
D      <a href="/dbget-bin/www_bget?ec:1.5.1.34">1.5.1.34</a>  6,7-dihydropteridine reductase
D      <a href="/dbget-bin/www_bget?ec:1.5.1.-">1.5.1.-</a>  
C    1.5.3  With oxygen as acceptor
D      <a href="/dbget-bin/www_bget?ec:1.5.3.1">1.5.3.1</a>  sarcosine oxidase
E        isotig14317|pipecolic; <a href="/dbget-bin/www_bget?ko:K00306">K00306</a>  PIPOX; sarcosine oxidase / L-pipecolate oxidase [EC:1.5.3.1 1.5.3.7]
E        isotig24268|pipecolic; <a href="/dbget-bin/www_bget?ko:K00306">K00306</a>  PIPOX; sarcosine oxidase / L-pipecolate oxidase [EC:1.5.3.1 1.5.3.7]
E        isotig28519|pipecolic; <a href="/dbget-bin/www_bget?ko:K00306">K00306</a>  PIPOX; sarcosine oxidase / L-pipecolate oxidase [EC:1.5.3.1 1.5.3.7]
D      <a href="/dbget-bin/www_bget?ec:1.5.3.2">1.5.3.2</a>  N-methyl-L-amino-acid oxidase
D      <a href="/dbget-bin/www_bget?ec:1.5.3.4">1.5.3.4</a>  N6-methyl-lysine oxidase
D      <a href="/dbget-bin/www_bget?ec:1.5.3.5">1.5.3.5</a>  (S)-6-hydroxynicotine oxidase
D      <a href="/dbget-bin/www_bget?ec:1.5.3.6">1.5.3.6</a>  (R)-6-hydroxynicotine oxidase
D      <a href="/dbget-bin/www_bget?ec:1.5.3.7">1.5.3.7</a>  L-pipecolate oxidase
E        isotig14317|pipecolic; <a href="/dbget-bin/www_bget?ko:K00306">K00306</a>  PIPOX; sarcosine oxidase / L-pipecolate oxidase [EC:1.5.3.1 1.5.3.7]
E        isotig24268|pipecolic; <a href="/dbget-bin/www_bget?ko:K00306">K00306</a>  PIPOX; sarcosine oxidase / L-pipecolate oxidase [EC:1.5.3.1 1.5.3.7]
E        isotig28519|pipecolic; <a href="/dbget-bin/www_bget?ko:K00306">K00306</a>  PIPOX; sarcosine oxidase / L-pipecolate oxidase [EC:1.5.3.1 1.5.3.7]
D      <a href="/dbget-bin/www_bget?ec:1.5.3.10">1.5.3.10</a>  dimethylglycine oxidase
D      <a href="/dbget-bin/www_bget?ec:1.5.3.12">1.5.3.12</a>  dihydrobenzophenanthridine oxidase
D      <a href="/dbget-bin/www_bget?ec:1.5.3.13">1.5.3.13</a>  N1-acetylpolyamine oxidase
E        isotig09657|polyamine; <a href="/dbget-bin/www_bget?ko:K00308">K00308</a>  PAOX; N1-acetylpolyamine oxidase [EC:1.5.3.13]
E        isotig20958|polyamine; <a href="/dbget-bin/www_bget?ko:K00308">K00308</a>  PAOX; N1-acetylpolyamine oxidase [EC:1.5.3.13]
E        isotig25312|polyamine; <a href="/dbget-bin/www_bget?ko:K00308">K00308</a>  PAOX; N1-acetylpolyamine oxidase [EC:1.5.3.13]
E        isotig28431|peroxisomal; <a href="/dbget-bin/www_bget?ko:K00308">K00308</a>  PAOX; N1-acetylpolyamine oxidase [EC:1.5.3.13]
D      <a href="/dbget-bin/www_bget?ec:1.5.3.14">1.5.3.14</a>  polyamine oxidase (propane-1,3-diamine-forming)
D      <a href="/dbget-bin/www_bget?ec:1.5.3.15">1.5.3.15</a>  N8-acetylspermidine oxidase (propane-1,3-diamine-forming)
D      <a href="/dbget-bin/www_bget?ec:1.5.3.16">1.5.3.16</a>  spermine oxidase
D      <a href="/dbget-bin/www_bget?ec:1.5.3.17">1.5.3.17</a>  non-specific polyamine oxidase
D      <a href="/dbget-bin/www_bget?ec:1.5.3.-">1.5.3.-</a>  
C    1.5.4  With a disulfide as acceptor
D      <a href="/dbget-bin/www_bget?ec:1.5.4.1">1.5.4.1</a>  pyrimidodiazepine synthase
C    1.5.5  With a quinone or similar compound as acceptor
D      <a href="/dbget-bin/www_bget?ec:1.5.5.1">1.5.5.1</a>  electron-transferring-flavoprotein dehydrogenase
E        isotig02270|electron-transferring-flavoprotein; <a href="/dbget-bin/www_bget?ko:K00311">K00311</a>  E1.5.5.1, etf; electron-transferring-flavoprotein dehydrogenase [EC:1.5.5.1]
E        isotig02271|electron-transferring-flavoprotein; <a href="/dbget-bin/www_bget?ko:K00311">K00311</a>  E1.5.5.1, etf; electron-transferring-flavoprotein dehydrogenase [EC:1.5.5.1]
E        isotig08425|electron-transferring-flavoprotein; <a href="/dbget-bin/www_bget?ko:K00311">K00311</a>  E1.5.5.1, etf; electron-transferring-flavoprotein dehydrogenase [EC:1.5.5.1]
C    1.5.7  With an iron-sulfur protein as acceptor
D      <a href="/dbget-bin/www_bget?ec:1.5.7.1">1.5.7.1</a>  methylenetetrahydrofolate reductase (ferredoxin)
C    1.5.8  With a flavin as acceptor
D      <a href="/dbget-bin/www_bget?ec:1.5.8.1">1.5.8.1</a>  dimethylamine dehydrogenase
D      <a href="/dbget-bin/www_bget?ec:1.5.8.2">1.5.8.2</a>  trimethylamine dehydrogenase
C    1.5.99  With other acceptors
D      <a href="/dbget-bin/www_bget?ec:1.5.99.1">1.5.99.1</a>  sarcosine dehydrogenase
D      <a href="/dbget-bin/www_bget?ec:1.5.99.2">1.5.99.2</a>  dimethylglycine dehydrogenase
E        isotig07730|dimethylglycine; <a href="/dbget-bin/www_bget?ko:K00315">K00315</a>  E1.5.99.2; dimethylglycine dehydrogenase [EC:1.5.99.2]
E        isotig10067|dimethylglycine; <a href="/dbget-bin/www_bget?ko:K00315">K00315</a>  E1.5.99.2; dimethylglycine dehydrogenase [EC:1.5.99.2]
D      <a href="/dbget-bin/www_bget?ec:1.5.99.3">1.5.99.3</a>  L-pipecolate dehydrogenase
D      <a href="/dbget-bin/www_bget?ec:1.5.99.4">1.5.99.4</a>  nicotine dehydrogenase
D      <a href="/dbget-bin/www_bget?ec:1.5.99.5">1.5.99.5</a>  methylglutamate dehydrogenase
D      <a href="/dbget-bin/www_bget?ec:1.5.99.6">1.5.99.6</a>  spermidine dehydrogenase
D      <a href="/dbget-bin/www_bget?ec:1.5.99.8">1.5.99.8</a>  proline dehydrogenase
E        isotig09995|proline; <a href="/dbget-bin/www_bget?ko:K00318">K00318</a>  E1.5.99.8; proline dehydrogenase [EC:1.5.99.8]
D      <a href="/dbget-bin/www_bget?ec:1.5.99.9">1.5.99.9</a>  methylenetetrahydromethanopterin dehydrogenase
D      <a href="/dbget-bin/www_bget?ec:1.5.99.11">1.5.99.11</a>  5,10-methylenetetrahydromethanopterin reductase
D      <a href="/dbget-bin/www_bget?ec:1.5.99.12">1.5.99.12</a>  cytokinin dehydrogenase
D      <a href="/dbget-bin/www_bget?ec:1.5.99.13">1.5.99.13</a>  D-proline dehydrogenase
C    1.5.-  Acting on the CH-NH group of donors
D      <a href="/dbget-bin/www_bget?ec:1.5.-.-">1.5.-.-</a>  
B  1.6  Acting on NADH or NADPH
C    1.6.1  With NAD+ or NADP+ as acceptor
D      <a href="/dbget-bin/www_bget?ec:1.6.1.1">1.6.1.1</a>  NAD(P)+ transhydrogenase (B-specific)
D      <a href="/dbget-bin/www_bget?ec:1.6.1.2">1.6.1.2</a>  NAD(P)+ transhydrogenase (AB-specific)
E        isotig01970|nicotinamide; <a href="/dbget-bin/www_bget?ko:K00323">K00323</a>  NNT; NAD(P) transhydrogenase [EC:1.6.1.2]
E        isotig01971|nicotinamide; <a href="/dbget-bin/www_bget?ko:K00323">K00323</a>  NNT; NAD(P) transhydrogenase [EC:1.6.1.2]
E        isotig01972|nicotinamide; <a href="/dbget-bin/www_bget?ko:K00323">K00323</a>  NNT; NAD(P) transhydrogenase [EC:1.6.1.2]
E        isotig01973|nicotinamide; <a href="/dbget-bin/www_bget?ko:K00323">K00323</a>  NNT; NAD(P) transhydrogenase [EC:1.6.1.2]
E        isotig04914|nicotinamide; <a href="/dbget-bin/www_bget?ko:K00323">K00323</a>  NNT; NAD(P) transhydrogenase [EC:1.6.1.2]
E        isotig04915|nicotinamide; <a href="/dbget-bin/www_bget?ko:K00323">K00323</a>  NNT; NAD(P) transhydrogenase [EC:1.6.1.2]
E        isotig07758|nicotinamide; <a href="/dbget-bin/www_bget?ko:K00323">K00323</a>  NNT; NAD(P) transhydrogenase [EC:1.6.1.2]
E        isotig19300|nicotinamide; <a href="/dbget-bin/www_bget?ko:K00323">K00323</a>  NNT; NAD(P) transhydrogenase [EC:1.6.1.2]
E        isotig26067|nicotinamide; <a href="/dbget-bin/www_bget?ko:K00323">K00323</a>  NNT; NAD(P) transhydrogenase [EC:1.6.1.2]
C    1.6.2  With a heme protein as acceptor
D      <a href="/dbget-bin/www_bget?ec:1.6.2.2">1.6.2.2</a>  cytochrome-b5 reductase
E        isotig04779|nadh-cytochrome; <a href="/dbget-bin/www_bget?ko:K00326">K00326</a>  E1.6.2.2; cytochrome-b5 reductase [EC:1.6.2.2]
E        isotig04780|nadh-cytochrome; <a href="/dbget-bin/www_bget?ko:K00326">K00326</a>  E1.6.2.2; cytochrome-b5 reductase [EC:1.6.2.2]
E        isotig07714|cytochrome; <a href="/dbget-bin/www_bget?ko:K00326">K00326</a>  E1.6.2.2; cytochrome-b5 reductase [EC:1.6.2.2]
E        isotig14671|nadh-cytochrome; <a href="/dbget-bin/www_bget?ko:K00326">K00326</a>  E1.6.2.2; cytochrome-b5 reductase [EC:1.6.2.2]
E        isotig35120|cytochrome; <a href="/dbget-bin/www_bget?ko:K00326">K00326</a>  E1.6.2.2; cytochrome-b5 reductase [EC:1.6.2.2]
D      <a href="/dbget-bin/www_bget?ec:1.6.2.4">1.6.2.4</a>  NADPH---hemoprotein reductase
E        isotig08248|nadph--cytochrome; <a href="/dbget-bin/www_bget?ko:K00327">K00327</a>  E1.6.2.4; NADPH-ferrihemoprotein reductase [EC:1.6.2.4]
E        isotig21730|nadph--cytochrome; <a href="/dbget-bin/www_bget?ko:K00327">K00327</a>  E1.6.2.4; NADPH-ferrihemoprotein reductase [EC:1.6.2.4]
D      <a href="/dbget-bin/www_bget?ec:1.6.2.5">1.6.2.5</a>  NADPH---cytochrome-c2 reductase
D      <a href="/dbget-bin/www_bget?ec:1.6.2.6">1.6.2.6</a>  leghemoglobin reductase
C    1.6.3  With oxygen as acceptor
D      <a href="/dbget-bin/www_bget?ec:1.6.3.1">1.6.3.1</a>  NAD(P)H oxidase
C    1.6.5  With a quinone or similar compound as acceptor
D      <a href="/dbget-bin/www_bget?ec:1.6.5.2">1.6.5.2</a>  NAD(P)H dehydrogenase (quinone)
D      <a href="/dbget-bin/www_bget?ec:1.6.5.3">1.6.5.3</a>  NADH dehydrogenase (ubiquinone)
E        contig07464|nadh; <a href="/dbget-bin/www_bget?ko:K03878">K03878</a>  ND1; NADH dehydrogenase I subunit 1 [EC:1.6.5.3]
E        isotig06454|nadh; <a href="/dbget-bin/www_bget?ko:K03879">K03879</a>  ND2; NADH dehydrogenase I subunit 2 [EC:1.6.5.3]
E        contig10507|nadh; <a href="/dbget-bin/www_bget?ko:K03881">K03881</a>  ND4; NADH dehydrogenase I subunit 4 [EC:1.6.5.3]
E        isotig01043|nadh; <a href="/dbget-bin/www_bget?ko:K03883">K03883</a>  ND5; NADH dehydrogenase I subunit 5 [EC:1.6.5.3]
E        isotig01044|nadh; <a href="/dbget-bin/www_bget?ko:K03883">K03883</a>  ND5; NADH dehydrogenase I subunit 5 [EC:1.6.5.3]
E        isotig05276|mitochondrial; <a href="/dbget-bin/www_bget?ko:K03934">K03934</a>  NDUFS1; NADH dehydrogenase (ubiquinone) Fe-S protein 1 [EC:1.6.5.3 1.6.99.3]
E        isotig11190|mitochondrial; <a href="/dbget-bin/www_bget?ko:K03934">K03934</a>  NDUFS1; NADH dehydrogenase (ubiquinone) Fe-S protein 1 [EC:1.6.5.3 1.6.99.3]
E        isotig05856|nadh; <a href="/dbget-bin/www_bget?ko:K03935">K03935</a>  NDUFS2; NADH dehydrogenase (ubiquinone) Fe-S protein 2 [EC:1.6.5.3 1.6.99.3]
E        isotig03905|nadh; <a href="/dbget-bin/www_bget?ko:K03936">K03936</a>  NDUFS3; NADH dehydrogenase (ubiquinone) Fe-S protein 3 [EC:1.6.5.3 1.6.99.3]
E        contig15137|nadh; <a href="/dbget-bin/www_bget?ko:K03937">K03937</a>  NDUFS4; NADH dehydrogenase (ubiquinone) Fe-S protein 4 [EC:1.6.5.3 1.6.99.3]
E        isotig02860|nadh; <a href="/dbget-bin/www_bget?ko:K03938">K03938</a>  NDUFS5; NADH dehydrogenase (ubiquinone) Fe-S protein 5 [EC:1.6.5.3 1.6.99.3]
E        isotig02861|nadh; <a href="/dbget-bin/www_bget?ko:K03938">K03938</a>  NDUFS5; NADH dehydrogenase (ubiquinone) Fe-S protein 5 [EC:1.6.5.3 1.6.99.3]
E        isotig05041|nadh; <a href="/dbget-bin/www_bget?ko:K03939">K03939</a>  NDUFS6; NADH dehydrogenase (ubiquinone) Fe-S protein 6 [EC:1.6.5.3 1.6.99.3]
E        isotig05042|nadh; <a href="/dbget-bin/www_bget?ko:K03939">K03939</a>  NDUFS6; NADH dehydrogenase (ubiquinone) Fe-S protein 6 [EC:1.6.5.3 1.6.99.3]
E        isotig06926|nadh; <a href="/dbget-bin/www_bget?ko:K03940">K03940</a>  NDUFS7; NADH dehydrogenase (ubiquinone) Fe-S protein 7 [EC:1.6.5.3 1.6.99.3]
E        isotig06258|nadh; <a href="/dbget-bin/www_bget?ko:K03941">K03941</a>  NDUFS8; NADH dehydrogenase (ubiquinone) Fe-S protein 8 [EC:1.6.5.3 1.6.99.3]
E        isotig05756|mitochondrial; <a href="/dbget-bin/www_bget?ko:K03942">K03942</a>  NDUFV1; NADH dehydrogenase (ubiquinone) flavoprotein 1 [EC:1.6.5.3 1.6.99.3]
E        isotig08050|nadh; <a href="/dbget-bin/www_bget?ko:K03943">K03943</a>  NDUFV2; NADH dehydrogenase (ubiquinone) flavoprotein 2 [EC:1.6.5.3 1.6.99.3]
E        isotig02427|nadh; <a href="/dbget-bin/www_bget?ko:K03944">K03944</a>  NDUFV3; NADH dehydrogenase (ubiquinone) flavoprotein 3 [EC:1.6.5.3 1.6.99.3]
E        isotig02428|nadh; <a href="/dbget-bin/www_bget?ko:K03944">K03944</a>  NDUFV3; NADH dehydrogenase (ubiquinone) flavoprotein 3 [EC:1.6.5.3 1.6.99.3]
E        isotig02429|nadh; <a href="/dbget-bin/www_bget?ko:K03944">K03944</a>  NDUFV3; NADH dehydrogenase (ubiquinone) flavoprotein 3 [EC:1.6.5.3 1.6.99.3]
E        isotig02430|nadh; <a href="/dbget-bin/www_bget?ko:K03944">K03944</a>  NDUFV3; NADH dehydrogenase (ubiquinone) flavoprotein 3 [EC:1.6.5.3 1.6.99.3]
E        isotig04337|nadh; <a href="/dbget-bin/www_bget?ko:K03945">K03945</a>  NDUFA1; NADH dehydrogenase (ubiquinone) 1 alpha subcomplex 1 [EC:1.6.5.3 1.6.99.3]
E        isotig05037|nadh; <a href="/dbget-bin/www_bget?ko:K03946">K03946</a>  NDUFA2; NADH dehydrogenase (ubiquinone) 1 alpha subcomplex 2 [EC:1.6.5.3 1.6.99.3]
E        isotig05038|nadh; <a href="/dbget-bin/www_bget?ko:K03946">K03946</a>  NDUFA2; NADH dehydrogenase (ubiquinone) 1 alpha subcomplex 2 [EC:1.6.5.3 1.6.99.3]
E        isotig17738|nadh; <a href="/dbget-bin/www_bget?ko:K03947">K03947</a>  NDUFA3; NADH dehydrogenase (ubiquinone) 1 alpha subcomplex 3 [EC:1.6.5.3 1.6.99.3]
E        isotig02358|nadh; <a href="/dbget-bin/www_bget?ko:K03948">K03948</a>  NDUFA4; NADH dehydrogenase (ubiquinone) 1 alpha subcomplex 4 [EC:1.6.5.3 1.6.99.3]
E        isotig06695|nadh; <a href="/dbget-bin/www_bget?ko:K03948">K03948</a>  NDUFA4; NADH dehydrogenase (ubiquinone) 1 alpha subcomplex 4 [EC:1.6.5.3 1.6.99.3]
E        isotig10154|nadh; <a href="/dbget-bin/www_bget?ko:K03948">K03948</a>  NDUFA4; NADH dehydrogenase (ubiquinone) 1 alpha subcomplex 4 [EC:1.6.5.3 1.6.99.3]
E        isotig04991|nadh; <a href="/dbget-bin/www_bget?ko:K03949">K03949</a>  NDUFA5; NADH dehydrogenase (ubiquinone) 1 alpha subcomplex 5 [EC:1.6.5.3 1.6.99.3]
E        isotig04992|nadh; <a href="/dbget-bin/www_bget?ko:K03949">K03949</a>  NDUFA5; NADH dehydrogenase (ubiquinone) 1 alpha subcomplex 5 [EC:1.6.5.3 1.6.99.3]
E        isotig05088|nadh; <a href="/dbget-bin/www_bget?ko:K03950">K03950</a>  NDUFA6; NADH dehydrogenase (ubiquinone) 1 alpha subcomplex 6 [EC:1.6.5.3 1.6.99.3]
E        isotig05010|nadh; <a href="/dbget-bin/www_bget?ko:K03951">K03951</a>  NDUFA7; NADH dehydrogenase (ubiquinone) 1 alpha subcomplex 7 [EC:1.6.5.3 1.6.99.3]
E        isotig05011|nadh; <a href="/dbget-bin/www_bget?ko:K03951">K03951</a>  NDUFA7; NADH dehydrogenase (ubiquinone) 1 alpha subcomplex 7 [EC:1.6.5.3 1.6.99.3]
E        isotig07509|nadh; <a href="/dbget-bin/www_bget?ko:K03952">K03952</a>  NDUFA8; NADH dehydrogenase (ubiquinone) 1 alpha subcomplex 8 [EC:1.6.5.3 1.6.99.3]
E        isotig04987|nadh; <a href="/dbget-bin/www_bget?ko:K03953">K03953</a>  NDUFA9; NADH dehydrogenase (ubiquinone) 1 alpha subcomplex 9 [EC:1.6.5.3 1.6.99.3]
E        isotig30951|nadh; <a href="/dbget-bin/www_bget?ko:K03953">K03953</a>  NDUFA9; NADH dehydrogenase (ubiquinone) 1 alpha subcomplex 9 [EC:1.6.5.3 1.6.99.3]
E        isotig06361|nadh; <a href="/dbget-bin/www_bget?ko:K03954">K03954</a>  NDUFA10; NADH dehydrogenase (ubiquinone) 1 alpha subcomplex 10 [EC:1.6.5.3 1.6.99.3]
E        isotig11878|acyl; <a href="/dbget-bin/www_bget?ko:K03955">K03955</a>  NDUFAB1; NADH dehydrogenase (ubiquinone) 1 alpha/beta subcomplex 1 [EC:1.6.5.3 1.6.99.3]
E        isotig02004|nadh; <a href="/dbget-bin/www_bget?ko:K03956">K03956</a>  NDUFA11; NADH dehydrogenase (ubiquinone) 1 alpha subcomplex 11 [EC:1.6.5.3]
E        isotig18759|nadh; <a href="/dbget-bin/www_bget?ko:K03957">K03957</a>  NDUFB1; NADH dehydrogenase (ubiquinone) 1 beta subcomplex 1 [EC:1.6.5.3 1.6.99.3]
E        isotig12787|nadh; <a href="/dbget-bin/www_bget?ko:K03958">K03958</a>  NDUFB2; NADH dehydrogenase (ubiquinone) 1 beta subcomplex 2 [EC:1.6.5.3 1.6.99.3]
E        isotig16934|nadh; <a href="/dbget-bin/www_bget?ko:K03959">K03959</a>  NDUFB3; NADH dehydrogenase (ubiquinone) 1 beta subcomplex 3 [EC:1.6.5.3 1.6.99.3]
E        isotig14410|nadh; <a href="/dbget-bin/www_bget?ko:K03960">K03960</a>  NDUFB4; NADH dehydrogenase (ubiquinone) 1 beta subcomplex 4 [EC:1.6.5.3 1.6.99.3]
E        isotig04924|nadh; <a href="/dbget-bin/www_bget?ko:K03961">K03961</a>  NDUFB5; NADH dehydrogenase (ubiquinone) 1 beta subcomplex 5 [EC:1.6.5.3 1.6.99.3]
E        isotig04925|nadh; <a href="/dbget-bin/www_bget?ko:K03961">K03961</a>  NDUFB5; NADH dehydrogenase (ubiquinone) 1 beta subcomplex 5 [EC:1.6.5.3 1.6.99.3]
E        isotig23901|nadh; <a href="/dbget-bin/www_bget?ko:K03961">K03961</a>  NDUFB5; NADH dehydrogenase (ubiquinone) 1 beta subcomplex 5 [EC:1.6.5.3 1.6.99.3]
E        isotig04981|nadh; <a href="/dbget-bin/www_bget?ko:K03962">K03962</a>  NDUFB6; NADH dehydrogenase (ubiquinone) 1 beta subcomplex 6 [EC:1.6.5.3 1.6.99.3]
E        isotig04982|nadh; <a href="/dbget-bin/www_bget?ko:K03962">K03962</a>  NDUFB6; NADH dehydrogenase (ubiquinone) 1 beta subcomplex 6 [EC:1.6.5.3 1.6.99.3]
E        isotig11308|nadh; <a href="/dbget-bin/www_bget?ko:K03963">K03963</a>  NDUFB7; NADH dehydrogenase (ubiquinone) 1 beta subcomplex 7 [EC:1.6.5.3 1.6.99.3]
E        isotig10456|nadh; <a href="/dbget-bin/www_bget?ko:K03964">K03964</a>  NDUFB8; NADH dehydrogenase (ubiquinone) 1 beta subcomplex 8 [EC:1.6.5.3 1.6.99.3]
E        isotig08748|nadh; <a href="/dbget-bin/www_bget?ko:K03965">K03965</a>  NDUFB9; NADH dehydrogenase (ubiquinone) 1 beta subcomplex 9 [EC:1.6.5.3 1.6.99.3]
E        isotig10474|nadh; <a href="/dbget-bin/www_bget?ko:K03966">K03966</a>  NDUFB10; NADH dehydrogenase (ubiquinone) 1 beta subcomplex 10 [EC:1.6.5.3 1.6.99.3]
E        isotig16926|nadh; <a href="/dbget-bin/www_bget?ko:K03967">K03967</a>  NDUFC1; NADH dehydrogenase (ubiquinone) 1 subcomplex unknown 1 [EC:1.6.5.3 1.6.99.3]
E        isotig02807|nadh; <a href="/dbget-bin/www_bget?ko:K03968">K03968</a>  NDUFC2; NADH dehydrogenase (ubiquinone) 1 subcomplex unknown 2 [EC:1.6.5.3 1.6.99.3]
E        isotig02808|nadh; <a href="/dbget-bin/www_bget?ko:K03968">K03968</a>  NDUFC2; NADH dehydrogenase (ubiquinone) 1 subcomplex unknown 2 [EC:1.6.5.3 1.6.99.3]
E        isotig02558|nadh; <a href="/dbget-bin/www_bget?ko:K11351">K11351</a>  NDUFB11; NADH dehydrogenase (ubiquinone) 1 beta subcomplex 11 [EC:1.6.5.3 1.6.99.3]
E        isotig13365|nadh; <a href="/dbget-bin/www_bget?ko:K11352">K11352</a>  NDUFA12; NADH dehydrogenase (ubiquinone) 1 alpha subcomplex 12 [EC:1.6.5.3 1.6.99.3]
E        isotig12289|nadh; <a href="/dbget-bin/www_bget?ko:K11353">K11353</a>  NDUFA13; NADH dehydrogenase (ubiquinone) 1 alpha subcomplex 13 [EC:1.6.5.3 1.6.99.3]
D      <a href="/dbget-bin/www_bget?ec:1.6.5.4">1.6.5.4</a>  monodehydroascorbate reductase (NADH)
D      <a href="/dbget-bin/www_bget?ec:1.6.5.5">1.6.5.5</a>  NADPH:quinone reductase
E        isotig02683|zeta; <a href="/dbget-bin/www_bget?ko:K00344">K00344</a>  E1.6.5.5, qor; NADPH2:quinone reductase [EC:1.6.5.5]
E        isotig02684|zeta; <a href="/dbget-bin/www_bget?ko:K00344">K00344</a>  E1.6.5.5, qor; NADPH2:quinone reductase [EC:1.6.5.5]
D      <a href="/dbget-bin/www_bget?ec:1.6.5.6">1.6.5.6</a>  p-benzoquinone reductase (NADPH)
D      <a href="/dbget-bin/www_bget?ec:1.6.5.7">1.6.5.7</a>  2-hydroxy-1,4-benzoquinone reductase
D      <a href="/dbget-bin/www_bget?ec:1.6.5.-">1.6.5.-</a>  
C    1.6.6  With a nitrogenous group as acceptor
D      <a href="/dbget-bin/www_bget?ec:1.6.6.9">1.6.6.9</a>  trimethylamine-N-oxide reductase
C    1.6.99  With other acceptors
D      <a href="/dbget-bin/www_bget?ec:1.6.99.1">1.6.99.1</a>  NADPH dehydrogenase
D      <a href="/dbget-bin/www_bget?ec:1.6.99.3">1.6.99.3</a>  NADH dehydrogenase
E        isotig05276|mitochondrial; <a href="/dbget-bin/www_bget?ko:K03934">K03934</a>  NDUFS1; NADH dehydrogenase (ubiquinone) Fe-S protein 1 [EC:1.6.5.3 1.6.99.3]
E        isotig11190|mitochondrial; <a href="/dbget-bin/www_bget?ko:K03934">K03934</a>  NDUFS1; NADH dehydrogenase (ubiquinone) Fe-S protein 1 [EC:1.6.5.3 1.6.99.3]
E        isotig05856|nadh; <a href="/dbget-bin/www_bget?ko:K03935">K03935</a>  NDUFS2; NADH dehydrogenase (ubiquinone) Fe-S protein 2 [EC:1.6.5.3 1.6.99.3]
E        isotig03905|nadh; <a href="/dbget-bin/www_bget?ko:K03936">K03936</a>  NDUFS3; NADH dehydrogenase (ubiquinone) Fe-S protein 3 [EC:1.6.5.3 1.6.99.3]
E        contig15137|nadh; <a href="/dbget-bin/www_bget?ko:K03937">K03937</a>  NDUFS4; NADH dehydrogenase (ubiquinone) Fe-S protein 4 [EC:1.6.5.3 1.6.99.3]
E        isotig02860|nadh; <a href="/dbget-bin/www_bget?ko:K03938">K03938</a>  NDUFS5; NADH dehydrogenase (ubiquinone) Fe-S protein 5 [EC:1.6.5.3 1.6.99.3]
E        isotig02861|nadh; <a href="/dbget-bin/www_bget?ko:K03938">K03938</a>  NDUFS5; NADH dehydrogenase (ubiquinone) Fe-S protein 5 [EC:1.6.5.3 1.6.99.3]
E        isotig05041|nadh; <a href="/dbget-bin/www_bget?ko:K03939">K03939</a>  NDUFS6; NADH dehydrogenase (ubiquinone) Fe-S protein 6 [EC:1.6.5.3 1.6.99.3]
E        isotig05042|nadh; <a href="/dbget-bin/www_bget?ko:K03939">K03939</a>  NDUFS6; NADH dehydrogenase (ubiquinone) Fe-S protein 6 [EC:1.6.5.3 1.6.99.3]
E        isotig06926|nadh; <a href="/dbget-bin/www_bget?ko:K03940">K03940</a>  NDUFS7; NADH dehydrogenase (ubiquinone) Fe-S protein 7 [EC:1.6.5.3 1.6.99.3]
E        isotig06258|nadh; <a href="/dbget-bin/www_bget?ko:K03941">K03941</a>  NDUFS8; NADH dehydrogenase (ubiquinone) Fe-S protein 8 [EC:1.6.5.3 1.6.99.3]
E        isotig05756|mitochondrial; <a href="/dbget-bin/www_bget?ko:K03942">K03942</a>  NDUFV1; NADH dehydrogenase (ubiquinone) flavoprotein 1 [EC:1.6.5.3 1.6.99.3]
E        isotig08050|nadh; <a href="/dbget-bin/www_bget?ko:K03943">K03943</a>  NDUFV2; NADH dehydrogenase (ubiquinone) flavoprotein 2 [EC:1.6.5.3 1.6.99.3]
E        isotig02427|nadh; <a href="/dbget-bin/www_bget?ko:K03944">K03944</a>  NDUFV3; NADH dehydrogenase (ubiquinone) flavoprotein 3 [EC:1.6.5.3 1.6.99.3]
E        isotig02428|nadh; <a href="/dbget-bin/www_bget?ko:K03944">K03944</a>  NDUFV3; NADH dehydrogenase (ubiquinone) flavoprotein 3 [EC:1.6.5.3 1.6.99.3]
E        isotig02429|nadh; <a href="/dbget-bin/www_bget?ko:K03944">K03944</a>  NDUFV3; NADH dehydrogenase (ubiquinone) flavoprotein 3 [EC:1.6.5.3 1.6.99.3]
E        isotig02430|nadh; <a href="/dbget-bin/www_bget?ko:K03944">K03944</a>  NDUFV3; NADH dehydrogenase (ubiquinone) flavoprotein 3 [EC:1.6.5.3 1.6.99.3]
E        isotig04337|nadh; <a href="/dbget-bin/www_bget?ko:K03945">K03945</a>  NDUFA1; NADH dehydrogenase (ubiquinone) 1 alpha subcomplex 1 [EC:1.6.5.3 1.6.99.3]
E        isotig05037|nadh; <a href="/dbget-bin/www_bget?ko:K03946">K03946</a>  NDUFA2; NADH dehydrogenase (ubiquinone) 1 alpha subcomplex 2 [EC:1.6.5.3 1.6.99.3]
E        isotig05038|nadh; <a href="/dbget-bin/www_bget?ko:K03946">K03946</a>  NDUFA2; NADH dehydrogenase (ubiquinone) 1 alpha subcomplex 2 [EC:1.6.5.3 1.6.99.3]
E        isotig17738|nadh; <a href="/dbget-bin/www_bget?ko:K03947">K03947</a>  NDUFA3; NADH dehydrogenase (ubiquinone) 1 alpha subcomplex 3 [EC:1.6.5.3 1.6.99.3]
E        isotig02358|nadh; <a href="/dbget-bin/www_bget?ko:K03948">K03948</a>  NDUFA4; NADH dehydrogenase (ubiquinone) 1 alpha subcomplex 4 [EC:1.6.5.3 1.6.99.3]
E        isotig06695|nadh; <a href="/dbget-bin/www_bget?ko:K03948">K03948</a>  NDUFA4; NADH dehydrogenase (ubiquinone) 1 alpha subcomplex 4 [EC:1.6.5.3 1.6.99.3]
E        isotig10154|nadh; <a href="/dbget-bin/www_bget?ko:K03948">K03948</a>  NDUFA4; NADH dehydrogenase (ubiquinone) 1 alpha subcomplex 4 [EC:1.6.5.3 1.6.99.3]
E        isotig04991|nadh; <a href="/dbget-bin/www_bget?ko:K03949">K03949</a>  NDUFA5; NADH dehydrogenase (ubiquinone) 1 alpha subcomplex 5 [EC:1.6.5.3 1.6.99.3]
E        isotig04992|nadh; <a href="/dbget-bin/www_bget?ko:K03949">K03949</a>  NDUFA5; NADH dehydrogenase (ubiquinone) 1 alpha subcomplex 5 [EC:1.6.5.3 1.6.99.3]
E        isotig05088|nadh; <a href="/dbget-bin/www_bget?ko:K03950">K03950</a>  NDUFA6; NADH dehydrogenase (ubiquinone) 1 alpha subcomplex 6 [EC:1.6.5.3 1.6.99.3]
E        isotig05010|nadh; <a href="/dbget-bin/www_bget?ko:K03951">K03951</a>  NDUFA7; NADH dehydrogenase (ubiquinone) 1 alpha subcomplex 7 [EC:1.6.5.3 1.6.99.3]
E        isotig05011|nadh; <a href="/dbget-bin/www_bget?ko:K03951">K03951</a>  NDUFA7; NADH dehydrogenase (ubiquinone) 1 alpha subcomplex 7 [EC:1.6.5.3 1.6.99.3]
E        isotig07509|nadh; <a href="/dbget-bin/www_bget?ko:K03952">K03952</a>  NDUFA8; NADH dehydrogenase (ubiquinone) 1 alpha subcomplex 8 [EC:1.6.5.3 1.6.99.3]
E        isotig04987|nadh; <a href="/dbget-bin/www_bget?ko:K03953">K03953</a>  NDUFA9; NADH dehydrogenase (ubiquinone) 1 alpha subcomplex 9 [EC:1.6.5.3 1.6.99.3]
E        isotig30951|nadh; <a href="/dbget-bin/www_bget?ko:K03953">K03953</a>  NDUFA9; NADH dehydrogenase (ubiquinone) 1 alpha subcomplex 9 [EC:1.6.5.3 1.6.99.3]
E        isotig06361|nadh; <a href="/dbget-bin/www_bget?ko:K03954">K03954</a>  NDUFA10; NADH dehydrogenase (ubiquinone) 1 alpha subcomplex 10 [EC:1.6.5.3 1.6.99.3]
E        isotig11878|acyl; <a href="/dbget-bin/www_bget?ko:K03955">K03955</a>  NDUFAB1; NADH dehydrogenase (ubiquinone) 1 alpha/beta subcomplex 1 [EC:1.6.5.3 1.6.99.3]
E        isotig18759|nadh; <a href="/dbget-bin/www_bget?ko:K03957">K03957</a>  NDUFB1; NADH dehydrogenase (ubiquinone) 1 beta subcomplex 1 [EC:1.6.5.3 1.6.99.3]
E        isotig12787|nadh; <a href="/dbget-bin/www_bget?ko:K03958">K03958</a>  NDUFB2; NADH dehydrogenase (ubiquinone) 1 beta subcomplex 2 [EC:1.6.5.3 1.6.99.3]
E        isotig16934|nadh; <a href="/dbget-bin/www_bget?ko:K03959">K03959</a>  NDUFB3; NADH dehydrogenase (ubiquinone) 1 beta subcomplex 3 [EC:1.6.5.3 1.6.99.3]
E        isotig14410|nadh; <a href="/dbget-bin/www_bget?ko:K03960">K03960</a>  NDUFB4; NADH dehydrogenase (ubiquinone) 1 beta subcomplex 4 [EC:1.6.5.3 1.6.99.3]
E        isotig04924|nadh; <a href="/dbget-bin/www_bget?ko:K03961">K03961</a>  NDUFB5; NADH dehydrogenase (ubiquinone) 1 beta subcomplex 5 [EC:1.6.5.3 1.6.99.3]
E        isotig04925|nadh; <a href="/dbget-bin/www_bget?ko:K03961">K03961</a>  NDUFB5; NADH dehydrogenase (ubiquinone) 1 beta subcomplex 5 [EC:1.6.5.3 1.6.99.3]
E        isotig23901|nadh; <a href="/dbget-bin/www_bget?ko:K03961">K03961</a>  NDUFB5; NADH dehydrogenase (ubiquinone) 1 beta subcomplex 5 [EC:1.6.5.3 1.6.99.3]
E        isotig04981|nadh; <a href="/dbget-bin/www_bget?ko:K03962">K03962</a>  NDUFB6; NADH dehydrogenase (ubiquinone) 1 beta subcomplex 6 [EC:1.6.5.3 1.6.99.3]
E        isotig04982|nadh; <a href="/dbget-bin/www_bget?ko:K03962">K03962</a>  NDUFB6; NADH dehydrogenase (ubiquinone) 1 beta subcomplex 6 [EC:1.6.5.3 1.6.99.3]
E        isotig11308|nadh; <a href="/dbget-bin/www_bget?ko:K03963">K03963</a>  NDUFB7; NADH dehydrogenase (ubiquinone) 1 beta subcomplex 7 [EC:1.6.5.3 1.6.99.3]
E        isotig10456|nadh; <a href="/dbget-bin/www_bget?ko:K03964">K03964</a>  NDUFB8; NADH dehydrogenase (ubiquinone) 1 beta subcomplex 8 [EC:1.6.5.3 1.6.99.3]
E        isotig08748|nadh; <a href="/dbget-bin/www_bget?ko:K03965">K03965</a>  NDUFB9; NADH dehydrogenase (ubiquinone) 1 beta subcomplex 9 [EC:1.6.5.3 1.6.99.3]
E        isotig10474|nadh; <a href="/dbget-bin/www_bget?ko:K03966">K03966</a>  NDUFB10; NADH dehydrogenase (ubiquinone) 1 beta subcomplex 10 [EC:1.6.5.3 1.6.99.3]
E        isotig16926|nadh; <a href="/dbget-bin/www_bget?ko:K03967">K03967</a>  NDUFC1; NADH dehydrogenase (ubiquinone) 1 subcomplex unknown 1 [EC:1.6.5.3 1.6.99.3]
E        isotig02807|nadh; <a href="/dbget-bin/www_bget?ko:K03968">K03968</a>  NDUFC2; NADH dehydrogenase (ubiquinone) 1 subcomplex unknown 2 [EC:1.6.5.3 1.6.99.3]
E        isotig02808|nadh; <a href="/dbget-bin/www_bget?ko:K03968">K03968</a>  NDUFC2; NADH dehydrogenase (ubiquinone) 1 subcomplex unknown 2 [EC:1.6.5.3 1.6.99.3]
E        isotig02558|nadh; <a href="/dbget-bin/www_bget?ko:K11351">K11351</a>  NDUFB11; NADH dehydrogenase (ubiquinone) 1 beta subcomplex 11 [EC:1.6.5.3 1.6.99.3]
E        isotig13365|nadh; <a href="/dbget-bin/www_bget?ko:K11352">K11352</a>  NDUFA12; NADH dehydrogenase (ubiquinone) 1 alpha subcomplex 12 [EC:1.6.5.3 1.6.99.3]
E        isotig12289|nadh; <a href="/dbget-bin/www_bget?ko:K11353">K11353</a>  NDUFA13; NADH dehydrogenase (ubiquinone) 1 alpha subcomplex 13 [EC:1.6.5.3 1.6.99.3]
D      <a href="/dbget-bin/www_bget?ec:1.6.99.5">1.6.99.5</a>  NADH dehydrogenase (quinone)
D      <a href="/dbget-bin/www_bget?ec:1.6.99.6">1.6.99.6</a>  NADPH dehydrogenase (quinone)
C    1.6.-  Acting on NADH or NADPH
D      <a href="/dbget-bin/www_bget?ec:1.6.-.-">1.6.-.-</a>  
B  1.7  Acting on other nitrogenous compounds as donors
C    1.7.1  With NAD+ or NADP+ as acceptor
D      <a href="/dbget-bin/www_bget?ec:1.7.1.1">1.7.1.1</a>  nitrate reductase (NADH)
D      <a href="/dbget-bin/www_bget?ec:1.7.1.2">1.7.1.2</a>  nitrate reductase [NAD(P)H]
D      <a href="/dbget-bin/www_bget?ec:1.7.1.3">1.7.1.3</a>  nitrate reductase (NADPH)
D      <a href="/dbget-bin/www_bget?ec:1.7.1.4">1.7.1.4</a>  nitrite reductase [NAD(P)H]
D      <a href="/dbget-bin/www_bget?ec:1.7.1.5">1.7.1.5</a>  hyponitrite reductase
D      <a href="/dbget-bin/www_bget?ec:1.7.1.6">1.7.1.6</a>  azobenzene reductase
D      <a href="/dbget-bin/www_bget?ec:1.7.1.7">1.7.1.7</a>  GMP reductase
E        isotig05661|guanosine; <a href="/dbget-bin/www_bget?ko:K00364">K00364</a>  E1.7.1.7, guaC; GMP reductase [EC:1.7.1.7]
D      <a href="/dbget-bin/www_bget?ec:1.7.1.9">1.7.1.9</a>  nitroquinoline-N-oxide reductase
D      <a href="/dbget-bin/www_bget?ec:1.7.1.10">1.7.1.10</a>  hydroxylamine reductase (NADH)
D      <a href="/dbget-bin/www_bget?ec:1.7.1.11">1.7.1.11</a>  4-(dimethylamino)phenylazoxybenzene reductase
D      <a href="/dbget-bin/www_bget?ec:1.7.1.12">1.7.1.12</a>  N-hydroxy-2-acetamidofluorene reductase
D      <a href="/dbget-bin/www_bget?ec:1.7.1.13">1.7.1.13</a>  preQ1 synthase
D      <a href="/dbget-bin/www_bget?ec:1.7.1.-">1.7.1.-</a>  
C    1.7.2  With a cytochrome as acceptor
D      <a href="/dbget-bin/www_bget?ec:1.7.2.1">1.7.2.1</a>  nitrite reductase (NO-forming)
D      <a href="/dbget-bin/www_bget?ec:1.7.2.2">1.7.2.2</a>  nitrite reductase (cytochrome; ammonia-forming)
D      <a href="/dbget-bin/www_bget?ec:1.7.2.3">1.7.2.3</a>  trimethylamine-N-oxide reductase (cytochrome c)
C    1.7.3  With oxygen as acceptor
D      <a href="/dbget-bin/www_bget?ec:1.7.3.1">1.7.3.1</a>  nitroalkane oxidase
D      <a href="/dbget-bin/www_bget?ec:1.7.3.2">1.7.3.2</a>  acetylindoxyl oxidase
D      <a href="/dbget-bin/www_bget?ec:1.7.3.3">1.7.3.3</a>  factor-independent urate hydroxylase
D      <a href="/dbget-bin/www_bget?ec:1.7.3.4">1.7.3.4</a>  hydroxylamine oxidase
D      <a href="/dbget-bin/www_bget?ec:1.7.3.5">1.7.3.5</a>  3-aci-nitropropanoate oxidase
D      <a href="/dbget-bin/www_bget?ec:1.7.3.-">1.7.3.-</a>  
C    1.7.5  With a quinone or similar compound as acceptor
D      <a href="/dbget-bin/www_bget?ec:1.7.5.1">1.7.5.1</a>  nitrate reductase (quinone)
C    1.7.7  With an iron-sulfur protein as acceptor
D      <a href="/dbget-bin/www_bget?ec:1.7.7.1">1.7.7.1</a>  ferredoxin---nitrite reductase
D      <a href="/dbget-bin/www_bget?ec:1.7.7.2">1.7.7.2</a>  ferredoxin---nitrate reductase
C    1.7.99  With other acceptors
D      <a href="/dbget-bin/www_bget?ec:1.7.99.1">1.7.99.1</a>  hydroxylamine reductase
D      <a href="/dbget-bin/www_bget?ec:1.7.99.4">1.7.99.4</a>  nitrate reductase
D      <a href="/dbget-bin/www_bget?ec:1.7.99.6">1.7.99.6</a>  nitrous-oxide reductase
D      <a href="/dbget-bin/www_bget?ec:1.7.99.7">1.7.99.7</a>  nitric-oxide reductase
D      <a href="/dbget-bin/www_bget?ec:1.7.99.8">1.7.99.8</a>  hydrazine oxidoreductase
B  1.8  Acting on a sulfur group of donors
C    1.8.1  With NAD+ or NADP+ as acceptor
D      <a href="/dbget-bin/www_bget?ec:1.8.1.2">1.8.1.2</a>  sulfite reductase (NADPH)
D      <a href="/dbget-bin/www_bget?ec:1.8.1.3">1.8.1.3</a>  hypotaurine dehydrogenase
D      <a href="/dbget-bin/www_bget?ec:1.8.1.4">1.8.1.4</a>  dihydrolipoyl dehydrogenase
E        isotig01186|dihydrolipoamide; <a href="/dbget-bin/www_bget?ko:K00382">K00382</a>  DLD, lpd, pdhD; dihydrolipoamide dehydrogenase [EC:1.8.1.4]
E        isotig01187|dihydrolipoamide; <a href="/dbget-bin/www_bget?ko:K00382">K00382</a>  DLD, lpd, pdhD; dihydrolipoamide dehydrogenase [EC:1.8.1.4]
E        isotig01188|dihydrolipoamide; <a href="/dbget-bin/www_bget?ko:K00382">K00382</a>  DLD, lpd, pdhD; dihydrolipoamide dehydrogenase [EC:1.8.1.4]
E        isotig01189|dihydrolipoamide; <a href="/dbget-bin/www_bget?ko:K00382">K00382</a>  DLD, lpd, pdhD; dihydrolipoamide dehydrogenase [EC:1.8.1.4]
E        isotig01190|dihydrolipoamide; <a href="/dbget-bin/www_bget?ko:K00382">K00382</a>  DLD, lpd, pdhD; dihydrolipoamide dehydrogenase [EC:1.8.1.4]
E        isotig01191|dihydrolipoamide; <a href="/dbget-bin/www_bget?ko:K00382">K00382</a>  DLD, lpd, pdhD; dihydrolipoamide dehydrogenase [EC:1.8.1.4]
E        isotig01192|dihydrolipoamide; <a href="/dbget-bin/www_bget?ko:K00382">K00382</a>  DLD, lpd, pdhD; dihydrolipoamide dehydrogenase [EC:1.8.1.4]
E        isotig01193|dihydrolipoamide; <a href="/dbget-bin/www_bget?ko:K00382">K00382</a>  DLD, lpd, pdhD; dihydrolipoamide dehydrogenase [EC:1.8.1.4]
D      <a href="/dbget-bin/www_bget?ec:1.8.1.5">1.8.1.5</a>  2-oxopropyl-CoM reductase (carboxylating)
D      <a href="/dbget-bin/www_bget?ec:1.8.1.6">1.8.1.6</a>  cystine reductase
D      <a href="/dbget-bin/www_bget?ec:1.8.1.7">1.8.1.7</a>  glutathione-disulfide reductase
D      <a href="/dbget-bin/www_bget?ec:1.8.1.8">1.8.1.8</a>  protein-disulfide reductase
D      <a href="/dbget-bin/www_bget?ec:1.8.1.9">1.8.1.9</a>  thioredoxin-disulfide reductase
E        isotig05284|thioredoxin; <a href="/dbget-bin/www_bget?ko:K00384">K00384</a>  E1.8.1.9, trxB; thioredoxin reductase (NADPH) [EC:1.8.1.9]
E        isotig14437|thioredoxin; <a href="/dbget-bin/www_bget?ko:K00384">K00384</a>  E1.8.1.9, trxB; thioredoxin reductase (NADPH) [EC:1.8.1.9]
D      <a href="/dbget-bin/www_bget?ec:1.8.1.10">1.8.1.10</a>  CoA-glutathione reductase
D      <a href="/dbget-bin/www_bget?ec:1.8.1.11">1.8.1.11</a>  asparagusate reductase
D      <a href="/dbget-bin/www_bget?ec:1.8.1.12">1.8.1.12</a>  trypanothione-disulfide reductase
D      <a href="/dbget-bin/www_bget?ec:1.8.1.13">1.8.1.13</a>  bis-gamma-glutamylcystine reductase
D      <a href="/dbget-bin/www_bget?ec:1.8.1.14">1.8.1.14</a>  CoA-disulfide reductase
D      <a href="/dbget-bin/www_bget?ec:1.8.1.15">1.8.1.15</a>  mycothione reductase
D      <a href="/dbget-bin/www_bget?ec:1.8.1.16">1.8.1.16</a>  glutathione amide reductase
D      <a href="/dbget-bin/www_bget?ec:1.8.1.-">1.8.1.-</a>  
C    1.8.2  With a cytochrome as acceptor
D      <a href="/dbget-bin/www_bget?ec:1.8.2.1">1.8.2.1</a>  sulfite dehydrogenase
D      <a href="/dbget-bin/www_bget?ec:1.8.2.2">1.8.2.2</a>  thiosulfate dehydrogenase
C    1.8.3  With oxygen as acceptor
D      <a href="/dbget-bin/www_bget?ec:1.8.3.1">1.8.3.1</a>  sulfite oxidase
D      <a href="/dbget-bin/www_bget?ec:1.8.3.2">1.8.3.2</a>  thiol oxidase
D      <a href="/dbget-bin/www_bget?ec:1.8.3.3">1.8.3.3</a>  glutathione oxidase
D      <a href="/dbget-bin/www_bget?ec:1.8.3.4">1.8.3.4</a>  methanethiol oxidase
D      <a href="/dbget-bin/www_bget?ec:1.8.3.5">1.8.3.5</a>  prenylcysteine oxidase
C    1.8.4  With a disulfide as acceptor
D      <a href="/dbget-bin/www_bget?ec:1.8.4.1">1.8.4.1</a>  glutathione---homocystine transhydrogenase
D      <a href="/dbget-bin/www_bget?ec:1.8.4.2">1.8.4.2</a>  protein-disulfide reductase (glutathione)
D      <a href="/dbget-bin/www_bget?ec:1.8.4.3">1.8.4.3</a>  glutathione---CoA-glutathione transhydrogenase
D      <a href="/dbget-bin/www_bget?ec:1.8.4.4">1.8.4.4</a>  glutathione---cystine transhydrogenase
D      <a href="/dbget-bin/www_bget?ec:1.8.4.7">1.8.4.7</a>  enzyme-thiol transhydrogenase (glutathione-disulfide)
D      <a href="/dbget-bin/www_bget?ec:1.8.4.8">1.8.4.8</a>  phosphoadenylyl-sulfate reductase (thioredoxin)
D      <a href="/dbget-bin/www_bget?ec:1.8.4.9">1.8.4.9</a>  adenylyl-sulfate reductase (glutathione)
D      <a href="/dbget-bin/www_bget?ec:1.8.4.10">1.8.4.10</a>  adenylyl-sulfate reductase (thioredoxin)
D      <a href="/dbget-bin/www_bget?ec:1.8.4.11">1.8.4.11</a>  peptide-methionine (S)-S-oxide reductase
E        isotig06118|peptide; <a href="/dbget-bin/www_bget?ko:K07304">K07304</a>  msrA; peptide-methionine (S)-S-oxide reductase [EC:1.8.4.11]
D      <a href="/dbget-bin/www_bget?ec:1.8.4.12">1.8.4.12</a>  peptide-methionine (R)-S-oxide reductase
D      <a href="/dbget-bin/www_bget?ec:1.8.4.13">1.8.4.13</a>  L-methionine (S)-S-oxide reductase
D      <a href="/dbget-bin/www_bget?ec:1.8.4.14">1.8.4.14</a>  L-methionine (R)-S-oxide reductase
C    1.8.5  With a quinone or similar compound as acceptor
D      <a href="/dbget-bin/www_bget?ec:1.8.5.1">1.8.5.1</a>  glutathione dehydrogenase (ascorbate)
D      <a href="/dbget-bin/www_bget?ec:1.8.5.2">1.8.5.2</a>  thiosulfate dehydrogenase (quinone)
C    1.8.7  With an iron-sulfur protein as acceptor
D      <a href="/dbget-bin/www_bget?ec:1.8.7.1">1.8.7.1</a>  sulfite reductase (ferredoxin)
D      <a href="/dbget-bin/www_bget?ec:1.8.7.2">1.8.7.2</a>  ferredoxin:thioredoxin reductase
C    1.8.98  With other, known, acceptors
D      <a href="/dbget-bin/www_bget?ec:1.8.98.1">1.8.98.1</a>  CoB---CoM heterodisulfide reductase
D      <a href="/dbget-bin/www_bget?ec:1.8.98.2">1.8.98.2</a>  sulfiredoxin
C    1.8.99  With other acceptors
D      <a href="/dbget-bin/www_bget?ec:1.8.99.1">1.8.99.1</a>  sulfite reductase
D      <a href="/dbget-bin/www_bget?ec:1.8.99.2">1.8.99.2</a>  adenylyl-sulfate reductase
D      <a href="/dbget-bin/www_bget?ec:1.8.99.3">1.8.99.3</a>  hydrogensulfite reductase
D      <a href="/dbget-bin/www_bget?ec:1.8.99.-">1.8.99.-</a>  
B  1.9  Acting on a heme group of donors
C    1.9.3  With oxygen as acceptor
D      <a href="/dbget-bin/www_bget?ec:1.9.3.1">1.9.3.1</a>  cytochrome-c oxidase
E        isotig01355|cytochrome; <a href="/dbget-bin/www_bget?ko:K02256">K02256</a>  COX1; cytochrome c oxidase subunit I [EC:1.9.3.1]
E        isotig01528|cytochrome; <a href="/dbget-bin/www_bget?ko:K02256">K02256</a>  COX1; cytochrome c oxidase subunit I [EC:1.9.3.1]
E        contig10932|cytochrome; <a href="/dbget-bin/www_bget?ko:K02256">K02256</a>  COX1; cytochrome c oxidase subunit I [EC:1.9.3.1]
E        isotig08505|cytochrome; <a href="/dbget-bin/www_bget?ko:K02256">K02256</a>  COX1; cytochrome c oxidase subunit I [EC:1.9.3.1]
E        isotig14492|cytochrome; <a href="/dbget-bin/www_bget?ko:K02256">K02256</a>  COX1; cytochrome c oxidase subunit I [EC:1.9.3.1]
E        isotig19694|cytochrome; <a href="/dbget-bin/www_bget?ko:K02256">K02256</a>  COX1; cytochrome c oxidase subunit I [EC:1.9.3.1]
E        isotig33115|cytochrome; <a href="/dbget-bin/www_bget?ko:K02256">K02256</a>  COX1; cytochrome c oxidase subunit I [EC:1.9.3.1]
E        isotig04970|cytochrome; <a href="/dbget-bin/www_bget?ko:K02261">K02261</a>  COX2; cytochrome c oxidase subunit II [EC:1.9.3.1]
E        isotig04971|cytochrome; <a href="/dbget-bin/www_bget?ko:K02261">K02261</a>  COX2; cytochrome c oxidase subunit II [EC:1.9.3.1]
E        isotig31371|cytochrome; <a href="/dbget-bin/www_bget?ko:K02261">K02261</a>  COX2; cytochrome c oxidase subunit II [EC:1.9.3.1]
E        contig10506|cytochrome; <a href="/dbget-bin/www_bget?ko:K02262">K02262</a>  COX3; cytochrome c oxidase subunit III [EC:1.9.3.1]
E        isotig24030|cytochrome; <a href="/dbget-bin/www_bget?ko:K02262">K02262</a>  COX3; cytochrome c oxidase subunit III [EC:1.9.3.1]
E        isotig26706|cytochrome; <a href="/dbget-bin/www_bget?ko:K02262">K02262</a>  COX3; cytochrome c oxidase subunit III [EC:1.9.3.1]
E        isotig01730|cytochrome; <a href="/dbget-bin/www_bget?ko:K02263">K02263</a>  COX4; cytochrome c oxidase subunit IV [EC:1.9.3.1]
E        isotig01731|cytochrome; <a href="/dbget-bin/www_bget?ko:K02263">K02263</a>  COX4; cytochrome c oxidase subunit IV [EC:1.9.3.1]
E        isotig01732|cytochrome; <a href="/dbget-bin/www_bget?ko:K02263">K02263</a>  COX4; cytochrome c oxidase subunit IV [EC:1.9.3.1]
E        isotig01733|cytochrome; <a href="/dbget-bin/www_bget?ko:K02263">K02263</a>  COX4; cytochrome c oxidase subunit IV [EC:1.9.3.1]
E        isotig09342|cytochrome; <a href="/dbget-bin/www_bget?ko:K02263">K02263</a>  COX4; cytochrome c oxidase subunit IV [EC:1.9.3.1]
E        isotig02866|cytochrome; <a href="/dbget-bin/www_bget?ko:K02264">K02264</a>  COX5A; cytochrome c oxidase subunit Va [EC:1.9.3.1]
E        isotig04979|cytochrome; <a href="/dbget-bin/www_bget?ko:K02264">K02264</a>  COX5A; cytochrome c oxidase subunit Va [EC:1.9.3.1]
E        isotig04980|cytochrome; <a href="/dbget-bin/www_bget?ko:K02264">K02264</a>  COX5A; cytochrome c oxidase subunit Va [EC:1.9.3.1]
E        isotig02053|cytochrome; <a href="/dbget-bin/www_bget?ko:K02265">K02265</a>  COX5B; cytochrome c oxidase subunit Vb [EC:1.9.3.1]
E        isotig02054|cytochrome; <a href="/dbget-bin/www_bget?ko:K02265">K02265</a>  COX5B; cytochrome c oxidase subunit Vb [EC:1.9.3.1]
E        isotig01400|cytochrome; <a href="/dbget-bin/www_bget?ko:K02266">K02266</a>  COX6A; cytochrome c oxidase subunit VIa [EC:1.9.3.1]
E        isotig01401|cytochrome; <a href="/dbget-bin/www_bget?ko:K02266">K02266</a>  COX6A; cytochrome c oxidase subunit VIa [EC:1.9.3.1]
E        isotig12224|cytochrome; <a href="/dbget-bin/www_bget?ko:K02266">K02266</a>  COX6A; cytochrome c oxidase subunit VIa [EC:1.9.3.1]
E        isotig11687|cytochrome; <a href="/dbget-bin/www_bget?ko:K02267">K02267</a>  COX6B; cytochrome c oxidase subunit VIb [EC:1.9.3.1]
E        isotig12725|cytochrome; <a href="/dbget-bin/www_bget?ko:K02267">K02267</a>  COX6B; cytochrome c oxidase subunit VIb [EC:1.9.3.1]
E        isotig17858|cytochrome; <a href="/dbget-bin/www_bget?ko:K02267">K02267</a>  COX6B; cytochrome c oxidase subunit VIb [EC:1.9.3.1]
E        isotig02353|cytochrome; <a href="/dbget-bin/www_bget?ko:K02268">K02268</a>  COX6C; cytochrome c oxidase subunit VIc [EC:1.9.3.1]
E        isotig02354|cytochrome; <a href="/dbget-bin/www_bget?ko:K02268">K02268</a>  COX6C; cytochrome c oxidase subunit VIc [EC:1.9.3.1]
E        isotig02580|cytochrome; <a href="/dbget-bin/www_bget?ko:K02270">K02270</a>  COX7A; cytochrome c oxidase subunit VIIa [EC:1.9.3.1]
E        isotig02581|cytochrome; <a href="/dbget-bin/www_bget?ko:K02270">K02270</a>  COX7A; cytochrome c oxidase subunit VIIa [EC:1.9.3.1]
E        isotig02609|cytochrome; <a href="/dbget-bin/www_bget?ko:K02270">K02270</a>  COX7A; cytochrome c oxidase subunit VIIa [EC:1.9.3.1]
E        isotig02610|cytochrome; <a href="/dbget-bin/www_bget?ko:K02270">K02270</a>  COX7A; cytochrome c oxidase subunit VIIa [EC:1.9.3.1]
E        isotig10570|cytochrome; <a href="/dbget-bin/www_bget?ko:K02270">K02270</a>  COX7A; cytochrome c oxidase subunit VIIa [EC:1.9.3.1]
E        isotig13080|cytochrome; <a href="/dbget-bin/www_bget?ko:K02270">K02270</a>  COX7A; cytochrome c oxidase subunit VIIa [EC:1.9.3.1]
E        isotig23303|cytochrome; <a href="/dbget-bin/www_bget?ko:K02270">K02270</a>  COX7A; cytochrome c oxidase subunit VIIa [EC:1.9.3.1]
E        isotig16384|cytochrome; <a href="/dbget-bin/www_bget?ko:K02271">K02271</a>  COX7B; cytochrome c oxidase subunit VIIb [EC:1.9.3.1]
E        isotig19092|cytochrome; <a href="/dbget-bin/www_bget?ko:K02272">K02272</a>  COX7C; cytochrome c oxidase subunit VIIc [EC:1.9.3.1]
E        isotig04966|cytochrome; <a href="/dbget-bin/www_bget?ko:K02273">K02273</a>  COX8; cytochrome c oxidase subunit VIII [EC:1.9.3.1]
E        isotig04967|cytochrome; <a href="/dbget-bin/www_bget?ko:K02273">K02273</a>  COX8; cytochrome c oxidase subunit VIII [EC:1.9.3.1]
C    1.9.6  With a nitrogenous group as acceptor
D      <a href="/dbget-bin/www_bget?ec:1.9.6.1">1.9.6.1</a>  nitrate reductase (cytochrome)
C    1.9.99  With other acceptors
D      <a href="/dbget-bin/www_bget?ec:1.9.99.1">1.9.99.1</a>  iron---cytochrome-c reductase
B  1.10  Acting on diphenols and related substances as donors
C    1.10.1  With NAD+ or NADP+ as acceptor
D      <a href="/dbget-bin/www_bget?ec:1.10.1.1">1.10.1.1</a>  trans-acenaphthene-1,2-diol dehydrogenase
C    1.10.2  With a cytochrome as acceptor
D      <a href="/dbget-bin/www_bget?ec:1.10.2.1">1.10.2.1</a>  L-ascorbate---cytochrome-b5 reductase
D      <a href="/dbget-bin/www_bget?ec:1.10.2.2">1.10.2.2</a>  ubiquinol---cytochrome-c reductase
E        isotig02757|ubiquinol-cytochrome; <a href="/dbget-bin/www_bget?ko:K00411">K00411</a>  RIP1, UQCRFS1, petA; ubiquinol-cytochrome c reductase iron-sulfur subunit [EC:1.10.2.2]
E        isotig02758|cytochrome; <a href="/dbget-bin/www_bget?ko:K00411">K00411</a>  RIP1, UQCRFS1, petA; ubiquinol-cytochrome c reductase iron-sulfur subunit [EC:1.10.2.2]
E        isotig07668|cytochrome; <a href="/dbget-bin/www_bget?ko:K00411">K00411</a>  RIP1, UQCRFS1, petA; ubiquinol-cytochrome c reductase iron-sulfur subunit [EC:1.10.2.2]
E        isotig03993|cytochrome; <a href="/dbget-bin/www_bget?ko:K00412">K00412</a>  CYTB, petB; ubiquinol-cytochrome c reductase cytochrome b subunit [EC:1.10.2.2]
E        isotig03994|cytochrome; <a href="/dbget-bin/www_bget?ko:K00412">K00412</a>  CYTB, petB; ubiquinol-cytochrome c reductase cytochrome b subunit [EC:1.10.2.2]
E        isotig29691|cytochrome; <a href="/dbget-bin/www_bget?ko:K00412">K00412</a>  CYTB, petB; ubiquinol-cytochrome c reductase cytochrome b subunit [EC:1.10.2.2]
E        isotig05777|cytochrome; <a href="/dbget-bin/www_bget?ko:K00413">K00413</a>  CYT1, CYC1, petC; ubiquinol-cytochrome c reductase cytochrome c1 subunit [EC:1.10.2.2]
E        isotig05559|ubiquinol-cytochrome; <a href="/dbget-bin/www_bget?ko:K00414">K00414</a>  QCR1, UQCRC1; ubiquinol-cytochrome c reductase core subunit 1 [EC:1.10.2.2]
E        isotig02689|ubiquinol-cytochrome; <a href="/dbget-bin/www_bget?ko:K00415">K00415</a>  QCR2, UQCRC2; ubiquinol-cytochrome c reductase core subunit 2 [EC:1.10.2.2]
E        isotig02690|ubiquinol-cytochrome; <a href="/dbget-bin/www_bget?ko:K00415">K00415</a>  QCR2, UQCRC2; ubiquinol-cytochrome c reductase core subunit 2 [EC:1.10.2.2]
E        isotig09011|ubiquinol-cytochrome; <a href="/dbget-bin/www_bget?ko:K00415">K00415</a>  QCR2, UQCRC2; ubiquinol-cytochrome c reductase core subunit 2 [EC:1.10.2.2]
E        isotig32690|ubiquinol-cytochrome; <a href="/dbget-bin/www_bget?ko:K00415">K00415</a>  QCR2, UQCRC2; ubiquinol-cytochrome c reductase core subunit 2 [EC:1.10.2.2]
E        isotig01119|cytochrome; <a href="/dbget-bin/www_bget?ko:K00416">K00416</a>  QCR6, UQCRH; ubiquinol-cytochrome c reductase subunit 6 [EC:1.10.2.2]
E        isotig01120|cytochrome; <a href="/dbget-bin/www_bget?ko:K00416">K00416</a>  QCR6, UQCRH; ubiquinol-cytochrome c reductase subunit 6 [EC:1.10.2.2]
E        isotig11966|ubiquinol-cytochrome; <a href="/dbget-bin/www_bget?ko:K00416">K00416</a>  QCR6, UQCRH; ubiquinol-cytochrome c reductase subunit 6 [EC:1.10.2.2]
E        isotig13584|cytochrome; <a href="/dbget-bin/www_bget?ko:K00417">K00417</a>  QCR7, UQCRB; ubiquinol-cytochrome c reductase subunit 7 [EC:1.10.2.2]
E        isotig01393|cytochrome; <a href="/dbget-bin/www_bget?ko:K00418">K00418</a>  QCR8, UQCRQ; ubiquinol-cytochrome c reductase subunit 8 [EC:1.10.2.2]
E        isotig13474|riken; <a href="/dbget-bin/www_bget?ko:K00419">K00419</a>  QCR9, UCRC; ubiquinol-cytochrome c reductase subunit 9 [EC:1.10.2.2]
E        isotig10545|cytochrome; <a href="/dbget-bin/www_bget?ko:K00420">K00420</a>  QCR10, UQCR; ubiquinol-cytochrome c reductase subunit 10 [EC:1.10.2.2]
E        isotig15047|cytochrome; <a href="/dbget-bin/www_bget?ko:K00420">K00420</a>  QCR10, UQCR; ubiquinol-cytochrome c reductase subunit 10 [EC:1.10.2.2]
C    1.10.3  With oxygen as acceptor
D      <a href="/dbget-bin/www_bget?ec:1.10.3.1">1.10.3.1</a>  catechol oxidase
D      <a href="/dbget-bin/www_bget?ec:1.10.3.2">1.10.3.2</a>  laccase
D      <a href="/dbget-bin/www_bget?ec:1.10.3.3">1.10.3.3</a>  L-ascorbate oxidase
D      <a href="/dbget-bin/www_bget?ec:1.10.3.4">1.10.3.4</a>  o-aminophenol oxidase
D      <a href="/dbget-bin/www_bget?ec:1.10.3.5">1.10.3.5</a>  3-hydroxyanthranilate oxidase
D      <a href="/dbget-bin/www_bget?ec:1.10.3.6">1.10.3.6</a>  rifamycin-B oxidase
D      <a href="/dbget-bin/www_bget?ec:1.10.3.-">1.10.3.-</a>  
C    1.10.99  With other acceptors
D      <a href="/dbget-bin/www_bget?ec:1.10.99.1">1.10.99.1</a>  plastoquinol---plastocyanin reductase
D      <a href="/dbget-bin/www_bget?ec:1.10.99.2">1.10.99.2</a>  ribosyldihydronicotinamide dehydrogenase (quinone)
D      <a href="/dbget-bin/www_bget?ec:1.10.99.3">1.10.99.3</a>  violaxanthin de-epoxidase
B  1.11  Acting on a peroxide as acceptor
C    1.11.1  Peroxidases
D      <a href="/dbget-bin/www_bget?ec:1.11.1.1">1.11.1.1</a>  NADH peroxidase
D      <a href="/dbget-bin/www_bget?ec:1.11.1.2">1.11.1.2</a>  NADPH peroxidase
D      <a href="/dbget-bin/www_bget?ec:1.11.1.3">1.11.1.3</a>  fatty-acid peroxidase
D      <a href="/dbget-bin/www_bget?ec:1.11.1.5">1.11.1.5</a>  cytochrome-c peroxidase
D      <a href="/dbget-bin/www_bget?ec:1.11.1.6">1.11.1.6</a>  catalase
E        isotig05259|catalase; <a href="/dbget-bin/www_bget?ko:K03781">K03781</a>  katE, CAT; catalase [EC:1.11.1.6]
E        isotig22895|catalase; <a href="/dbget-bin/www_bget?ko:K03781">K03781</a>  katE, CAT; catalase [EC:1.11.1.6]
D      <a href="/dbget-bin/www_bget?ec:1.11.1.7">1.11.1.7</a>  peroxidase
E        isotig02632|peroxiredoxin; <a href="/dbget-bin/www_bget?ko:K11188">K11188</a>  PRDX6; peroxiredoxin 6, 1-Cys peroxiredoxin [EC:1.11.1.7 1.11.1.15 3.1.1.-]
D      <a href="/dbget-bin/www_bget?ec:1.11.1.8">1.11.1.8</a>  iodide peroxidase
D      <a href="/dbget-bin/www_bget?ec:1.11.1.9">1.11.1.9</a>  glutathione peroxidase
E        isotig03457|glutathione; <a href="/dbget-bin/www_bget?ko:K00432">K00432</a>  E1.11.1.9; glutathione peroxidase [EC:1.11.1.9]
E        isotig03458|glutathione; <a href="/dbget-bin/www_bget?ko:K00432">K00432</a>  E1.11.1.9; glutathione peroxidase [EC:1.11.1.9]
E        isotig12584|glutathione; <a href="/dbget-bin/www_bget?ko:K00432">K00432</a>  E1.11.1.9; glutathione peroxidase [EC:1.11.1.9]
E        isotig12610|probable; <a href="/dbget-bin/www_bget?ko:K00432">K00432</a>  E1.11.1.9; glutathione peroxidase [EC:1.11.1.9]
E        isotig13210|glutathione; <a href="/dbget-bin/www_bget?ko:K00432">K00432</a>  E1.11.1.9; glutathione peroxidase [EC:1.11.1.9]
D      <a href="/dbget-bin/www_bget?ec:1.11.1.10">1.11.1.10</a>  chloride peroxidase
D      <a href="/dbget-bin/www_bget?ec:1.11.1.11">1.11.1.11</a>  L-ascorbate peroxidase
D      <a href="/dbget-bin/www_bget?ec:1.11.1.12">1.11.1.12</a>  phospholipid-hydroperoxide glutathione peroxidase
E        isotig03254|phospholipid; <a href="/dbget-bin/www_bget?ko:K05361">K05361</a>  E1.11.1.12; phospholipid-hydroperoxide glutathione peroxidase [EC:1.11.1.12]
E        isotig03255|glutathione; <a href="/dbget-bin/www_bget?ko:K05361">K05361</a>  E1.11.1.12; phospholipid-hydroperoxide glutathione peroxidase [EC:1.11.1.12]
E        isotig06981|glutathione; <a href="/dbget-bin/www_bget?ko:K05361">K05361</a>  E1.11.1.12; phospholipid-hydroperoxide glutathione peroxidase [EC:1.11.1.12]
D      <a href="/dbget-bin/www_bget?ec:1.11.1.13">1.11.1.13</a>  manganese peroxidase
D      <a href="/dbget-bin/www_bget?ec:1.11.1.14">1.11.1.14</a>  lignin peroxidase
D      <a href="/dbget-bin/www_bget?ec:1.11.1.15">1.11.1.15</a>  peroxiredoxin
E        isotig08033|thioredoxin-dependent; <a href="/dbget-bin/www_bget?ko:K03386">K03386</a>  E1.11.1.15, PRDX, ahpC; peroxiredoxin (alkyl hydroperoxide reductase subunit C) [EC:1.11.1.15]
E        isotig08428|peroxiredoxin; <a href="/dbget-bin/www_bget?ko:K03386">K03386</a>  E1.11.1.15, PRDX, ahpC; peroxiredoxin (alkyl hydroperoxide reductase subunit C) [EC:1.11.1.15]
E        isotig06327|peroxiredoxin; <a href="/dbget-bin/www_bget?ko:K11187">K11187</a>  PRDX5; peroxiredoxin 5, atypical 2-Cys peroxiredoxin [EC:1.11.1.15]
E        isotig02632|peroxiredoxin; <a href="/dbget-bin/www_bget?ko:K11188">K11188</a>  PRDX6; peroxiredoxin 6, 1-Cys peroxiredoxin [EC:1.11.1.7 1.11.1.15 3.1.1.-]
E        isotig07303|peroxiredoxin; <a href="/dbget-bin/www_bget?ko:K13279">K13279</a>  PRDX1; peroxiredoxin 1 [EC:1.11.1.15]
E        isotig07395|peroxiredoxin; <a href="/dbget-bin/www_bget?ko:K13279">K13279</a>  PRDX1; peroxiredoxin 1 [EC:1.11.1.15]
D      <a href="/dbget-bin/www_bget?ec:1.11.1.16">1.11.1.16</a>  versatile peroxidase
D      <a href="/dbget-bin/www_bget?ec:1.11.1.17">1.11.1.17</a>  glutathione amide-dependent peroxidase
D      <a href="/dbget-bin/www_bget?ec:1.11.1.18">1.11.1.18</a>  bromide peroxidase
D      <a href="/dbget-bin/www_bget?ec:1.11.1.-">1.11.1.-</a>  
B  1.12  Acting on hydrogen as donor
C    1.12.1  With NAD+ or NADP+ as acceptor
D      <a href="/dbget-bin/www_bget?ec:1.12.1.2">1.12.1.2</a>  hydrogen dehydrogenase
D      <a href="/dbget-bin/www_bget?ec:1.12.1.3">1.12.1.3</a>  hydrogen dehydrogenase (NADP+)
C    1.12.2  With a cytochrome as acceptor
D      <a href="/dbget-bin/www_bget?ec:1.12.2.1">1.12.2.1</a>  cytochrome-c3 hydrogenase
D      <a href="/dbget-bin/www_bget?ec:1.12.2.-">1.12.2.-</a>  
C    1.12.5  With a quinone or similar compound as acceptor
D      <a href="/dbget-bin/www_bget?ec:1.12.5.1">1.12.5.1</a>  hydrogen:quinone oxidoreductase
C    1.12.7  With an iron-sulfur protein as acceptor
D      <a href="/dbget-bin/www_bget?ec:1.12.7.2">1.12.7.2</a>  ferredoxin hydrogenase
C    1.12.98  With other, known, acceptors
D      <a href="/dbget-bin/www_bget?ec:1.12.98.1">1.12.98.1</a>  coenzyme F420 hydrogenase
D      <a href="/dbget-bin/www_bget?ec:1.12.98.2">1.12.98.2</a>  5,10-methenyltetrahydromethanopterin hydrogenase
D      <a href="/dbget-bin/www_bget?ec:1.12.98.3">1.12.98.3</a>  Methanosarcina-phenazine hydrogenase
C    1.12.99  With other acceptors
D      <a href="/dbget-bin/www_bget?ec:1.12.99.6">1.12.99.6</a>  hydrogenase (acceptor)
D      <a href="/dbget-bin/www_bget?ec:1.12.99.-">1.12.99.-</a>  
B  1.13  Acting on single donors with O2 as oxidant and incorporation of oxygen into the substrate (oxygenases). The oxygen incorporated need not be derived from O2
C    1.13.11  With incorporation of two atoms of oxygen
D      <a href="/dbget-bin/www_bget?ec:1.13.11.1">1.13.11.1</a>  catechol 1,2-dioxygenase
D      <a href="/dbget-bin/www_bget?ec:1.13.11.2">1.13.11.2</a>  catechol 2,3-dioxygenase
D      <a href="/dbget-bin/www_bget?ec:1.13.11.3">1.13.11.3</a>  protocatechuate 3,4-dioxygenase
D      <a href="/dbget-bin/www_bget?ec:1.13.11.4">1.13.11.4</a>  gentisate 1,2-dioxygenase
D      <a href="/dbget-bin/www_bget?ec:1.13.11.5">1.13.11.5</a>  homogentisate 1,2-dioxygenase
E        isotig16408|homogentisate; <a href="/dbget-bin/www_bget?ko:K00451">K00451</a>  E1.13.11.5, hmgA; homogentisate 1,2-dioxygenase [EC:1.13.11.5]
D      <a href="/dbget-bin/www_bget?ec:1.13.11.6">1.13.11.6</a>  3-hydroxyanthranilate 3,4-dioxygenase
D      <a href="/dbget-bin/www_bget?ec:1.13.11.8">1.13.11.8</a>  protocatechuate 4,5-dioxygenase
D      <a href="/dbget-bin/www_bget?ec:1.13.11.9">1.13.11.9</a>  2,5-dihydroxypyridine 5,6-dioxygenase
D      <a href="/dbget-bin/www_bget?ec:1.13.11.10">1.13.11.10</a>  7,8-dihydroxykynurenate 8,8a-dioxygenase
D      <a href="/dbget-bin/www_bget?ec:1.13.11.11">1.13.11.11</a>  tryptophan 2,3-dioxygenase
D      <a href="/dbget-bin/www_bget?ec:1.13.11.12">1.13.11.12</a>  lipoxygenase
D      <a href="/dbget-bin/www_bget?ec:1.13.11.13">1.13.11.13</a>  ascorbate 2,3-dioxygenase
D      <a href="/dbget-bin/www_bget?ec:1.13.11.14">1.13.11.14</a>  2,3-dihydroxybenzoate 3,4-dioxygenase
D      <a href="/dbget-bin/www_bget?ec:1.13.11.15">1.13.11.15</a>  3,4-dihydroxyphenylacetate 2,3-dioxygenase
D      <a href="/dbget-bin/www_bget?ec:1.13.11.16">1.13.11.16</a>  3-carboxyethylcatechol 2,3-dioxygenase
D      <a href="/dbget-bin/www_bget?ec:1.13.11.17">1.13.11.17</a>  indole 2,3-dioxygenase
D      <a href="/dbget-bin/www_bget?ec:1.13.11.18">1.13.11.18</a>  sulfur dioxygenase
D      <a href="/dbget-bin/www_bget?ec:1.13.11.19">1.13.11.19</a>  cysteamine dioxygenase
D      <a href="/dbget-bin/www_bget?ec:1.13.11.20">1.13.11.20</a>  cysteine dioxygenase
E        isotig06136|cysteine; <a href="/dbget-bin/www_bget?ko:K00456">K00456</a>  E1.13.11.20, CDO1; cysteine dioxygenase [EC:1.13.11.20]
D      <a href="/dbget-bin/www_bget?ec:1.13.11.22">1.13.11.22</a>  caffeate 3,4-dioxygenase
D      <a href="/dbget-bin/www_bget?ec:1.13.11.23">1.13.11.23</a>  2,3-dihydroxyindole 2,3-dioxygenase
D      <a href="/dbget-bin/www_bget?ec:1.13.11.24">1.13.11.24</a>  quercetin 2,3-dioxygenase
D      <a href="/dbget-bin/www_bget?ec:1.13.11.25">1.13.11.25</a>  3,4-dihydroxy-9,10-secoandrosta-1,3,5(10)-triene-9,17-dione 4,5-dioxygenase
D      <a href="/dbget-bin/www_bget?ec:1.13.11.26">1.13.11.26</a>  peptide-tryptophan 2,3-dioxygenase
D      <a href="/dbget-bin/www_bget?ec:1.13.11.27">1.13.11.27</a>  4-hydroxyphenylpyruvate dioxygenase
D      <a href="/dbget-bin/www_bget?ec:1.13.11.28">1.13.11.28</a>  2,3-dihydroxybenzoate 2,3-dioxygenase
D      <a href="/dbget-bin/www_bget?ec:1.13.11.29">1.13.11.29</a>  stizolobate synthase
D      <a href="/dbget-bin/www_bget?ec:1.13.11.30">1.13.11.30</a>  stizolobinate synthase
D      <a href="/dbget-bin/www_bget?ec:1.13.11.31">1.13.11.31</a>  arachidonate 12-lipoxygenase
E        isotig23914|arachidonate; <a href="/dbget-bin/www_bget?ko:K00458">K00458</a>  E1.13.11.31, ALOX12; arachidonate 12-lipoxygenase [EC:1.13.11.31]
D      <a href="/dbget-bin/www_bget?ec:1.13.11.33">1.13.11.33</a>  arachidonate 15-lipoxygenase
D      <a href="/dbget-bin/www_bget?ec:1.13.11.34">1.13.11.34</a>  arachidonate 5-lipoxygenase
E        isotig24547|arachidonate; <a href="/dbget-bin/www_bget?ko:K00461">K00461</a>  ALOX5; arachidonate 5-lipoxygenase [EC:1.13.11.34]
D      <a href="/dbget-bin/www_bget?ec:1.13.11.35">1.13.11.35</a>  pyrogallol 1,2-oxygenase
D      <a href="/dbget-bin/www_bget?ec:1.13.11.36">1.13.11.36</a>  chloridazon-catechol dioxygenase
D      <a href="/dbget-bin/www_bget?ec:1.13.11.37">1.13.11.37</a>  hydroxyquinol 1,2-dioxygenase
D      <a href="/dbget-bin/www_bget?ec:1.13.11.38">1.13.11.38</a>  1-hydroxy-2-naphthoate 1,2-dioxygenase
D      <a href="/dbget-bin/www_bget?ec:1.13.11.39">1.13.11.39</a>  biphenyl-2,3-diol 1,2-dioxygenase
D      <a href="/dbget-bin/www_bget?ec:1.13.11.40">1.13.11.40</a>  arachidonate 8-lipoxygenase
D      <a href="/dbget-bin/www_bget?ec:1.13.11.41">1.13.11.41</a>  2,4'-dihydroxyacetophenone dioxygenase
D      <a href="/dbget-bin/www_bget?ec:1.13.11.43">1.13.11.43</a>  lignostilbene alphabeta-dioxygenase
D      <a href="/dbget-bin/www_bget?ec:1.13.11.44">1.13.11.44</a>  linoleate diol synthase
D      <a href="/dbget-bin/www_bget?ec:1.13.11.45">1.13.11.45</a>  linoleate 11-lipoxygenase
D      <a href="/dbget-bin/www_bget?ec:1.13.11.46">1.13.11.46</a>  4-hydroxymandelate synthase
D      <a href="/dbget-bin/www_bget?ec:1.13.11.47">1.13.11.47</a>  3-hydroxy-4-oxoquinoline 2,4-dioxygenase
D      <a href="/dbget-bin/www_bget?ec:1.13.11.48">1.13.11.48</a>  3-hydroxy-2-methylquinolin-4-one 2,4-dioxygenase
D      <a href="/dbget-bin/www_bget?ec:1.13.11.49">1.13.11.49</a>  chlorite O2-lyase
D      <a href="/dbget-bin/www_bget?ec:1.13.11.50">1.13.11.50</a>  acetylacetone-cleaving enzyme
D      <a href="/dbget-bin/www_bget?ec:1.13.11.51">1.13.11.51</a>  9-cis-epoxycarotenoid dioxygenase
D      <a href="/dbget-bin/www_bget?ec:1.13.11.52">1.13.11.52</a>  indoleamine 2,3-dioxygenase
D      <a href="/dbget-bin/www_bget?ec:1.13.11.53">1.13.11.53</a>  acireductone dioxygenase (Ni2+-requiring)
E        isotig06029|-dihydroxy-3-keto-5-methylthiopentene; <a href="/dbget-bin/www_bget?ko:K08967">K08967</a>  mtnD, mtnZ, ADI1; 1,2-dihydroxy-3-keto-5-methylthiopentene dioxygenase [EC:1.13.11.53 1.13.11.54]
D      <a href="/dbget-bin/www_bget?ec:1.13.11.54">1.13.11.54</a>  acireductone dioxygenase [iron(II)-requiring]
E        isotig06029|-dihydroxy-3-keto-5-methylthiopentene; <a href="/dbget-bin/www_bget?ko:K08967">K08967</a>  mtnD, mtnZ, ADI1; 1,2-dihydroxy-3-keto-5-methylthiopentene dioxygenase [EC:1.13.11.53 1.13.11.54]
D      <a href="/dbget-bin/www_bget?ec:1.13.11.55">1.13.11.55</a>  sulfur oxygenase/reductase
D      <a href="/dbget-bin/www_bget?ec:1.13.11.56">1.13.11.56</a>  1,2-dihydroxynaphthalene dioxygenase
D      <a href="/dbget-bin/www_bget?ec:1.13.11.-">1.13.11.-</a>  
C    1.13.12  With incorporation of one atom of oxygen (internal monooxygenases or internal mixed-function oxidases)
D      <a href="/dbget-bin/www_bget?ec:1.13.12.1">1.13.12.1</a>  arginine 2-monooxygenase
D      <a href="/dbget-bin/www_bget?ec:1.13.12.2">1.13.12.2</a>  lysine 2-monooxygenase
D      <a href="/dbget-bin/www_bget?ec:1.13.12.3">1.13.12.3</a>  tryptophan 2-monooxygenase
D      <a href="/dbget-bin/www_bget?ec:1.13.12.4">1.13.12.4</a>  lactate 2-monooxygenase
D      <a href="/dbget-bin/www_bget?ec:1.13.12.5">1.13.12.5</a>  Renilla-luciferin 2-monooxygenase
D      <a href="/dbget-bin/www_bget?ec:1.13.12.6">1.13.12.6</a>  Cypridina-luciferin 2-monooxygenase
D      <a href="/dbget-bin/www_bget?ec:1.13.12.7">1.13.12.7</a>  Photinus-luciferin 4-monooxygenase (ATP-hydrolysing)
D      <a href="/dbget-bin/www_bget?ec:1.13.12.8">1.13.12.8</a>  Watasenia-luciferin 2-monooxygenase
D      <a href="/dbget-bin/www_bget?ec:1.13.12.9">1.13.12.9</a>  phenylalanine 2-monooxygenase
D      <a href="/dbget-bin/www_bget?ec:1.13.12.12">1.13.12.12</a>  apo-beta-carotenoid-14',13'-dioxygenase
D      <a href="/dbget-bin/www_bget?ec:1.13.12.13">1.13.12.13</a>  Oplophorus-luciferin 2-monooxygenase
D      <a href="/dbget-bin/www_bget?ec:1.13.12.14">1.13.12.14</a>  chlorophyllide-a oxygenase
D      <a href="/dbget-bin/www_bget?ec:1.13.12.15">1.13.12.15</a>  3,4-dihydroxyphenylalanine oxidative deaminase
D      <a href="/dbget-bin/www_bget?ec:1.13.12.16">1.13.12.16</a>  nitronate monooxygenase
D      <a href="/dbget-bin/www_bget?ec:1.13.12.17">1.13.12.17</a>  dichloroarcyriaflavin A synthase
D      <a href="/dbget-bin/www_bget?ec:1.13.12.-">1.13.12.-</a>  
C    1.13.99  Miscellaneous
D      <a href="/dbget-bin/www_bget?ec:1.13.99.1">1.13.99.1</a>  inositol oxygenase
D      <a href="/dbget-bin/www_bget?ec:1.13.99.3">1.13.99.3</a>  tryptophan 2'-dioxygenase
C    1.13.-  Acting on single donors with O2 as oxidant and incorporation of oxygen into the substrate (oxygenases). The oxygen incorporated need not be derived from O2
D      <a href="/dbget-bin/www_bget?ec:1.13.-.-">1.13.-.-</a>  
B  1.14  Acting on paired donors, with O2 as oxidant and incorporation or reduction of oxygen. The oxygen incorporated need not be derived from O2
C    1.14.11  With 2-oxoglutarate as one donor, and incorporation of one atom of oxygen into each donor
D      <a href="/dbget-bin/www_bget?ec:1.14.11.1">1.14.11.1</a>  gamma-butyrobetaine dioxygenase
D      <a href="/dbget-bin/www_bget?ec:1.14.11.2">1.14.11.2</a>  procollagen-proline dioxygenase
E        isotig08787|prolyl; <a href="/dbget-bin/www_bget?ko:K00472">K00472</a>  E1.14.11.2; prolyl 4-hydroxylase [EC:1.14.11.2]
E        isotig13962|prolyl; <a href="/dbget-bin/www_bget?ko:K00472">K00472</a>  E1.14.11.2; prolyl 4-hydroxylase [EC:1.14.11.2]
E        isotig18443|procollagen-; <a href="/dbget-bin/www_bget?ko:K00472">K00472</a>  E1.14.11.2; prolyl 4-hydroxylase [EC:1.14.11.2]
E        isotig20009|prolyl; <a href="/dbget-bin/www_bget?ko:K00472">K00472</a>  E1.14.11.2; prolyl 4-hydroxylase [EC:1.14.11.2]
E        isotig22287|prolyl; <a href="/dbget-bin/www_bget?ko:K00472">K00472</a>  E1.14.11.2; prolyl 4-hydroxylase [EC:1.14.11.2]
D      <a href="/dbget-bin/www_bget?ec:1.14.11.3">1.14.11.3</a>  pyrimidine-deoxynucleoside 2'-dioxygenase
D      <a href="/dbget-bin/www_bget?ec:1.14.11.4">1.14.11.4</a>  procollagen-lysine 5-dioxygenase
E        isotig30185|procollagen-; <a href="/dbget-bin/www_bget?ko:K00473">K00473</a>  PLOD1; procollagen-lysine,2-oxoglutarate 5-dioxygenase 1 [EC:1.14.11.4]
E        isotig10942|procollagen-; <a href="/dbget-bin/www_bget?ko:K13645">K13645</a>  PLOD2; procollagen-lysine,2-oxoglutarate 5-dioxygenase 2 [EC:1.14.11.4]
E        isotig15391|procollagen-; <a href="/dbget-bin/www_bget?ko:K13645">K13645</a>  PLOD2; procollagen-lysine,2-oxoglutarate 5-dioxygenase 2 [EC:1.14.11.4]
D      <a href="/dbget-bin/www_bget?ec:1.14.11.6">1.14.11.6</a>  thymine dioxygenase
D      <a href="/dbget-bin/www_bget?ec:1.14.11.7">1.14.11.7</a>  procollagen-proline 3-dioxygenase
D      <a href="/dbget-bin/www_bget?ec:1.14.11.8">1.14.11.8</a>  trimethyllysine dioxygenase
E        isotig23010|trimethyllysine; <a href="/dbget-bin/www_bget?ko:K00474">K00474</a>  E1.14.11.8; trimethyllysine dioxygenase [EC:1.14.11.8]
D      <a href="/dbget-bin/www_bget?ec:1.14.11.9">1.14.11.9</a>  flavanone 3-dioxygenase
D      <a href="/dbget-bin/www_bget?ec:1.14.11.10">1.14.11.10</a>  pyrimidine-deoxynucleoside 1'-dioxygenase
D      <a href="/dbget-bin/www_bget?ec:1.14.11.11">1.14.11.11</a>  hyoscyamine (6S)-dioxygenase
D      <a href="/dbget-bin/www_bget?ec:1.14.11.12">1.14.11.12</a>  gibberellin-44 dioxygenase
D      <a href="/dbget-bin/www_bget?ec:1.14.11.13">1.14.11.13</a>  gibberellin 2beta-dioxygenase
D      <a href="/dbget-bin/www_bget?ec:1.14.11.14">1.14.11.14</a>  6beta-hydroxyhyoscyamine epoxidase
D      <a href="/dbget-bin/www_bget?ec:1.14.11.15">1.14.11.15</a>  gibberellin 3beta-dioxygenase
D      <a href="/dbget-bin/www_bget?ec:1.14.11.16">1.14.11.16</a>  peptide-aspartate beta-dioxygenase
E        isotig02041|asph; <a href="/dbget-bin/www_bget?ko:K00476">K00476</a>  E1.14.11.16; aspartate beta-hydroxylase [EC:1.14.11.16]
E        isotig02042|aspartate; <a href="/dbget-bin/www_bget?ko:K00476">K00476</a>  E1.14.11.16; aspartate beta-hydroxylase [EC:1.14.11.16]
E        isotig02043|asph; <a href="/dbget-bin/www_bget?ko:K00476">K00476</a>  E1.14.11.16; aspartate beta-hydroxylase [EC:1.14.11.16]
E        isotig02044|aspartate; <a href="/dbget-bin/www_bget?ko:K00476">K00476</a>  E1.14.11.16; aspartate beta-hydroxylase [EC:1.14.11.16]
E        isotig05806|hypoxia-inducible; <a href="/dbget-bin/www_bget?ko:K00476">K00476</a>  E1.14.11.16; aspartate beta-hydroxylase [EC:1.14.11.16]
D      <a href="/dbget-bin/www_bget?ec:1.14.11.17">1.14.11.17</a>  taurine dioxygenase
D      <a href="/dbget-bin/www_bget?ec:1.14.11.18">1.14.11.18</a>  phytanoyl-CoA dioxygenase
E        isotig12932|phytanoyl-; <a href="/dbget-bin/www_bget?ko:K00477">K00477</a>  E1.14.11.18, PHYH; phytanoyl-CoA hydroxylase [EC:1.14.11.18]
D      <a href="/dbget-bin/www_bget?ec:1.14.11.19">1.14.11.19</a>  leucocyanidin oxygenase
D      <a href="/dbget-bin/www_bget?ec:1.14.11.20">1.14.11.20</a>  deacetoxyvindoline 4-hydroxylase
D      <a href="/dbget-bin/www_bget?ec:1.14.11.21">1.14.11.21</a>  clavaminate synthase
D      <a href="/dbget-bin/www_bget?ec:1.14.11.22">1.14.11.22</a>  flavone synthase
D      <a href="/dbget-bin/www_bget?ec:1.14.11.23">1.14.11.23</a>  flavonol synthase
D      <a href="/dbget-bin/www_bget?ec:1.14.11.24">1.14.11.24</a>  2'-deoxymugineic-acid 2'-dioxygenase
D      <a href="/dbget-bin/www_bget?ec:1.14.11.25">1.14.11.25</a>  mugineic-acid 3-dioxygenase
D      <a href="/dbget-bin/www_bget?ec:1.14.11.26">1.14.11.26</a>  deacetoxycephalosporin-C hydroxylase
D      <a href="/dbget-bin/www_bget?ec:1.14.11.27">1.14.11.27</a>  [histone-H3]-lysine-36 demethylase
E        isotig06859|f-box; <a href="/dbget-bin/www_bget?ko:K10276">K10276</a>  FBXL10_11; F-box and leucine-rich repeat protein 10/11 [EC:1.14.11.27]
E        isotig15428|f-box; <a href="/dbget-bin/www_bget?ko:K10276">K10276</a>  FBXL10_11; F-box and leucine-rich repeat protein 10/11 [EC:1.14.11.27]
E        isotig30593|lysine-specific; <a href="/dbget-bin/www_bget?ko:K10276">K10276</a>  FBXL10_11; F-box and leucine-rich repeat protein 10/11 [EC:1.14.11.27]
D      <a href="/dbget-bin/www_bget?ec:1.14.11.28">1.14.11.28</a>  proline 3-hydroxylase
D      <a href="/dbget-bin/www_bget?ec:1.14.11.29">1.14.11.29</a>  hypoxia-inducible factor-proline dioxygenase
D      <a href="/dbget-bin/www_bget?ec:1.14.11.30">1.14.11.30</a>  hypoxia-inducible factor-asparagine dioxygenase
D      <a href="/dbget-bin/www_bget?ec:1.14.11.31">1.14.11.31</a>  thebaine 6-O-demethylase
D      <a href="/dbget-bin/www_bget?ec:1.14.11.32">1.14.11.32</a>  codeine 3-O-demethylase
D      <a href="/dbget-bin/www_bget?ec:1.14.11.-">1.14.11.-</a>  
E        isotig11923|jumonji; <a href="/dbget-bin/www_bget?ko:K06709">K06709</a>  JMJD2, JHDM3; jumonji domain-containing protein 2 [EC:1.14.11.-]
E        isotig15064|jumonji; <a href="/dbget-bin/www_bget?ko:K06709">K06709</a>  JMJD2, JHDM3; jumonji domain-containing protein 2 [EC:1.14.11.-]
E        isotig21680|jumonji; <a href="/dbget-bin/www_bget?ko:K06709">K06709</a>  JMJD2, JHDM3; jumonji domain-containing protein 2 [EC:1.14.11.-]
E        isotig03113|egl; <a href="/dbget-bin/www_bget?ko:K09592">K09592</a>  EGLN, HPH; hypoxia-inducible factor prolyl hydroxylase [EC:1.14.11.-]
E        isotig03114|egl; <a href="/dbget-bin/www_bget?ko:K09592">K09592</a>  EGLN, HPH; hypoxia-inducible factor prolyl hydroxylase [EC:1.14.11.-]
E        isotig05498|alkylation; <a href="/dbget-bin/www_bget?ko:K10860">K10860</a>  ALKBH3, DEPC1; alpha-ketoglutarate-dependent dioxygenase alkB homolog 3 [EC:1.14.11.-]
E        isotig02319|at; <a href="/dbget-bin/www_bget?ko:K11446">K11446</a>  JARID1; histone demethylase JARID1 [EC:1.14.11.-]
E        isotig09330|novel; <a href="/dbget-bin/www_bget?ko:K11446">K11446</a>  JARID1; histone demethylase JARID1 [EC:1.14.11.-]
E        isotig15968|at; <a href="/dbget-bin/www_bget?ko:K11446">K11446</a>  JARID1; histone demethylase JARID1 [EC:1.14.11.-]
E        isotig37207|lysine-specific; <a href="/dbget-bin/www_bget?ko:K11446">K11446</a>  JARID1; histone demethylase JARID1 [EC:1.14.11.-]
E        isotig16815|jumonji; <a href="/dbget-bin/www_bget?ko:K11448">K11448</a>  JMJD3; histone demethylase JMJD3 [EC:1.14.11.-]
E        isotig10868|jumonji; <a href="/dbget-bin/www_bget?ko:K11449">K11449</a>  JMJD1, JHDM2; jumonji domain-containing protein 1 [EC:1.14.11.-]
E        isotig11824|jumonji; <a href="/dbget-bin/www_bget?ko:K11449">K11449</a>  JMJD1, JHDM2; jumonji domain-containing protein 1 [EC:1.14.11.-]
E        isotig16347|jumonji; <a href="/dbget-bin/www_bget?ko:K11449">K11449</a>  JMJD1, JHDM2; jumonji domain-containing protein 1 [EC:1.14.11.-]
E        isotig31334|jumonji; <a href="/dbget-bin/www_bget?ko:K11449">K11449</a>  JMJD1, JHDM2; jumonji domain-containing protein 1 [EC:1.14.11.-]
E        isotig32253|jumonji; <a href="/dbget-bin/www_bget?ko:K11449">K11449</a>  JMJD1, JHDM2; jumonji domain-containing protein 1 [EC:1.14.11.-]
E        isotig17351|tet; <a href="/dbget-bin/www_bget?ko:K13097">K13097</a>  TET1; methylcytosine dioxygenase [EC:1.14.11.-]
E        isotig27806|cxxc; <a href="/dbget-bin/www_bget?ko:K13097">K13097</a>  TET1; methylcytosine dioxygenase [EC:1.14.11.-]
C    1.14.12  With NADH or NADPH as one donor, and incorporation of two atoms of oxygen into the other donor
D      <a href="/dbget-bin/www_bget?ec:1.14.12.1">1.14.12.1</a>  anthranilate 1,2-dioxygenase (deaminating, decarboxylating)
D      <a href="/dbget-bin/www_bget?ec:1.14.12.3">1.14.12.3</a>  benzene 1,2-dioxygenase
D      <a href="/dbget-bin/www_bget?ec:1.14.12.4">1.14.12.4</a>  3-hydroxy-2-methylpyridinecarboxylate dioxygenase
D      <a href="/dbget-bin/www_bget?ec:1.14.12.5">1.14.12.5</a>  5-pyridoxate dioxygenase
D      <a href="/dbget-bin/www_bget?ec:1.14.12.7">1.14.12.7</a>  phthalate 4,5-dioxygenase
D      <a href="/dbget-bin/www_bget?ec:1.14.12.8">1.14.12.8</a>  4-sulfobenzoate 3,4-dioxygenase
D      <a href="/dbget-bin/www_bget?ec:1.14.12.9">1.14.12.9</a>  4-chlorophenylacetate 3,4-dioxygenase
D      <a href="/dbget-bin/www_bget?ec:1.14.12.10">1.14.12.10</a>  benzoate 1,2-dioxygenase
D      <a href="/dbget-bin/www_bget?ec:1.14.12.11">1.14.12.11</a>  toluene dioxygenase
D      <a href="/dbget-bin/www_bget?ec:1.14.12.12">1.14.12.12</a>  naphthalene 1,2-dioxygenase
D      <a href="/dbget-bin/www_bget?ec:1.14.12.13">1.14.12.13</a>  2-chlorobenzoate 1,2-dioxygenase
D      <a href="/dbget-bin/www_bget?ec:1.14.12.14">1.14.12.14</a>  2-aminobenzenesulfonate 2,3-dioxygenase
D      <a href="/dbget-bin/www_bget?ec:1.14.12.15">1.14.12.15</a>  terephthalate 1,2-dioxygenase
D      <a href="/dbget-bin/www_bget?ec:1.14.12.16">1.14.12.16</a>  2-hydroxyquinoline 5,6-dioxygenase
D      <a href="/dbget-bin/www_bget?ec:1.14.12.17">1.14.12.17</a>  nitric oxide dioxygenase
D      <a href="/dbget-bin/www_bget?ec:1.14.12.18">1.14.12.18</a>  biphenyl 2,3-dioxygenase
D      <a href="/dbget-bin/www_bget?ec:1.14.12.19">1.14.12.19</a>  3-phenylpropanoate dioxygenase
D      <a href="/dbget-bin/www_bget?ec:1.14.12.20">1.14.12.20</a>  pheophorbide a oxygenase
D      <a href="/dbget-bin/www_bget?ec:1.14.12.21">1.14.12.21</a>  benzoyl-CoA 2,3-dioxygenase
D      <a href="/dbget-bin/www_bget?ec:1.14.12.-">1.14.12.-</a>  
C    1.14.13  With NADH or NADPH as one donor, and incorporation of one atom of oxygen into the other donor
D      <a href="/dbget-bin/www_bget?ec:1.14.13.1">1.14.13.1</a>  salicylate 1-monooxygenase
D      <a href="/dbget-bin/www_bget?ec:1.14.13.2">1.14.13.2</a>  4-hydroxybenzoate 3-monooxygenase
D      <a href="/dbget-bin/www_bget?ec:1.14.13.3">1.14.13.3</a>  4-hydroxyphenylacetate 3-monooxygenase
D      <a href="/dbget-bin/www_bget?ec:1.14.13.4">1.14.13.4</a>  melilotate 3-monooxygenase
D      <a href="/dbget-bin/www_bget?ec:1.14.13.5">1.14.13.5</a>  imidazoleacetate 4-monooxygenase
D      <a href="/dbget-bin/www_bget?ec:1.14.13.6">1.14.13.6</a>  orcinol 2-monooxygenase
D      <a href="/dbget-bin/www_bget?ec:1.14.13.7">1.14.13.7</a>  phenol 2-monooxygenase
D      <a href="/dbget-bin/www_bget?ec:1.14.13.8">1.14.13.8</a>  flavin-containing monooxygenase
D      <a href="/dbget-bin/www_bget?ec:1.14.13.9">1.14.13.9</a>  kynurenine 3-monooxygenase
D      <a href="/dbget-bin/www_bget?ec:1.14.13.10">1.14.13.10</a>  2,6-dihydroxypyridine 3-monooxygenase
D      <a href="/dbget-bin/www_bget?ec:1.14.13.11">1.14.13.11</a>  trans-cinnamate 4-monooxygenase
D      <a href="/dbget-bin/www_bget?ec:1.14.13.12">1.14.13.12</a>  benzoate 4-monooxygenase
D      <a href="/dbget-bin/www_bget?ec:1.14.13.13">1.14.13.13</a>  calcidiol 1-monooxygenase
D      <a href="/dbget-bin/www_bget?ec:1.14.13.14">1.14.13.14</a>  trans-cinnamate 2-monooxygenase
D      <a href="/dbget-bin/www_bget?ec:1.14.13.15">1.14.13.15</a>  cholestanetriol 26-monooxygenase
E        isotig12078|cyp27a1-prov; <a href="/dbget-bin/www_bget?ko:K00488">K00488</a>  CYP27A; cytochrome P450, family 27, subfamily A (cholestanetriol 26-monooxygenase) [EC:1.14.13.15]
D      <a href="/dbget-bin/www_bget?ec:1.14.13.16">1.14.13.16</a>  cyclopentanone monooxygenase
D      <a href="/dbget-bin/www_bget?ec:1.14.13.17">1.14.13.17</a>  cholesterol 7alpha-monooxygenase
D      <a href="/dbget-bin/www_bget?ec:1.14.13.18">1.14.13.18</a>  4-hydroxyphenylacetate 1-monooxygenase
D      <a href="/dbget-bin/www_bget?ec:1.14.13.19">1.14.13.19</a>  taxifolin 8-monooxygenase
D      <a href="/dbget-bin/www_bget?ec:1.14.13.20">1.14.13.20</a>  2,4-dichlorophenol 6-monooxygenase
D      <a href="/dbget-bin/www_bget?ec:1.14.13.21">1.14.13.21</a>  flavonoid 3'-monooxygenase
D      <a href="/dbget-bin/www_bget?ec:1.14.13.22">1.14.13.22</a>  cyclohexanone monooxygenase
D      <a href="/dbget-bin/www_bget?ec:1.14.13.23">1.14.13.23</a>  3-hydroxybenzoate 4-monooxygenase
D      <a href="/dbget-bin/www_bget?ec:1.14.13.24">1.14.13.24</a>  3-hydroxybenzoate 6-monooxygenase
D      <a href="/dbget-bin/www_bget?ec:1.14.13.25">1.14.13.25</a>  methane monooxygenase
D      <a href="/dbget-bin/www_bget?ec:1.14.13.26">1.14.13.26</a>  phosphatidylcholine 12-monooxygenase
D      <a href="/dbget-bin/www_bget?ec:1.14.13.27">1.14.13.27</a>  4-aminobenzoate 1-monooxygenase
D      <a href="/dbget-bin/www_bget?ec:1.14.13.28">1.14.13.28</a>  3,9-dihydroxypterocarpan 6a-monooxygenase
D      <a href="/dbget-bin/www_bget?ec:1.14.13.29">1.14.13.29</a>  4-nitrophenol 2-monooxygenase
D      <a href="/dbget-bin/www_bget?ec:1.14.13.30">1.14.13.30</a>  leukotriene-B4 20-monooxygenase
D      <a href="/dbget-bin/www_bget?ec:1.14.13.31">1.14.13.31</a>  2-nitrophenol 2-monooxygenase
D      <a href="/dbget-bin/www_bget?ec:1.14.13.32">1.14.13.32</a>  albendazole monooxygenase
D      <a href="/dbget-bin/www_bget?ec:1.14.13.33">1.14.13.33</a>  4-hydroxybenzoate 3-monooxygenase [NAD(P)H]
D      <a href="/dbget-bin/www_bget?ec:1.14.13.34">1.14.13.34</a>  leukotriene-E4 20-monooxygenase
D      <a href="/dbget-bin/www_bget?ec:1.14.13.35">1.14.13.35</a>  anthranilate 3-monooxygenase (deaminating)
D      <a href="/dbget-bin/www_bget?ec:1.14.13.36">1.14.13.36</a>  5-O-(4-coumaroyl)-D-quinate 3'-monooxygenase
D      <a href="/dbget-bin/www_bget?ec:1.14.13.37">1.14.13.37</a>  methyltetrahydroprotoberberine 14-monooxygenase
D      <a href="/dbget-bin/www_bget?ec:1.14.13.38">1.14.13.38</a>  anhydrotetracycline monooxygenase
D      <a href="/dbget-bin/www_bget?ec:1.14.13.39">1.14.13.39</a>  nitric-oxide synthase
D      <a href="/dbget-bin/www_bget?ec:1.14.13.40">1.14.13.40</a>  anthraniloyl-CoA monooxygenase
D      <a href="/dbget-bin/www_bget?ec:1.14.13.41">1.14.13.41</a>  tyrosine N-monooxygenase
D      <a href="/dbget-bin/www_bget?ec:1.14.13.42">1.14.13.42</a>  hydroxyphenylacetonitrile 2-monooxygenase
D      <a href="/dbget-bin/www_bget?ec:1.14.13.43">1.14.13.43</a>  questin monooxygenase
D      <a href="/dbget-bin/www_bget?ec:1.14.13.44">1.14.13.44</a>  2-hydroxybiphenyl 3-monooxygenase
D      <a href="/dbget-bin/www_bget?ec:1.14.13.46">1.14.13.46</a>  (-)-menthol monooxygenase
D      <a href="/dbget-bin/www_bget?ec:1.14.13.47">1.14.13.47</a>  (S)-limonene 3-monooxygenase
D      <a href="/dbget-bin/www_bget?ec:1.14.13.48">1.14.13.48</a>  (S)-limonene 6-monooxygenase
D      <a href="/dbget-bin/www_bget?ec:1.14.13.49">1.14.13.49</a>  (S)-limonene 7-monooxygenase
D      <a href="/dbget-bin/www_bget?ec:1.14.13.50">1.14.13.50</a>  pentachlorophenol monooxygenase
D      <a href="/dbget-bin/www_bget?ec:1.14.13.51">1.14.13.51</a>  6-oxocineole dehydrogenase
D      <a href="/dbget-bin/www_bget?ec:1.14.13.52">1.14.13.52</a>  isoflavone 3'-hydroxylase
D      <a href="/dbget-bin/www_bget?ec:1.14.13.53">1.14.13.53</a>  4'-methoxyisoflavone 2'-hydroxylase
D      <a href="/dbget-bin/www_bget?ec:1.14.13.54">1.14.13.54</a>  ketosteroid monooxygenase
D      <a href="/dbget-bin/www_bget?ec:1.14.13.55">1.14.13.55</a>  protopine 6-monooxygenase
D      <a href="/dbget-bin/www_bget?ec:1.14.13.56">1.14.13.56</a>  dihydrosanguinarine 10-monooxygenase
D      <a href="/dbget-bin/www_bget?ec:1.14.13.57">1.14.13.57</a>  dihydrochelirubine 12-monooxygenase
D      <a href="/dbget-bin/www_bget?ec:1.14.13.58">1.14.13.58</a>  benzoyl-CoA 3-monooxygenase
D      <a href="/dbget-bin/www_bget?ec:1.14.13.59">1.14.13.59</a>  L-lysine 6-monooxygenase (NADPH)
D      <a href="/dbget-bin/www_bget?ec:1.14.13.60">1.14.13.60</a>  27-hydroxycholesterol 7alpha-monooxygenase
D      <a href="/dbget-bin/www_bget?ec:1.14.13.61">1.14.13.61</a>  2-hydroxyquinoline 8-monooxygenase
D      <a href="/dbget-bin/www_bget?ec:1.14.13.62">1.14.13.62</a>  4-hydroxyquinoline 3-monooxygenase
D      <a href="/dbget-bin/www_bget?ec:1.14.13.63">1.14.13.63</a>  3-hydroxyphenylacetate 6-hydroxylase
D      <a href="/dbget-bin/www_bget?ec:1.14.13.64">1.14.13.64</a>  4-hydroxybenzoate 1-hydroxylase
D      <a href="/dbget-bin/www_bget?ec:1.14.13.66">1.14.13.66</a>  2-hydroxycyclohexanone 2-monooxygenase
D      <a href="/dbget-bin/www_bget?ec:1.14.13.67">1.14.13.67</a>  quinine 3-monooxygenase
D      <a href="/dbget-bin/www_bget?ec:1.14.13.68">1.14.13.68</a>  4-hydroxyphenylacetaldehyde oxime monooxygenase
D      <a href="/dbget-bin/www_bget?ec:1.14.13.69">1.14.13.69</a>  alkene monooxygenase
D      <a href="/dbget-bin/www_bget?ec:1.14.13.70">1.14.13.70</a>  sterol 14-demethylase
D      <a href="/dbget-bin/www_bget?ec:1.14.13.71">1.14.13.71</a>  N-methylcoclaurine 3'-monooxygenase
D      <a href="/dbget-bin/www_bget?ec:1.14.13.72">1.14.13.72</a>  methylsterol monooxygenase
D      <a href="/dbget-bin/www_bget?ec:1.14.13.73">1.14.13.73</a>  tabersonine 16-hydroxylase
D      <a href="/dbget-bin/www_bget?ec:1.14.13.74">1.14.13.74</a>  7-deoxyloganin 7-hydroxylase
D      <a href="/dbget-bin/www_bget?ec:1.14.13.75">1.14.13.75</a>  vinorine hydroxylase
D      <a href="/dbget-bin/www_bget?ec:1.14.13.76">1.14.13.76</a>  taxane 10beta-hydroxylase
D      <a href="/dbget-bin/www_bget?ec:1.14.13.77">1.14.13.77</a>  taxane 13alpha-hydroxylase
D      <a href="/dbget-bin/www_bget?ec:1.14.13.78">1.14.13.78</a>  ent-kaurene oxidase
D      <a href="/dbget-bin/www_bget?ec:1.14.13.79">1.14.13.79</a>  ent-kaurenoic acid oxidase
D      <a href="/dbget-bin/www_bget?ec:1.14.13.80">1.14.13.80</a>  (R)-limonene 6-monooxygenase
D      <a href="/dbget-bin/www_bget?ec:1.14.13.81">1.14.13.81</a>  magnesium-protoporphyrin IX monomethyl ester (oxidative) cyclase
D      <a href="/dbget-bin/www_bget?ec:1.14.13.82">1.14.13.82</a>  vanillate monooxygenase
D      <a href="/dbget-bin/www_bget?ec:1.14.13.83">1.14.13.83</a>  precorrin-3B synthase
D      <a href="/dbget-bin/www_bget?ec:1.14.13.84">1.14.13.84</a>  4-hydroxyacetophenone monooxygenase
D      <a href="/dbget-bin/www_bget?ec:1.14.13.85">1.14.13.85</a>  glyceollin synthase
D      <a href="/dbget-bin/www_bget?ec:1.14.13.86">1.14.13.86</a>  2-hydroxyisoflavanone synthase
D      <a href="/dbget-bin/www_bget?ec:1.14.13.87">1.14.13.87</a>  licodione synthase
D      <a href="/dbget-bin/www_bget?ec:1.14.13.88">1.14.13.88</a>  flavonoid 3',5'-hydroxylase
D      <a href="/dbget-bin/www_bget?ec:1.14.13.89">1.14.13.89</a>  isoflavone 2'-hydroxylase
D      <a href="/dbget-bin/www_bget?ec:1.14.13.90">1.14.13.90</a>  zeaxanthin epoxidase
D      <a href="/dbget-bin/www_bget?ec:1.14.13.91">1.14.13.91</a>  deoxysarpagine hydroxylase
D      <a href="/dbget-bin/www_bget?ec:1.14.13.92">1.14.13.92</a>  phenylacetone monooxygenase
D      <a href="/dbget-bin/www_bget?ec:1.14.13.93">1.14.13.93</a>  (+)-abscisic acid 8'-hydroxylase
D      <a href="/dbget-bin/www_bget?ec:1.14.13.94">1.14.13.94</a>  lithocholate 6beta-hydroxylase
D      <a href="/dbget-bin/www_bget?ec:1.14.13.95">1.14.13.95</a>  7alpha-hydroxycholest-4-en-3-one 12alpha-hydroxylase
D      <a href="/dbget-bin/www_bget?ec:1.14.13.96">1.14.13.96</a>  5beta-cholestane-3alpha,7alpha-diol 12alpha-hydroxylase
D      <a href="/dbget-bin/www_bget?ec:1.14.13.97">1.14.13.97</a>  taurochenodeoxycholate 6alpha-hydroxylase
D      <a href="/dbget-bin/www_bget?ec:1.14.13.98">1.14.13.98</a>  cholesterol 24-hydroxylase
D      <a href="/dbget-bin/www_bget?ec:1.14.13.99">1.14.13.99</a>  24-hydroxycholesterol 7alpha-hydroxylase
D      <a href="/dbget-bin/www_bget?ec:1.14.13.100">1.14.13.100</a>  25-hydroxycholesterol 7alpha-hydroxylase
D      <a href="/dbget-bin/www_bget?ec:1.14.13.101">1.14.13.101</a>  senecionine N-oxygenase
D      <a href="/dbget-bin/www_bget?ec:1.14.13.102">1.14.13.102</a>  psoralen synthase
D      <a href="/dbget-bin/www_bget?ec:1.14.13.103">1.14.13.103</a>  8-dimethylallylnaringenin 2'-hydroxylase
D      <a href="/dbget-bin/www_bget?ec:1.14.13.104">1.14.13.104</a>  (+)-menthofuran synthase
D      <a href="/dbget-bin/www_bget?ec:1.14.13.105">1.14.13.105</a>  monocyclic monoterpene ketone monooxygenase
D      <a href="/dbget-bin/www_bget?ec:1.14.13.106">1.14.13.106</a>  epi-isozizaene 5-monooxygenase
D      <a href="/dbget-bin/www_bget?ec:1.14.13.107">1.14.13.107</a>  limonene 1,2-monooxygenase
D      <a href="/dbget-bin/www_bget?ec:1.14.13.108">1.14.13.108</a>  abietadiene hydroxylase
D      <a href="/dbget-bin/www_bget?ec:1.14.13.109">1.14.13.109</a>  abietadienol hydroxylase
D      <a href="/dbget-bin/www_bget?ec:1.14.13.110">1.14.13.110</a>  geranylgeraniol 18-hydroxylase
D      <a href="/dbget-bin/www_bget?ec:1.14.13.111">1.14.13.111</a>  methanesulfonate monooxygenase
D      <a href="/dbget-bin/www_bget?ec:1.14.13.112">1.14.13.112</a>  3-epi-6-deoxocathasterone 23-monooxygenase
D      <a href="/dbget-bin/www_bget?ec:1.14.13.113">1.14.13.113</a>  FAD-dependent urate hydroxylase
D      <a href="/dbget-bin/www_bget?ec:1.14.13.114">1.14.13.114</a>  6-hydroxynicotinate 3-monooxygenase
D      <a href="/dbget-bin/www_bget?ec:1.14.13.115">1.14.13.115</a>  angelicin synthase
D      <a href="/dbget-bin/www_bget?ec:1.14.13.-">1.14.13.-</a>  
E        isotig04530|ubiquinone; <a href="/dbget-bin/www_bget?ko:K06126">K06126</a>  COQ6; ubiquinone biosynthesis monooxygenase Coq6 [EC:1.14.13.-]
E        isotig32906|ubiquinone; <a href="/dbget-bin/www_bget?ko:K06126">K06126</a>  COQ6; ubiquinone biosynthesis monooxygenase Coq6 [EC:1.14.13.-]
E        isotig09982|ubiquinone; <a href="/dbget-bin/www_bget?ko:K06134">K06134</a>  COQ7; ubiquinone biosynthesis monooxygenase Coq7 [EC:1.14.13.-]
C    1.14.14  With reduced flavin or flavoprotein as one donor, and incorporation of one atom of oxygen into the other donor
D      <a href="/dbget-bin/www_bget?ec:1.14.14.1">1.14.14.1</a>  unspecific monooxygenase
E        isotig01444|cytochrome; <a href="/dbget-bin/www_bget?ko:K07410">K07410</a>  CYP1B1; cytochrome P450, family 1, subfamily B, polypeptide 1 [EC:1.14.14.1]
E        isotig01445|cytochrome; <a href="/dbget-bin/www_bget?ko:K07410">K07410</a>  CYP1B1; cytochrome P450, family 1, subfamily B, polypeptide 1 [EC:1.14.14.1]
E        isotig01446|cytochrome; <a href="/dbget-bin/www_bget?ko:K07410">K07410</a>  CYP1B1; cytochrome P450, family 1, subfamily B, polypeptide 1 [EC:1.14.14.1]
E        isotig01447|cytochrome; <a href="/dbget-bin/www_bget?ko:K07410">K07410</a>  CYP1B1; cytochrome P450, family 1, subfamily B, polypeptide 1 [EC:1.14.14.1]
E        isotig01448|cytochrome; <a href="/dbget-bin/www_bget?ko:K07410">K07410</a>  CYP1B1; cytochrome P450, family 1, subfamily B, polypeptide 1 [EC:1.14.14.1]
E        isotig01449|cytochrome; <a href="/dbget-bin/www_bget?ko:K07410">K07410</a>  CYP1B1; cytochrome P450, family 1, subfamily B, polypeptide 1 [EC:1.14.14.1]
E        isotig07995|cytochrome; <a href="/dbget-bin/www_bget?ko:K07414">K07414</a>  CYP2D; cytochrome P450, family 2, subfamily D [EC:1.14.14.1]
E        isotig03781|cytochrome; <a href="/dbget-bin/www_bget?ko:K07424">K07424</a>  CYP3A; cytochrome P450, family 3, subfamily A [EC:1.14.14.1]
E        isotig09427|cytochrome; <a href="/dbget-bin/www_bget?ko:K07424">K07424</a>  CYP3A; cytochrome P450, family 3, subfamily A [EC:1.14.14.1]
E        isotig32608|cytochrome; <a href="/dbget-bin/www_bget?ko:K07424">K07424</a>  CYP3A; cytochrome P450, family 3, subfamily A [EC:1.14.14.1]
D      <a href="/dbget-bin/www_bget?ec:1.14.14.3">1.14.14.3</a>  alkanal monooxygenase (FMN)
D      <a href="/dbget-bin/www_bget?ec:1.14.14.5">1.14.14.5</a>  alkanesulfonate monooxygenase
D      <a href="/dbget-bin/www_bget?ec:1.14.14.7">1.14.14.7</a>  tryptophan 7-halogenase
D      <a href="/dbget-bin/www_bget?ec:1.14.14.8">1.14.14.8</a>  anthranilate 3-monooxygenase (FAD)
D      <a href="/dbget-bin/www_bget?ec:1.14.14.-">1.14.14.-</a>  
C    1.14.15  With reduced iron-sulfur protein as one donor, and incorporation of one atom of oxygen into the other donor
D      <a href="/dbget-bin/www_bget?ec:1.14.15.1">1.14.15.1</a>  camphor 5-monooxygenase
D      <a href="/dbget-bin/www_bget?ec:1.14.15.2">1.14.15.2</a>  camphor 1,2-monooxygenase
D      <a href="/dbget-bin/www_bget?ec:1.14.15.3">1.14.15.3</a>  alkane 1-monooxygenase
E        isotig30503|cytochrome; <a href="/dbget-bin/www_bget?ko:K07425">K07425</a>  CYP4A; cytochrome P450, family 4, subfamily A [EC:1.14.15.3]
D      <a href="/dbget-bin/www_bget?ec:1.14.15.4">1.14.15.4</a>  steroid 11beta-monooxygenase
D      <a href="/dbget-bin/www_bget?ec:1.14.15.5">1.14.15.5</a>  corticosterone 18-monooxygenase
D      <a href="/dbget-bin/www_bget?ec:1.14.15.6">1.14.15.6</a>  cholesterol monooxygenase (side-chain-cleaving)
D      <a href="/dbget-bin/www_bget?ec:1.14.15.7">1.14.15.7</a>  choline monooxygenase
D      <a href="/dbget-bin/www_bget?ec:1.14.15.8">1.14.15.8</a>  steroid 15beta-monooxygenase
D      <a href="/dbget-bin/www_bget?ec:1.14.15.-">1.14.15.-</a>  
C    1.14.16  With reduced pteridine as one donor, and incorporation of one atom of oxygen into the other donor
D      <a href="/dbget-bin/www_bget?ec:1.14.16.1">1.14.16.1</a>  phenylalanine 4-monooxygenase
D      <a href="/dbget-bin/www_bget?ec:1.14.16.2">1.14.16.2</a>  tyrosine 3-monooxygenase
D      <a href="/dbget-bin/www_bget?ec:1.14.16.3">1.14.16.3</a>  anthranilate 3-monooxygenase
D      <a href="/dbget-bin/www_bget?ec:1.14.16.4">1.14.16.4</a>  tryptophan 5-monooxygenase
D      <a href="/dbget-bin/www_bget?ec:1.14.16.5">1.14.16.5</a>  alkylglycerol monooxygenase
D      <a href="/dbget-bin/www_bget?ec:1.14.16.6">1.14.16.6</a>  mandelate 4-monooxygenase
D      <a href="/dbget-bin/www_bget?ec:1.14.16.-">1.14.16.-</a>  
C    1.14.17  With reduced ascorbate as one donor, and incorporation of one atom of oxygen into the other donor
D      <a href="/dbget-bin/www_bget?ec:1.14.17.1">1.14.17.1</a>  dopamine beta-monooxygenase
D      <a href="/dbget-bin/www_bget?ec:1.14.17.3">1.14.17.3</a>  peptidylglycine monooxygenase
D      <a href="/dbget-bin/www_bget?ec:1.14.17.4">1.14.17.4</a>  aminocyclopropanecarboxylate oxidase
C    1.14.18  With another compound as one donor, and incorporation of one atom of oxygen into the other donor
D      <a href="/dbget-bin/www_bget?ec:1.14.18.1">1.14.18.1</a>  monophenol monooxygenase
D      <a href="/dbget-bin/www_bget?ec:1.14.18.2">1.14.18.2</a>  CMP-N-acetylneuraminate monooxygenase
D      <a href="/dbget-bin/www_bget?ec:1.14.18.-">1.14.18.-</a>  
C    1.14.19  With oxidation of a pair of donors resulting in the reduction of O2 to two molecules of water
D      <a href="/dbget-bin/www_bget?ec:1.14.19.1">1.14.19.1</a>  stearoyl-CoA 9-desaturase
E        isotig05254|acyl-; <a href="/dbget-bin/www_bget?ko:K00507">K00507</a>  SCD, desC; stearoyl-CoA desaturase (delta-9 desaturase) [EC:1.14.19.1]
E        isotig11274|stearoyl-; <a href="/dbget-bin/www_bget?ko:K00507">K00507</a>  SCD, desC; stearoyl-CoA desaturase (delta-9 desaturase) [EC:1.14.19.1]
D      <a href="/dbget-bin/www_bget?ec:1.14.19.2">1.14.19.2</a>  acyl-[acyl-carrier-protein] desaturase
D      <a href="/dbget-bin/www_bget?ec:1.14.19.3">1.14.19.3</a>  linoleoyl-CoA desaturase
D      <a href="/dbget-bin/www_bget?ec:1.14.19.4">1.14.19.4</a>  Delta8-fatty-acid desaturase
D      <a href="/dbget-bin/www_bget?ec:1.14.19.5">1.14.19.5</a>  Delta11-fatty-acid desaturase
D      <a href="/dbget-bin/www_bget?ec:1.14.19.6">1.14.19.6</a>  Delta12-fatty-acid desaturase
D      <a href="/dbget-bin/www_bget?ec:1.14.19.-">1.14.19.-</a>  
C    1.14.20  With 2-oxoglutarate as one donor, and the other dehydrogenated
D      <a href="/dbget-bin/www_bget?ec:1.14.20.1">1.14.20.1</a>  deacetoxycephalosporin-C synthase
C    1.14.21  With NADH or NADPH as one donor, and the other dehydrogenated
D      <a href="/dbget-bin/www_bget?ec:1.14.21.1">1.14.21.1</a>  (S)-stylopine synthase
D      <a href="/dbget-bin/www_bget?ec:1.14.21.2">1.14.21.2</a>  (S)-cheilanthifoline synthase
D      <a href="/dbget-bin/www_bget?ec:1.14.21.3">1.14.21.3</a>  berbamunine synthase
D      <a href="/dbget-bin/www_bget?ec:1.14.21.4">1.14.21.4</a>  salutaridine synthase
D      <a href="/dbget-bin/www_bget?ec:1.14.21.5">1.14.21.5</a>  (S)-canadine synthase
D      <a href="/dbget-bin/www_bget?ec:1.14.21.6">1.14.21.6</a>  lathosterol oxidase
E        isotig09511|lathosterol; <a href="/dbget-bin/www_bget?ko:K00227">K00227</a>  SC5DL; lathosterol oxidase [EC:1.14.21.6]
E        isotig10561|lathosterol; <a href="/dbget-bin/www_bget?ko:K00227">K00227</a>  SC5DL; lathosterol oxidase [EC:1.14.21.6]
D      <a href="/dbget-bin/www_bget?ec:1.14.21.7">1.14.21.7</a>  biflaviolin synthase
D      <a href="/dbget-bin/www_bget?ec:1.14.21.-">1.14.21.-</a>  
C    1.14.99  Miscellaneous
D      <a href="/dbget-bin/www_bget?ec:1.14.99.1">1.14.99.1</a>  prostaglandin-endoperoxide synthase
E        isotig27274|prostaglandin-endoperoxide; <a href="/dbget-bin/www_bget?ko:K00509">K00509</a>  PTGS1, COX1; prostaglandin-endoperoxide synthase 1 [EC:1.14.99.1]
D      <a href="/dbget-bin/www_bget?ec:1.14.99.2">1.14.99.2</a>  kynurenine 7,8-hydroxylase
D      <a href="/dbget-bin/www_bget?ec:1.14.99.3">1.14.99.3</a>  heme oxygenase
E        isotig09803|heme; <a href="/dbget-bin/www_bget?ko:K00510">K00510</a>  E1.14.99.3; heme oxygenase [EC:1.14.99.3]
E        isotig11644|heme; <a href="/dbget-bin/www_bget?ko:K00510">K00510</a>  E1.14.99.3; heme oxygenase [EC:1.14.99.3]
D      <a href="/dbget-bin/www_bget?ec:1.14.99.4">1.14.99.4</a>  progesterone monooxygenase
D      <a href="/dbget-bin/www_bget?ec:1.14.99.7">1.14.99.7</a>  squalene monooxygenase
D      <a href="/dbget-bin/www_bget?ec:1.14.99.9">1.14.99.9</a>  steroid 17alpha-monooxygenase
D      <a href="/dbget-bin/www_bget?ec:1.14.99.10">1.14.99.10</a>  steroid 21-monooxygenase
D      <a href="/dbget-bin/www_bget?ec:1.14.99.11">1.14.99.11</a>  estradiol 6beta-monooxygenase
D      <a href="/dbget-bin/www_bget?ec:1.14.99.12">1.14.99.12</a>  androst-4-ene-3,17-dione monooxygenase
D      <a href="/dbget-bin/www_bget?ec:1.14.99.14">1.14.99.14</a>  progesterone 11alpha-monooxygenase
D      <a href="/dbget-bin/www_bget?ec:1.14.99.15">1.14.99.15</a>  4-methoxybenzoate monooxygenase (O-demethylating)
D      <a href="/dbget-bin/www_bget?ec:1.14.99.19">1.14.99.19</a>  plasmanylethanolamine desaturase
D      <a href="/dbget-bin/www_bget?ec:1.14.99.20">1.14.99.20</a>  phylloquinone monooxygenase (2,3-epoxidizing)
D      <a href="/dbget-bin/www_bget?ec:1.14.99.21">1.14.99.21</a>  Latia-luciferin monooxygenase (demethylating)
D      <a href="/dbget-bin/www_bget?ec:1.14.99.22">1.14.99.22</a>  ecdysone 20-monooxygenase
D      <a href="/dbget-bin/www_bget?ec:1.14.99.23">1.14.99.23</a>  3-hydroxybenzoate 2-monooxygenase
D      <a href="/dbget-bin/www_bget?ec:1.14.99.24">1.14.99.24</a>  steroid 9alpha-monooxygenase
D      <a href="/dbget-bin/www_bget?ec:1.14.99.26">1.14.99.26</a>  2-hydroxypyridine 5-monooxygenase
D      <a href="/dbget-bin/www_bget?ec:1.14.99.27">1.14.99.27</a>  juglone 3-monooxygenase
D      <a href="/dbget-bin/www_bget?ec:1.14.99.28">1.14.99.28</a>  linalool 8-monooxygenase
D      <a href="/dbget-bin/www_bget?ec:1.14.99.29">1.14.99.29</a>  deoxyhypusine monooxygenase
E        isotig06149|deoxyhypusine; <a href="/dbget-bin/www_bget?ko:K06072">K06072</a>  E1.14.99.29, DOHH; deoxyhypusine monooxygenase [EC:1.14.99.29]
E        isotig17230|deoxyhypusine; <a href="/dbget-bin/www_bget?ko:K06072">K06072</a>  E1.14.99.29, DOHH; deoxyhypusine monooxygenase [EC:1.14.99.29]
D      <a href="/dbget-bin/www_bget?ec:1.14.99.30">1.14.99.30</a>  carotene 7,8-desaturase
D      <a href="/dbget-bin/www_bget?ec:1.14.99.31">1.14.99.31</a>  myristoyl-CoA 11-(E) desaturase
D      <a href="/dbget-bin/www_bget?ec:1.14.99.32">1.14.99.32</a>  myristoyl-CoA 11-(Z) desaturase
D      <a href="/dbget-bin/www_bget?ec:1.14.99.33">1.14.99.33</a>  Delta12-fatty acid dehydrogenase
D      <a href="/dbget-bin/www_bget?ec:1.14.99.34">1.14.99.34</a>  monoprenyl isoflavone epoxidase
D      <a href="/dbget-bin/www_bget?ec:1.14.99.35">1.14.99.35</a>  thiophene-2-carbonyl-CoA monooxygenase
D      <a href="/dbget-bin/www_bget?ec:1.14.99.36">1.14.99.36</a>  beta-carotene 15,15'-monooxygenase
D      <a href="/dbget-bin/www_bget?ec:1.14.99.37">1.14.99.37</a>  taxadiene 5alpha-hydroxylase
D      <a href="/dbget-bin/www_bget?ec:1.14.99.38">1.14.99.38</a>  cholesterol 25-hydroxylase
D      <a href="/dbget-bin/www_bget?ec:1.14.99.39">1.14.99.39</a>  ammonia monooxygenase
D      <a href="/dbget-bin/www_bget?ec:1.14.99.40">1.14.99.40</a>  5,6-dimethylbenzimidazole synthase
D      <a href="/dbget-bin/www_bget?ec:1.14.99.41">1.14.99.41</a>  all-trans-8'-apo-beta-carotenal 15,15'-oxygenase
D      <a href="/dbget-bin/www_bget?ec:1.14.99.-">1.14.99.-</a>  
C    1.14.-  Acting on paired donors, with O2 as oxidant and incorporation or reduction of oxygen. The oxygen incorporated need not be derived from O2
D      <a href="/dbget-bin/www_bget?ec:1.14.-.-">1.14.-.-</a>  
E        isotig03674|degenerative; <a href="/dbget-bin/www_bget?ko:K04712">K04712</a>  DEGS; sphingolipid delta-4 desaturase [EC:1.14.-.-]
E        isotig17298|degenerative; <a href="/dbget-bin/www_bget?ko:K04712">K04712</a>  DEGS; sphingolipid delta-4 desaturase [EC:1.14.-.-]
B  1.15  Acting on superoxide as acceptor
C    1.15.1  Acting on superoxide as acceptor (only sub-subclass identified to date)
D      <a href="/dbget-bin/www_bget?ec:1.15.1.1">1.15.1.1</a>  superoxide dismutase
E        isotig22538|superoxide; <a href="/dbget-bin/www_bget?ko:K00518">K00518</a>  E1.15.1.1; superoxide dismutase [EC:1.15.1.1]
E        isotig07286|manganese; <a href="/dbget-bin/www_bget?ko:K04564">K04564</a>  E1.15.1.1A, sodA, sodB, SOD2; superoxide dismutase, Fe-Mn family [EC:1.15.1.1]
E        isotig04926|cu; <a href="/dbget-bin/www_bget?ko:K04565">K04565</a>  E1.15.1.1C, sodC, SOD1; Cu/Zn superoxide dismutase [EC:1.15.1.1]
E        isotig04927|cu; <a href="/dbget-bin/www_bget?ko:K04565">K04565</a>  E1.15.1.1C, sodC, SOD1; Cu/Zn superoxide dismutase [EC:1.15.1.1]
D      <a href="/dbget-bin/www_bget?ec:1.15.1.2">1.15.1.2</a>  superoxide reductase
B  1.16  Oxidizing metal ions
C    1.16.1  With NAD+ or NADP+ as acceptor
D      <a href="/dbget-bin/www_bget?ec:1.16.1.1">1.16.1.1</a>  mercury(II) reductase
D      <a href="/dbget-bin/www_bget?ec:1.16.1.2">1.16.1.2</a>  diferric-transferrin reductase
D      <a href="/dbget-bin/www_bget?ec:1.16.1.3">1.16.1.3</a>  aquacobalamin reductase
D      <a href="/dbget-bin/www_bget?ec:1.16.1.4">1.16.1.4</a>  cob(II)alamin reductase
D      <a href="/dbget-bin/www_bget?ec:1.16.1.5">1.16.1.5</a>  aquacobalamin reductase (NADPH)
D      <a href="/dbget-bin/www_bget?ec:1.16.1.6">1.16.1.6</a>  cyanocobalamin reductase (cyanide-eliminating)
D      <a href="/dbget-bin/www_bget?ec:1.16.1.7">1.16.1.7</a>  ferric-chelate reductase
D      <a href="/dbget-bin/www_bget?ec:1.16.1.8">1.16.1.8</a>  [methionine synthase] reductase
C    1.16.3  With oxygen as acceptor
D      <a href="/dbget-bin/www_bget?ec:1.16.3.1">1.16.3.1</a>  ferroxidase
E        contig11262|heavy; <a href="/dbget-bin/www_bget?ko:K00522">K00522</a>  FTH1; ferritin heavy chain [EC:1.16.3.1]
E        isotig07097|lower; <a href="/dbget-bin/www_bget?ko:K00522">K00522</a>  FTH1; ferritin heavy chain [EC:1.16.3.1]
E        isotig07153|middle; <a href="/dbget-bin/www_bget?ko:K00522">K00522</a>  FTH1; ferritin heavy chain [EC:1.16.3.1]
E        isotig31802|ceruloplasmin-like; <a href="/dbget-bin/www_bget?ko:K13624">K13624</a>  CP; ceruloplasmin [EC:1.16.3.1]
C    1.16.8  With a flavin as acceptor
D      <a href="/dbget-bin/www_bget?ec:1.16.8.1">1.16.8.1</a>  cob(II)yrinic acid a,c-diamide reductase
B  1.17  Acting on CH or CH2 groups
C    1.17.1  With NAD+ or NADP+ as acceptor
D      <a href="/dbget-bin/www_bget?ec:1.17.1.1">1.17.1.1</a>  CDP-4-dehydro-6-deoxyglucose reductase
D      <a href="/dbget-bin/www_bget?ec:1.17.1.2">1.17.1.2</a>  4-hydroxy-3-methylbut-2-enyl diphosphate reductase
D      <a href="/dbget-bin/www_bget?ec:1.17.1.3">1.17.1.3</a>  leucoanthocyanidin reductase
D      <a href="/dbget-bin/www_bget?ec:1.17.1.4">1.17.1.4</a>  xanthine dehydrogenase
D      <a href="/dbget-bin/www_bget?ec:1.17.1.5">1.17.1.5</a>  nicotinate dehydrogenase
C    1.17.2  With a cytochrome as acceptor
D      <a href="/dbget-bin/www_bget?ec:1.17.2.1">1.17.2.1</a>  nicotinate dehydrogenase (cytochrome)
C    1.17.3  With oxygen as acceptor
D      <a href="/dbget-bin/www_bget?ec:1.17.3.1">1.17.3.1</a>  pteridine oxidase
D      <a href="/dbget-bin/www_bget?ec:1.17.3.2">1.17.3.2</a>  xanthine oxidase
D      <a href="/dbget-bin/www_bget?ec:1.17.3.3">1.17.3.3</a>  6-hydroxynicotinate dehydrogenase
C    1.17.4  With a disulfide as acceptor
D      <a href="/dbget-bin/www_bget?ec:1.17.4.1">1.17.4.1</a>  ribonucleoside-diphosphate reductase
E        isotig10645|ribonucleoside-diphosphate; <a href="/dbget-bin/www_bget?ko:K10807">K10807</a>  RRM1; ribonucleoside-diphosphate reductase subunit M1 [EC:1.17.4.1]
E        isotig13766|ribonucleoside-diphosphate; <a href="/dbget-bin/www_bget?ko:K10807">K10807</a>  RRM1; ribonucleoside-diphosphate reductase subunit M1 [EC:1.17.4.1]
E        isotig20075|ribonucleoside-diphosphate; <a href="/dbget-bin/www_bget?ko:K10807">K10807</a>  RRM1; ribonucleoside-diphosphate reductase subunit M1 [EC:1.17.4.1]
E        isotig20189|ribonucleoside-diphosphate; <a href="/dbget-bin/www_bget?ko:K10807">K10807</a>  RRM1; ribonucleoside-diphosphate reductase subunit M1 [EC:1.17.4.1]
E        isotig05861|ribonucleotide; <a href="/dbget-bin/www_bget?ko:K10808">K10808</a>  RRM2; ribonucleoside-diphosphate reductase subunit M2 [EC:1.17.4.1]
D      <a href="/dbget-bin/www_bget?ec:1.17.4.2">1.17.4.2</a>  ribonucleoside-triphosphate reductase
C    1.17.5  With a quinone or similar compound as acceptor
D      <a href="/dbget-bin/www_bget?ec:1.17.5.1">1.17.5.1</a>  phenylacetyl-CoA dehydrogenase
D      <a href="/dbget-bin/www_bget?ec:1.17.5.-">1.17.5.-</a>  
C    1.17.7  With an iron-sulfur protein as acceptor
D      <a href="/dbget-bin/www_bget?ec:1.17.7.1">1.17.7.1</a>  (E)-4-hydroxy-3-methylbut-2-enyl-diphosphate synthase
C    1.17.99  With other acceptors
D      <a href="/dbget-bin/www_bget?ec:1.17.99.1">1.17.99.1</a>  4-cresol dehydrogenase (hydroxylating)
D      <a href="/dbget-bin/www_bget?ec:1.17.99.2">1.17.99.2</a>  ethylbenzene hydroxylase
D      <a href="/dbget-bin/www_bget?ec:1.17.99.3">1.17.99.3</a>  3alpha,7alpha,12alpha-trihydroxy-5beta-cholestanoyl-CoA 24-hydroxylase
D      <a href="/dbget-bin/www_bget?ec:1.17.99.4">1.17.99.4</a>  uracil/thymine dehydrogenase
D      <a href="/dbget-bin/www_bget?ec:1.17.99.5">1.17.99.5</a>  bile-acid 7alpha-dehydroxylase
C    1.17.-  Acting on CH or CH2 groups
D      <a href="/dbget-bin/www_bget?ec:1.17.-.-">1.17.-.-</a>  
B  1.18  Acting on iron-sulfur proteins as donors
C    1.18.1  With NAD+ or NADP+ as acceptor
D      <a href="/dbget-bin/www_bget?ec:1.18.1.1">1.18.1.1</a>  rubredoxin---NAD+ reductase
D      <a href="/dbget-bin/www_bget?ec:1.18.1.2">1.18.1.2</a>  ferredoxin---NADP+ reductase
D      <a href="/dbget-bin/www_bget?ec:1.18.1.3">1.18.1.3</a>  ferredoxin---NAD+ reductase
D      <a href="/dbget-bin/www_bget?ec:1.18.1.4">1.18.1.4</a>  rubredoxin---NAD(P)+ reductase
C    1.18.6  With dinitrogen as acceptor
D      <a href="/dbget-bin/www_bget?ec:1.18.6.1">1.18.6.1</a>  nitrogenase
C    1.18.-  Acting on iron-sulfur proteins as donors
D      <a href="/dbget-bin/www_bget?ec:1.18.-.-">1.18.-.-</a>  
B  1.19  Acting on reduced flavodoxin as donor
C    1.19.6  With dinitrogen as acceptor
D      <a href="/dbget-bin/www_bget?ec:1.19.6.1">1.19.6.1</a>  nitrogenase (flavodoxin)
B  1.20  Acting on phosphorus or arsenic in donors
C    1.20.1  With NAD+ or NADP+ as acceptor
D      <a href="/dbget-bin/www_bget?ec:1.20.1.1">1.20.1.1</a>  phosphonate dehydrogenase
C    1.20.4  With disulfide as acceptor
D      <a href="/dbget-bin/www_bget?ec:1.20.4.1">1.20.4.1</a>  arsenate reductase (glutaredoxin)
D      <a href="/dbget-bin/www_bget?ec:1.20.4.2">1.20.4.2</a>  methylarsonate reductase
D      <a href="/dbget-bin/www_bget?ec:1.20.4.3">1.20.4.3</a>  mycoredoxin
C    1.20.98  With other, known, acceptors
D      <a href="/dbget-bin/www_bget?ec:1.20.98.1">1.20.98.1</a>  arsenate reductase (azurin)
C    1.20.99  With other acceptors
D      <a href="/dbget-bin/www_bget?ec:1.20.99.1">1.20.99.1</a>  arsenate reductase (donor)
B  1.21  Acting on X-H and Y-H to form an X-Y bond
C    1.21.3  With oxygen as acceptor
D      <a href="/dbget-bin/www_bget?ec:1.21.3.1">1.21.3.1</a>  isopenicillin-N synthase
D      <a href="/dbget-bin/www_bget?ec:1.21.3.2">1.21.3.2</a>  columbamine oxidase
D      <a href="/dbget-bin/www_bget?ec:1.21.3.3">1.21.3.3</a>  reticuline oxidase
D      <a href="/dbget-bin/www_bget?ec:1.21.3.4">1.21.3.4</a>  sulochrin oxidase [(+)-bisdechlorogeodin-forming]
D      <a href="/dbget-bin/www_bget?ec:1.21.3.5">1.21.3.5</a>  sulochrin oxidase [(-)-bisdechlorogeodin-forming]
D      <a href="/dbget-bin/www_bget?ec:1.21.3.6">1.21.3.6</a>  aureusidin synthase
C    1.21.4  With a disulfide as acceptor
D      <a href="/dbget-bin/www_bget?ec:1.21.4.1">1.21.4.1</a>  D-proline reductase (dithiol)
D      <a href="/dbget-bin/www_bget?ec:1.21.4.2">1.21.4.2</a>  glycine reductase
D      <a href="/dbget-bin/www_bget?ec:1.21.4.3">1.21.4.3</a>  sarcosine reductase
D      <a href="/dbget-bin/www_bget?ec:1.21.4.4">1.21.4.4</a>  betaine reductase
C    1.21.99  With other acceptors
D      <a href="/dbget-bin/www_bget?ec:1.21.99.1">1.21.99.1</a>  beta-cyclopiazonate dehydrogenase
C    1.21.-  Acting on X-H and Y-H to form an X-Y bond
D      <a href="/dbget-bin/www_bget?ec:1.21.-.-">1.21.-.-</a>  
B  1.22  Acting on halogen in donors
C    1.22.1  With NAD+ or NADP+ as acceptor
D      <a href="/dbget-bin/www_bget?ec:1.22.1.1">1.22.1.1</a>  iodotyrosine deiodinase
B  1.97  Other oxidoreductases
C    1.97.1  Sole sub-subclass for oxidoreductases that do not belong in the other subclasses
D      <a href="/dbget-bin/www_bget?ec:1.97.1.1">1.97.1.1</a>  chlorate reductase
D      <a href="/dbget-bin/www_bget?ec:1.97.1.2">1.97.1.2</a>  pyrogallol hydroxytransferase
D      <a href="/dbget-bin/www_bget?ec:1.97.1.3">1.97.1.3</a>  sulfur reductase
D      <a href="/dbget-bin/www_bget?ec:1.97.1.4">1.97.1.4</a>  [formate-C-acetyltransferase]-activating enzyme
D      <a href="/dbget-bin/www_bget?ec:1.97.1.8">1.97.1.8</a>  tetrachloroethene reductive dehalogenase
D      <a href="/dbget-bin/www_bget?ec:1.97.1.9">1.97.1.9</a>  selenate reductase
D      <a href="/dbget-bin/www_bget?ec:1.97.1.10">1.97.1.10</a>  thyroxine 5'-deiodinase
E        isotig06109|type; <a href="/dbget-bin/www_bget?ko:K01562">K01562</a>  E1.97.1.10; thyroxine 5'-deiodinase [EC:1.97.1.10]
E        isotig14580|iodothyronine; <a href="/dbget-bin/www_bget?ko:K01562">K01562</a>  E1.97.1.10; thyroxine 5'-deiodinase [EC:1.97.1.10]
E        isotig19850|type; <a href="/dbget-bin/www_bget?ko:K01562">K01562</a>  E1.97.1.10; thyroxine 5'-deiodinase [EC:1.97.1.10]
D      <a href="/dbget-bin/www_bget?ec:1.97.1.11">1.97.1.11</a>  thyroxine 5-deiodinase
D      <a href="/dbget-bin/www_bget?ec:1.97.1.-">1.97.1.-</a>  
B  1.-  
C    1.-.-  
D      <a href="/dbget-bin/www_bget?ec:1.-.-.-">1.-.-.-</a>  
E        isotig05273|sulfide; <a href="/dbget-bin/www_bget?ko:K00540">K00540</a>  E1.-.-.- [EC:1.-.-.-]
E        isotig05379|aldo-keto; <a href="/dbget-bin/www_bget?ko:K00540">K00540</a>  E1.-.-.- [EC:1.-.-.-]
E        isotig06627|zeta; <a href="/dbget-bin/www_bget?ko:K00540">K00540</a>  E1.-.-.- [EC:1.-.-.-]
E        isotig13258|vesicle; <a href="/dbget-bin/www_bget?ko:K00540">K00540</a>  E1.-.-.- [EC:1.-.-.-]
E        isotig07543|programmed; <a href="/dbget-bin/www_bget?ko:K04727">K04727</a>  PDCD8, AIF; programmed cell death 8 (apoptosis-inducing factor) [EC:1.-.-.-]
E        isotig18918|trna-dihydrouridine; <a href="/dbget-bin/www_bget?ko:K05544">K05544</a>  DUS3; tRNA-dihydrouridine synthase 3 [EC:1.-.-.-]
E        isotig33679|amine; <a href="/dbget-bin/www_bget?ko:K11450">K11450</a>  AOF2, LSD1; lysine-specific histone demethylase 1 [EC:1.-.-.-]
#
A<b>2. Transferases</b>
B  2.1  Transferring one-carbon groups
C    2.1.1  Methyltransferases
D      <a href="/dbget-bin/www_bget?ec:2.1.1.1">2.1.1.1</a>  nicotinamide N-methyltransferase
D      <a href="/dbget-bin/www_bget?ec:2.1.1.2">2.1.1.2</a>  guanidinoacetate N-methyltransferase
E        isotig04903|guanidinoacetate; <a href="/dbget-bin/www_bget?ko:K00542">K00542</a>  GAMT; guanidinoacetate N-methyltransferase [EC:2.1.1.2]
E        isotig04904|guanidinoacetate; <a href="/dbget-bin/www_bget?ko:K00542">K00542</a>  GAMT; guanidinoacetate N-methyltransferase [EC:2.1.1.2]
D      <a href="/dbget-bin/www_bget?ec:2.1.1.3">2.1.1.3</a>  thetin---homocysteine S-methyltransferase
D      <a href="/dbget-bin/www_bget?ec:2.1.1.4">2.1.1.4</a>  acetylserotonin O-methyltransferase
D      <a href="/dbget-bin/www_bget?ec:2.1.1.5">2.1.1.5</a>  betaine---homocysteine S-methyltransferase
E        isotig07892|betaine--homocysteine; <a href="/dbget-bin/www_bget?ko:K00544">K00544</a>  BHMT; betaine-homocysteine S-methyltransferase [EC:2.1.1.5]
E        isotig08409|betaine--homocysteine; <a href="/dbget-bin/www_bget?ko:K00544">K00544</a>  BHMT; betaine-homocysteine S-methyltransferase [EC:2.1.1.5]
E        isotig22996|betaine--homocysteine; <a href="/dbget-bin/www_bget?ko:K00544">K00544</a>  BHMT; betaine-homocysteine S-methyltransferase [EC:2.1.1.5]
E        isotig30386|betaine--homocysteine; <a href="/dbget-bin/www_bget?ko:K00544">K00544</a>  BHMT; betaine-homocysteine S-methyltransferase [EC:2.1.1.5]
E        isotig32449|betaine--homocysteine; <a href="/dbget-bin/www_bget?ko:K00544">K00544</a>  BHMT; betaine-homocysteine S-methyltransferase [EC:2.1.1.5]
E        isotig40316|betaine--homocysteine; <a href="/dbget-bin/www_bget?ko:K00544">K00544</a>  BHMT; betaine-homocysteine S-methyltransferase [EC:2.1.1.5]
D      <a href="/dbget-bin/www_bget?ec:2.1.1.6">2.1.1.6</a>  catechol O-methyltransferase
E        isotig07615|catechol; <a href="/dbget-bin/www_bget?ko:K00545">K00545</a>  COMT; catechol O-methyltransferase [EC:2.1.1.6]
D      <a href="/dbget-bin/www_bget?ec:2.1.1.7">2.1.1.7</a>  nicotinate N-methyltransferase
D      <a href="/dbget-bin/www_bget?ec:2.1.1.8">2.1.1.8</a>  histamine N-methyltransferase
E        isotig06760|histamine; <a href="/dbget-bin/www_bget?ko:K00546">K00546</a>  E2.1.1.8, HNMT; histamine N-methyltransferase [EC:2.1.1.8]
D      <a href="/dbget-bin/www_bget?ec:2.1.1.9">2.1.1.9</a>  thiol S-methyltransferase
D      <a href="/dbget-bin/www_bget?ec:2.1.1.10">2.1.1.10</a>  homocysteine S-methyltransferase
E        isotig09252|homocysteine; <a href="/dbget-bin/www_bget?ko:K00547">K00547</a>  E2.1.1.10, mmuM; homocysteine S-methyltransferase [EC:2.1.1.10]
E        isotig22312|cg10623; <a href="/dbget-bin/www_bget?ko:K00547">K00547</a>  E2.1.1.10, mmuM; homocysteine S-methyltransferase [EC:2.1.1.10]
D      <a href="/dbget-bin/www_bget?ec:2.1.1.11">2.1.1.11</a>  magnesium protoporphyrin IX methyltransferase
D      <a href="/dbget-bin/www_bget?ec:2.1.1.12">2.1.1.12</a>  methionine S-methyltransferase
D      <a href="/dbget-bin/www_bget?ec:2.1.1.13">2.1.1.13</a>  methionine synthase
E        isotig27421|5-methyltetrahydrofolate-homocysteine; <a href="/dbget-bin/www_bget?ko:K00548">K00548</a>  E2.1.1.13, metH; 5-methyltetrahydrofolate--homocysteine methyltransferase [EC:2.1.1.13]
D      <a href="/dbget-bin/www_bget?ec:2.1.1.14">2.1.1.14</a>  5-methyltetrahydropteroyltriglutamate---homocysteine S-methyltransferase
D      <a href="/dbget-bin/www_bget?ec:2.1.1.15">2.1.1.15</a>  fatty-acid O-methyltransferase
D      <a href="/dbget-bin/www_bget?ec:2.1.1.16">2.1.1.16</a>  methylene-fatty-acyl-phospholipid synthase
D      <a href="/dbget-bin/www_bget?ec:2.1.1.17">2.1.1.17</a>  phosphatidylethanolamine N-methyltransferase
D      <a href="/dbget-bin/www_bget?ec:2.1.1.18">2.1.1.18</a>  polysaccharide O-methyltransferase
D      <a href="/dbget-bin/www_bget?ec:2.1.1.19">2.1.1.19</a>  trimethylsulfonium---tetrahydrofolate N-methyltransferase
D      <a href="/dbget-bin/www_bget?ec:2.1.1.20">2.1.1.20</a>  glycine N-methyltransferase
E        isotig24817|glycine; <a href="/dbget-bin/www_bget?ko:K00552">K00552</a>  GNMT; glycine N-methyltransferase [EC:2.1.1.20]
D      <a href="/dbget-bin/www_bget?ec:2.1.1.21">2.1.1.21</a>  methylamine---glutamate N-methyltransferase
D      <a href="/dbget-bin/www_bget?ec:2.1.1.22">2.1.1.22</a>  carnosine N-methyltransferase
D      <a href="/dbget-bin/www_bget?ec:2.1.1.25">2.1.1.25</a>  phenol O-methyltransferase
D      <a href="/dbget-bin/www_bget?ec:2.1.1.26">2.1.1.26</a>  iodophenol O-methyltransferase
D      <a href="/dbget-bin/www_bget?ec:2.1.1.27">2.1.1.27</a>  tyramine N-methyltransferase
D      <a href="/dbget-bin/www_bget?ec:2.1.1.28">2.1.1.28</a>  phenylethanolamine N-methyltransferase
D      <a href="/dbget-bin/www_bget?ec:2.1.1.29">2.1.1.29</a>  tRNA (cytosine-5-)-methyltransferase
D      <a href="/dbget-bin/www_bget?ec:2.1.1.31">2.1.1.31</a>  tRNA (guanine-N1-)-methyltransferase
D      <a href="/dbget-bin/www_bget?ec:2.1.1.32">2.1.1.32</a>  tRNA (guanine-N2-)-methyltransferase
E        isotig27944|-dimethylguanosine; <a href="/dbget-bin/www_bget?ko:K00555">K00555</a>  E2.1.1.32, trm1; tRNA (guanine-N2-)-methyltransferase [EC:2.1.1.32]
D      <a href="/dbget-bin/www_bget?ec:2.1.1.33">2.1.1.33</a>  tRNA (guanine-N7-)-methyltransferase
D      <a href="/dbget-bin/www_bget?ec:2.1.1.34">2.1.1.34</a>  tRNA guanosine-2'-O-methyltransferase
D      <a href="/dbget-bin/www_bget?ec:2.1.1.35">2.1.1.35</a>  tRNA (uracil-5-)-methyltransferase
D      <a href="/dbget-bin/www_bget?ec:2.1.1.36">2.1.1.36</a>  tRNA (adenine-N1-)-methyltransferase
D      <a href="/dbget-bin/www_bget?ec:2.1.1.37">2.1.1.37</a>  DNA (cytosine-5-)-methyltransferase
E        isotig11458|dna; <a href="/dbget-bin/www_bget?ko:K00558">K00558</a>  E2.1.1.37, DNMT, dcm; DNA (cytosine-5-)-methyltransferase [EC:2.1.1.37]
E        isotig16130|dna; <a href="/dbget-bin/www_bget?ko:K00558">K00558</a>  E2.1.1.37, DNMT, dcm; DNA (cytosine-5-)-methyltransferase [EC:2.1.1.37]
E        isotig16694|trna; <a href="/dbget-bin/www_bget?ko:K00558">K00558</a>  E2.1.1.37, DNMT, dcm; DNA (cytosine-5-)-methyltransferase [EC:2.1.1.37]
E        isotig17377|dna; <a href="/dbget-bin/www_bget?ko:K00558">K00558</a>  E2.1.1.37, DNMT, dcm; DNA (cytosine-5-)-methyltransferase [EC:2.1.1.37]
D      <a href="/dbget-bin/www_bget?ec:2.1.1.38">2.1.1.38</a>  O-demethylpuromycin O-methyltransferase
D      <a href="/dbget-bin/www_bget?ec:2.1.1.39">2.1.1.39</a>  inositol 3-methyltransferase
D      <a href="/dbget-bin/www_bget?ec:2.1.1.40">2.1.1.40</a>  inositol 1-methyltransferase
D      <a href="/dbget-bin/www_bget?ec:2.1.1.41">2.1.1.41</a>  sterol 24-C-methyltransferase
D      <a href="/dbget-bin/www_bget?ec:2.1.1.42">2.1.1.42</a>  luteolin O-methyltransferase
D      <a href="/dbget-bin/www_bget?ec:2.1.1.43">2.1.1.43</a>  histone-lysine N-methyltransferase
E        isotig10044|ash1; <a href="/dbget-bin/www_bget?ko:K06101">K06101</a>  ASH1L; histone-lysine N-methyltransferase ASH1L [EC:2.1.1.43]
E        isotig13306|ash1; <a href="/dbget-bin/www_bget?ko:K06101">K06101</a>  ASH1L; histone-lysine N-methyltransferase ASH1L [EC:2.1.1.43]
E        isotig33747|ash1; <a href="/dbget-bin/www_bget?ko:K06101">K06101</a>  ASH1L; histone-lysine N-methyltransferase ASH1L [EC:2.1.1.43]
E        isotig12013|euchromatic; <a href="/dbget-bin/www_bget?ko:K11420">K11420</a>  EHMT; euchromatic histone-lysine N-methyltransferase [EC:2.1.1.43]
E        isotig40134|euchromatic; <a href="/dbget-bin/www_bget?ko:K11420">K11420</a>  EHMT; euchromatic histone-lysine N-methyltransferase [EC:2.1.1.43]
E        isotig13499|set; <a href="/dbget-bin/www_bget?ko:K11421">K11421</a>  SETDB; histone-lysine N-methyltransferase SETDB [EC:2.1.1.43]
E        isotig22948|set; <a href="/dbget-bin/www_bget?ko:K11421">K11421</a>  SETDB; histone-lysine N-methyltransferase SETDB [EC:2.1.1.43]
E        isotig10205|set; <a href="/dbget-bin/www_bget?ko:K11422">K11422</a>  SETD1, SET1; histone-lysine N-methyltransferase SETD1 [EC:2.1.1.43]
E        isotig17241|set; <a href="/dbget-bin/www_bget?ko:K11422">K11422</a>  SETD1, SET1; histone-lysine N-methyltransferase SETD1 [EC:2.1.1.43]
E        isotig07407|wolf-hirschhorn; <a href="/dbget-bin/www_bget?ko:K11423">K11423</a>  SETD2, SET2; histone-lysine N-methyltransferase SETD2 [EC:2.1.1.43]
E        isotig05649|histone-lysine; <a href="/dbget-bin/www_bget?ko:K11424">K11424</a>  NSD1_2; histone-lysine N-methyltransferase NSD1/2 [EC:2.1.1.43]
E        isotig08702|suppressor; <a href="/dbget-bin/www_bget?ko:K11429">K11429</a>  SUV420H; histone-lysine N-methyltransferase SUV420H [EC:2.1.1.43]
E        isotig17151|histone-lysine; <a href="/dbget-bin/www_bget?ko:K11429">K11429</a>  SUV420H; histone-lysine N-methyltransferase SUV420H [EC:2.1.1.43]
E        isotig23875|suppressor; <a href="/dbget-bin/www_bget?ko:K11429">K11429</a>  SUV420H; histone-lysine N-methyltransferase SUV420H [EC:2.1.1.43]
E        isotig29620|histone-lysine; <a href="/dbget-bin/www_bget?ko:K11430">K11430</a>  EZH; enhancer of zeste [EC:2.1.1.43]
E        isotig41403|histone-lysine; <a href="/dbget-bin/www_bget?ko:K11430">K11430</a>  EZH; enhancer of zeste [EC:2.1.1.43]
E        isotig05509|histone-lysine; <a href="/dbget-bin/www_bget?ko:K11431">K11431</a>  SETD7; histone-lysine N-methyltransferase SETD7 [EC:2.1.1.43]
E        isotig20415|set; <a href="/dbget-bin/www_bget?ko:K11433">K11433</a>  SETMAR; histone-lysine N-methyltransferase SETMAR [EC:2.1.1.43]
D      <a href="/dbget-bin/www_bget?ec:2.1.1.44">2.1.1.44</a>  dimethylhistidine N-methyltransferase
D      <a href="/dbget-bin/www_bget?ec:2.1.1.45">2.1.1.45</a>  thymidylate synthase
D      <a href="/dbget-bin/www_bget?ec:2.1.1.46">2.1.1.46</a>  isoflavone 4'-O-methyltransferase
D      <a href="/dbget-bin/www_bget?ec:2.1.1.47">2.1.1.47</a>  indolepyruvate C-methyltransferase
D      <a href="/dbget-bin/www_bget?ec:2.1.1.49">2.1.1.49</a>  amine N-methyltransferase
D      <a href="/dbget-bin/www_bget?ec:2.1.1.50">2.1.1.50</a>  loganate O-methyltransferase
D      <a href="/dbget-bin/www_bget?ec:2.1.1.53">2.1.1.53</a>  putrescine N-methyltransferase
D      <a href="/dbget-bin/www_bget?ec:2.1.1.54">2.1.1.54</a>  deoxycytidylate C-methyltransferase
D      <a href="/dbget-bin/www_bget?ec:2.1.1.55">2.1.1.55</a>  tRNA (adenine-N6-)-methyltransferase
D      <a href="/dbget-bin/www_bget?ec:2.1.1.56">2.1.1.56</a>  mRNA (guanine-N7-)-methyltransferase
E        isotig06563|mrna; <a href="/dbget-bin/www_bget?ko:K00565">K00565</a>  RNMT; mRNA (guanine-N7-)-methyltransferase [EC:2.1.1.56]
D      <a href="/dbget-bin/www_bget?ec:2.1.1.57">2.1.1.57</a>  mRNA (nucleoside-2'-O-)-methyltransferase
D      <a href="/dbget-bin/www_bget?ec:2.1.1.59">2.1.1.59</a>  [cytochrome c]-lysine N-methyltransferase
D      <a href="/dbget-bin/www_bget?ec:2.1.1.60">2.1.1.60</a>  calmodulin-lysine N-methyltransferase
D      <a href="/dbget-bin/www_bget?ec:2.1.1.61">2.1.1.61</a>  tRNA (5-methylaminomethyl-2-thiouridylate)-methyltransferase
D      <a href="/dbget-bin/www_bget?ec:2.1.1.62">2.1.1.62</a>  mRNA (2'-O-methyladenosine-N6-)-methyltransferase
D      <a href="/dbget-bin/www_bget?ec:2.1.1.63">2.1.1.63</a>  methylated-DNA---[protein]-cysteine S-methyltransferase
E        isotig01527|guanine; <a href="/dbget-bin/www_bget?ko:K00567">K00567</a>  E2.1.1.63, MGMT, ogt; methylated-DNA-[protein]-cysteine S-methyltransferase [EC:2.1.1.63]
E        isotig22258|guanine; <a href="/dbget-bin/www_bget?ko:K00567">K00567</a>  E2.1.1.63, MGMT, ogt; methylated-DNA-[protein]-cysteine S-methyltransferase [EC:2.1.1.63]
E        isotig32771|guanine; <a href="/dbget-bin/www_bget?ko:K00567">K00567</a>  E2.1.1.63, MGMT, ogt; methylated-DNA-[protein]-cysteine S-methyltransferase [EC:2.1.1.63]
E        isotig33901|guanine; <a href="/dbget-bin/www_bget?ko:K00567">K00567</a>  E2.1.1.63, MGMT, ogt; methylated-DNA-[protein]-cysteine S-methyltransferase [EC:2.1.1.63]
D      <a href="/dbget-bin/www_bget?ec:2.1.1.64">2.1.1.64</a>  3-demethylubiquinone-9 3-O-methyltransferase
D      <a href="/dbget-bin/www_bget?ec:2.1.1.65">2.1.1.65</a>  licodione 2'-O-methyltransferase
D      <a href="/dbget-bin/www_bget?ec:2.1.1.66">2.1.1.66</a>  rRNA (adenosine-2'-O-)-methyltransferase
D      <a href="/dbget-bin/www_bget?ec:2.1.1.67">2.1.1.67</a>  thiopurine S-methyltransferase
D      <a href="/dbget-bin/www_bget?ec:2.1.1.68">2.1.1.68</a>  caffeate O-methyltransferase
D      <a href="/dbget-bin/www_bget?ec:2.1.1.69">2.1.1.69</a>  5-hydroxyfuranocoumarin 5-O-methyltransferase
D      <a href="/dbget-bin/www_bget?ec:2.1.1.70">2.1.1.70</a>  8-hydroxyfuranocoumarin 8-O-methyltransferase
D      <a href="/dbget-bin/www_bget?ec:2.1.1.71">2.1.1.71</a>  phosphatidyl-N-methylethanolamine N-methyltransferase
D      <a href="/dbget-bin/www_bget?ec:2.1.1.72">2.1.1.72</a>  site-specific DNA-methyltransferase (adenine-specific)
D      <a href="/dbget-bin/www_bget?ec:2.1.1.74">2.1.1.74</a>  methylenetetrahydrofolate---tRNA-(uracil-5-)-methyltransferase (FADH2-oxidizing)
D      <a href="/dbget-bin/www_bget?ec:2.1.1.75">2.1.1.75</a>  apigenin 4'-O-methyltransferase
D      <a href="/dbget-bin/www_bget?ec:2.1.1.76">2.1.1.76</a>  quercetin 3-O-methyltransferase
D      <a href="/dbget-bin/www_bget?ec:2.1.1.77">2.1.1.77</a>  protein-L-isoaspartate(D-aspartate) O-methyltransferase
E        isotig03121|protein-l-isoaspartate(d-aspartate); <a href="/dbget-bin/www_bget?ko:K00573">K00573</a>  E2.1.1.77, pcm; protein-L-isoaspartate(D-aspartate) O-methyltransferase [EC:2.1.1.77]
E        isotig08234|protein-l-isoaspartated-aspartate; <a href="/dbget-bin/www_bget?ko:K00573">K00573</a>  E2.1.1.77, pcm; protein-L-isoaspartate(D-aspartate) O-methyltransferase [EC:2.1.1.77]
D      <a href="/dbget-bin/www_bget?ec:2.1.1.78">2.1.1.78</a>  isoorientin 3'-O-methyltransferase
D      <a href="/dbget-bin/www_bget?ec:2.1.1.79">2.1.1.79</a>  cyclopropane-fatty-acyl-phospholipid synthase
D      <a href="/dbget-bin/www_bget?ec:2.1.1.80">2.1.1.80</a>  protein-glutamate O-methyltransferase
D      <a href="/dbget-bin/www_bget?ec:2.1.1.82">2.1.1.82</a>  3-methylquercetin 7-O-methyltransferase
D      <a href="/dbget-bin/www_bget?ec:2.1.1.83">2.1.1.83</a>  3,7-dimethylquercetin 4'-O-methyltransferase
D      <a href="/dbget-bin/www_bget?ec:2.1.1.84">2.1.1.84</a>  methylquercetagetin 6-O-methyltransferase
D      <a href="/dbget-bin/www_bget?ec:2.1.1.85">2.1.1.85</a>  protein-histidine N-methyltransferase
D      <a href="/dbget-bin/www_bget?ec:2.1.1.86">2.1.1.86</a>  tetrahydromethanopterin S-methyltransferase
D      <a href="/dbget-bin/www_bget?ec:2.1.1.87">2.1.1.87</a>  pyridine N-methyltransferase
D      <a href="/dbget-bin/www_bget?ec:2.1.1.88">2.1.1.88</a>  8-hydroxyquercetin 8-O-methyltransferase
D      <a href="/dbget-bin/www_bget?ec:2.1.1.89">2.1.1.89</a>  tetrahydrocolumbamine 2-O-methyltransferase
D      <a href="/dbget-bin/www_bget?ec:2.1.1.90">2.1.1.90</a>  methanol---5-hydroxybenzimidazolylcobamide Co-methyltransferase
D      <a href="/dbget-bin/www_bget?ec:2.1.1.91">2.1.1.91</a>  isobutyraldoxime O-methyltransferase
D      <a href="/dbget-bin/www_bget?ec:2.1.1.94">2.1.1.94</a>  tabersonine 16-O-methyltransferase
D      <a href="/dbget-bin/www_bget?ec:2.1.1.95">2.1.1.95</a>  tocopherol O-methyltransferase
D      <a href="/dbget-bin/www_bget?ec:2.1.1.96">2.1.1.96</a>  thioether S-methyltransferase
D      <a href="/dbget-bin/www_bget?ec:2.1.1.97">2.1.1.97</a>  3-hydroxyanthranilate 4-C-methyltransferase
D      <a href="/dbget-bin/www_bget?ec:2.1.1.98">2.1.1.98</a>  diphthine synthase
E        isotig14220|diphthine; <a href="/dbget-bin/www_bget?ko:K00586">K00586</a>  E2.1.1.98, dph5; diphthine synthase [EC:2.1.1.98]
D      <a href="/dbget-bin/www_bget?ec:2.1.1.99">2.1.1.99</a>  3-hydroxy-16-methoxy-2,3-dihydrotabersonine N-methyltransferase
D      <a href="/dbget-bin/www_bget?ec:2.1.1.100">2.1.1.100</a>  protein-S-isoprenylcysteine O-methyltransferase
E        isotig14368|isoprenylcysteine; <a href="/dbget-bin/www_bget?ko:K00587">K00587</a>  E2.1.1.100; protein-S-isoprenylcysteine O-methyltransferase [EC:2.1.1.100]
D      <a href="/dbget-bin/www_bget?ec:2.1.1.101">2.1.1.101</a>  macrocin O-methyltransferase
D      <a href="/dbget-bin/www_bget?ec:2.1.1.102">2.1.1.102</a>  demethylmacrocin O-methyltransferase
D      <a href="/dbget-bin/www_bget?ec:2.1.1.103">2.1.1.103</a>  phosphoethanolamine N-methyltransferase
D      <a href="/dbget-bin/www_bget?ec:2.1.1.104">2.1.1.104</a>  caffeoyl-CoA O-methyltransferase
D      <a href="/dbget-bin/www_bget?ec:2.1.1.105">2.1.1.105</a>  N-benzoyl-4-hydroxyanthranilate 4-O-methyltransferase
D      <a href="/dbget-bin/www_bget?ec:2.1.1.106">2.1.1.106</a>  tryptophan 2-C-methyltransferase
D      <a href="/dbget-bin/www_bget?ec:2.1.1.107">2.1.1.107</a>  uroporphyrinogen-III C-methyltransferase
D      <a href="/dbget-bin/www_bget?ec:2.1.1.108">2.1.1.108</a>  6-hydroxymellein O-methyltransferase
D      <a href="/dbget-bin/www_bget?ec:2.1.1.109">2.1.1.109</a>  demethylsterigmatocystin 6-O-methyltransferase
D      <a href="/dbget-bin/www_bget?ec:2.1.1.110">2.1.1.110</a>  sterigmatocystin 8-O-methyltransferase
D      <a href="/dbget-bin/www_bget?ec:2.1.1.111">2.1.1.111</a>  anthranilate N-methyltransferase
D      <a href="/dbget-bin/www_bget?ec:2.1.1.112">2.1.1.112</a>  glucuronoxylan 4-O-methyltransferase
D      <a href="/dbget-bin/www_bget?ec:2.1.1.113">2.1.1.113</a>  site-specific DNA-methyltransferase (cytosine-N4-specific)
D      <a href="/dbget-bin/www_bget?ec:2.1.1.114">2.1.1.114</a>  hexaprenyldihydroxybenzoate methyltransferase
E        isotig34305|coenzyme; <a href="/dbget-bin/www_bget?ko:K00591">K00591</a>  COQ3; hexaprenyldihydroxybenzoate methyltransferase [EC:2.1.1.114]
D      <a href="/dbget-bin/www_bget?ec:2.1.1.115">2.1.1.115</a>  (RS)-1-benzyl-1,2,3,4-tetrahydroisoquinoline N-methyltransferase
D      <a href="/dbget-bin/www_bget?ec:2.1.1.116">2.1.1.116</a>  3'-hydroxy-N-methyl-(S)-coclaurine 4'-O-methyltransferase
D      <a href="/dbget-bin/www_bget?ec:2.1.1.117">2.1.1.117</a>  (S)-scoulerine 9-O-methyltransferase
D      <a href="/dbget-bin/www_bget?ec:2.1.1.118">2.1.1.118</a>  columbamine O-methyltransferase
D      <a href="/dbget-bin/www_bget?ec:2.1.1.119">2.1.1.119</a>  10-hydroxydihydrosanguinarine 10-O-methyltransferase
D      <a href="/dbget-bin/www_bget?ec:2.1.1.120">2.1.1.120</a>  12-hydroxydihydrochelirubine 12-O-methyltransferase
D      <a href="/dbget-bin/www_bget?ec:2.1.1.121">2.1.1.121</a>  6-O-methylnorlaudanosoline 5'-O-methyltransferase
D      <a href="/dbget-bin/www_bget?ec:2.1.1.122">2.1.1.122</a>  (S)-tetrahydroprotoberberine N-methyltransferase
D      <a href="/dbget-bin/www_bget?ec:2.1.1.123">2.1.1.123</a>  [cytochrome-c]-methionine S-methyltransferase
D      <a href="/dbget-bin/www_bget?ec:2.1.1.124">2.1.1.124</a>  [cytochrome c]-arginine N-methyltransferase
D      <a href="/dbget-bin/www_bget?ec:2.1.1.125">2.1.1.125</a>  histone-arginine N-methyltransferase
E        isotig18403|protein; <a href="/dbget-bin/www_bget?ko:K02516">K02516</a>  PRMT5, HSL7; protein arginine N-methyltransferase 5 [EC:2.1.1.125]
E        isotig29056|protein; <a href="/dbget-bin/www_bget?ko:K02516">K02516</a>  PRMT5, HSL7; protein arginine N-methyltransferase 5 [EC:2.1.1.125]
E        isotig05504|coactivator-associated; <a href="/dbget-bin/www_bget?ko:K05931">K05931</a>  CARM1, PRMT4; histone-arginine methyltransferase CARM1 [EC:2.1.1.125]
D      <a href="/dbget-bin/www_bget?ec:2.1.1.126">2.1.1.126</a>  [myelin basic protein]-arginine N-methyltransferase
D      <a href="/dbget-bin/www_bget?ec:2.1.1.127">2.1.1.127</a>  [ribulose-bisphosphate carboxylase]-lysine N-methyltransferase
D      <a href="/dbget-bin/www_bget?ec:2.1.1.128">2.1.1.128</a>  (RS)-norcoclaurine 6-O-methyltransferase
D      <a href="/dbget-bin/www_bget?ec:2.1.1.129">2.1.1.129</a>  inositol 4-methyltransferase
D      <a href="/dbget-bin/www_bget?ec:2.1.1.130">2.1.1.130</a>  precorrin-2 C20-methyltransferase
D      <a href="/dbget-bin/www_bget?ec:2.1.1.131">2.1.1.131</a>  precorrin-3B C17-methyltransferase
D      <a href="/dbget-bin/www_bget?ec:2.1.1.132">2.1.1.132</a>  precorrin-6Y C5,15-methyltransferase (decarboxylating)
D      <a href="/dbget-bin/www_bget?ec:2.1.1.133">2.1.1.133</a>  precorrin-4 C11-methyltransferase
D      <a href="/dbget-bin/www_bget?ec:2.1.1.136">2.1.1.136</a>  chlorophenol O-methyltransferase
D      <a href="/dbget-bin/www_bget?ec:2.1.1.137">2.1.1.137</a>  arsenite methyltransferase
E        isotig05657|arsenite; <a href="/dbget-bin/www_bget?ko:K07755">K07755</a>  AS3MT; arsenite methyltransferase [EC:2.1.1.137]
E        isotig17381|arsenite; <a href="/dbget-bin/www_bget?ko:K07755">K07755</a>  AS3MT; arsenite methyltransferase [EC:2.1.1.137]
D      <a href="/dbget-bin/www_bget?ec:2.1.1.139">2.1.1.139</a>  3'-demethylstaurosporine O-methyltransferase
D      <a href="/dbget-bin/www_bget?ec:2.1.1.140">2.1.1.140</a>  (S)-coclaurine-N-methyltransferase
D      <a href="/dbget-bin/www_bget?ec:2.1.1.141">2.1.1.141</a>  jasmonate O-methyltransferase
D      <a href="/dbget-bin/www_bget?ec:2.1.1.142">2.1.1.142</a>  cycloartenol 24-C-methyltransferase
D      <a href="/dbget-bin/www_bget?ec:2.1.1.143">2.1.1.143</a>  24-methylenesterol C-methyltransferase
D      <a href="/dbget-bin/www_bget?ec:2.1.1.144">2.1.1.144</a>  trans-aconitate 2-methyltransferase
D      <a href="/dbget-bin/www_bget?ec:2.1.1.145">2.1.1.145</a>  trans-aconitate 3-methyltransferase
D      <a href="/dbget-bin/www_bget?ec:2.1.1.146">2.1.1.146</a>  (iso)eugenol O-methyltransferase
D      <a href="/dbget-bin/www_bget?ec:2.1.1.147">2.1.1.147</a>  corydaline synthase
D      <a href="/dbget-bin/www_bget?ec:2.1.1.148">2.1.1.148</a>  thymidylate synthase (FAD)
D      <a href="/dbget-bin/www_bget?ec:2.1.1.149">2.1.1.149</a>  myricetin O-methyltransferase
D      <a href="/dbget-bin/www_bget?ec:2.1.1.150">2.1.1.150</a>  isoflavone 7-O-methyltransferase
D      <a href="/dbget-bin/www_bget?ec:2.1.1.151">2.1.1.151</a>  cobalt-factor II C20-methyltransferase
D      <a href="/dbget-bin/www_bget?ec:2.1.1.152">2.1.1.152</a>  precorrin-6A synthase (deacetylating)
D      <a href="/dbget-bin/www_bget?ec:2.1.1.153">2.1.1.153</a>  vitexin 2''-O-rhamnoside 7-O-methyltransferase
D      <a href="/dbget-bin/www_bget?ec:2.1.1.154">2.1.1.154</a>  isoliquiritigenin 2'-O-methyltransferase
D      <a href="/dbget-bin/www_bget?ec:2.1.1.155">2.1.1.155</a>  kaempferol 4'-O-methyltransferase
D      <a href="/dbget-bin/www_bget?ec:2.1.1.156">2.1.1.156</a>  glycine/sarcosine N-methyltransferase
D      <a href="/dbget-bin/www_bget?ec:2.1.1.157">2.1.1.157</a>  sarcosine/dimethylglycine N-methyltransferase
D      <a href="/dbget-bin/www_bget?ec:2.1.1.158">2.1.1.158</a>  7-methylxanthosine synthase
D      <a href="/dbget-bin/www_bget?ec:2.1.1.159">2.1.1.159</a>  theobromine synthase
D      <a href="/dbget-bin/www_bget?ec:2.1.1.160">2.1.1.160</a>  caffeine synthase
D      <a href="/dbget-bin/www_bget?ec:2.1.1.161">2.1.1.161</a>  dimethylglycine N-methyltransferase
D      <a href="/dbget-bin/www_bget?ec:2.1.1.162">2.1.1.162</a>  glycine/sarcosine/dimethylglycine N-methyltransferase
D      <a href="/dbget-bin/www_bget?ec:2.1.1.163">2.1.1.163</a>  demethylmenaquinone methyltransferase
D      <a href="/dbget-bin/www_bget?ec:2.1.1.164">2.1.1.164</a>  demethylrebeccamycin-D-glucose O-methyltransferase
D      <a href="/dbget-bin/www_bget?ec:2.1.1.165">2.1.1.165</a>  methyl halide transferase
D      <a href="/dbget-bin/www_bget?ec:2.1.1.166">2.1.1.166</a>  23S rRNA (uridine2552-2'-O-)-methyltransferase
D      <a href="/dbget-bin/www_bget?ec:2.1.1.167">2.1.1.167</a>  27S pre-rRNA (guanosine2922-2'-O-)-methyltransferase
D      <a href="/dbget-bin/www_bget?ec:2.1.1.168">2.1.1.168</a>  21S rRNA (uridine2791-2'-O-)-methyltransferase
D      <a href="/dbget-bin/www_bget?ec:2.1.1.169">2.1.1.169</a>  tricetin 3',4',5'-O-trimethyltransferase
D      <a href="/dbget-bin/www_bget?ec:2.1.1.170">2.1.1.170</a>  16S rRNA (guanine527-N7)-methyltransferase
D      <a href="/dbget-bin/www_bget?ec:2.1.1.171">2.1.1.171</a>  16S rRNA (guanine966-N2)-methyltransferase
D      <a href="/dbget-bin/www_bget?ec:2.1.1.172">2.1.1.172</a>  16S rRNA (guanine1207-N2)-methyltransferase
D      <a href="/dbget-bin/www_bget?ec:2.1.1.173">2.1.1.173</a>  23S rRNA (guanine2445-N2)-methyltransferase
D      <a href="/dbget-bin/www_bget?ec:2.1.1.174">2.1.1.174</a>  23S rRNA (guanine1835-N2)-methyltransferase
D      <a href="/dbget-bin/www_bget?ec:2.1.1.175">2.1.1.175</a>  tricin synthase
D      <a href="/dbget-bin/www_bget?ec:2.1.1.176">2.1.1.176</a>  16S rRNA (cytosine967-C5)-methyltransferase
D      <a href="/dbget-bin/www_bget?ec:2.1.1.177">2.1.1.177</a>  23S rRNA (pseudouridine1915-N3)-methyltransferase
D      <a href="/dbget-bin/www_bget?ec:2.1.1.178">2.1.1.178</a>  16S rRNA (cytosine1407-C5)-methyltransferase
D      <a href="/dbget-bin/www_bget?ec:2.1.1.179">2.1.1.179</a>  16S rRNA (guanine1405-N7)-methyltransferase
D      <a href="/dbget-bin/www_bget?ec:2.1.1.180">2.1.1.180</a>  16S rRNA (adenine1408-N1)-methyltransferase
D      <a href="/dbget-bin/www_bget?ec:2.1.1.181">2.1.1.181</a>  23S rRNA (adenine1618-N6)-methyltransferase
D      <a href="/dbget-bin/www_bget?ec:2.1.1.182">2.1.1.182</a>  16S rRNA (adenine1518-N6/adenine1519-N6)-dimethyltransferase
D      <a href="/dbget-bin/www_bget?ec:2.1.1.183">2.1.1.183</a>  18S rRNA (adenine1779-N6/adenine1780-N6)-dimethyltransferase
E        isotig09532|probable; <a href="/dbget-bin/www_bget?ko:K14191">K14191</a>  DIM1; 18S rRNA (adenine1779-N6/adenine1780-N6)-dimethyltransferase [EC:2.1.1.183]
E        isotig24765|probable; <a href="/dbget-bin/www_bget?ko:K14191">K14191</a>  DIM1; 18S rRNA (adenine1779-N6/adenine1780-N6)-dimethyltransferase [EC:2.1.1.183]
D      <a href="/dbget-bin/www_bget?ec:2.1.1.184">2.1.1.184</a>  23S rRNA (adenine2085-N6)-dimethyltransferase
D      <a href="/dbget-bin/www_bget?ec:2.1.1.185">2.1.1.185</a>  23S rRNA (guanosine2251-2'-O-)-methyltransferase
D      <a href="/dbget-bin/www_bget?ec:2.1.1.186">2.1.1.186</a>  23S rRNA (cytidine2498-2'-O-)-methyltransferase
D      <a href="/dbget-bin/www_bget?ec:2.1.1.187">2.1.1.187</a>  23S rRNA (guanine745-N1)-methyltransferase
D      <a href="/dbget-bin/www_bget?ec:2.1.1.188">2.1.1.188</a>  23S rRNA (guanine748-N1)-methyltransferase
D      <a href="/dbget-bin/www_bget?ec:2.1.1.189">2.1.1.189</a>  23S rRNA (uracil747-C5)-methyltransferase
D      <a href="/dbget-bin/www_bget?ec:2.1.1.190">2.1.1.190</a>  23S rRNA (uracil1939-C5)-methyltransferase
D      <a href="/dbget-bin/www_bget?ec:2.1.1.191">2.1.1.191</a>  23S rRNA (cytosine1962-C5)-methyltransferase
D      <a href="/dbget-bin/www_bget?ec:2.1.1.192">2.1.1.192</a>  23S rRNA (adenine2503-C2)-methyltransferase
D      <a href="/dbget-bin/www_bget?ec:2.1.1.193">2.1.1.193</a>  16S rRNA (uracil1498-N3)-methyltransferase
D      <a href="/dbget-bin/www_bget?ec:2.1.1.194">2.1.1.194</a>  23S rRNA (adenine2503-C2,C8)-dimethyltransferase
D      <a href="/dbget-bin/www_bget?ec:2.1.1.-">2.1.1.-</a>  
E        isotig06265|williams; <a href="/dbget-bin/www_bget?ko:K00599">K00599</a>  E2.1.1.- [EC:2.1.1.-]
E        isotig06777|trna; <a href="/dbget-bin/www_bget?ko:K00599">K00599</a>  E2.1.1.- [EC:2.1.1.-]
E        isotig10105|methyltransferase; <a href="/dbget-bin/www_bget?ko:K00599">K00599</a>  E2.1.1.- [EC:2.1.1.-]
E        isotig17579|methyltransferase; <a href="/dbget-bin/www_bget?ko:K00599">K00599</a>  E2.1.1.- [EC:2.1.1.-]
E        isotig09914|homolog; <a href="/dbget-bin/www_bget?ko:K02427">K02427</a>  rlmE, rrmJ, ftsJ; ribosomal RNA large subunit methyltransferase E [EC:2.1.1.-]
E        isotig16490|ubiquinone; <a href="/dbget-bin/www_bget?ko:K06127">K06127</a>  COQ5; ubiquinone biosynthesis methyltransferase [EC:2.1.1.-]
E        isotig15173|protein; <a href="/dbget-bin/www_bget?ko:K11434">K11434</a>  PRMT1; protein arginine N-methyltransferase 1 [EC:2.1.1.-]
E        isotig14891|trimethylguanosine; <a href="/dbget-bin/www_bget?ko:K14292">K14292</a>  TGS1; trimethylguanosine synthase [EC:2.1.1.-]
C    2.1.2  Hydroxymethyl-, formyl- and related transferases
D      <a href="/dbget-bin/www_bget?ec:2.1.2.1">2.1.2.1</a>  glycine hydroxymethyltransferase
E        isotig04166|serine; <a href="/dbget-bin/www_bget?ko:K00600">K00600</a>  E2.1.2.1, glyA; glycine hydroxymethyltransferase [EC:2.1.2.1]
E        isotig04167|serine; <a href="/dbget-bin/www_bget?ko:K00600">K00600</a>  E2.1.2.1, glyA; glycine hydroxymethyltransferase [EC:2.1.2.1]
D      <a href="/dbget-bin/www_bget?ec:2.1.2.2">2.1.2.2</a>  phosphoribosylglycinamide formyltransferase
D      <a href="/dbget-bin/www_bget?ec:2.1.2.3">2.1.2.3</a>  phosphoribosylaminoimidazolecarboxamide formyltransferase
E        isotig18727|bifunctional; <a href="/dbget-bin/www_bget?ko:K00602">K00602</a>  purH; phosphoribosylaminoimidazolecarboxamide formyltransferase / IMP cyclohydrolase [EC:2.1.2.3 3.5.4.10]
D      <a href="/dbget-bin/www_bget?ec:2.1.2.4">2.1.2.4</a>  glycine formimidoyltransferase
D      <a href="/dbget-bin/www_bget?ec:2.1.2.5">2.1.2.5</a>  glutamate formimidoyltransferase
D      <a href="/dbget-bin/www_bget?ec:2.1.2.7">2.1.2.7</a>  D-alanine 2-hydroxymethyltransferase
D      <a href="/dbget-bin/www_bget?ec:2.1.2.8">2.1.2.8</a>  deoxycytidylate 5-hydroxymethyltransferase
D      <a href="/dbget-bin/www_bget?ec:2.1.2.9">2.1.2.9</a>  methionyl-tRNA formyltransferase
D      <a href="/dbget-bin/www_bget?ec:2.1.2.10">2.1.2.10</a>  aminomethyltransferase
D      <a href="/dbget-bin/www_bget?ec:2.1.2.11">2.1.2.11</a>  3-methyl-2-oxobutanoate hydroxymethyltransferase
D      <a href="/dbget-bin/www_bget?ec:2.1.2.13">2.1.2.13</a>  UDP-4-amino-4-deoxy-L-arabinose formyltransferase
D      <a href="/dbget-bin/www_bget?ec:2.1.2.-">2.1.2.-</a>  
C    2.1.3  Carboxy- and carbamoyltransferases
D      <a href="/dbget-bin/www_bget?ec:2.1.3.1">2.1.3.1</a>  methylmalonyl-CoA carboxytransferase
D      <a href="/dbget-bin/www_bget?ec:2.1.3.2">2.1.3.2</a>  aspartate carbamoyltransferase
D      <a href="/dbget-bin/www_bget?ec:2.1.3.3">2.1.3.3</a>  ornithine carbamoyltransferase
D      <a href="/dbget-bin/www_bget?ec:2.1.3.5">2.1.3.5</a>  oxamate carbamoyltransferase
D      <a href="/dbget-bin/www_bget?ec:2.1.3.6">2.1.3.6</a>  putrescine carbamoyltransferase
D      <a href="/dbget-bin/www_bget?ec:2.1.3.7">2.1.3.7</a>  3-hydroxymethylcephem carbamoyltransferase
D      <a href="/dbget-bin/www_bget?ec:2.1.3.8">2.1.3.8</a>  lysine carbamoyltransferase
D      <a href="/dbget-bin/www_bget?ec:2.1.3.9">2.1.3.9</a>  N-acetylornithine carbamoyltransferase
D      <a href="/dbget-bin/www_bget?ec:2.1.3.10">2.1.3.10</a>  malonyl-S-ACP:biotin-protein carboxyltransferase
D      <a href="/dbget-bin/www_bget?ec:2.1.3.11">2.1.3.11</a>  N-succinylornithine carbamoyltransferase
C    2.1.4  Amidinotransferases
D      <a href="/dbget-bin/www_bget?ec:2.1.4.1">2.1.4.1</a>  glycine amidinotransferase
E        isotig04739|glycine; <a href="/dbget-bin/www_bget?ko:K00613">K00613</a>  GATM; glycine amidinotransferase [EC:2.1.4.1]
E        isotig04740|glycine; <a href="/dbget-bin/www_bget?ko:K00613">K00613</a>  GATM; glycine amidinotransferase [EC:2.1.4.1]
D      <a href="/dbget-bin/www_bget?ec:2.1.4.2">2.1.4.2</a>  scyllo-inosamine-4-phosphate amidinotransferase
B  2.2  Transferring aldehyde or ketonic groups
C    2.2.1  Transketolases and transaldolases
D      <a href="/dbget-bin/www_bget?ec:2.2.1.1">2.2.1.1</a>  transketolase
E        isotig03525|transketolase; <a href="/dbget-bin/www_bget?ko:K00615">K00615</a>  E2.2.1.1, tktA, tktB; transketolase [EC:2.2.1.1]
E        isotig03526|transketolase-like; <a href="/dbget-bin/www_bget?ko:K00615">K00615</a>  E2.2.1.1, tktA, tktB; transketolase [EC:2.2.1.1]
D      <a href="/dbget-bin/www_bget?ec:2.2.1.2">2.2.1.2</a>  transaldolase
E        isotig06247|transaldolase; <a href="/dbget-bin/www_bget?ko:K00616">K00616</a>  E2.2.1.2, talA, talB; transaldolase [EC:2.2.1.2]
D      <a href="/dbget-bin/www_bget?ec:2.2.1.3">2.2.1.3</a>  formaldehyde transketolase
D      <a href="/dbget-bin/www_bget?ec:2.2.1.4">2.2.1.4</a>  acetoin---ribose-5-phosphate transaldolase
D      <a href="/dbget-bin/www_bget?ec:2.2.1.5">2.2.1.5</a>  2-hydroxy-3-oxoadipate synthase
D      <a href="/dbget-bin/www_bget?ec:2.2.1.6">2.2.1.6</a>  acetolactate synthase
D      <a href="/dbget-bin/www_bget?ec:2.2.1.7">2.2.1.7</a>  1-deoxy-D-xylulose-5-phosphate synthase
D      <a href="/dbget-bin/www_bget?ec:2.2.1.8">2.2.1.8</a>  fluorothreonine transaldolase
D      <a href="/dbget-bin/www_bget?ec:2.2.1.9">2.2.1.9</a>  2-succinyl-5-enolpyruvyl-6-hydroxy-3-cyclohexene-1-carboxylic-acid synthase
B  2.3  Acyltransferases
C    2.3.1  Transferring groups other than aminoacyl groups
D      <a href="/dbget-bin/www_bget?ec:2.3.1.1">2.3.1.1</a>  amino-acid N-acetyltransferase
D      <a href="/dbget-bin/www_bget?ec:2.3.1.2">2.3.1.2</a>  imidazole N-acetyltransferase
D      <a href="/dbget-bin/www_bget?ec:2.3.1.3">2.3.1.3</a>  glucosamine N-acetyltransferase
D      <a href="/dbget-bin/www_bget?ec:2.3.1.4">2.3.1.4</a>  glucosamine-phosphate N-acetyltransferase
E        isotig28097|glucosamine; <a href="/dbget-bin/www_bget?ko:K00621">K00621</a>  E2.3.1.4, GNA1; glucosamine-phosphate N-acetyltransferase [EC:2.3.1.4]
D      <a href="/dbget-bin/www_bget?ec:2.3.1.5">2.3.1.5</a>  arylamine N-acetyltransferase
E        isotig06614|arylamine; <a href="/dbget-bin/www_bget?ko:K00622">K00622</a>  nat; arylamine N-acetyltransferase [EC:2.3.1.5]
D      <a href="/dbget-bin/www_bget?ec:2.3.1.6">2.3.1.6</a>  choline O-acetyltransferase
D      <a href="/dbget-bin/www_bget?ec:2.3.1.7">2.3.1.7</a>  carnitine O-acetyltransferase
E        isotig04729|carnitine; <a href="/dbget-bin/www_bget?ko:K00624">K00624</a>  E2.3.1.7; carnitine O-acetyltransferase [EC:2.3.1.7]
E        isotig04730|carnitine; <a href="/dbget-bin/www_bget?ko:K00624">K00624</a>  E2.3.1.7; carnitine O-acetyltransferase [EC:2.3.1.7]
E        isotig05191|carnitine; <a href="/dbget-bin/www_bget?ko:K00624">K00624</a>  E2.3.1.7; carnitine O-acetyltransferase [EC:2.3.1.7]
E        isotig05632|carnitine; <a href="/dbget-bin/www_bget?ko:K00624">K00624</a>  E2.3.1.7; carnitine O-acetyltransferase [EC:2.3.1.7]
E        isotig13730|carnitine; <a href="/dbget-bin/www_bget?ko:K00624">K00624</a>  E2.3.1.7; carnitine O-acetyltransferase [EC:2.3.1.7]
E        isotig21145|carnitine; <a href="/dbget-bin/www_bget?ko:K00624">K00624</a>  E2.3.1.7; carnitine O-acetyltransferase [EC:2.3.1.7]
E        isotig21590|carnitine; <a href="/dbget-bin/www_bget?ko:K00624">K00624</a>  E2.3.1.7; carnitine O-acetyltransferase [EC:2.3.1.7]
D      <a href="/dbget-bin/www_bget?ec:2.3.1.8">2.3.1.8</a>  phosphate acetyltransferase
D      <a href="/dbget-bin/www_bget?ec:2.3.1.9">2.3.1.9</a>  acetyl-CoA C-acetyltransferase
E        isotig05407|acetyl-; <a href="/dbget-bin/www_bget?ko:K00626">K00626</a>  E2.3.1.9, atoB; acetyl-CoA C-acetyltransferase [EC:2.3.1.9]
D      <a href="/dbget-bin/www_bget?ec:2.3.1.10">2.3.1.10</a>  hydrogen-sulfide S-acetyltransferase
D      <a href="/dbget-bin/www_bget?ec:2.3.1.11">2.3.1.11</a>  thioethanolamine S-acetyltransferase
D      <a href="/dbget-bin/www_bget?ec:2.3.1.12">2.3.1.12</a>  dihydrolipoyllysine-residue acetyltransferase
D      <a href="/dbget-bin/www_bget?ec:2.3.1.13">2.3.1.13</a>  glycine N-acyltransferase
D      <a href="/dbget-bin/www_bget?ec:2.3.1.14">2.3.1.14</a>  glutamine N-phenylacetyltransferase
D      <a href="/dbget-bin/www_bget?ec:2.3.1.15">2.3.1.15</a>  glycerol-3-phosphate O-acyltransferase
E        isotig05775|glycerol-3-phosphate; <a href="/dbget-bin/www_bget?ko:K00629">K00629</a>  GPAT1_2; glycerol-3-phosphate O-acyltransferase 1/2 [EC:2.3.1.15]
E        isotig11806|glycerol-3-phosphate; <a href="/dbget-bin/www_bget?ko:K00629">K00629</a>  GPAT1_2; glycerol-3-phosphate O-acyltransferase 1/2 [EC:2.3.1.15]
E        isotig17948|glycerol-3-phosphate; <a href="/dbget-bin/www_bget?ko:K00629">K00629</a>  GPAT1_2; glycerol-3-phosphate O-acyltransferase 1/2 [EC:2.3.1.15]
E        isotig23342|glycerol-3-phosphate; <a href="/dbget-bin/www_bget?ko:K00629">K00629</a>  GPAT1_2; glycerol-3-phosphate O-acyltransferase 1/2 [EC:2.3.1.15]
E        isotig16825|1-acylglycerol-3-phosphate; <a href="/dbget-bin/www_bget?ko:K13506">K13506</a>  GPAT3_4, AGPAT9, AGPAT6; glycerol-3-phosphate O-acyltransferase 3/4 [EC:2.3.1.15]
E        isotig19306|glycerol-3-phosphate; <a href="/dbget-bin/www_bget?ko:K13506">K13506</a>  GPAT3_4, AGPAT9, AGPAT6; glycerol-3-phosphate O-acyltransferase 3/4 [EC:2.3.1.15]
E        isotig24449|1-acylglycerol-3-phosphate; <a href="/dbget-bin/www_bget?ko:K13506">K13506</a>  GPAT3_4, AGPAT9, AGPAT6; glycerol-3-phosphate O-acyltransferase 3/4 [EC:2.3.1.15]
E        isotig24607|glycerol-3-phosphate; <a href="/dbget-bin/www_bget?ko:K13506">K13506</a>  GPAT3_4, AGPAT9, AGPAT6; glycerol-3-phosphate O-acyltransferase 3/4 [EC:2.3.1.15]
E        isotig36235|1-acylglycerol-3-phosphate; <a href="/dbget-bin/www_bget?ko:K13506">K13506</a>  GPAT3_4, AGPAT9, AGPAT6; glycerol-3-phosphate O-acyltransferase 3/4 [EC:2.3.1.15]
D      <a href="/dbget-bin/www_bget?ec:2.3.1.16">2.3.1.16</a>  acetyl-CoA C-acyltransferase
E        isotig04909|3-ketoacyl-; <a href="/dbget-bin/www_bget?ko:K07508">K07508</a>  ACAA2; acetyl-CoA acyltransferase 2 [EC:2.3.1.16]
E        isotig02600|hydroxyacyl-coenzyme; <a href="/dbget-bin/www_bget?ko:K07509">K07509</a>  HADHB; acetyl-CoA acyltransferase [EC:2.3.1.16]
E        isotig02601|hydroxyacyl-coenzyme; <a href="/dbget-bin/www_bget?ko:K07509">K07509</a>  HADHB; acetyl-CoA acyltransferase [EC:2.3.1.16]
E        isotig02602|trifunctional; <a href="/dbget-bin/www_bget?ko:K07509">K07509</a>  HADHB; acetyl-CoA acyltransferase [EC:2.3.1.16]
E        isotig16668|hydroxyacyl-coenzyme; <a href="/dbget-bin/www_bget?ko:K07509">K07509</a>  HADHB; acetyl-CoA acyltransferase [EC:2.3.1.16]
E        isotig21720|hydroxyacyl-coenzyme; <a href="/dbget-bin/www_bget?ko:K07509">K07509</a>  HADHB; acetyl-CoA acyltransferase [EC:2.3.1.16]
D      <a href="/dbget-bin/www_bget?ec:2.3.1.17">2.3.1.17</a>  aspartate N-acetyltransferase
D      <a href="/dbget-bin/www_bget?ec:2.3.1.18">2.3.1.18</a>  galactoside O-acetyltransferase
D      <a href="/dbget-bin/www_bget?ec:2.3.1.19">2.3.1.19</a>  phosphate butyryltransferase
D      <a href="/dbget-bin/www_bget?ec:2.3.1.20">2.3.1.20</a>  diacylglycerol O-acyltransferase
E        isotig05325|diacylglycerol; <a href="/dbget-bin/www_bget?ko:K11160">K11160</a>  DGAT2; diacylglycerol O-acyltransferase 2 [EC:2.3.1.20 2.3.1.76]
D      <a href="/dbget-bin/www_bget?ec:2.3.1.21">2.3.1.21</a>  carnitine O-palmitoyltransferase
E        isotig04278|carnitine; <a href="/dbget-bin/www_bget?ko:K08765">K08765</a>  CPT1; carnitine O-palmitoyltransferase 1 [EC:2.3.1.21]
E        isotig04279|carnitine; <a href="/dbget-bin/www_bget?ko:K08765">K08765</a>  CPT1; carnitine O-palmitoyltransferase 1 [EC:2.3.1.21]
E        isotig06854|carnitine; <a href="/dbget-bin/www_bget?ko:K08765">K08765</a>  CPT1; carnitine O-palmitoyltransferase 1 [EC:2.3.1.21]
E        isotig10663|carnitine; <a href="/dbget-bin/www_bget?ko:K08765">K08765</a>  CPT1; carnitine O-palmitoyltransferase 1 [EC:2.3.1.21]
E        isotig21402|carnitine; <a href="/dbget-bin/www_bget?ko:K08765">K08765</a>  CPT1; carnitine O-palmitoyltransferase 1 [EC:2.3.1.21]
E        isotig26573|carnitine; <a href="/dbget-bin/www_bget?ko:K08765">K08765</a>  CPT1; carnitine O-palmitoyltransferase 1 [EC:2.3.1.21]
E        isotig33283|carnitine; <a href="/dbget-bin/www_bget?ko:K08765">K08765</a>  CPT1; carnitine O-palmitoyltransferase 1 [EC:2.3.1.21]
D      <a href="/dbget-bin/www_bget?ec:2.3.1.22">2.3.1.22</a>  2-acylglycerol O-acyltransferase
D      <a href="/dbget-bin/www_bget?ec:2.3.1.23">2.3.1.23</a>  1-acylglycerophosphocholine O-acyltransferase
E        isotig09882|lysophosphatidylcholine; <a href="/dbget-bin/www_bget?ko:K13510">K13510</a>  LPCAT1_2; lysophosphatidylcholine acyltransferase / lyso-PAF acetyltransferase [EC:2.3.1.23 2.3.1.67]
E        isotig03829|lysophosphatidylcholine; <a href="/dbget-bin/www_bget?ko:K13515">K13515</a>  LPCAT3, MBOAT5; lysophospholipid acyltransferase 5 [EC:2.3.1.23 2.3.1.-]
E        isotig03830|lysophosphatidylcholine; <a href="/dbget-bin/www_bget?ko:K13515">K13515</a>  LPCAT3, MBOAT5; lysophospholipid acyltransferase 5 [EC:2.3.1.23 2.3.1.-]
E        isotig16029|lysophospholipid; <a href="/dbget-bin/www_bget?ko:K13515">K13515</a>  LPCAT3, MBOAT5; lysophospholipid acyltransferase 5 [EC:2.3.1.23 2.3.1.-]
D      <a href="/dbget-bin/www_bget?ec:2.3.1.24">2.3.1.24</a>  sphingosine N-acyltransferase
D      <a href="/dbget-bin/www_bget?ec:2.3.1.25">2.3.1.25</a>  plasmalogen synthase
D      <a href="/dbget-bin/www_bget?ec:2.3.1.26">2.3.1.26</a>  sterol O-acyltransferase
D      <a href="/dbget-bin/www_bget?ec:2.3.1.27">2.3.1.27</a>  cortisol O-acetyltransferase
D      <a href="/dbget-bin/www_bget?ec:2.3.1.28">2.3.1.28</a>  chloramphenicol O-acetyltransferase
D      <a href="/dbget-bin/www_bget?ec:2.3.1.29">2.3.1.29</a>  glycine C-acetyltransferase
E        isotig08339|glycine; <a href="/dbget-bin/www_bget?ko:K00639">K00639</a>  E2.3.1.29, kbl; glycine C-acetyltransferase [EC:2.3.1.29]
D      <a href="/dbget-bin/www_bget?ec:2.3.1.30">2.3.1.30</a>  serine O-acetyltransferase
D      <a href="/dbget-bin/www_bget?ec:2.3.1.31">2.3.1.31</a>  homoserine O-acetyltransferase
D      <a href="/dbget-bin/www_bget?ec:2.3.1.32">2.3.1.32</a>  lysine N-acetyltransferase
D      <a href="/dbget-bin/www_bget?ec:2.3.1.33">2.3.1.33</a>  histidine N-acetyltransferase
D      <a href="/dbget-bin/www_bget?ec:2.3.1.34">2.3.1.34</a>  D-tryptophan N-acetyltransferase
D      <a href="/dbget-bin/www_bget?ec:2.3.1.35">2.3.1.35</a>  glutamate N-acetyltransferase
D      <a href="/dbget-bin/www_bget?ec:2.3.1.36">2.3.1.36</a>  D-amino-acid N-acetyltransferase
D      <a href="/dbget-bin/www_bget?ec:2.3.1.37">2.3.1.37</a>  5-aminolevulinate synthase
E        isotig05383|5-aminolevulinate; <a href="/dbget-bin/www_bget?ko:K00643">K00643</a>  E2.3.1.37, ALAS; 5-aminolevulinate synthase [EC:2.3.1.37]
D      <a href="/dbget-bin/www_bget?ec:2.3.1.38">2.3.1.38</a>  [acyl-carrier-protein] S-acetyltransferase
D      <a href="/dbget-bin/www_bget?ec:2.3.1.39">2.3.1.39</a>  [acyl-carrier-protein] S-malonyltransferase
D      <a href="/dbget-bin/www_bget?ec:2.3.1.40">2.3.1.40</a>  acyl-[acyl-carrier-protein]---phospholipid O-acyltransferase
D      <a href="/dbget-bin/www_bget?ec:2.3.1.41">2.3.1.41</a>  beta-ketoacyl-acyl-carrier-protein synthase I
D      <a href="/dbget-bin/www_bget?ec:2.3.1.42">2.3.1.42</a>  glycerone-phosphate O-acyltransferase
E        isotig17297|glyceronephosphate; <a href="/dbget-bin/www_bget?ko:K00649">K00649</a>  GNPAT; glyceronephosphate O-acyltransferase [EC:2.3.1.42]
D      <a href="/dbget-bin/www_bget?ec:2.3.1.43">2.3.1.43</a>  phosphatidylcholine---sterol O-acyltransferase
D      <a href="/dbget-bin/www_bget?ec:2.3.1.44">2.3.1.44</a>  N-acetylneuraminate 4-O-acetyltransferase
D      <a href="/dbget-bin/www_bget?ec:2.3.1.45">2.3.1.45</a>  N-acetylneuraminate 7-O(or 9-O)-acetyltransferase
D      <a href="/dbget-bin/www_bget?ec:2.3.1.46">2.3.1.46</a>  homoserine O-succinyltransferase
D      <a href="/dbget-bin/www_bget?ec:2.3.1.47">2.3.1.47</a>  8-amino-7-oxononanoate synthase
D      <a href="/dbget-bin/www_bget?ec:2.3.1.48">2.3.1.48</a>  histone acetyltransferase
E        isotig14512|neuronal; <a href="/dbget-bin/www_bget?ko:K02223">K02223</a>  CLOCK, KAT13D; circadian locomoter output cycles kaput protein [EC:2.3.1.48]
E        isotig16746|circadian; <a href="/dbget-bin/www_bget?ko:K02223">K02223</a>  CLOCK, KAT13D; circadian locomoter output cycles kaput protein [EC:2.3.1.48]
E        isotig18149|clock; <a href="/dbget-bin/www_bget?ko:K02223">K02223</a>  CLOCK, KAT13D; circadian locomoter output cycles kaput protein [EC:2.3.1.48]
E        isotig28307|clock; <a href="/dbget-bin/www_bget?ko:K02223">K02223</a>  CLOCK, KAT13D; circadian locomoter output cycles kaput protein [EC:2.3.1.48]
E        isotig02046|e1a; <a href="/dbget-bin/www_bget?ko:K04498">K04498</a>  EP300, CREBBP, KAT3; E1A/CREB-binding protein [EC:2.3.1.48]
E        isotig02047|e1a; <a href="/dbget-bin/www_bget?ko:K04498">K04498</a>  EP300, CREBBP, KAT3; E1A/CREB-binding protein [EC:2.3.1.48]
E        isotig02048|e1a; <a href="/dbget-bin/www_bget?ko:K04498">K04498</a>  EP300, CREBBP, KAT3; E1A/CREB-binding protein [EC:2.3.1.48]
E        isotig04015|creb; <a href="/dbget-bin/www_bget?ko:K04498">K04498</a>  EP300, CREBBP, KAT3; E1A/CREB-binding protein [EC:2.3.1.48]
E        isotig04016|creb; <a href="/dbget-bin/www_bget?ko:K04498">K04498</a>  EP300, CREBBP, KAT3; E1A/CREB-binding protein [EC:2.3.1.48]
E        isotig04122|creb; <a href="/dbget-bin/www_bget?ko:K04498">K04498</a>  EP300, CREBBP, KAT3; E1A/CREB-binding protein [EC:2.3.1.48]
E        isotig07629|e1a; <a href="/dbget-bin/www_bget?ko:K04498">K04498</a>  EP300, CREBBP, KAT3; E1A/CREB-binding protein [EC:2.3.1.48]
E        isotig11747|e1a; <a href="/dbget-bin/www_bget?ko:K04498">K04498</a>  EP300, CREBBP, KAT3; E1A/CREB-binding protein [EC:2.3.1.48]
E        isotig17115|creb; <a href="/dbget-bin/www_bget?ko:K04498">K04498</a>  EP300, CREBBP, KAT3; E1A/CREB-binding protein [EC:2.3.1.48]
E        isotig19445|e1a; <a href="/dbget-bin/www_bget?ko:K04498">K04498</a>  EP300, CREBBP, KAT3; E1A/CREB-binding protein [EC:2.3.1.48]
E        isotig10901|p300; <a href="/dbget-bin/www_bget?ko:K06062">K06062</a>  PCAF, KAT2, GCN5; histone acetyltransferase [EC:2.3.1.48]
E        isotig15390|p300; <a href="/dbget-bin/www_bget?ko:K06062">K06062</a>  PCAF, KAT2, GCN5; histone acetyltransferase [EC:2.3.1.48]
E        isotig10103|elongator; <a href="/dbget-bin/www_bget?ko:K07739">K07739</a>  ELP3, KAT9; elongator complex protein 3 [EC:2.3.1.48]
E        isotig13723|histone; <a href="/dbget-bin/www_bget?ko:K11303">K11303</a>  HAT1, KAT1; histone acetyltransferase 1 [EC:2.3.1.48]
E        isotig10936|k; <a href="/dbget-bin/www_bget?ko:K11304">K11304</a>  TIP60, KAT5, ESA1; histone acetyltransferase HTATIP [EC:2.3.1.48]
E        isotig19417|myst; <a href="/dbget-bin/www_bget?ko:K11306">K11306</a>  MYST4, KAT6B; histone acetyltransferase MYST4 [EC:2.3.1.48]
E        isotig27368|myst; <a href="/dbget-bin/www_bget?ko:K11306">K11306</a>  MYST4, KAT6B; histone acetyltransferase MYST4 [EC:2.3.1.48]
E        isotig42903|myst; <a href="/dbget-bin/www_bget?ko:K11306">K11306</a>  MYST4, KAT6B; histone acetyltransferase MYST4 [EC:2.3.1.48]
E        isotig26046|myst; <a href="/dbget-bin/www_bget?ko:K11307">K11307</a>  MYST2, HBO1, KAT7; histone acetyltransferase MYST2 [EC:2.3.1.48]
E        isotig26942|myst; <a href="/dbget-bin/www_bget?ko:K11307">K11307</a>  MYST2, HBO1, KAT7; histone acetyltransferase MYST2 [EC:2.3.1.48]
E        isotig08666|myst; <a href="/dbget-bin/www_bget?ko:K11308">K11308</a>  MYST1, MOF, KAT8; histone acetyltransferase MYST1 [EC:2.3.1.48]
E        isotig23834|myst; <a href="/dbget-bin/www_bget?ko:K11308">K11308</a>  MYST1, MOF, KAT8; histone acetyltransferase MYST1 [EC:2.3.1.48]
E        isotig30265|myst; <a href="/dbget-bin/www_bget?ko:K11308">K11308</a>  MYST1, MOF, KAT8; histone acetyltransferase MYST1 [EC:2.3.1.48]
D      <a href="/dbget-bin/www_bget?ec:2.3.1.49">2.3.1.49</a>  deacetyl-[citrate-(pro-3S)-lyase] S-acetyltransferase
D      <a href="/dbget-bin/www_bget?ec:2.3.1.50">2.3.1.50</a>  serine C-palmitoyltransferase
E        isotig19853|serine; <a href="/dbget-bin/www_bget?ko:K00654">K00654</a>  E2.3.1.50; serine palmitoyltransferase [EC:2.3.1.50]
E        isotig25627|serine; <a href="/dbget-bin/www_bget?ko:K00654">K00654</a>  E2.3.1.50; serine palmitoyltransferase [EC:2.3.1.50]
D      <a href="/dbget-bin/www_bget?ec:2.3.1.51">2.3.1.51</a>  1-acylglycerol-3-phosphate O-acyltransferase
E        isotig05233|lysocardiolipin; <a href="/dbget-bin/www_bget?ko:K13513">K13513</a>  LCLAT1, AGPAT8; lysocardiolipin and lysophospholipid acyltransferase [EC:2.3.1.- 2.3.1.51]
E        isotig17593|1-acylglycerol-3-phosphate; <a href="/dbget-bin/www_bget?ko:K13523">K13523</a>  AGPAT3_4; lysophosphatidic acid acyltransferase / lysophosphatidylinositol acyltransferase [EC:2.3.1.51 2.3.1.-]
E        isotig30291|abhydrolase; <a href="/dbget-bin/www_bget?ko:K13699">K13699</a>  ABHD5, CGI-58; abhydrolase domain-containing protein 5 [EC:2.3.1.51]
D      <a href="/dbget-bin/www_bget?ec:2.3.1.52">2.3.1.52</a>  2-acylglycerol-3-phosphate O-acyltransferase
D      <a href="/dbget-bin/www_bget?ec:2.3.1.53">2.3.1.53</a>  phenylalanine N-acetyltransferase
D      <a href="/dbget-bin/www_bget?ec:2.3.1.54">2.3.1.54</a>  formate C-acetyltransferase
D      <a href="/dbget-bin/www_bget?ec:2.3.1.56">2.3.1.56</a>  aromatic-hydroxylamine O-acetyltransferase
D      <a href="/dbget-bin/www_bget?ec:2.3.1.57">2.3.1.57</a>  diamine N-acetyltransferase
E        isotig07349|diamine; <a href="/dbget-bin/www_bget?ko:K00657">K00657</a>  E2.3.1.57, speG; diamine N-acetyltransferase [EC:2.3.1.57]
E        isotig16985|diamine; <a href="/dbget-bin/www_bget?ko:K00657">K00657</a>  E2.3.1.57, speG; diamine N-acetyltransferase [EC:2.3.1.57]
D      <a href="/dbget-bin/www_bget?ec:2.3.1.58">2.3.1.58</a>  2,3-diaminopropionate N-oxalyltransferase
D      <a href="/dbget-bin/www_bget?ec:2.3.1.59">2.3.1.59</a>  gentamicin 2'-N-acetyltransferase
D      <a href="/dbget-bin/www_bget?ec:2.3.1.60">2.3.1.60</a>  gentamicin 3'-N-acetyltransferase
D      <a href="/dbget-bin/www_bget?ec:2.3.1.61">2.3.1.61</a>  dihydrolipoyllysine-residue succinyltransferase
E        isotig05513|dihydrolipoyllysine-residue; <a href="/dbget-bin/www_bget?ko:K00658">K00658</a>  DLST, sucB; 2-oxoglutarate dehydrogenase E2 component (dihydrolipoamide succinyltransferase) [EC:2.3.1.61]
E        isotig13889|dihydrolipoamide; <a href="/dbget-bin/www_bget?ko:K00658">K00658</a>  DLST, sucB; 2-oxoglutarate dehydrogenase E2 component (dihydrolipoamide succinyltransferase) [EC:2.3.1.61]
D      <a href="/dbget-bin/www_bget?ec:2.3.1.62">2.3.1.62</a>  2-acylglycerophosphocholine O-acyltransferase
D      <a href="/dbget-bin/www_bget?ec:2.3.1.63">2.3.1.63</a>  1-alkylglycerophosphocholine O-acyltransferase
D      <a href="/dbget-bin/www_bget?ec:2.3.1.64">2.3.1.64</a>  agmatine N4-coumaroyltransferase
D      <a href="/dbget-bin/www_bget?ec:2.3.1.65">2.3.1.65</a>  bile acid-CoA:amino acid N-acyltransferase
D      <a href="/dbget-bin/www_bget?ec:2.3.1.66">2.3.1.66</a>  leucine N-acetyltransferase
D      <a href="/dbget-bin/www_bget?ec:2.3.1.67">2.3.1.67</a>  1-alkylglycerophosphocholine O-acetyltransferase
E        isotig09882|lysophosphatidylcholine; <a href="/dbget-bin/www_bget?ko:K13510">K13510</a>  LPCAT1_2; lysophosphatidylcholine acyltransferase / lyso-PAF acetyltransferase [EC:2.3.1.23 2.3.1.67]
D      <a href="/dbget-bin/www_bget?ec:2.3.1.68">2.3.1.68</a>  glutamine N-acyltransferase
D      <a href="/dbget-bin/www_bget?ec:2.3.1.69">2.3.1.69</a>  monoterpenol O-acetyltransferase
D      <a href="/dbget-bin/www_bget?ec:2.3.1.71">2.3.1.71</a>  glycine N-benzoyltransferase
D      <a href="/dbget-bin/www_bget?ec:2.3.1.72">2.3.1.72</a>  indoleacetylglucose---inositol O-acyltransferase
D      <a href="/dbget-bin/www_bget?ec:2.3.1.73">2.3.1.73</a>  diacylglycerol---sterol O-acyltransferase
D      <a href="/dbget-bin/www_bget?ec:2.3.1.74">2.3.1.74</a>  naringenin-chalcone synthase
D      <a href="/dbget-bin/www_bget?ec:2.3.1.75">2.3.1.75</a>  long-chain-alcohol O-fatty-acyltransferase
D      <a href="/dbget-bin/www_bget?ec:2.3.1.76">2.3.1.76</a>  retinol O-fatty-acyltransferase
E        isotig05325|diacylglycerol; <a href="/dbget-bin/www_bget?ko:K11160">K11160</a>  DGAT2; diacylglycerol O-acyltransferase 2 [EC:2.3.1.20 2.3.1.76]
D      <a href="/dbget-bin/www_bget?ec:2.3.1.77">2.3.1.77</a>  triacylglycerol---sterol O-acyltransferase
D      <a href="/dbget-bin/www_bget?ec:2.3.1.78">2.3.1.78</a>  heparan-alpha-glucosaminide N-acetyltransferase
E        isotig13528|heparan-alpha-glucosaminide; <a href="/dbget-bin/www_bget?ko:K10532">K10532</a>  HGSNAT; heparan-alpha-glucosaminide N-acetyltransferase [EC:2.3.1.78]
D      <a href="/dbget-bin/www_bget?ec:2.3.1.79">2.3.1.79</a>  maltose O-acetyltransferase
D      <a href="/dbget-bin/www_bget?ec:2.3.1.80">2.3.1.80</a>  cysteine-S-conjugate N-acetyltransferase
D      <a href="/dbget-bin/www_bget?ec:2.3.1.81">2.3.1.81</a>  aminoglycoside N3'-acetyltransferase
D      <a href="/dbget-bin/www_bget?ec:2.3.1.82">2.3.1.82</a>  aminoglycoside N6'-acetyltransferase
D      <a href="/dbget-bin/www_bget?ec:2.3.1.83">2.3.1.83</a>  phosphatidylcholine---dolichol O-acyltransferase
D      <a href="/dbget-bin/www_bget?ec:2.3.1.84">2.3.1.84</a>  alcohol O-acetyltransferase
D      <a href="/dbget-bin/www_bget?ec:2.3.1.85">2.3.1.85</a>  fatty-acid synthase
E        isotig26587|fatty; <a href="/dbget-bin/www_bget?ko:K00665">K00665</a>  FASN; fatty acid synthase, animal type [EC:2.3.1.85]
D      <a href="/dbget-bin/www_bget?ec:2.3.1.86">2.3.1.86</a>  fatty-acyl-CoA synthase
D      <a href="/dbget-bin/www_bget?ec:2.3.1.87">2.3.1.87</a>  aralkylamine N-acetyltransferase
D      <a href="/dbget-bin/www_bget?ec:2.3.1.88">2.3.1.88</a>  peptide alpha-N-acetyltransferase
E        isotig05404|n-alpha-acetyltransferase; <a href="/dbget-bin/www_bget?ko:K00670">K00670</a>  E2.3.1.88; peptide alpha-N-acetyltransferase [EC:2.3.1.88]
E        isotig06101|n-acetyltransferase; <a href="/dbget-bin/www_bget?ko:K00670">K00670</a>  E2.3.1.88; peptide alpha-N-acetyltransferase [EC:2.3.1.88]
E        isotig11205|nmda; <a href="/dbget-bin/www_bget?ko:K00670">K00670</a>  E2.3.1.88; peptide alpha-N-acetyltransferase [EC:2.3.1.88]
E        isotig15661|n-alpha-acetyltransferase; <a href="/dbget-bin/www_bget?ko:K00670">K00670</a>  E2.3.1.88; peptide alpha-N-acetyltransferase [EC:2.3.1.88]
E        isotig16288|n-terminal; <a href="/dbget-bin/www_bget?ko:K00670">K00670</a>  E2.3.1.88; peptide alpha-N-acetyltransferase [EC:2.3.1.88]
E        isotig18843|n-alpha-acetyltransferase; <a href="/dbget-bin/www_bget?ko:K00670">K00670</a>  E2.3.1.88; peptide alpha-N-acetyltransferase [EC:2.3.1.88]
E        isotig27026|nmda; <a href="/dbget-bin/www_bget?ko:K00670">K00670</a>  E2.3.1.88; peptide alpha-N-acetyltransferase [EC:2.3.1.88]
E        isotig27118|nmda; <a href="/dbget-bin/www_bget?ko:K00670">K00670</a>  E2.3.1.88; peptide alpha-N-acetyltransferase [EC:2.3.1.88]
D      <a href="/dbget-bin/www_bget?ec:2.3.1.89">2.3.1.89</a>  tetrahydrodipicolinate N-acetyltransferase
D      <a href="/dbget-bin/www_bget?ec:2.3.1.90">2.3.1.90</a>  beta-glucogallin O-galloyltransferase
D      <a href="/dbget-bin/www_bget?ec:2.3.1.91">2.3.1.91</a>  sinapoylglucose---choline O-sinapoyltransferase
D      <a href="/dbget-bin/www_bget?ec:2.3.1.92">2.3.1.92</a>  sinapoylglucose---malate O-sinapoyltransferase
D      <a href="/dbget-bin/www_bget?ec:2.3.1.93">2.3.1.93</a>  13-hydroxylupinine O-tigloyltransferase
D      <a href="/dbget-bin/www_bget?ec:2.3.1.94">2.3.1.94</a>  6-deoxyerythronolide-B synthase
D      <a href="/dbget-bin/www_bget?ec:2.3.1.95">2.3.1.95</a>  trihydroxystilbene synthase
D      <a href="/dbget-bin/www_bget?ec:2.3.1.96">2.3.1.96</a>  glycoprotein N-palmitoyltransferase
D      <a href="/dbget-bin/www_bget?ec:2.3.1.97">2.3.1.97</a>  glycylpeptide N-tetradecanoyltransferase
E        isotig05449|n-myristoyltransferase; <a href="/dbget-bin/www_bget?ko:K00671">K00671</a>  E2.3.1.97, NMT; glycylpeptide N-tetradecanoyltransferase [EC:2.3.1.97]
E        isotig13084|n-myristoyltransferase; <a href="/dbget-bin/www_bget?ko:K00671">K00671</a>  E2.3.1.97, NMT; glycylpeptide N-tetradecanoyltransferase [EC:2.3.1.97]
D      <a href="/dbget-bin/www_bget?ec:2.3.1.98">2.3.1.98</a>  chlorogenate---glucarate O-hydroxycinnamoyltransferase
D      <a href="/dbget-bin/www_bget?ec:2.3.1.99">2.3.1.99</a>  quinate O-hydroxycinnamoyltransferase
D      <a href="/dbget-bin/www_bget?ec:2.3.1.100">2.3.1.100</a>  [myelin-proteolipid] O-palmitoyltransferase
D      <a href="/dbget-bin/www_bget?ec:2.3.1.101">2.3.1.101</a>  formylmethanofuran---tetrahydromethanopterin N-formyltransferase
D      <a href="/dbget-bin/www_bget?ec:2.3.1.102">2.3.1.102</a>  N6-hydroxylysine O-acetyltransferase
D      <a href="/dbget-bin/www_bget?ec:2.3.1.103">2.3.1.103</a>  sinapoylglucose---sinapoylglucose O-sinapoyltransferase
D      <a href="/dbget-bin/www_bget?ec:2.3.1.104">2.3.1.104</a>  1-alkenylglycerophosphocholine O-acyltransferase
D      <a href="/dbget-bin/www_bget?ec:2.3.1.105">2.3.1.105</a>  alkylglycerophosphate 2-O-acetyltransferase
D      <a href="/dbget-bin/www_bget?ec:2.3.1.106">2.3.1.106</a>  tartronate O-hydroxycinnamoyltransferase
D      <a href="/dbget-bin/www_bget?ec:2.3.1.107">2.3.1.107</a>  deacetylvindoline O-acetyltransferase
D      <a href="/dbget-bin/www_bget?ec:2.3.1.108">2.3.1.108</a>  alpha-tubulin N-acetyltransferase
D      <a href="/dbget-bin/www_bget?ec:2.3.1.109">2.3.1.109</a>  arginine N-succinyltransferase
D      <a href="/dbget-bin/www_bget?ec:2.3.1.110">2.3.1.110</a>  tyramine N-feruloyltransferase
D      <a href="/dbget-bin/www_bget?ec:2.3.1.111">2.3.1.111</a>  mycocerosate synthase
D      <a href="/dbget-bin/www_bget?ec:2.3.1.112">2.3.1.112</a>  D-tryptophan N-malonyltransferase
D      <a href="/dbget-bin/www_bget?ec:2.3.1.113">2.3.1.113</a>  anthranilate N-malonyltransferase
D      <a href="/dbget-bin/www_bget?ec:2.3.1.114">2.3.1.114</a>  3,4-dichloroaniline N-malonyltransferase
D      <a href="/dbget-bin/www_bget?ec:2.3.1.115">2.3.1.115</a>  isoflavone-7-O-beta-glucoside 6''-O-malonyltransferase
D      <a href="/dbget-bin/www_bget?ec:2.3.1.116">2.3.1.116</a>  flavonol-3-O-beta-glucoside O-malonyltransferase
D      <a href="/dbget-bin/www_bget?ec:2.3.1.117">2.3.1.117</a>  2,3,4,5-tetrahydropyridine-2,6-dicarboxylate N-succinyltransferase
D      <a href="/dbget-bin/www_bget?ec:2.3.1.118">2.3.1.118</a>  N-hydroxyarylamine O-acetyltransferase
D      <a href="/dbget-bin/www_bget?ec:2.3.1.119">2.3.1.119</a>  icosanoyl-CoA synthase
D      <a href="/dbget-bin/www_bget?ec:2.3.1.121">2.3.1.121</a>  1-alkenylglycerophosphoethanolamine O-acyltransferase
D      <a href="/dbget-bin/www_bget?ec:2.3.1.122">2.3.1.122</a>  trehalose O-mycolyltransferase
D      <a href="/dbget-bin/www_bget?ec:2.3.1.123">2.3.1.123</a>  dolichol O-acyltransferase
D      <a href="/dbget-bin/www_bget?ec:2.3.1.125">2.3.1.125</a>  1-alkyl-2-acetylglycerol O-acyltransferase
D      <a href="/dbget-bin/www_bget?ec:2.3.1.126">2.3.1.126</a>  isocitrate O-dihydroxycinnamoyltransferase
D      <a href="/dbget-bin/www_bget?ec:2.3.1.127">2.3.1.127</a>  ornithine N-benzoyltransferase
D      <a href="/dbget-bin/www_bget?ec:2.3.1.128">2.3.1.128</a>  ribosomal-protein-alanine N-acetyltransferase
D      <a href="/dbget-bin/www_bget?ec:2.3.1.129">2.3.1.129</a>  acyl-[acyl-carrier-protein]---UDP-N-acetylglucosamine O-acyltransferase
D      <a href="/dbget-bin/www_bget?ec:2.3.1.130">2.3.1.130</a>  galactarate O-hydroxycinnamoyltransferase
D      <a href="/dbget-bin/www_bget?ec:2.3.1.131">2.3.1.131</a>  glucarate O-hydroxycinnamoyltransferase
D      <a href="/dbget-bin/www_bget?ec:2.3.1.132">2.3.1.132</a>  glucarolactone O-hydroxycinnamoyltransferase
D      <a href="/dbget-bin/www_bget?ec:2.3.1.133">2.3.1.133</a>  shikimate O-hydroxycinnamoyltransferase
D      <a href="/dbget-bin/www_bget?ec:2.3.1.134">2.3.1.134</a>  galactolipid O-acyltransferase
D      <a href="/dbget-bin/www_bget?ec:2.3.1.135">2.3.1.135</a>  phosphatidylcholine---retinol O-acyltransferase
D      <a href="/dbget-bin/www_bget?ec:2.3.1.136">2.3.1.136</a>  polysialic-acid O-acetyltransferase
D      <a href="/dbget-bin/www_bget?ec:2.3.1.137">2.3.1.137</a>  carnitine O-octanoyltransferase
E        isotig22150|carnitine; <a href="/dbget-bin/www_bget?ko:K05940">K05940</a>  CROT; carnitine O-octanoyltransferase [EC:2.3.1.137]
E        isotig40014|carnitine; <a href="/dbget-bin/www_bget?ko:K05940">K05940</a>  CROT; carnitine O-octanoyltransferase [EC:2.3.1.137]
D      <a href="/dbget-bin/www_bget?ec:2.3.1.138">2.3.1.138</a>  putrescine N-hydroxycinnamoyltransferase
D      <a href="/dbget-bin/www_bget?ec:2.3.1.139">2.3.1.139</a>  ecdysone O-acyltransferase
D      <a href="/dbget-bin/www_bget?ec:2.3.1.140">2.3.1.140</a>  rosmarinate synthase
D      <a href="/dbget-bin/www_bget?ec:2.3.1.141">2.3.1.141</a>  galactosylacylglycerol O-acyltransferase
D      <a href="/dbget-bin/www_bget?ec:2.3.1.142">2.3.1.142</a>  glycoprotein O-fatty-acyltransferase
D      <a href="/dbget-bin/www_bget?ec:2.3.1.143">2.3.1.143</a>  beta-glucogallin---tetrakisgalloylglucose O-galloyltransferase
D      <a href="/dbget-bin/www_bget?ec:2.3.1.144">2.3.1.144</a>  anthranilate N-benzoyltransferase
D      <a href="/dbget-bin/www_bget?ec:2.3.1.145">2.3.1.145</a>  piperidine N-piperoyltransferase
D      <a href="/dbget-bin/www_bget?ec:2.3.1.146">2.3.1.146</a>  pinosylvin synthase
D      <a href="/dbget-bin/www_bget?ec:2.3.1.147">2.3.1.147</a>  glycerophospholipid arachidonoyl-transferase (CoA-independent)
D      <a href="/dbget-bin/www_bget?ec:2.3.1.148">2.3.1.148</a>  glycerophospholipid acyltransferase (CoA-dependent)
D      <a href="/dbget-bin/www_bget?ec:2.3.1.149">2.3.1.149</a>  platelet-activating factor acetyltransferase
D      <a href="/dbget-bin/www_bget?ec:2.3.1.150">2.3.1.150</a>  salutaridinol 7-O-acetyltransferase
D      <a href="/dbget-bin/www_bget?ec:2.3.1.151">2.3.1.151</a>  benzophenone synthase
D      <a href="/dbget-bin/www_bget?ec:2.3.1.152">2.3.1.152</a>  alcohol O-cinnamoyltransferase
D      <a href="/dbget-bin/www_bget?ec:2.3.1.153">2.3.1.153</a>  anthocyanin 5-aromatic acyltransferase
D      <a href="/dbget-bin/www_bget?ec:2.3.1.154">2.3.1.154</a>  propionyl-CoA C2-trimethyltridecanoyltransferase
D      <a href="/dbget-bin/www_bget?ec:2.3.1.155">2.3.1.155</a>  acetyl-CoA C-myristoyltransferase
D      <a href="/dbget-bin/www_bget?ec:2.3.1.156">2.3.1.156</a>  phloroisovalerophenone synthase
D      <a href="/dbget-bin/www_bget?ec:2.3.1.157">2.3.1.157</a>  glucosamine-1-phosphate N-acetyltransferase
D      <a href="/dbget-bin/www_bget?ec:2.3.1.158">2.3.1.158</a>  phospholipid:diacylglycerol acyltransferase
D      <a href="/dbget-bin/www_bget?ec:2.3.1.159">2.3.1.159</a>  acridone synthase
D      <a href="/dbget-bin/www_bget?ec:2.3.1.160">2.3.1.160</a>  vinorine synthase
D      <a href="/dbget-bin/www_bget?ec:2.3.1.161">2.3.1.161</a>  lovastatin nonaketide synthase
D      <a href="/dbget-bin/www_bget?ec:2.3.1.162">2.3.1.162</a>  taxadien-5alpha-ol O-acetyltransferase
D      <a href="/dbget-bin/www_bget?ec:2.3.1.163">2.3.1.163</a>  10-hydroxytaxane O-acetyltransferase
D      <a href="/dbget-bin/www_bget?ec:2.3.1.164">2.3.1.164</a>  isopenicillin-N N-acyltransferase
D      <a href="/dbget-bin/www_bget?ec:2.3.1.165">2.3.1.165</a>  6-methylsalicylic-acid synthase
D      <a href="/dbget-bin/www_bget?ec:2.3.1.166">2.3.1.166</a>  2alpha-hydroxytaxane 2-O-benzoyltransferase
D      <a href="/dbget-bin/www_bget?ec:2.3.1.167">2.3.1.167</a>  10-deacetylbaccatin III 10-O-acetyltransferase
D      <a href="/dbget-bin/www_bget?ec:2.3.1.168">2.3.1.168</a>  dihydrolipoyllysine-residue (2-methylpropanoyl)transferase
D      <a href="/dbget-bin/www_bget?ec:2.3.1.169">2.3.1.169</a>  CO-methylating acetyl-CoA synthase
D      <a href="/dbget-bin/www_bget?ec:2.3.1.170">2.3.1.170</a>  6'-deoxychalcone synthase
D      <a href="/dbget-bin/www_bget?ec:2.3.1.171">2.3.1.171</a>  anthocyanin 6''-O-malonyltransferase
D      <a href="/dbget-bin/www_bget?ec:2.3.1.172">2.3.1.172</a>  anthocyanin 5-O-glucoside 6'''-O-malonyltransferase
D      <a href="/dbget-bin/www_bget?ec:2.3.1.173">2.3.1.173</a>  flavonol-3-O-triglucoside O-coumaroyltransferase
D      <a href="/dbget-bin/www_bget?ec:2.3.1.174">2.3.1.174</a>  3-oxoadipyl-CoA thiolase
D      <a href="/dbget-bin/www_bget?ec:2.3.1.175">2.3.1.175</a>  deacetylcephalosporin-C acetyltransferase
D      <a href="/dbget-bin/www_bget?ec:2.3.1.176">2.3.1.176</a>  propanoyl-CoA C-acyltransferase
E        isotig05527|sterol; <a href="/dbget-bin/www_bget?ko:K08764">K08764</a>  SCP2, SCPX; sterol carrier protein 2 [EC:2.3.1.176]
E        isotig06081|podocan; <a href="/dbget-bin/www_bget?ko:K08764">K08764</a>  SCP2, SCPX; sterol carrier protein 2 [EC:2.3.1.176]
E        isotig07035|non-specific; <a href="/dbget-bin/www_bget?ko:K08764">K08764</a>  SCP2, SCPX; sterol carrier protein 2 [EC:2.3.1.176]
E        isotig30290|podocan; <a href="/dbget-bin/www_bget?ko:K08764">K08764</a>  SCP2, SCPX; sterol carrier protein 2 [EC:2.3.1.176]
D      <a href="/dbget-bin/www_bget?ec:2.3.1.177">2.3.1.177</a>  biphenyl synthase
D      <a href="/dbget-bin/www_bget?ec:2.3.1.178">2.3.1.178</a>  diaminobutyrate acetyltransferase
D      <a href="/dbget-bin/www_bget?ec:2.3.1.179">2.3.1.179</a>  beta-ketoacyl-acyl-carrier-protein synthase II
E        isotig37014|3-oxoacyl-acp; <a href="/dbget-bin/www_bget?ko:K09458">K09458</a>  fabF; 3-oxoacyl-[acyl-carrier-protein] synthase II [EC:2.3.1.179]
D      <a href="/dbget-bin/www_bget?ec:2.3.1.180">2.3.1.180</a>  beta-ketoacyl-acyl-carrier-protein synthase III
D      <a href="/dbget-bin/www_bget?ec:2.3.1.181">2.3.1.181</a>  lipoyl(octanoyl) transferase
E        isotig09335|lipoate-protein; <a href="/dbget-bin/www_bget?ko:K03801">K03801</a>  lipB; lipoyl(octanoyl) transferase [EC:2.3.1.181]
D      <a href="/dbget-bin/www_bget?ec:2.3.1.182">2.3.1.182</a>  (R)-citramalate synthase
D      <a href="/dbget-bin/www_bget?ec:2.3.1.183">2.3.1.183</a>  phosphinothricin acetyltransferase
D      <a href="/dbget-bin/www_bget?ec:2.3.1.184">2.3.1.184</a>  acyl-homoserine-lactone synthase
D      <a href="/dbget-bin/www_bget?ec:2.3.1.185">2.3.1.185</a>  tropine acyltransferase
D      <a href="/dbget-bin/www_bget?ec:2.3.1.186">2.3.1.186</a>  pseudotropine acyltransferase
D      <a href="/dbget-bin/www_bget?ec:2.3.1.187">2.3.1.187</a>  acetyl-S-ACP:malonate ACP transferase
D      <a href="/dbget-bin/www_bget?ec:2.3.1.188">2.3.1.188</a>  omega-hydroxypalmitate O-feruloyl transferase
D      <a href="/dbget-bin/www_bget?ec:2.3.1.189">2.3.1.189</a>  mycothiol synthase
D      <a href="/dbget-bin/www_bget?ec:2.3.1.190">2.3.1.190</a>  acetoin dehydrogenase
D      <a href="/dbget-bin/www_bget?ec:2.3.1.191">2.3.1.191</a>  UDP-3-O-(3-hydroxymyristoyl)glucosamine N-acyltransferase
D      <a href="/dbget-bin/www_bget?ec:2.3.1.-">2.3.1.-</a>  
E        isotig18181|n-acetyltransferase; <a href="/dbget-bin/www_bget?ko:K11268">K11268</a>  ESCO, ECO1; N-acetyltransferase [EC:2.3.1.-]
E        isotig05233|lysocardiolipin; <a href="/dbget-bin/www_bget?ko:K13513">K13513</a>  LCLAT1, AGPAT8; lysocardiolipin and lysophospholipid acyltransferase [EC:2.3.1.- 2.3.1.51]
E        isotig03829|lysophosphatidylcholine; <a href="/dbget-bin/www_bget?ko:K13515">K13515</a>  LPCAT3, MBOAT5; lysophospholipid acyltransferase 5 [EC:2.3.1.23 2.3.1.-]
E        isotig03830|lysophosphatidylcholine; <a href="/dbget-bin/www_bget?ko:K13515">K13515</a>  LPCAT3, MBOAT5; lysophospholipid acyltransferase 5 [EC:2.3.1.23 2.3.1.-]
E        isotig16029|lysophospholipid; <a href="/dbget-bin/www_bget?ko:K13515">K13515</a>  LPCAT3, MBOAT5; lysophospholipid acyltransferase 5 [EC:2.3.1.23 2.3.1.-]
E        isotig17593|1-acylglycerol-3-phosphate; <a href="/dbget-bin/www_bget?ko:K13523">K13523</a>  AGPAT3_4; lysophosphatidic acid acyltransferase / lysophosphatidylinositol acyltransferase [EC:2.3.1.51 2.3.1.-]
C    2.3.2  Aminoacyltransferases
D      <a href="/dbget-bin/www_bget?ec:2.3.2.1">2.3.2.1</a>  D-glutamyltransferase
D      <a href="/dbget-bin/www_bget?ec:2.3.2.2">2.3.2.2</a>  gamma-glutamyltransferase
D      <a href="/dbget-bin/www_bget?ec:2.3.2.3">2.3.2.3</a>  lysyltransferase
D      <a href="/dbget-bin/www_bget?ec:2.3.2.4">2.3.2.4</a>  gamma-glutamylcyclotransferase
E        isotig13022|gamma-glutamyl; <a href="/dbget-bin/www_bget?ko:K00682">K00682</a>  GGCT; gamma-glutamylcyclotransferase [EC:2.3.2.4]
D      <a href="/dbget-bin/www_bget?ec:2.3.2.5">2.3.2.5</a>  glutaminyl-peptide cyclotransferase
D      <a href="/dbget-bin/www_bget?ec:2.3.2.6">2.3.2.6</a>  leucyltransferase
D      <a href="/dbget-bin/www_bget?ec:2.3.2.7">2.3.2.7</a>  aspartyltransferase
D      <a href="/dbget-bin/www_bget?ec:2.3.2.8">2.3.2.8</a>  arginyltransferase
D      <a href="/dbget-bin/www_bget?ec:2.3.2.9">2.3.2.9</a>  agaritine gamma-glutamyltransferase
D      <a href="/dbget-bin/www_bget?ec:2.3.2.10">2.3.2.10</a>  UDP-N-acetylmuramoylpentapeptide-lysine N6-alanyltransferase
D      <a href="/dbget-bin/www_bget?ec:2.3.2.11">2.3.2.11</a>  alanylphosphatidylglycerol synthase
D      <a href="/dbget-bin/www_bget?ec:2.3.2.12">2.3.2.12</a>  peptidyltransferase
D      <a href="/dbget-bin/www_bget?ec:2.3.2.13">2.3.2.13</a>  protein-glutamine gamma-glutamyltransferase
E        isotig28676|protein-glutamine; <a href="/dbget-bin/www_bget?ko:K05619">K05619</a>  TGM1; transglutaminase 1 [EC:2.3.2.13]
E        isotig21216|protein-glutamine; <a href="/dbget-bin/www_bget?ko:K05625">K05625</a>  TGM2; transglutaminase 2 [EC:2.3.2.13]
E        isotig34711|tgm2_pagma; <a href="/dbget-bin/www_bget?ko:K05625">K05625</a>  TGM2; transglutaminase 2 [EC:2.3.2.13]
D      <a href="/dbget-bin/www_bget?ec:2.3.2.14">2.3.2.14</a>  D-alanine gamma-glutamyltransferase
D      <a href="/dbget-bin/www_bget?ec:2.3.2.15">2.3.2.15</a>  glutathione gamma-glutamylcysteinyltransferase
D      <a href="/dbget-bin/www_bget?ec:2.3.2.16">2.3.2.16</a>  lipid II:glycine glycyltransferase
D      <a href="/dbget-bin/www_bget?ec:2.3.2.17">2.3.2.17</a>  N-acetylmuramoyl-L-alanyl-D-glutamyl-L-lysyl-(N6-glycyl)-D-alanyl-D-alanine-diphosphoundecaprenyl-N-acetylglucosamine:glycine glycyltransferase
D      <a href="/dbget-bin/www_bget?ec:2.3.2.18">2.3.2.18</a>  N-acetylmuramoyl-L-alanyl-D-glutamyl-L-lysyl-(N6-triglycine)-D-alanyl-D-alanine-diphosphoundecaprenyl-N-acetylglucosamine:glycine glycyltransferase
D      <a href="/dbget-bin/www_bget?ec:2.3.2.-">2.3.2.-</a>  
C    2.3.3  Acyl groups converted into alkyl groups on transfer
D      <a href="/dbget-bin/www_bget?ec:2.3.3.1">2.3.3.1</a>  citrate (Si)-synthase
E        isotig10719|citrate; <a href="/dbget-bin/www_bget?ko:K01647">K01647</a>  CS, gltA; citrate synthase [EC:2.3.3.1]
E        isotig19031|citrate; <a href="/dbget-bin/www_bget?ko:K01647">K01647</a>  CS, gltA; citrate synthase [EC:2.3.3.1]
D      <a href="/dbget-bin/www_bget?ec:2.3.3.2">2.3.3.2</a>  decylcitrate synthase
D      <a href="/dbget-bin/www_bget?ec:2.3.3.3">2.3.3.3</a>  citrate (Re)-synthase
D      <a href="/dbget-bin/www_bget?ec:2.3.3.4">2.3.3.4</a>  decylhomocitrate synthase
D      <a href="/dbget-bin/www_bget?ec:2.3.3.5">2.3.3.5</a>  2-methylcitrate synthase
D      <a href="/dbget-bin/www_bget?ec:2.3.3.6">2.3.3.6</a>  2-ethylmalate synthase
D      <a href="/dbget-bin/www_bget?ec:2.3.3.7">2.3.3.7</a>  3-ethylmalate synthase
D      <a href="/dbget-bin/www_bget?ec:2.3.3.8">2.3.3.8</a>  ATP citrate synthase
D      <a href="/dbget-bin/www_bget?ec:2.3.3.9">2.3.3.9</a>  malate synthase
D      <a href="/dbget-bin/www_bget?ec:2.3.3.10">2.3.3.10</a>  hydroxymethylglutaryl-CoA synthase
D      <a href="/dbget-bin/www_bget?ec:2.3.3.11">2.3.3.11</a>  2-hydroxyglutarate synthase
D      <a href="/dbget-bin/www_bget?ec:2.3.3.12">2.3.3.12</a>  3-propylmalate synthase
D      <a href="/dbget-bin/www_bget?ec:2.3.3.13">2.3.3.13</a>  2-isopropylmalate synthase
D      <a href="/dbget-bin/www_bget?ec:2.3.3.14">2.3.3.14</a>  homocitrate synthase
D      <a href="/dbget-bin/www_bget?ec:2.3.3.15">2.3.3.15</a>  sulfoacetaldehyde acetyltransferase
D      <a href="/dbget-bin/www_bget?ec:2.3.3.-">2.3.3.-</a>  
C    2.3.-  Acyltransferases
D      <a href="/dbget-bin/www_bget?ec:2.3.-.-">2.3.-.-</a>  
B  2.4  Glycosyltransferases
C    2.4.1  Hexosyltransferases
D      <a href="/dbget-bin/www_bget?ec:2.4.1.1">2.4.1.1</a>  phosphorylase
E        isotig18220|glycogen; <a href="/dbget-bin/www_bget?ko:K00688">K00688</a>  E2.4.1.1, glgP, PYG; starch phosphorylase [EC:2.4.1.1]
E        isotig18718|glycogen; <a href="/dbget-bin/www_bget?ko:K00688">K00688</a>  E2.4.1.1, glgP, PYG; starch phosphorylase [EC:2.4.1.1]
E        isotig24806|glycogen; <a href="/dbget-bin/www_bget?ko:K00688">K00688</a>  E2.4.1.1, glgP, PYG; starch phosphorylase [EC:2.4.1.1]
E        isotig29093|glycogen; <a href="/dbget-bin/www_bget?ko:K00688">K00688</a>  E2.4.1.1, glgP, PYG; starch phosphorylase [EC:2.4.1.1]
E        isotig30069|glycogen; <a href="/dbget-bin/www_bget?ko:K00688">K00688</a>  E2.4.1.1, glgP, PYG; starch phosphorylase [EC:2.4.1.1]
E        isotig30192|glycogen; <a href="/dbget-bin/www_bget?ko:K00688">K00688</a>  E2.4.1.1, glgP, PYG; starch phosphorylase [EC:2.4.1.1]
E        isotig32065|glycogen; <a href="/dbget-bin/www_bget?ko:K00688">K00688</a>  E2.4.1.1, glgP, PYG; starch phosphorylase [EC:2.4.1.1]
E        isotig33026|glycogen; <a href="/dbget-bin/www_bget?ko:K00688">K00688</a>  E2.4.1.1, glgP, PYG; starch phosphorylase [EC:2.4.1.1]
E        isotig33415|glycogen; <a href="/dbget-bin/www_bget?ko:K00688">K00688</a>  E2.4.1.1, glgP, PYG; starch phosphorylase [EC:2.4.1.1]
E        isotig34220|glycogen; <a href="/dbget-bin/www_bget?ko:K00688">K00688</a>  E2.4.1.1, glgP, PYG; starch phosphorylase [EC:2.4.1.1]
E        isotig34349|glycogen; <a href="/dbget-bin/www_bget?ko:K00688">K00688</a>  E2.4.1.1, glgP, PYG; starch phosphorylase [EC:2.4.1.1]
E        isotig34547|glycogen; <a href="/dbget-bin/www_bget?ko:K00688">K00688</a>  E2.4.1.1, glgP, PYG; starch phosphorylase [EC:2.4.1.1]
E        isotig35614|glycogen; <a href="/dbget-bin/www_bget?ko:K00688">K00688</a>  E2.4.1.1, glgP, PYG; starch phosphorylase [EC:2.4.1.1]
E        isotig36031|glycogen; <a href="/dbget-bin/www_bget?ko:K00688">K00688</a>  E2.4.1.1, glgP, PYG; starch phosphorylase [EC:2.4.1.1]
E        isotig36841|glycogen; <a href="/dbget-bin/www_bget?ko:K00688">K00688</a>  E2.4.1.1, glgP, PYG; starch phosphorylase [EC:2.4.1.1]
E        isotig37669|glycogen; <a href="/dbget-bin/www_bget?ko:K00688">K00688</a>  E2.4.1.1, glgP, PYG; starch phosphorylase [EC:2.4.1.1]
E        isotig38076|glycogen; <a href="/dbget-bin/www_bget?ko:K00688">K00688</a>  E2.4.1.1, glgP, PYG; starch phosphorylase [EC:2.4.1.1]
D      <a href="/dbget-bin/www_bget?ec:2.4.1.2">2.4.1.2</a>  dextrin dextranase
D      <a href="/dbget-bin/www_bget?ec:2.4.1.4">2.4.1.4</a>  amylosucrase
D      <a href="/dbget-bin/www_bget?ec:2.4.1.5">2.4.1.5</a>  dextransucrase
D      <a href="/dbget-bin/www_bget?ec:2.4.1.7">2.4.1.7</a>  sucrose phosphorylase
D      <a href="/dbget-bin/www_bget?ec:2.4.1.8">2.4.1.8</a>  maltose phosphorylase
D      <a href="/dbget-bin/www_bget?ec:2.4.1.9">2.4.1.9</a>  inulosucrase
D      <a href="/dbget-bin/www_bget?ec:2.4.1.10">2.4.1.10</a>  levansucrase
D      <a href="/dbget-bin/www_bget?ec:2.4.1.11">2.4.1.11</a>  glycogen(starch) synthase
E        isotig05158|glycogen; <a href="/dbget-bin/www_bget?ko:K00693">K00693</a>  GYS; glycogen(starch) synthase [EC:2.4.1.11]
D      <a href="/dbget-bin/www_bget?ec:2.4.1.12">2.4.1.12</a>  cellulose synthase (UDP-forming)
D      <a href="/dbget-bin/www_bget?ec:2.4.1.13">2.4.1.13</a>  sucrose synthase
D      <a href="/dbget-bin/www_bget?ec:2.4.1.14">2.4.1.14</a>  sucrose-phosphate synthase
D      <a href="/dbget-bin/www_bget?ec:2.4.1.15">2.4.1.15</a>  alpha,alpha-trehalose-phosphate synthase (UDP-forming)
D      <a href="/dbget-bin/www_bget?ec:2.4.1.16">2.4.1.16</a>  chitin synthase
D      <a href="/dbget-bin/www_bget?ec:2.4.1.17">2.4.1.17</a>  glucuronosyltransferase
E        isotig11984|novel; <a href="/dbget-bin/www_bget?ko:K00699">K00699</a>  UGT; glucuronosyltransferase [EC:2.4.1.17]
D      <a href="/dbget-bin/www_bget?ec:2.4.1.18">2.4.1.18</a>  1,4-alpha-glucan branching enzyme
E        isotig02653|-alpha-glucan-branching; <a href="/dbget-bin/www_bget?ko:K00700">K00700</a>  E2.4.1.18, glgB; 1,4-alpha-glucan branching enzyme [EC:2.4.1.18]
E        isotig02654|-alpha-glucan; <a href="/dbget-bin/www_bget?ko:K00700">K00700</a>  E2.4.1.18, glgB; 1,4-alpha-glucan branching enzyme [EC:2.4.1.18]
D      <a href="/dbget-bin/www_bget?ec:2.4.1.19">2.4.1.19</a>  cyclomaltodextrin glucanotransferase
D      <a href="/dbget-bin/www_bget?ec:2.4.1.20">2.4.1.20</a>  cellobiose phosphorylase
D      <a href="/dbget-bin/www_bget?ec:2.4.1.21">2.4.1.21</a>  starch synthase
D      <a href="/dbget-bin/www_bget?ec:2.4.1.22">2.4.1.22</a>  lactose synthase
D      <a href="/dbget-bin/www_bget?ec:2.4.1.23">2.4.1.23</a>  sphingosine beta-galactosyltransferase
D      <a href="/dbget-bin/www_bget?ec:2.4.1.24">2.4.1.24</a>  1,4-alpha-glucan 6-alpha-glucosyltransferase
D      <a href="/dbget-bin/www_bget?ec:2.4.1.25">2.4.1.25</a>  4-alpha-glucanotransferase
E        isotig01749|glycogen; <a href="/dbget-bin/www_bget?ko:K01196">K01196</a>  AGL; glycogen debranching enzyme [EC:2.4.1.25 3.2.1.33]
E        isotig01750|glycogen; <a href="/dbget-bin/www_bget?ko:K01196">K01196</a>  AGL; glycogen debranching enzyme [EC:2.4.1.25 3.2.1.33]
E        isotig01751|glycogen; <a href="/dbget-bin/www_bget?ko:K01196">K01196</a>  AGL; glycogen debranching enzyme [EC:2.4.1.25 3.2.1.33]
E        isotig01752|glycogen; <a href="/dbget-bin/www_bget?ko:K01196">K01196</a>  AGL; glycogen debranching enzyme [EC:2.4.1.25 3.2.1.33]
D      <a href="/dbget-bin/www_bget?ec:2.4.1.26">2.4.1.26</a>  DNA alpha-glucosyltransferase
D      <a href="/dbget-bin/www_bget?ec:2.4.1.27">2.4.1.27</a>  DNA beta-glucosyltransferase
D      <a href="/dbget-bin/www_bget?ec:2.4.1.28">2.4.1.28</a>  glucosyl-DNA beta-glucosyltransferase
D      <a href="/dbget-bin/www_bget?ec:2.4.1.29">2.4.1.29</a>  cellulose synthase (GDP-forming)
D      <a href="/dbget-bin/www_bget?ec:2.4.1.30">2.4.1.30</a>  1,3-beta-oligoglucan phosphorylase
D      <a href="/dbget-bin/www_bget?ec:2.4.1.31">2.4.1.31</a>  laminaribiose phosphorylase
D      <a href="/dbget-bin/www_bget?ec:2.4.1.32">2.4.1.32</a>  glucomannan 4-beta-mannosyltransferase
D      <a href="/dbget-bin/www_bget?ec:2.4.1.33">2.4.1.33</a>  alginate synthase
D      <a href="/dbget-bin/www_bget?ec:2.4.1.34">2.4.1.34</a>  1,3-beta-glucan synthase
D      <a href="/dbget-bin/www_bget?ec:2.4.1.35">2.4.1.35</a>  phenol beta-glucosyltransferase
D      <a href="/dbget-bin/www_bget?ec:2.4.1.36">2.4.1.36</a>  alpha,alpha-trehalose-phosphate synthase (GDP-forming)
D      <a href="/dbget-bin/www_bget?ec:2.4.1.37">2.4.1.37</a>  fucosylgalactoside 3-alpha-galactosyltransferase
D      <a href="/dbget-bin/www_bget?ec:2.4.1.38">2.4.1.38</a>  beta-N-acetylglucosaminylglycopeptide beta-1,4-galactosyltransferase
E        isotig21073|udp-gal:beta; <a href="/dbget-bin/www_bget?ko:K07968">K07968</a>  B4GALT3; beta-1,4-galactosyltransferase 3 [EC:2.4.1.90 2.4.1.38 2.4.1.-]
D      <a href="/dbget-bin/www_bget?ec:2.4.1.39">2.4.1.39</a>  steroid N-acetylglucosaminyltransferase
D      <a href="/dbget-bin/www_bget?ec:2.4.1.40">2.4.1.40</a>  glycoprotein-fucosylgalactoside alpha-N-acetylgalactosaminyltransferase
D      <a href="/dbget-bin/www_bget?ec:2.4.1.41">2.4.1.41</a>  polypeptide N-acetylgalactosaminyltransferase
E        isotig09705|polypeptide; <a href="/dbget-bin/www_bget?ko:K00710">K00710</a>  GALNT; polypeptide N-acetylgalactosaminyltransferase [EC:2.4.1.41]
E        isotig37597|polypeptide; <a href="/dbget-bin/www_bget?ko:K00710">K00710</a>  GALNT; polypeptide N-acetylgalactosaminyltransferase [EC:2.4.1.41]
D      <a href="/dbget-bin/www_bget?ec:2.4.1.43">2.4.1.43</a>  polygalacturonate 4-alpha-galacturonosyltransferase
D      <a href="/dbget-bin/www_bget?ec:2.4.1.44">2.4.1.44</a>  lipopolysaccharide 3-alpha-galactosyltransferase
D      <a href="/dbget-bin/www_bget?ec:2.4.1.45">2.4.1.45</a>  2-hydroxyacylsphingosine 1-beta-galactosyltransferase
D      <a href="/dbget-bin/www_bget?ec:2.4.1.46">2.4.1.46</a>  monogalactosyldiacylglycerol synthase
D      <a href="/dbget-bin/www_bget?ec:2.4.1.47">2.4.1.47</a>  N-acylsphingosine galactosyltransferase
D      <a href="/dbget-bin/www_bget?ec:2.4.1.48">2.4.1.48</a>  heteroglycan alpha-mannosyltransferase
D      <a href="/dbget-bin/www_bget?ec:2.4.1.49">2.4.1.49</a>  cellodextrin phosphorylase
D      <a href="/dbget-bin/www_bget?ec:2.4.1.50">2.4.1.50</a>  procollagen galactosyltransferase
D      <a href="/dbget-bin/www_bget?ec:2.4.1.52">2.4.1.52</a>  poly(glycerol-phosphate) alpha-glucosyltransferase
D      <a href="/dbget-bin/www_bget?ec:2.4.1.53">2.4.1.53</a>  poly(ribitol-phosphate) beta-glucosyltransferase
D      <a href="/dbget-bin/www_bget?ec:2.4.1.54">2.4.1.54</a>  undecaprenyl-phosphate mannosyltransferase
D      <a href="/dbget-bin/www_bget?ec:2.4.1.56">2.4.1.56</a>  lipopolysaccharide N-acetylglucosaminyltransferase
D      <a href="/dbget-bin/www_bget?ec:2.4.1.57">2.4.1.57</a>  phosphatidylinositol alpha-mannosyltransferase
D      <a href="/dbget-bin/www_bget?ec:2.4.1.58">2.4.1.58</a>  lipopolysaccharide glucosyltransferase I
D      <a href="/dbget-bin/www_bget?ec:2.4.1.60">2.4.1.60</a>  abequosyltransferase
D      <a href="/dbget-bin/www_bget?ec:2.4.1.62">2.4.1.62</a>  ganglioside galactosyltransferase
D      <a href="/dbget-bin/www_bget?ec:2.4.1.63">2.4.1.63</a>  linamarin synthase
D      <a href="/dbget-bin/www_bget?ec:2.4.1.64">2.4.1.64</a>  alpha,alpha-trehalose phosphorylase
D      <a href="/dbget-bin/www_bget?ec:2.4.1.65">2.4.1.65</a>  3-galactosyl-N-acetylglucosaminide 4-alpha-L-fucosyltransferase
D      <a href="/dbget-bin/www_bget?ec:2.4.1.66">2.4.1.66</a>  procollagen glucosyltransferase
D      <a href="/dbget-bin/www_bget?ec:2.4.1.67">2.4.1.67</a>  galactinol---raffinose galactosyltransferase
D      <a href="/dbget-bin/www_bget?ec:2.4.1.68">2.4.1.68</a>  glycoprotein 6-alpha-L-fucosyltransferase
D      <a href="/dbget-bin/www_bget?ec:2.4.1.69">2.4.1.69</a>  galactoside 2-alpha-L-fucosyltransferase
D      <a href="/dbget-bin/www_bget?ec:2.4.1.70">2.4.1.70</a>  poly(ribitol-phosphate) N-acetylglucosaminyltransferase
D      <a href="/dbget-bin/www_bget?ec:2.4.1.71">2.4.1.71</a>  arylamine glucosyltransferase
D      <a href="/dbget-bin/www_bget?ec:2.4.1.73">2.4.1.73</a>  lipopolysaccharide glucosyltransferase II
D      <a href="/dbget-bin/www_bget?ec:2.4.1.74">2.4.1.74</a>  glycosaminoglycan galactosyltransferase
D      <a href="/dbget-bin/www_bget?ec:2.4.1.78">2.4.1.78</a>  phosphopolyprenol glucosyltransferase
D      <a href="/dbget-bin/www_bget?ec:2.4.1.79">2.4.1.79</a>  globotriaosylceramide 3-beta-N-acetylgalactosaminyltransferase
D      <a href="/dbget-bin/www_bget?ec:2.4.1.80">2.4.1.80</a>  ceramide glucosyltransferase
D      <a href="/dbget-bin/www_bget?ec:2.4.1.81">2.4.1.81</a>  flavone 7-O-beta-glucosyltransferase
D      <a href="/dbget-bin/www_bget?ec:2.4.1.82">2.4.1.82</a>  galactinol---sucrose galactosyltransferase
D      <a href="/dbget-bin/www_bget?ec:2.4.1.83">2.4.1.83</a>  dolichyl-phosphate beta-D-mannosyltransferase
E        isotig06182|dolichyl-phosphate; <a href="/dbget-bin/www_bget?ko:K00721">K00721</a>  DPM1; dolichol-phosphate mannosyltransferase [EC:2.4.1.83]
D      <a href="/dbget-bin/www_bget?ec:2.4.1.85">2.4.1.85</a>  cyanohydrin beta-glucosyltransferase
D      <a href="/dbget-bin/www_bget?ec:2.4.1.86">2.4.1.86</a>  glucosaminylgalactosylglucosylceramide beta-galactosyltransferase
D      <a href="/dbget-bin/www_bget?ec:2.4.1.87">2.4.1.87</a>  N-acetyllactosaminide 3-alpha-galactosyltransferase
D      <a href="/dbget-bin/www_bget?ec:2.4.1.88">2.4.1.88</a>  globoside alpha-N-acetylgalactosaminyltransferase
D      <a href="/dbget-bin/www_bget?ec:2.4.1.90">2.4.1.90</a>  N-acetyllactosamine synthase
E        isotig21073|udp-gal:beta; <a href="/dbget-bin/www_bget?ko:K07968">K07968</a>  B4GALT3; beta-1,4-galactosyltransferase 3 [EC:2.4.1.90 2.4.1.38 2.4.1.-]
D      <a href="/dbget-bin/www_bget?ec:2.4.1.91">2.4.1.91</a>  flavonol 3-O-glucosyltransferase
D      <a href="/dbget-bin/www_bget?ec:2.4.1.92">2.4.1.92</a>  (N-acetylneuraminyl)-galactosylglucosylceramide N-acetylgalactosaminyltransferase
E        isotig17626|beta-; <a href="/dbget-bin/www_bget?ko:K00725">K00725</a>  B4GALNT1, GALGT; (N-Acetylneuraminyl)-galactosylglucosylceramide N-acetylgalactosaminyltransferase [EC:2.4.1.92]
D      <a href="/dbget-bin/www_bget?ec:2.4.1.94">2.4.1.94</a>  protein N-acetylglucosaminyltransferase
D      <a href="/dbget-bin/www_bget?ec:2.4.1.95">2.4.1.95</a>  bilirubin-glucuronoside glucuronosyltransferase
D      <a href="/dbget-bin/www_bget?ec:2.4.1.96">2.4.1.96</a>  sn-glycerol-3-phosphate 1-galactosyltransferase
D      <a href="/dbget-bin/www_bget?ec:2.4.1.97">2.4.1.97</a>  1,3-beta-D-glucan phosphorylase
D      <a href="/dbget-bin/www_bget?ec:2.4.1.99">2.4.1.99</a>  sucrose:sucrose fructosyltransferase
D      <a href="/dbget-bin/www_bget?ec:2.4.1.100">2.4.1.100</a>  2,1-fructan:2,1-fructan 1-fructosyltransferase
D      <a href="/dbget-bin/www_bget?ec:2.4.1.101">2.4.1.101</a>  alpha-1,3-mannosyl-glycoprotein 2-beta-N-acetylglucosaminyltransferase
D      <a href="/dbget-bin/www_bget?ec:2.4.1.102">2.4.1.102</a>  beta-1,3-galactosyl-O-glycosyl-glycoprotein beta-1,6-N-acetylglucosaminyltransferase
D      <a href="/dbget-bin/www_bget?ec:2.4.1.103">2.4.1.103</a>  alizarin 2-beta-glucosyltransferase
D      <a href="/dbget-bin/www_bget?ec:2.4.1.104">2.4.1.104</a>  o-dihydroxycoumarin 7-O-glucosyltransferase
D      <a href="/dbget-bin/www_bget?ec:2.4.1.105">2.4.1.105</a>  vitexin beta-glucosyltransferase
D      <a href="/dbget-bin/www_bget?ec:2.4.1.106">2.4.1.106</a>  isovitexin beta-glucosyltransferase
D      <a href="/dbget-bin/www_bget?ec:2.4.1.109">2.4.1.109</a>  dolichyl-phosphate-mannose-protein mannosyltransferase
E        isotig21704|protein-o-mannosyltransferase; <a href="/dbget-bin/www_bget?ko:K00728">K00728</a>  POMT; dolichyl-phosphate-mannose-protein mannosyltransferase [EC:2.4.1.109]
D      <a href="/dbget-bin/www_bget?ec:2.4.1.110">2.4.1.110</a>  tRNA-queuosine beta-mannosyltransferase
D      <a href="/dbget-bin/www_bget?ec:2.4.1.111">2.4.1.111</a>  coniferyl-alcohol glucosyltransferase
D      <a href="/dbget-bin/www_bget?ec:2.4.1.113">2.4.1.113</a>  alpha-1,4-glucan-protein synthase (ADP-forming)
D      <a href="/dbget-bin/www_bget?ec:2.4.1.114">2.4.1.114</a>  2-coumarate O-beta-glucosyltransferase
D      <a href="/dbget-bin/www_bget?ec:2.4.1.115">2.4.1.115</a>  anthocyanidin 3-O-glucosyltransferase
D      <a href="/dbget-bin/www_bget?ec:2.4.1.116">2.4.1.116</a>  cyanidin 3-O-rutinoside 5-O-glucosyltransferase
D      <a href="/dbget-bin/www_bget?ec:2.4.1.117">2.4.1.117</a>  dolichyl-phosphate beta-glucosyltransferase
D      <a href="/dbget-bin/www_bget?ec:2.4.1.118">2.4.1.118</a>  cytokinin 7-beta-glucosyltransferase
D      <a href="/dbget-bin/www_bget?ec:2.4.1.119">2.4.1.119</a>  dolichyl-diphosphooligosaccharide---protein glycotransferase
E        isotig08069|integral; <a href="/dbget-bin/www_bget?ko:K07151">K07151</a>  STT3; dolichyl-diphosphooligosaccharide--protein glycosyltransferase [EC:2.4.1.119]
E        isotig09628|integral; <a href="/dbget-bin/www_bget?ko:K07151">K07151</a>  STT3; dolichyl-diphosphooligosaccharide--protein glycosyltransferase [EC:2.4.1.119]
E        isotig16315|dolichyl-diphosphooligosaccharide--protein; <a href="/dbget-bin/www_bget?ko:K07151">K07151</a>  STT3; dolichyl-diphosphooligosaccharide--protein glycosyltransferase [EC:2.4.1.119]
E        isotig19213|isoform; <a href="/dbget-bin/www_bget?ko:K07151">K07151</a>  STT3; dolichyl-diphosphooligosaccharide--protein glycosyltransferase [EC:2.4.1.119]
D      <a href="/dbget-bin/www_bget?ec:2.4.1.120">2.4.1.120</a>  sinapate 1-glucosyltransferase
D      <a href="/dbget-bin/www_bget?ec:2.4.1.121">2.4.1.121</a>  indole-3-acetate beta-glucosyltransferase
D      <a href="/dbget-bin/www_bget?ec:2.4.1.122">2.4.1.122</a>  glycoprotein-N-acetylgalactosamine 3-beta-galactosyltransferase
D      <a href="/dbget-bin/www_bget?ec:2.4.1.123">2.4.1.123</a>  inositol 3-alpha-galactosyltransferase
D      <a href="/dbget-bin/www_bget?ec:2.4.1.125">2.4.1.125</a>  sucrose---1,6-alpha-glucan 3(6)-alpha-glucosyltransferase
D      <a href="/dbget-bin/www_bget?ec:2.4.1.126">2.4.1.126</a>  hydroxycinnamate 4-beta-glucosyltransferase
D      <a href="/dbget-bin/www_bget?ec:2.4.1.127">2.4.1.127</a>  monoterpenol beta-glucosyltransferase
D      <a href="/dbget-bin/www_bget?ec:2.4.1.128">2.4.1.128</a>  scopoletin glucosyltransferase
D      <a href="/dbget-bin/www_bget?ec:2.4.1.129">2.4.1.129</a>  peptidoglycan glycosyltransferase
D      <a href="/dbget-bin/www_bget?ec:2.4.1.130">2.4.1.130</a>  dolichyl-phosphate-mannose---glycolipid alpha-mannosyltransferase
D      <a href="/dbget-bin/www_bget?ec:2.4.1.131">2.4.1.131</a>  glycolipid 2-alpha-mannosyltransferase
D      <a href="/dbget-bin/www_bget?ec:2.4.1.132">2.4.1.132</a>  glycolipid 3-alpha-mannosyltransferase
D      <a href="/dbget-bin/www_bget?ec:2.4.1.133">2.4.1.133</a>  xylosylprotein 4-beta-galactosyltransferase
D      <a href="/dbget-bin/www_bget?ec:2.4.1.134">2.4.1.134</a>  galactosylxylosylprotein 3-beta-galactosyltransferase
D      <a href="/dbget-bin/www_bget?ec:2.4.1.135">2.4.1.135</a>  galactosylgalactosylxylosylprotein 3-beta-glucuronosyltransferase
E        isotig15351|galactosylgalactosylxylosylprotein; <a href="/dbget-bin/www_bget?ko:K00735">K00735</a>  B3GAT1; galactosylgalactosylxylosylprotein 3-beta-glucuronosyltransferase 1 [EC:2.4.1.135]
D      <a href="/dbget-bin/www_bget?ec:2.4.1.136">2.4.1.136</a>  gallate 1-beta-glucosyltransferase
D      <a href="/dbget-bin/www_bget?ec:2.4.1.137">2.4.1.137</a>  sn-glycerol-3-phosphate 2-alpha-galactosyltransferase
D      <a href="/dbget-bin/www_bget?ec:2.4.1.138">2.4.1.138</a>  mannotetraose 2-alpha-N-acetylglucosaminyltransferase
D      <a href="/dbget-bin/www_bget?ec:2.4.1.139">2.4.1.139</a>  maltose synthase
D      <a href="/dbget-bin/www_bget?ec:2.4.1.140">2.4.1.140</a>  alternansucrase
D      <a href="/dbget-bin/www_bget?ec:2.4.1.141">2.4.1.141</a>  N-acetylglucosaminyldiphosphodolichol N-acetylglucosaminyltransferase
E        isotig09431|asparagine-linked; <a href="/dbget-bin/www_bget?ko:K07432">K07432</a>  ALG13; beta-1,4-N-acetylglucosaminyltransferase [EC:2.4.1.141]
D      <a href="/dbget-bin/www_bget?ec:2.4.1.142">2.4.1.142</a>  chitobiosyldiphosphodolichol beta-mannosyltransferase
D      <a href="/dbget-bin/www_bget?ec:2.4.1.143">2.4.1.143</a>  alpha-1,6-mannosyl-glycoprotein 2-beta-N-acetylglucosaminyltransferase
E        isotig08880|mannosyl; <a href="/dbget-bin/www_bget?ko:K00736">K00736</a>  MGAT2; alpha-1,6-mannosyl-glycoprotein beta-1,2-N-acetylglucosaminyltransferase [EC:2.4.1.143]
E        isotig11240|alpha-; <a href="/dbget-bin/www_bget?ko:K00736">K00736</a>  MGAT2; alpha-1,6-mannosyl-glycoprotein beta-1,2-N-acetylglucosaminyltransferase [EC:2.4.1.143]
E        isotig14078|mannosyl; <a href="/dbget-bin/www_bget?ko:K00736">K00736</a>  MGAT2; alpha-1,6-mannosyl-glycoprotein beta-1,2-N-acetylglucosaminyltransferase [EC:2.4.1.143]
D      <a href="/dbget-bin/www_bget?ec:2.4.1.144">2.4.1.144</a>  beta-1,4-mannosyl-glycoprotein 4-beta-N-acetylglucosaminyltransferase
E        isotig17372|mannosyl; <a href="/dbget-bin/www_bget?ko:K00737">K00737</a>  MGAT3; beta-1,4-mannosyl-glycoprotein beta-1,4-N-acetylglucosaminyltransferase [EC:2.4.1.144]
D      <a href="/dbget-bin/www_bget?ec:2.4.1.145">2.4.1.145</a>  alpha-1,3-mannosyl-glycoprotein 4-beta-N-acetylglucosaminyltransferase
E        isotig10664|alpha-; <a href="/dbget-bin/www_bget?ko:K00738">K00738</a>  MGAT4A_B; alpha-1,3-mannosylglycoprotein beta-1,4-N-acetylglucosaminyltransferase A/B [EC:2.4.1.145]
E        isotig15561|alpha-; <a href="/dbget-bin/www_bget?ko:K00738">K00738</a>  MGAT4A_B; alpha-1,3-mannosylglycoprotein beta-1,4-N-acetylglucosaminyltransferase A/B [EC:2.4.1.145]
D      <a href="/dbget-bin/www_bget?ec:2.4.1.146">2.4.1.146</a>  beta-1,3-galactosyl-O-glycosyl-glycoprotein beta-1,3-N-acetylglucosaminyltransferase
D      <a href="/dbget-bin/www_bget?ec:2.4.1.147">2.4.1.147</a>  acetylgalactosaminyl-O-glycosyl-glycoprotein beta-1,3-N-acetylglucosaminyltransferase
D      <a href="/dbget-bin/www_bget?ec:2.4.1.148">2.4.1.148</a>  acetylgalactosaminyl-O-glycosyl-glycoprotein beta-1,6-N-acetylglucosaminyltransferase
D      <a href="/dbget-bin/www_bget?ec:2.4.1.149">2.4.1.149</a>  N-acetyllactosaminide beta-1,3-N-acetylglucosaminyltransferase
D      <a href="/dbget-bin/www_bget?ec:2.4.1.150">2.4.1.150</a>  N-acetyllactosaminide beta-1,6-N-acetylglucosaminyl-transferase
D      <a href="/dbget-bin/www_bget?ec:2.4.1.152">2.4.1.152</a>  4-galactosyl-N-acetylglucosaminide 3-alpha-L-fucosyltransferase
D      <a href="/dbget-bin/www_bget?ec:2.4.1.153">2.4.1.153</a>  dolichyl-phosphate alpha-N-acetylglucosaminyltransferase
D      <a href="/dbget-bin/www_bget?ec:2.4.1.155">2.4.1.155</a>  alpha-1,6-mannosyl-glycoprotein 6-beta-N-acetylglucosaminyltransferase
D      <a href="/dbget-bin/www_bget?ec:2.4.1.156">2.4.1.156</a>  indolylacetyl-myo-inositol galactosyltransferase
D      <a href="/dbget-bin/www_bget?ec:2.4.1.157">2.4.1.157</a>  1,2-diacylglycerol 3-glucosyltransferase
D      <a href="/dbget-bin/www_bget?ec:2.4.1.158">2.4.1.158</a>  13-hydroxydocosanoate 13-beta-glucosyltransferase
D      <a href="/dbget-bin/www_bget?ec:2.4.1.159">2.4.1.159</a>  flavonol-3-O-glucoside L-rhamnosyltransferase
D      <a href="/dbget-bin/www_bget?ec:2.4.1.160">2.4.1.160</a>  pyridoxine 5'-O-beta-D-glucosyltransferase
D      <a href="/dbget-bin/www_bget?ec:2.4.1.161">2.4.1.161</a>  oligosaccharide 4-alpha-D-glucosyltransferase
D      <a href="/dbget-bin/www_bget?ec:2.4.1.162">2.4.1.162</a>  aldose beta-D-fructosyltransferase
D      <a href="/dbget-bin/www_bget?ec:2.4.1.163">2.4.1.163</a>  beta-galactosyl-N-acetylglucosaminylgalactosylglucosyl-ceramide beta-1,3-acetylglucosaminyltransferase
D      <a href="/dbget-bin/www_bget?ec:2.4.1.164">2.4.1.164</a>  galactosyl-N-acetylglucosaminylgalactosylglucosyl-ceramide beta-1,6-N-acetylglucosaminyltransferase
D      <a href="/dbget-bin/www_bget?ec:2.4.1.165">2.4.1.165</a>  N-acetylneuraminylgalactosylglucosylceramide beta-1,4-N-acetylgalactosaminyltransferase
D      <a href="/dbget-bin/www_bget?ec:2.4.1.166">2.4.1.166</a>  raffinose---raffinose alpha-galactosyltransferase
D      <a href="/dbget-bin/www_bget?ec:2.4.1.167">2.4.1.167</a>  sucrose 6F-alpha-galactosyltransferase
D      <a href="/dbget-bin/www_bget?ec:2.4.1.168">2.4.1.168</a>  xyloglucan 4-glucosyltransferase
D      <a href="/dbget-bin/www_bget?ec:2.4.1.170">2.4.1.170</a>  isoflavone 7-O-glucosyltransferase
D      <a href="/dbget-bin/www_bget?ec:2.4.1.171">2.4.1.171</a>  methyl-ONN-azoxymethanol beta-D-glucosyltransferase
D      <a href="/dbget-bin/www_bget?ec:2.4.1.172">2.4.1.172</a>  salicyl-alcohol beta-D-glucosyltransferase
D      <a href="/dbget-bin/www_bget?ec:2.4.1.173">2.4.1.173</a>  sterol 3beta-glucosyltransferase
D      <a href="/dbget-bin/www_bget?ec:2.4.1.174">2.4.1.174</a>  glucuronylgalactosylproteoglycan 4-beta-N-acetylgalactosaminyltransferase
D      <a href="/dbget-bin/www_bget?ec:2.4.1.175">2.4.1.175</a>  glucuronosyl-N-acetylgalactosaminyl-proteoglycan 4-beta-N-acetylgalactosaminyltransferase
D      <a href="/dbget-bin/www_bget?ec:2.4.1.176">2.4.1.176</a>  gibberellin beta-D-glucosyltransferase
D      <a href="/dbget-bin/www_bget?ec:2.4.1.177">2.4.1.177</a>  cinnamate beta-D-glucosyltransferase
D      <a href="/dbget-bin/www_bget?ec:2.4.1.178">2.4.1.178</a>  hydroxymandelonitrile glucosyltransferase
D      <a href="/dbget-bin/www_bget?ec:2.4.1.179">2.4.1.179</a>  lactosylceramide beta-1,3-galactosyltransferase
D      <a href="/dbget-bin/www_bget?ec:2.4.1.180">2.4.1.180</a>  lipopolysaccharide N-acetylmannosaminouronosyltransferase
D      <a href="/dbget-bin/www_bget?ec:2.4.1.181">2.4.1.181</a>  hydroxyanthraquinone glucosyltransferase
D      <a href="/dbget-bin/www_bget?ec:2.4.1.182">2.4.1.182</a>  lipid-A-disaccharide synthase
D      <a href="/dbget-bin/www_bget?ec:2.4.1.183">2.4.1.183</a>  alpha-1,3-glucan synthase
D      <a href="/dbget-bin/www_bget?ec:2.4.1.184">2.4.1.184</a>  galactolipid galactosyltransferase
D      <a href="/dbget-bin/www_bget?ec:2.4.1.185">2.4.1.185</a>  flavanone 7-O-beta-glucosyltransferase
D      <a href="/dbget-bin/www_bget?ec:2.4.1.186">2.4.1.186</a>  glycogenin glucosyltransferase
E        isotig02379|glycogenin; <a href="/dbget-bin/www_bget?ko:K00750">K00750</a>  GYG1, GYG2; glycogenin glucosyltransferase [EC:2.4.1.186]
E        isotig02380|glycogenin; <a href="/dbget-bin/www_bget?ko:K00750">K00750</a>  GYG1, GYG2; glycogenin glucosyltransferase [EC:2.4.1.186]
E        isotig02381|glycogenin; <a href="/dbget-bin/www_bget?ko:K00750">K00750</a>  GYG1, GYG2; glycogenin glucosyltransferase [EC:2.4.1.186]
E        isotig02382|glycogenin; <a href="/dbget-bin/www_bget?ko:K00750">K00750</a>  GYG1, GYG2; glycogenin glucosyltransferase [EC:2.4.1.186]
E        isotig23848|glycogenin; <a href="/dbget-bin/www_bget?ko:K00750">K00750</a>  GYG1, GYG2; glycogenin glucosyltransferase [EC:2.4.1.186]
E        isotig25542|glycogenin; <a href="/dbget-bin/www_bget?ko:K00750">K00750</a>  GYG1, GYG2; glycogenin glucosyltransferase [EC:2.4.1.186]
D      <a href="/dbget-bin/www_bget?ec:2.4.1.187">2.4.1.187</a>  N-acetylglucosaminyldiphosphoundecaprenol N-acetyl-beta-D-mannosaminyltransferase
D      <a href="/dbget-bin/www_bget?ec:2.4.1.188">2.4.1.188</a>  N-acetylglucosaminyldiphosphoundecaprenol glucosyltransferase
D      <a href="/dbget-bin/www_bget?ec:2.4.1.189">2.4.1.189</a>  luteolin 7-O-glucuronosyltransferase
D      <a href="/dbget-bin/www_bget?ec:2.4.1.190">2.4.1.190</a>  luteolin-7-O-glucuronide 2''-O-glucuronosyltransferase
D      <a href="/dbget-bin/www_bget?ec:2.4.1.191">2.4.1.191</a>  luteolin-7-O-diglucuronide 4'-O-glucuronosyltransferase
D      <a href="/dbget-bin/www_bget?ec:2.4.1.192">2.4.1.192</a>  nuatigenin 3beta-glucosyltransferase
D      <a href="/dbget-bin/www_bget?ec:2.4.1.193">2.4.1.193</a>  sarsapogenin 3beta-glucosyltransferase
D      <a href="/dbget-bin/www_bget?ec:2.4.1.194">2.4.1.194</a>  4-hydroxybenzoate 4-O-beta-D-glucosyltransferase
D      <a href="/dbget-bin/www_bget?ec:2.4.1.195">2.4.1.195</a>  N-hydroxythioamide S-beta-glucosyltransferase
D      <a href="/dbget-bin/www_bget?ec:2.4.1.196">2.4.1.196</a>  nicotinate glucosyltransferase
D      <a href="/dbget-bin/www_bget?ec:2.4.1.197">2.4.1.197</a>  high-mannose-oligosaccharide beta-1,4-N-acetylglucosaminyltransferase
D      <a href="/dbget-bin/www_bget?ec:2.4.1.198">2.4.1.198</a>  phosphatidylinositol N-acetylglucosaminyltransferase
E        isotig21331|phosphatidylinositol; <a href="/dbget-bin/www_bget?ko:K03857">K03857</a>  PIGA, GPI3; phosphatidylinositol glycan, class A [EC:2.4.1.198]
D      <a href="/dbget-bin/www_bget?ec:2.4.1.199">2.4.1.199</a>  beta-mannosylphosphodecaprenol---mannooligosaccharide 6-mannosyltransferase
D      <a href="/dbget-bin/www_bget?ec:2.4.1.201">2.4.1.201</a>  alpha-1,6-mannosyl-glycoprotein 4-beta-N-acetylglucosaminyltransferase
D      <a href="/dbget-bin/www_bget?ec:2.4.1.202">2.4.1.202</a>  2,4-dihydroxy-7-methoxy-2H-1,4-benzoxazin-3(4H)-one 2-D-glucosyltransferase
D      <a href="/dbget-bin/www_bget?ec:2.4.1.203">2.4.1.203</a>  trans-zeatin O-beta-D-glucosyltransferase
D      <a href="/dbget-bin/www_bget?ec:2.4.1.205">2.4.1.205</a>  galactogen 6beta-galactosyltransferase
D      <a href="/dbget-bin/www_bget?ec:2.4.1.206">2.4.1.206</a>  lactosylceramide 1,3-N-acetyl-beta-D-glucosaminyltransferase
D      <a href="/dbget-bin/www_bget?ec:2.4.1.207">2.4.1.207</a>  xyloglucan:xyloglucosyl transferase
D      <a href="/dbget-bin/www_bget?ec:2.4.1.208">2.4.1.208</a>  diglucosyl diacylglycerol synthase
D      <a href="/dbget-bin/www_bget?ec:2.4.1.209">2.4.1.209</a>  cis-p-coumarate glucosyltransferase
D      <a href="/dbget-bin/www_bget?ec:2.4.1.210">2.4.1.210</a>  limonoid glucosyltransferase
D      <a href="/dbget-bin/www_bget?ec:2.4.1.211">2.4.1.211</a>  1,3-beta-galactosyl-N-acetylhexosamine phosphorylase
D      <a href="/dbget-bin/www_bget?ec:2.4.1.212">2.4.1.212</a>  hyaluronan synthase
E        isotig11673|hyaluronan; <a href="/dbget-bin/www_bget?ko:K00752">K00752</a>  E2.4.1.212, hasA; hyaluronan synthase [EC:2.4.1.212]
D      <a href="/dbget-bin/www_bget?ec:2.4.1.213">2.4.1.213</a>  glucosylglycerol-phosphate synthase
D      <a href="/dbget-bin/www_bget?ec:2.4.1.214">2.4.1.214</a>  glycoprotein 3-alpha-L-fucosyltransferase
D      <a href="/dbget-bin/www_bget?ec:2.4.1.215">2.4.1.215</a>  cis-zeatin O-beta-D-glucosyltransferase
D      <a href="/dbget-bin/www_bget?ec:2.4.1.216">2.4.1.216</a>  trehalose 6-phosphate phosphorylase
D      <a href="/dbget-bin/www_bget?ec:2.4.1.217">2.4.1.217</a>  mannosyl-3-phosphoglycerate synthase
D      <a href="/dbget-bin/www_bget?ec:2.4.1.218">2.4.1.218</a>  hydroquinone glucosyltransferase
D      <a href="/dbget-bin/www_bget?ec:2.4.1.219">2.4.1.219</a>  vomilenine glucosyltransferase
D      <a href="/dbget-bin/www_bget?ec:2.4.1.220">2.4.1.220</a>  indoxyl-UDPG glucosyltransferase
D      <a href="/dbget-bin/www_bget?ec:2.4.1.221">2.4.1.221</a>  peptide-O-fucosyltransferase
E        isotig10142|protein; <a href="/dbget-bin/www_bget?ko:K03691">K03691</a>  POFUT; peptide-O-fucosyltransferase [EC:2.4.1.221]
D      <a href="/dbget-bin/www_bget?ec:2.4.1.222">2.4.1.222</a>  O-fucosylpeptide 3-beta-N-acetylglucosaminyltransferase
D      <a href="/dbget-bin/www_bget?ec:2.4.1.223">2.4.1.223</a>  glucuronyl-galactosyl-proteoglycan 4-alpha-N-acetylglucosaminyltransferase
E        isotig19953|exostoses; <a href="/dbget-bin/www_bget?ko:K02370">K02370</a>  EXTL3; alpha-1,4-N-acetylglucosaminyltransferase EXTL3 [EC:2.4.1.223 2.4.1.224]
D      <a href="/dbget-bin/www_bget?ec:2.4.1.224">2.4.1.224</a>  glucuronosyl-N-acetylglucosaminyl-proteoglycan 4-alpha-N-acetylglucosaminyltransferase
E        isotig19953|exostoses; <a href="/dbget-bin/www_bget?ko:K02370">K02370</a>  EXTL3; alpha-1,4-N-acetylglucosaminyltransferase EXTL3 [EC:2.4.1.223 2.4.1.224]
D      <a href="/dbget-bin/www_bget?ec:2.4.1.225">2.4.1.225</a>  N-acetylglucosaminyl-proteoglycan 4-beta-glucuronosyltransferase
D      <a href="/dbget-bin/www_bget?ec:2.4.1.226">2.4.1.226</a>  N-acetylgalactosaminyl-proteoglycan 3-beta-glucuronosyltransferase
D      <a href="/dbget-bin/www_bget?ec:2.4.1.227">2.4.1.227</a>  undecaprenyldiphospho-muramoylpentapeptide beta-N-acetylglucosaminyltransferase
D      <a href="/dbget-bin/www_bget?ec:2.4.1.228">2.4.1.228</a>  lactosylceramide 4-alpha-galactosyltransferase
D      <a href="/dbget-bin/www_bget?ec:2.4.1.229">2.4.1.229</a>  [Skp1-protein]-hydroxyproline N-acetylglucosaminyltransferase
D      <a href="/dbget-bin/www_bget?ec:2.4.1.230">2.4.1.230</a>  kojibiose phosphorylase
D      <a href="/dbget-bin/www_bget?ec:2.4.1.231">2.4.1.231</a>  alpha,alpha-trehalose phosphorylase (configuration-retaining)
D      <a href="/dbget-bin/www_bget?ec:2.4.1.232">2.4.1.232</a>  initiation-specific alpha-1,6-mannosyltransferase
D      <a href="/dbget-bin/www_bget?ec:2.4.1.234">2.4.1.234</a>  kaempferol 3-O-galactosyltransferase
D      <a href="/dbget-bin/www_bget?ec:2.4.1.236">2.4.1.236</a>  flavanone 7-O-glucoside 2''-O-beta-L-rhamnosyltransferase
D      <a href="/dbget-bin/www_bget?ec:2.4.1.237">2.4.1.237</a>  flavonol 7-O-beta-glucosyltransferase
D      <a href="/dbget-bin/www_bget?ec:2.4.1.238">2.4.1.238</a>  anthocyanin 3'-O-beta-glucosyltransferase
D      <a href="/dbget-bin/www_bget?ec:2.4.1.239">2.4.1.239</a>  flavonol-3-O-glucoside glucosyltransferase
D      <a href="/dbget-bin/www_bget?ec:2.4.1.240">2.4.1.240</a>  flavonol-3-O-glycoside glucosyltransferase
D      <a href="/dbget-bin/www_bget?ec:2.4.1.241">2.4.1.241</a>  digalactosyldiacylglycerol synthase
D      <a href="/dbget-bin/www_bget?ec:2.4.1.242">2.4.1.242</a>  NDP-glucose---starch glucosyltransferase
D      <a href="/dbget-bin/www_bget?ec:2.4.1.243">2.4.1.243</a>  6G-fructosyltransferase
D      <a href="/dbget-bin/www_bget?ec:2.4.1.244">2.4.1.244</a>  N-acetyl-beta-glucosaminyl-glycoprotein 4-beta-N-acetylgalactosaminyltransferase
D      <a href="/dbget-bin/www_bget?ec:2.4.1.245">2.4.1.245</a>  alpha,alpha-trehalose synthase
D      <a href="/dbget-bin/www_bget?ec:2.4.1.246">2.4.1.246</a>  mannosylfructose-phosphate synthase
D      <a href="/dbget-bin/www_bget?ec:2.4.1.247">2.4.1.247</a>  beta-D-galactosyl-(1->4)-L-rhamnose phosphorylase
D      <a href="/dbget-bin/www_bget?ec:2.4.1.248">2.4.1.248</a>  cycloisomaltooligosaccharide glucanotransferase
D      <a href="/dbget-bin/www_bget?ec:2.4.1.249">2.4.1.249</a>  delphinidin 3',5'-O-glucosyltransferase
D      <a href="/dbget-bin/www_bget?ec:2.4.1.250">2.4.1.250</a>  D-inositol-3-phosphate glycosyltransferase
D      <a href="/dbget-bin/www_bget?ec:2.4.1.-">2.4.1.-</a>  
E        isotig24423|phosphatidylinositol; <a href="/dbget-bin/www_bget?ko:K05286">K05286</a>  PIGB; phosphatidylinositol glycan, class B [EC:2.4.1.-]
E        isotig10741|phosphatidylinositol; <a href="/dbget-bin/www_bget?ko:K07542">K07542</a>  PIGV; phosphatidylinositol glycan, class V [EC:2.4.1.-]
E        isotig23717|alpha3-fucosyltransferase; <a href="/dbget-bin/www_bget?ko:K07635">K07635</a>  FUT7; galactoside alpha-1,3-fucosyltransferase 7 [EC:2.4.1.-]
E        isotig06836|udp-gal:beta; <a href="/dbget-bin/www_bget?ko:K07820">K07820</a>  B3GALT2; beta-1,3-galactosyltransferase 2 [EC:2.4.1.-]
E        isotig19334|udp-gal:beta; <a href="/dbget-bin/www_bget?ko:K07820">K07820</a>  B3GALT2; beta-1,3-galactosyltransferase 2 [EC:2.4.1.-]
E        isotig21073|udp-gal:beta; <a href="/dbget-bin/www_bget?ko:K07968">K07968</a>  B4GALT3; beta-1,4-galactosyltransferase 3 [EC:2.4.1.90 2.4.1.38 2.4.1.-]
E        isotig17515|c1galt1-specific; <a href="/dbget-bin/www_bget?ko:K09653">K09653</a>  C1GALT2, C1GALT1C1; C1GALT1-specific chaperone 1 [EC:2.4.1.-]
E        isotig24886|protein; <a href="/dbget-bin/www_bget?ko:K09666">K09666</a>  POMGNT1; beta-1,2-N-acetylglucosaminyltransferase [EC:2.4.1.-]
E        isotig03178|o-linked; <a href="/dbget-bin/www_bget?ko:K09667">K09667</a>  OGT; polypeptide N-acetylglucosaminyltransferase [EC:2.4.1.-]
E        isotig03179|o-linked; <a href="/dbget-bin/www_bget?ko:K09667">K09667</a>  OGT; polypeptide N-acetylglucosaminyltransferase [EC:2.4.1.-]
E        isotig09834|o-linked; <a href="/dbget-bin/www_bget?ko:K09667">K09667</a>  OGT; polypeptide N-acetylglucosaminyltransferase [EC:2.4.1.-]
E        isotig15859|udp-n-acetylglucosamine--peptide; <a href="/dbget-bin/www_bget?ko:K09667">K09667</a>  OGT; polypeptide N-acetylglucosaminyltransferase [EC:2.4.1.-]
E        isotig15890|udp-n-acetylglucosamine--peptide; <a href="/dbget-bin/www_bget?ko:K09667">K09667</a>  OGT; polypeptide N-acetylglucosaminyltransferase [EC:2.4.1.-]
E        isotig18895|udp-n-acetylglucosamine--peptide; <a href="/dbget-bin/www_bget?ko:K09667">K09667</a>  OGT; polypeptide N-acetylglucosaminyltransferase [EC:2.4.1.-]
E        isotig28072|o-linked; <a href="/dbget-bin/www_bget?ko:K09667">K09667</a>  OGT; polypeptide N-acetylglucosaminyltransferase [EC:2.4.1.-]
E        isotig22402|udp-glucose; <a href="/dbget-bin/www_bget?ko:K11718">K11718</a>  HUGT; UDP-glucose:glycoprotein glucosyltransferase [EC:2.4.1.-]
C    2.4.2  Pentosyltransferases
D      <a href="/dbget-bin/www_bget?ec:2.4.2.1">2.4.2.1</a>  purine-nucleoside phosphorylase
D      <a href="/dbget-bin/www_bget?ec:2.4.2.2">2.4.2.2</a>  pyrimidine-nucleoside phosphorylase
D      <a href="/dbget-bin/www_bget?ec:2.4.2.3">2.4.2.3</a>  uridine phosphorylase
D      <a href="/dbget-bin/www_bget?ec:2.4.2.4">2.4.2.4</a>  thymidine phosphorylase
D      <a href="/dbget-bin/www_bget?ec:2.4.2.5">2.4.2.5</a>  nucleoside ribosyltransferase
D      <a href="/dbget-bin/www_bget?ec:2.4.2.6">2.4.2.6</a>  nucleoside deoxyribosyltransferase
D      <a href="/dbget-bin/www_bget?ec:2.4.2.7">2.4.2.7</a>  adenine phosphoribosyltransferase
D      <a href="/dbget-bin/www_bget?ec:2.4.2.8">2.4.2.8</a>  hypoxanthine phosphoribosyltransferase
E        isotig10947|hypoxanthine-guanine; <a href="/dbget-bin/www_bget?ko:K00760">K00760</a>  E2.4.2.8, hpt; hypoxanthine phosphoribosyltransferase [EC:2.4.2.8]
D      <a href="/dbget-bin/www_bget?ec:2.4.2.9">2.4.2.9</a>  uracil phosphoribosyltransferase
E        isotig08284|uracil; <a href="/dbget-bin/www_bget?ko:K00761">K00761</a>  E2.4.2.9, upp; uracil phosphoribosyltransferase [EC:2.4.2.9]
D      <a href="/dbget-bin/www_bget?ec:2.4.2.10">2.4.2.10</a>  orotate phosphoribosyltransferase
D      <a href="/dbget-bin/www_bget?ec:2.4.2.11">2.4.2.11</a>  nicotinate phosphoribosyltransferase
D      <a href="/dbget-bin/www_bget?ec:2.4.2.12">2.4.2.12</a>  nicotinamide phosphoribosyltransferase
E        isotig05147|nicotinamide; <a href="/dbget-bin/www_bget?ko:K03462">K03462</a>  E2.4.2.12, PBEF1; nicotinamide phosphoribosyltransferase [EC:2.4.2.12]
D      <a href="/dbget-bin/www_bget?ec:2.4.2.14">2.4.2.14</a>  amidophosphoribosyltransferase
D      <a href="/dbget-bin/www_bget?ec:2.4.2.15">2.4.2.15</a>  guanosine phosphorylase
D      <a href="/dbget-bin/www_bget?ec:2.4.2.16">2.4.2.16</a>  urate-ribonucleotide phosphorylase
D      <a href="/dbget-bin/www_bget?ec:2.4.2.17">2.4.2.17</a>  ATP phosphoribosyltransferase
D      <a href="/dbget-bin/www_bget?ec:2.4.2.18">2.4.2.18</a>  anthranilate phosphoribosyltransferase
D      <a href="/dbget-bin/www_bget?ec:2.4.2.19">2.4.2.19</a>  nicotinate-nucleotide diphosphorylase (carboxylating)
D      <a href="/dbget-bin/www_bget?ec:2.4.2.20">2.4.2.20</a>  dioxotetrahydropyrimidine phosphoribosyltransferase
D      <a href="/dbget-bin/www_bget?ec:2.4.2.21">2.4.2.21</a>  nicotinate-nucleotide---dimethylbenzimidazole phosphoribosyltransferase
D      <a href="/dbget-bin/www_bget?ec:2.4.2.22">2.4.2.22</a>  xanthine phosphoribosyltransferase
D      <a href="/dbget-bin/www_bget?ec:2.4.2.23">2.4.2.23</a>  deoxyuridine phosphorylase
D      <a href="/dbget-bin/www_bget?ec:2.4.2.24">2.4.2.24</a>  1,4-beta-D-xylan synthase
D      <a href="/dbget-bin/www_bget?ec:2.4.2.25">2.4.2.25</a>  flavone apiosyltransferase
D      <a href="/dbget-bin/www_bget?ec:2.4.2.26">2.4.2.26</a>  protein xylosyltransferase
D      <a href="/dbget-bin/www_bget?ec:2.4.2.27">2.4.2.27</a>  dTDP-dihydrostreptose---streptidine-6-phosphate dihydrostreptosyltransferase
D      <a href="/dbget-bin/www_bget?ec:2.4.2.28">2.4.2.28</a>  S-methyl-5'-thioadenosine phosphorylase
E        isotig04126|methylthioadenosine; <a href="/dbget-bin/www_bget?ko:K00772">K00772</a>  E2.4.2.28, mtaP; 5'-methylthioadenosine phosphorylase [EC:2.4.2.28]
E        isotig04127|s-methyl-5; <a href="/dbget-bin/www_bget?ko:K00772">K00772</a>  E2.4.2.28, mtaP; 5'-methylthioadenosine phosphorylase [EC:2.4.2.28]
D      <a href="/dbget-bin/www_bget?ec:2.4.2.29">2.4.2.29</a>  tRNA-guanine transglycosylase
D      <a href="/dbget-bin/www_bget?ec:2.4.2.30">2.4.2.30</a>  NAD+ ADP-ribosyltransferase
E        isotig07928|poly; <a href="/dbget-bin/www_bget?ko:K10798">K10798</a>  PARP; poly [ADP-ribose] polymerase [EC:2.4.2.30]
E        isotig07967|poly; <a href="/dbget-bin/www_bget?ko:K10798">K10798</a>  PARP; poly [ADP-ribose] polymerase [EC:2.4.2.30]
E        isotig11445|poly; <a href="/dbget-bin/www_bget?ko:K10798">K10798</a>  PARP; poly [ADP-ribose] polymerase [EC:2.4.2.30]
E        isotig11495|poly; <a href="/dbget-bin/www_bget?ko:K10798">K10798</a>  PARP; poly [ADP-ribose] polymerase [EC:2.4.2.30]
E        isotig22161|poly; <a href="/dbget-bin/www_bget?ko:K10798">K10798</a>  PARP; poly [ADP-ribose] polymerase [EC:2.4.2.30]
E        isotig25166|poly; <a href="/dbget-bin/www_bget?ko:K10798">K10798</a>  PARP; poly [ADP-ribose] polymerase [EC:2.4.2.30]
E        isotig41728|poly; <a href="/dbget-bin/www_bget?ko:K10798">K10798</a>  PARP; poly [ADP-ribose] polymerase [EC:2.4.2.30]
E        isotig27061|trf1-interacting; <a href="/dbget-bin/www_bget?ko:K10799">K10799</a>  TNKS; tankyrase [EC:2.4.2.30]
E        isotig39274|novel; <a href="/dbget-bin/www_bget?ko:K10799">K10799</a>  TNKS; tankyrase [EC:2.4.2.30]
D      <a href="/dbget-bin/www_bget?ec:2.4.2.31">2.4.2.31</a>  NAD+---protein-arginine ADP-ribosyltransferase
D      <a href="/dbget-bin/www_bget?ec:2.4.2.32">2.4.2.32</a>  dolichyl-phosphate D-xylosyltransferase
D      <a href="/dbget-bin/www_bget?ec:2.4.2.33">2.4.2.33</a>  dolichyl-xylosyl-phosphate---protein xylosyltransferase
D      <a href="/dbget-bin/www_bget?ec:2.4.2.34">2.4.2.34</a>  indolylacetylinositol arabinosyltransferase
D      <a href="/dbget-bin/www_bget?ec:2.4.2.35">2.4.2.35</a>  flavonol-3-O-glycoside xylosyltransferase
D      <a href="/dbget-bin/www_bget?ec:2.4.2.36">2.4.2.36</a>  NAD+---diphthamide ADP-ribosyltransferase
D      <a href="/dbget-bin/www_bget?ec:2.4.2.37">2.4.2.37</a>  NAD+---dinitrogen-reductase ADP-D-ribosyltransferase
D      <a href="/dbget-bin/www_bget?ec:2.4.2.38">2.4.2.38</a>  glycoprotein 2-beta-D-xylosyltransferase
D      <a href="/dbget-bin/www_bget?ec:2.4.2.39">2.4.2.39</a>  xyloglucan 6-xylosyltransferase
D      <a href="/dbget-bin/www_bget?ec:2.4.2.40">2.4.2.40</a>  zeatin O-beta-D-xylosyltransferase
D      <a href="/dbget-bin/www_bget?ec:2.4.2.41">2.4.2.41</a>  xylogalacturonan beta-1,3-xylosyltransferase
D      <a href="/dbget-bin/www_bget?ec:2.4.2.42">2.4.2.42</a>  UDP-D-xylose:beta-D-glucoside alpha-1,3-D-xylosyltransferase
D      <a href="/dbget-bin/www_bget?ec:2.4.2.43">2.4.2.43</a>  lipid IVA 4-amino-4-deoxy-L-arabinosyltransferase
D      <a href="/dbget-bin/www_bget?ec:2.4.2.-">2.4.2.-</a>  
E        isotig14825|glucoside; <a href="/dbget-bin/www_bget?ko:K13676">K13676</a>  GXYLT; UDP-xylose:glucoside alpha-1,3-xylosyltransferase [EC:2.4.2.-]
C    2.4.99  Transferring other glycosyl groups
D      <a href="/dbget-bin/www_bget?ec:2.4.99.1">2.4.99.1</a>  beta-galactoside alpha-2,6-sialyltransferase
D      <a href="/dbget-bin/www_bget?ec:2.4.99.2">2.4.99.2</a>  monosialoganglioside sialyltransferase
D      <a href="/dbget-bin/www_bget?ec:2.4.99.3">2.4.99.3</a>  alpha-N-acetylgalactosaminide alpha-2,6-sialyltransferase
D      <a href="/dbget-bin/www_bget?ec:2.4.99.4">2.4.99.4</a>  beta-galactoside alpha-2,3-sialyltransferase
D      <a href="/dbget-bin/www_bget?ec:2.4.99.5">2.4.99.5</a>  galactosyldiacylglycerol alpha-2,3-sialyltransferase
D      <a href="/dbget-bin/www_bget?ec:2.4.99.6">2.4.99.6</a>  N-acetyllactosaminide alpha-2,3-sialyltransferase
E        isotig05189|st3; <a href="/dbget-bin/www_bget?ko:K00781">K00781</a>  SIAT6; N-acetyllactosaminide alpha-2,3-sialyltransferase (sialyltransferase 6) [EC:2.4.99.6]
D      <a href="/dbget-bin/www_bget?ec:2.4.99.7">2.4.99.7</a>  alpha-N-acetylneuraminyl-2,3-beta-galactosyl-1,3-N-acetylgalactosaminide 6-alpha-sialyltransferase
D      <a href="/dbget-bin/www_bget?ec:2.4.99.8">2.4.99.8</a>  alpha-N-acetylneuraminate alpha-2,8-sialyltransferase
D      <a href="/dbget-bin/www_bget?ec:2.4.99.9">2.4.99.9</a>  lactosylceramide alpha-2,3-sialyltransferase
D      <a href="/dbget-bin/www_bget?ec:2.4.99.10">2.4.99.10</a>  neolactotetraosylceramide alpha-2,3-sialyltransferase
D      <a href="/dbget-bin/www_bget?ec:2.4.99.11">2.4.99.11</a>  lactosylceramide alpha-2,6-N-sialyltransferase
D      <a href="/dbget-bin/www_bget?ec:2.4.99.12">2.4.99.12</a>  lipid IVA 3-deoxy-D-manno-octulosonic acid transferase
D      <a href="/dbget-bin/www_bget?ec:2.4.99.13">2.4.99.13</a>  (KDO)-lipid IVA 3-deoxy-D-manno-octulosonic acid transferase
D      <a href="/dbget-bin/www_bget?ec:2.4.99.14">2.4.99.14</a>  (KDO)2-lipid IVA (2-8) 3-deoxy-D-manno-octulosonic acid transferase
D      <a href="/dbget-bin/www_bget?ec:2.4.99.15">2.4.99.15</a>  (KDO)3-lipid IVA (2-4) 3-deoxy-D-manno-octulosonic acid transferase
D      <a href="/dbget-bin/www_bget?ec:2.4.99.-">2.4.99.-</a>  
E        isotig06157|st6; <a href="/dbget-bin/www_bget?ko:K03376">K03376</a>  SIAT7F, ST6GalNAc VI; N-acetylgalactosaminide alpha-2,6-sialyltransferase (sialyltransferase 7F) [EC:2.4.99.-]
E        isotig15060|alpha-n-acetylgalactosaminide; <a href="/dbget-bin/www_bget?ko:K03376">K03376</a>  SIAT7F, ST6GalNAc VI; N-acetylgalactosaminide alpha-2,6-sialyltransferase (sialyltransferase 7F) [EC:2.4.99.-]
B  2.5  Transferring alkyl or aryl groups, other than methyl groups
C    2.5.1  Transferring alkyl or aryl groups, other than methyl groups (only sub-subclass identified to date)
D      <a href="/dbget-bin/www_bget?ec:2.5.1.1">2.5.1.1</a>  dimethylallyltranstransferase
E        isotig08620|farnesyl; <a href="/dbget-bin/www_bget?ko:K00787">K00787</a>  FDPS; farnesyl diphosphate synthase [EC:2.5.1.1 2.5.1.10]
D      <a href="/dbget-bin/www_bget?ec:2.5.1.2">2.5.1.2</a>  thiamine pyridinylase
D      <a href="/dbget-bin/www_bget?ec:2.5.1.3">2.5.1.3</a>  thiamine-phosphate diphosphorylase
D      <a href="/dbget-bin/www_bget?ec:2.5.1.4">2.5.1.4</a>  adenosylmethionine cyclotransferase
D      <a href="/dbget-bin/www_bget?ec:2.5.1.5">2.5.1.5</a>  galactose-6-sulfurylase
D      <a href="/dbget-bin/www_bget?ec:2.5.1.6">2.5.1.6</a>  methionine adenosyltransferase
E        isotig02076|methionine; <a href="/dbget-bin/www_bget?ko:K00789">K00789</a>  E2.5.1.6, metK; S-adenosylmethionine synthetase [EC:2.5.1.6]
E        isotig02077|methionine; <a href="/dbget-bin/www_bget?ko:K00789">K00789</a>  E2.5.1.6, metK; S-adenosylmethionine synthetase [EC:2.5.1.6]
E        isotig21109|s-adenosylmethionine; <a href="/dbget-bin/www_bget?ko:K00789">K00789</a>  E2.5.1.6, metK; S-adenosylmethionine synthetase [EC:2.5.1.6]
E        isotig33325|methionine; <a href="/dbget-bin/www_bget?ko:K00789">K00789</a>  E2.5.1.6, metK; S-adenosylmethionine synthetase [EC:2.5.1.6]
D      <a href="/dbget-bin/www_bget?ec:2.5.1.7">2.5.1.7</a>  UDP-N-acetylglucosamine 1-carboxyvinyltransferase
D      <a href="/dbget-bin/www_bget?ec:2.5.1.9">2.5.1.9</a>  riboflavin synthase
D      <a href="/dbget-bin/www_bget?ec:2.5.1.10">2.5.1.10</a>  (2E,6E)-farnesyl diphosphate synthase
E        isotig08620|farnesyl; <a href="/dbget-bin/www_bget?ko:K00787">K00787</a>  FDPS; farnesyl diphosphate synthase [EC:2.5.1.1 2.5.1.10]
D      <a href="/dbget-bin/www_bget?ec:2.5.1.15">2.5.1.15</a>  dihydropteroate synthase
D      <a href="/dbget-bin/www_bget?ec:2.5.1.16">2.5.1.16</a>  spermidine synthase
E        isotig21386|spermidine; <a href="/dbget-bin/www_bget?ko:K00797">K00797</a>  E2.5.1.16, SRM, speE; spermidine synthase [EC:2.5.1.16]
D      <a href="/dbget-bin/www_bget?ec:2.5.1.17">2.5.1.17</a>  cob(I)yrinic acid a,c-diamide adenosyltransferase
D      <a href="/dbget-bin/www_bget?ec:2.5.1.18">2.5.1.18</a>  glutathione transferase
E        isotig04907|glutathione; <a href="/dbget-bin/www_bget?ko:K00799">K00799</a>  E2.5.1.18, gst; glutathione S-transferase [EC:2.5.1.18]
E        isotig04908|glutathione; <a href="/dbget-bin/www_bget?ko:K00799">K00799</a>  E2.5.1.18, gst; glutathione S-transferase [EC:2.5.1.18]
E        isotig06321|glutathione; <a href="/dbget-bin/www_bget?ko:K00799">K00799</a>  E2.5.1.18, gst; glutathione S-transferase [EC:2.5.1.18]
E        isotig06937|glutathione; <a href="/dbget-bin/www_bget?ko:K00799">K00799</a>  E2.5.1.18, gst; glutathione S-transferase [EC:2.5.1.18]
E        isotig06992|glutathione; <a href="/dbget-bin/www_bget?ko:K00799">K00799</a>  E2.5.1.18, gst; glutathione S-transferase [EC:2.5.1.18]
E        isotig07386|glutathione; <a href="/dbget-bin/www_bget?ko:K00799">K00799</a>  E2.5.1.18, gst; glutathione S-transferase [EC:2.5.1.18]
E        isotig09406|microsomal; <a href="/dbget-bin/www_bget?ko:K00799">K00799</a>  E2.5.1.18, gst; glutathione S-transferase [EC:2.5.1.18]
E        isotig06070|glutathione; <a href="/dbget-bin/www_bget?ko:K13299">K13299</a>  GSTK1; glutathione S-transferase kappa 1 [EC:2.5.1.18]
D      <a href="/dbget-bin/www_bget?ec:2.5.1.19">2.5.1.19</a>  3-phosphoshikimate 1-carboxyvinyltransferase
D      <a href="/dbget-bin/www_bget?ec:2.5.1.20">2.5.1.20</a>  rubber cis-polyprenylcistransferase
D      <a href="/dbget-bin/www_bget?ec:2.5.1.21">2.5.1.21</a>  squalene synthase
D      <a href="/dbget-bin/www_bget?ec:2.5.1.22">2.5.1.22</a>  spermine synthase
E        isotig11429|spermine; <a href="/dbget-bin/www_bget?ko:K00802">K00802</a>  E2.5.1.22, SMS; spermine synthase [EC:2.5.1.22]
E        isotig15596|spermine; <a href="/dbget-bin/www_bget?ko:K00802">K00802</a>  E2.5.1.22, SMS; spermine synthase [EC:2.5.1.22]
D      <a href="/dbget-bin/www_bget?ec:2.5.1.23">2.5.1.23</a>  sym-norspermidine synthase
D      <a href="/dbget-bin/www_bget?ec:2.5.1.24">2.5.1.24</a>  discadenine synthase
D      <a href="/dbget-bin/www_bget?ec:2.5.1.25">2.5.1.25</a>  tRNA-uridine aminocarboxypropyltransferase
D      <a href="/dbget-bin/www_bget?ec:2.5.1.26">2.5.1.26</a>  alkylglycerone-phosphate synthase
D      <a href="/dbget-bin/www_bget?ec:2.5.1.27">2.5.1.27</a>  adenylate dimethylallyltransferase
D      <a href="/dbget-bin/www_bget?ec:2.5.1.28">2.5.1.28</a>  dimethylallylcistransferase
D      <a href="/dbget-bin/www_bget?ec:2.5.1.29">2.5.1.29</a>  farnesyltranstransferase
D      <a href="/dbget-bin/www_bget?ec:2.5.1.30">2.5.1.30</a>  heptaprenyl diphosphate synthase
D      <a href="/dbget-bin/www_bget?ec:2.5.1.31">2.5.1.31</a>  ditrans,polycis-undecaprenyl-diphosphate synthase [(2E,6E)-farnesyl-diphosphate specific]
D      <a href="/dbget-bin/www_bget?ec:2.5.1.32">2.5.1.32</a>  phytoene synthase
D      <a href="/dbget-bin/www_bget?ec:2.5.1.34">2.5.1.34</a>  4-dimethylallyltryptophan synthase
D      <a href="/dbget-bin/www_bget?ec:2.5.1.35">2.5.1.35</a>  aspulvinone dimethylallyltransferase
D      <a href="/dbget-bin/www_bget?ec:2.5.1.36">2.5.1.36</a>  trihydroxypterocarpan dimethylallyltransferase
D      <a href="/dbget-bin/www_bget?ec:2.5.1.38">2.5.1.38</a>  isonocardicin synthase
D      <a href="/dbget-bin/www_bget?ec:2.5.1.39">2.5.1.39</a>  4-hydroxybenzoate polyprenyltransferase
D      <a href="/dbget-bin/www_bget?ec:2.5.1.41">2.5.1.41</a>  phosphoglycerol geranylgeranyltransferase
D      <a href="/dbget-bin/www_bget?ec:2.5.1.42">2.5.1.42</a>  geranylgeranylglycerol-phosphate geranylgeranyltransferase
D      <a href="/dbget-bin/www_bget?ec:2.5.1.43">2.5.1.43</a>  nicotianamine synthase
D      <a href="/dbget-bin/www_bget?ec:2.5.1.44">2.5.1.44</a>  homospermidine synthase
D      <a href="/dbget-bin/www_bget?ec:2.5.1.45">2.5.1.45</a>  homospermidine synthase (spermidine-specific)
D      <a href="/dbget-bin/www_bget?ec:2.5.1.46">2.5.1.46</a>  deoxyhypusine synthase
E        isotig07802|deoxyhypusine; <a href="/dbget-bin/www_bget?ko:K00809">K00809</a>  E2.5.1.46, dys1; deoxyhypusine synthase [EC:2.5.1.46]
D      <a href="/dbget-bin/www_bget?ec:2.5.1.47">2.5.1.47</a>  cysteine synthase
D      <a href="/dbget-bin/www_bget?ec:2.5.1.48">2.5.1.48</a>  cystathionine gamma-synthase
D      <a href="/dbget-bin/www_bget?ec:2.5.1.49">2.5.1.49</a>  O-acetylhomoserine aminocarboxypropyltransferase
D      <a href="/dbget-bin/www_bget?ec:2.5.1.50">2.5.1.50</a>  zeatin 9-aminocarboxyethyltransferase
D      <a href="/dbget-bin/www_bget?ec:2.5.1.51">2.5.1.51</a>  beta-pyrazolylalanine synthase
D      <a href="/dbget-bin/www_bget?ec:2.5.1.52">2.5.1.52</a>  L-mimosine synthase
D      <a href="/dbget-bin/www_bget?ec:2.5.1.53">2.5.1.53</a>  uracilylalanine synthase
D      <a href="/dbget-bin/www_bget?ec:2.5.1.54">2.5.1.54</a>  3-deoxy-7-phosphoheptulonate synthase
D      <a href="/dbget-bin/www_bget?ec:2.5.1.55">2.5.1.55</a>  3-deoxy-8-phosphooctulonate synthase
D      <a href="/dbget-bin/www_bget?ec:2.5.1.56">2.5.1.56</a>  N-acetylneuraminate synthase
E        isotig06237|sialic; <a href="/dbget-bin/www_bget?ko:K05304">K05304</a>  NANS, SAS; sialic acid synthase [EC:2.5.1.56 2.5.1.57]
E        isotig12410|sialic; <a href="/dbget-bin/www_bget?ko:K05304">K05304</a>  NANS, SAS; sialic acid synthase [EC:2.5.1.56 2.5.1.57]
D      <a href="/dbget-bin/www_bget?ec:2.5.1.57">2.5.1.57</a>  N-acylneuraminate-9-phosphate synthase
E        isotig06237|sialic; <a href="/dbget-bin/www_bget?ko:K05304">K05304</a>  NANS, SAS; sialic acid synthase [EC:2.5.1.56 2.5.1.57]
E        isotig12410|sialic; <a href="/dbget-bin/www_bget?ko:K05304">K05304</a>  NANS, SAS; sialic acid synthase [EC:2.5.1.56 2.5.1.57]
D      <a href="/dbget-bin/www_bget?ec:2.5.1.58">2.5.1.58</a>  protein farnesyltransferase
E        isotig06034|caax; <a href="/dbget-bin/www_bget?ko:K05955">K05955</a>  FNTA; protein farnesyltransferase/geranylgeranyltransferase type-1 subunit alpha [EC:2.5.1.58 2.5.1.59]
D      <a href="/dbget-bin/www_bget?ec:2.5.1.59">2.5.1.59</a>  protein geranylgeranyltransferase type I
E        isotig06034|caax; <a href="/dbget-bin/www_bget?ko:K05955">K05955</a>  FNTA; protein farnesyltransferase/geranylgeranyltransferase type-1 subunit alpha [EC:2.5.1.58 2.5.1.59]
D      <a href="/dbget-bin/www_bget?ec:2.5.1.60">2.5.1.60</a>  protein geranylgeranyltransferase type II
D      <a href="/dbget-bin/www_bget?ec:2.5.1.61">2.5.1.61</a>  hydroxymethylbilane synthase
D      <a href="/dbget-bin/www_bget?ec:2.5.1.62">2.5.1.62</a>  chlorophyll synthase
D      <a href="/dbget-bin/www_bget?ec:2.5.1.63">2.5.1.63</a>  adenosyl-fluoride synthase
D      <a href="/dbget-bin/www_bget?ec:2.5.1.65">2.5.1.65</a>  O-phosphoserine sulfhydrylase
D      <a href="/dbget-bin/www_bget?ec:2.5.1.66">2.5.1.66</a>  N2-(2-carboxyethyl)arginine synthase
D      <a href="/dbget-bin/www_bget?ec:2.5.1.67">2.5.1.67</a>  chrysanthemyl diphosphate synthase
D      <a href="/dbget-bin/www_bget?ec:2.5.1.68">2.5.1.68</a>  (2Z,6E)-farnesyl diphosphate synthase
D      <a href="/dbget-bin/www_bget?ec:2.5.1.69">2.5.1.69</a>  lavandulyl diphosphate synthase
D      <a href="/dbget-bin/www_bget?ec:2.5.1.70">2.5.1.70</a>  naringenin 8-dimethylallyltransferase
D      <a href="/dbget-bin/www_bget?ec:2.5.1.71">2.5.1.71</a>  leachianone-G 2''-dimethylallyltransferase
D      <a href="/dbget-bin/www_bget?ec:2.5.1.72">2.5.1.72</a>  quinolinate synthase
D      <a href="/dbget-bin/www_bget?ec:2.5.1.73">2.5.1.73</a>  O-phospho-L-seryl-tRNA:Cys-tRNA synthase
D      <a href="/dbget-bin/www_bget?ec:2.5.1.74">2.5.1.74</a>  1,4-dihydroxy-2-naphthoate polyprenyltransferase
D      <a href="/dbget-bin/www_bget?ec:2.5.1.75">2.5.1.75</a>  tRNA dimethylallyltransferase
D      <a href="/dbget-bin/www_bget?ec:2.5.1.76">2.5.1.76</a>  cysteate synthase
D      <a href="/dbget-bin/www_bget?ec:2.5.1.77">2.5.1.77</a>  7,8-didemethyl-8-hydroxy-5-deazariboflavin synthase
D      <a href="/dbget-bin/www_bget?ec:2.5.1.78">2.5.1.78</a>  6,7-dimethyl-8-ribityllumazine synthase
D      <a href="/dbget-bin/www_bget?ec:2.5.1.79">2.5.1.79</a>  thermospermine synthase
D      <a href="/dbget-bin/www_bget?ec:2.5.1.80">2.5.1.80</a>  7-dimethylallyltryptophan synthase
D      <a href="/dbget-bin/www_bget?ec:2.5.1.81">2.5.1.81</a>  geranylfarnesyl diphosphate synthase
D      <a href="/dbget-bin/www_bget?ec:2.5.1.82">2.5.1.82</a>  hexaprenyl diphosphate synthase [geranylgeranyl-diphosphate specific]
D      <a href="/dbget-bin/www_bget?ec:2.5.1.83">2.5.1.83</a>  hexaprenyl-diphosphate synthase [(2E,6E)-farnesyl-diphosphate specific]
D      <a href="/dbget-bin/www_bget?ec:2.5.1.84">2.5.1.84</a>  all-trans-nonaprenyl-diphosphate synthase [geranyl-diphosphate specific]
D      <a href="/dbget-bin/www_bget?ec:2.5.1.85">2.5.1.85</a>  all-trans-nonaprenyl diphosphate synthase [geranylgeranyl-diphosphate specific]
D      <a href="/dbget-bin/www_bget?ec:2.5.1.86">2.5.1.86</a>  trans,polycis-decaprenyl diphosphate synthase
D      <a href="/dbget-bin/www_bget?ec:2.5.1.87">2.5.1.87</a>  ditrans,polycis-polyprenyl diphosphate synthase [(2E,6E)-farnesyl diphosphate specific]
D      <a href="/dbget-bin/www_bget?ec:2.5.1.88">2.5.1.88</a>  trans,polycis-polyprenyl diphosphate synthase [(2Z,6E)-farnesyl diphosphate specific]
D      <a href="/dbget-bin/www_bget?ec:2.5.1.89">2.5.1.89</a>  tritrans,polycis-undecaprenyl-diphosphate synthase [geranylgeranyl-diphosphate specific]
D      <a href="/dbget-bin/www_bget?ec:2.5.1.90">2.5.1.90</a>  all-trans-octaprenyl-diphosphate synthase
D      <a href="/dbget-bin/www_bget?ec:2.5.1.91">2.5.1.91</a>  all-trans-decaprenyl-diphosphate synthase
D      <a href="/dbget-bin/www_bget?ec:2.5.1.92">2.5.1.92</a>  (2Z,6Z)-farnesyl diphosphate synthase
D      <a href="/dbget-bin/www_bget?ec:2.5.1.-">2.5.1.-</a>  
E        isotig09042|para-hydroxybenzoate--; <a href="/dbget-bin/www_bget?ko:K06125">K06125</a>  COQ2; 4-hydroxybenzoate hexaprenyltransferase [EC:2.5.1.-]
E        isotig15912|dehydrodolichyl; <a href="/dbget-bin/www_bget?ko:K11778">K11778</a>  DHDDS; cis-prenyltransferase, dehydrodolichyl diphosphate synthase [EC:2.5.1.-]
E        isotig03337|prenyl; <a href="/dbget-bin/www_bget?ko:K12505">K12505</a>  PDSS2; decaprenyl diphosphate synthase subunit 2 [EC:2.5.1.-]
E        isotig03338|prenyl; <a href="/dbget-bin/www_bget?ko:K12505">K12505</a>  PDSS2; decaprenyl diphosphate synthase subunit 2 [EC:2.5.1.-]
B  2.6  Transferring nitrogenous groups
C    2.6.1  Transaminases
D      <a href="/dbget-bin/www_bget?ec:2.6.1.1">2.6.1.1</a>  aspartate transaminase
E        isotig05274|aspartate; <a href="/dbget-bin/www_bget?ko:K00813">K00813</a>  E2.6.1.1B, aspC; aspartate aminotransferase [EC:2.6.1.1]
E        isotig05305|glutamic-oxaloacetic; <a href="/dbget-bin/www_bget?ko:K00813">K00813</a>  E2.6.1.1B, aspC; aspartate aminotransferase [EC:2.6.1.1]
D      <a href="/dbget-bin/www_bget?ec:2.6.1.2">2.6.1.2</a>  alanine transaminase
E        isotig05308|alanine; <a href="/dbget-bin/www_bget?ko:K00814">K00814</a>  GPT, ALT; alanine transaminase [EC:2.6.1.2]
E        isotig05525|alanine; <a href="/dbget-bin/www_bget?ko:K00814">K00814</a>  GPT, ALT; alanine transaminase [EC:2.6.1.2]
E        isotig14417|alanine; <a href="/dbget-bin/www_bget?ko:K00814">K00814</a>  GPT, ALT; alanine transaminase [EC:2.6.1.2]
E        isotig28834|alanine; <a href="/dbget-bin/www_bget?ko:K00814">K00814</a>  GPT, ALT; alanine transaminase [EC:2.6.1.2]
D      <a href="/dbget-bin/www_bget?ec:2.6.1.3">2.6.1.3</a>  cysteine transaminase
D      <a href="/dbget-bin/www_bget?ec:2.6.1.4">2.6.1.4</a>  glycine transaminase
D      <a href="/dbget-bin/www_bget?ec:2.6.1.5">2.6.1.5</a>  tyrosine transaminase
D      <a href="/dbget-bin/www_bget?ec:2.6.1.6">2.6.1.6</a>  leucine transaminase
D      <a href="/dbget-bin/www_bget?ec:2.6.1.7">2.6.1.7</a>  kynurenine---oxoglutarate transaminase
E        isotig05644|kynurenine--oxoglutarate; <a href="/dbget-bin/www_bget?ko:K00816">K00816</a>  CCBL; kynurenine---oxoglutarate transaminase / cysteine-S-conjugate beta-lyase / glutamine---phenylpyruvate transaminase [EC:2.6.1.7 4.4.1.13 2.6.1.64]
E        isotig06933|kynurenine; <a href="/dbget-bin/www_bget?ko:K00816">K00816</a>  CCBL; kynurenine---oxoglutarate transaminase / cysteine-S-conjugate beta-lyase / glutamine---phenylpyruvate transaminase [EC:2.6.1.7 4.4.1.13 2.6.1.64]
E        isotig11120|cysteine; <a href="/dbget-bin/www_bget?ko:K00816">K00816</a>  CCBL; kynurenine---oxoglutarate transaminase / cysteine-S-conjugate beta-lyase / glutamine---phenylpyruvate transaminase [EC:2.6.1.7 4.4.1.13 2.6.1.64]
E        isotig21356|aminoadipate; <a href="/dbget-bin/www_bget?ko:K00825">K00825</a>  AADAT, KAT2; kynurenine/2-aminoadipate aminotransferase [EC:2.6.1.7 2.6.1.39]
D      <a href="/dbget-bin/www_bget?ec:2.6.1.8">2.6.1.8</a>  2,5-diaminovalerate transaminase
D      <a href="/dbget-bin/www_bget?ec:2.6.1.9">2.6.1.9</a>  histidinol-phosphate transaminase
D      <a href="/dbget-bin/www_bget?ec:2.6.1.11">2.6.1.11</a>  acetylornithine transaminase
D      <a href="/dbget-bin/www_bget?ec:2.6.1.12">2.6.1.12</a>  alanine---oxo-acid transaminase
D      <a href="/dbget-bin/www_bget?ec:2.6.1.13">2.6.1.13</a>  ornithine aminotransferase
E        isotig04773|ornithine; <a href="/dbget-bin/www_bget?ko:K00819">K00819</a>  E2.6.1.13, rocD; ornithine--oxo-acid transaminase [EC:2.6.1.13]
E        isotig04774|ornithine; <a href="/dbget-bin/www_bget?ko:K00819">K00819</a>  E2.6.1.13, rocD; ornithine--oxo-acid transaminase [EC:2.6.1.13]
E        isotig12776|ornithine; <a href="/dbget-bin/www_bget?ko:K00819">K00819</a>  E2.6.1.13, rocD; ornithine--oxo-acid transaminase [EC:2.6.1.13]
D      <a href="/dbget-bin/www_bget?ec:2.6.1.14">2.6.1.14</a>  asparagine---oxo-acid transaminase
D      <a href="/dbget-bin/www_bget?ec:2.6.1.15">2.6.1.15</a>  glutamine---pyruvate transaminase
D      <a href="/dbget-bin/www_bget?ec:2.6.1.16">2.6.1.16</a>  glutamine---fructose-6-phosphate transaminase (isomerizing)
D      <a href="/dbget-bin/www_bget?ec:2.6.1.17">2.6.1.17</a>  succinyldiaminopimelate transaminase
D      <a href="/dbget-bin/www_bget?ec:2.6.1.18">2.6.1.18</a>  beta-alanine---pyruvate transaminase
D      <a href="/dbget-bin/www_bget?ec:2.6.1.19">2.6.1.19</a>  4-aminobutyrate transaminase
D      <a href="/dbget-bin/www_bget?ec:2.6.1.21">2.6.1.21</a>  D-amino-acid transaminase
D      <a href="/dbget-bin/www_bget?ec:2.6.1.22">2.6.1.22</a>  (S)-3-amino-2-methylpropionate transaminase
D      <a href="/dbget-bin/www_bget?ec:2.6.1.23">2.6.1.23</a>  4-hydroxyglutamate transaminase
D      <a href="/dbget-bin/www_bget?ec:2.6.1.24">2.6.1.24</a>  diiodotyrosine transaminase
D      <a href="/dbget-bin/www_bget?ec:2.6.1.26">2.6.1.26</a>  thyroid-hormone transaminase
D      <a href="/dbget-bin/www_bget?ec:2.6.1.27">2.6.1.27</a>  tryptophan transaminase
D      <a href="/dbget-bin/www_bget?ec:2.6.1.28">2.6.1.28</a>  tryptophan---phenylpyruvate transaminase
D      <a href="/dbget-bin/www_bget?ec:2.6.1.29">2.6.1.29</a>  diamine transaminase
D      <a href="/dbget-bin/www_bget?ec:2.6.1.30">2.6.1.30</a>  pyridoxamine---pyruvate transaminase
D      <a href="/dbget-bin/www_bget?ec:2.6.1.31">2.6.1.31</a>  pyridoxamine---oxaloacetate transaminase
D      <a href="/dbget-bin/www_bget?ec:2.6.1.32">2.6.1.32</a>  valine---3-methyl-2-oxovalerate transaminase
D      <a href="/dbget-bin/www_bget?ec:2.6.1.33">2.6.1.33</a>  dTDP-4-amino-4,6-dideoxy-D-glucose transaminase
D      <a href="/dbget-bin/www_bget?ec:2.6.1.34">2.6.1.34</a>  UDP-2-acetamido-4-amino-2,4,6-trideoxyglucose transaminase
D      <a href="/dbget-bin/www_bget?ec:2.6.1.35">2.6.1.35</a>  glycine---oxaloacetate transaminase
D      <a href="/dbget-bin/www_bget?ec:2.6.1.36">2.6.1.36</a>  L-lysine 6-transaminase
D      <a href="/dbget-bin/www_bget?ec:2.6.1.37">2.6.1.37</a>  2-aminoethylphosphonate---pyruvate transaminase
D      <a href="/dbget-bin/www_bget?ec:2.6.1.38">2.6.1.38</a>  histidine transaminase
D      <a href="/dbget-bin/www_bget?ec:2.6.1.39">2.6.1.39</a>  2-aminoadipate transaminase
E        isotig21356|aminoadipate; <a href="/dbget-bin/www_bget?ko:K00825">K00825</a>  AADAT, KAT2; kynurenine/2-aminoadipate aminotransferase [EC:2.6.1.7 2.6.1.39]
D      <a href="/dbget-bin/www_bget?ec:2.6.1.40">2.6.1.40</a>  (R)-3-amino-2-methylpropionate---pyruvate transaminase
D      <a href="/dbget-bin/www_bget?ec:2.6.1.41">2.6.1.41</a>  D-methionine---pyruvate transaminase
D      <a href="/dbget-bin/www_bget?ec:2.6.1.42">2.6.1.42</a>  branched-chain-amino-acid transaminase
E        isotig13234|branched; <a href="/dbget-bin/www_bget?ko:K00826">K00826</a>  E2.6.1.42, ilvE; branched-chain amino acid aminotransferase [EC:2.6.1.42]
D      <a href="/dbget-bin/www_bget?ec:2.6.1.43">2.6.1.43</a>  aminolevulinate transaminase
D      <a href="/dbget-bin/www_bget?ec:2.6.1.44">2.6.1.44</a>  alanine---glyoxylate transaminase
D      <a href="/dbget-bin/www_bget?ec:2.6.1.45">2.6.1.45</a>  serine---glyoxylate transaminase
D      <a href="/dbget-bin/www_bget?ec:2.6.1.46">2.6.1.46</a>  diaminobutyrate---pyruvate transaminase
D      <a href="/dbget-bin/www_bget?ec:2.6.1.47">2.6.1.47</a>  alanine---oxomalonate transaminase
D      <a href="/dbget-bin/www_bget?ec:2.6.1.48">2.6.1.48</a>  5-aminovalerate transaminase
D      <a href="/dbget-bin/www_bget?ec:2.6.1.49">2.6.1.49</a>  dihydroxyphenylalanine transaminase
D      <a href="/dbget-bin/www_bget?ec:2.6.1.50">2.6.1.50</a>  glutamine---scyllo-inositol transaminase
D      <a href="/dbget-bin/www_bget?ec:2.6.1.51">2.6.1.51</a>  serine---pyruvate transaminase
D      <a href="/dbget-bin/www_bget?ec:2.6.1.52">2.6.1.52</a>  phosphoserine transaminase
D      <a href="/dbget-bin/www_bget?ec:2.6.1.54">2.6.1.54</a>  pyridoxamine-phosphate transaminase
D      <a href="/dbget-bin/www_bget?ec:2.6.1.55">2.6.1.55</a>  taurine---2-oxoglutarate transaminase
D      <a href="/dbget-bin/www_bget?ec:2.6.1.56">2.6.1.56</a>  1D-1-guanidino-3-amino-1,3-dideoxy-scyllo-inositol transaminase
D      <a href="/dbget-bin/www_bget?ec:2.6.1.57">2.6.1.57</a>  aromatic-amino-acid transaminase
D      <a href="/dbget-bin/www_bget?ec:2.6.1.58">2.6.1.58</a>  phenylalanine(histidine) transaminase
D      <a href="/dbget-bin/www_bget?ec:2.6.1.59">2.6.1.59</a>  dTDP-4-amino-4,6-dideoxygalactose transaminase
D      <a href="/dbget-bin/www_bget?ec:2.6.1.60">2.6.1.60</a>  aromatic-amino-acid---glyoxylate transaminase
D      <a href="/dbget-bin/www_bget?ec:2.6.1.62">2.6.1.62</a>  adenosylmethionine---8-amino-7-oxononanoate transaminase
D      <a href="/dbget-bin/www_bget?ec:2.6.1.63">2.6.1.63</a>  kynurenine---glyoxylate transaminase
D      <a href="/dbget-bin/www_bget?ec:2.6.1.64">2.6.1.64</a>  glutamine---phenylpyruvate transaminase
E        isotig05644|kynurenine--oxoglutarate; <a href="/dbget-bin/www_bget?ko:K00816">K00816</a>  CCBL; kynurenine---oxoglutarate transaminase / cysteine-S-conjugate beta-lyase / glutamine---phenylpyruvate transaminase [EC:2.6.1.7 4.4.1.13 2.6.1.64]
E        isotig06933|kynurenine; <a href="/dbget-bin/www_bget?ko:K00816">K00816</a>  CCBL; kynurenine---oxoglutarate transaminase / cysteine-S-conjugate beta-lyase / glutamine---phenylpyruvate transaminase [EC:2.6.1.7 4.4.1.13 2.6.1.64]
E        isotig11120|cysteine; <a href="/dbget-bin/www_bget?ko:K00816">K00816</a>  CCBL; kynurenine---oxoglutarate transaminase / cysteine-S-conjugate beta-lyase / glutamine---phenylpyruvate transaminase [EC:2.6.1.7 4.4.1.13 2.6.1.64]
D      <a href="/dbget-bin/www_bget?ec:2.6.1.65">2.6.1.65</a>  N6-acetyl-beta-lysine transaminase
D      <a href="/dbget-bin/www_bget?ec:2.6.1.66">2.6.1.66</a>  valine---pyruvate transaminase
D      <a href="/dbget-bin/www_bget?ec:2.6.1.67">2.6.1.67</a>  2-aminohexanoate transaminase
D      <a href="/dbget-bin/www_bget?ec:2.6.1.68">2.6.1.68</a>  ornithine(lysine) transaminase
D      <a href="/dbget-bin/www_bget?ec:2.6.1.70">2.6.1.70</a>  aspartate---phenylpyruvate transaminase
D      <a href="/dbget-bin/www_bget?ec:2.6.1.71">2.6.1.71</a>  lysine---pyruvate 6-transaminase
D      <a href="/dbget-bin/www_bget?ec:2.6.1.72">2.6.1.72</a>  D-4-hydroxyphenylglycine transaminase
D      <a href="/dbget-bin/www_bget?ec:2.6.1.73">2.6.1.73</a>  methionine---glyoxylate transaminase
D      <a href="/dbget-bin/www_bget?ec:2.6.1.74">2.6.1.74</a>  cephalosporin-C transaminase
D      <a href="/dbget-bin/www_bget?ec:2.6.1.75">2.6.1.75</a>  cysteine-conjugate transaminase
D      <a href="/dbget-bin/www_bget?ec:2.6.1.76">2.6.1.76</a>  diaminobutyrate---2-oxoglutarate transaminase
D      <a href="/dbget-bin/www_bget?ec:2.6.1.77">2.6.1.77</a>  taurine---pyruvate aminotransferase
D      <a href="/dbget-bin/www_bget?ec:2.6.1.78">2.6.1.78</a>  aspartate---prephenate aminotransferase
D      <a href="/dbget-bin/www_bget?ec:2.6.1.79">2.6.1.79</a>  glutamate---prephenate aminotransferase
D      <a href="/dbget-bin/www_bget?ec:2.6.1.80">2.6.1.80</a>  nicotianamine aminotransferase
D      <a href="/dbget-bin/www_bget?ec:2.6.1.81">2.6.1.81</a>  succinylornithine transaminase
D      <a href="/dbget-bin/www_bget?ec:2.6.1.82">2.6.1.82</a>  putrescine aminotransferase
D      <a href="/dbget-bin/www_bget?ec:2.6.1.83">2.6.1.83</a>  LL-diaminopimelate aminotransferase
D      <a href="/dbget-bin/www_bget?ec:2.6.1.84">2.6.1.84</a>  arginine---pyruvate transaminase
D      <a href="/dbget-bin/www_bget?ec:2.6.1.85">2.6.1.85</a>  aminodeoxychorismate synthase
D      <a href="/dbget-bin/www_bget?ec:2.6.1.86">2.6.1.86</a>  2-amino-4-deoxychorismate synthase
D      <a href="/dbget-bin/www_bget?ec:2.6.1.87">2.6.1.87</a>  UDP-4-amino-4-deoxy-L-arabinose aminotransferase
D      <a href="/dbget-bin/www_bget?ec:2.6.1.-">2.6.1.-</a>  
E        isotig13725|alanine-glyoxylate; <a href="/dbget-bin/www_bget?ko:K14286">K14286</a>  AGXT2L; alanine-glyoxylate aminotransferase 2-like [EC:2.6.1.-]
C    2.6.3  Oximinotransferases
D      <a href="/dbget-bin/www_bget?ec:2.6.3.1">2.6.3.1</a>  oximinotransferase
C    2.6.99  Transferring other nitrogenous groups
D      <a href="/dbget-bin/www_bget?ec:2.6.99.1">2.6.99.1</a>  dATP(dGTP)---DNA purinetransferase
D      <a href="/dbget-bin/www_bget?ec:2.6.99.2">2.6.99.2</a>  pyridoxine 5'-phosphate synthase
C    2.6.-  Transferring nitrogenous groups
D      <a href="/dbget-bin/www_bget?ec:2.6.-.-">2.6.-.-</a>  
E        isotig12006|phosphatidylinositol; <a href="/dbget-bin/www_bget?ko:K05290">K05290</a>  PIGK; phosphatidylinositol glycan, class K [EC:2.6.-.-]
E        isotig13568|phosphatidylinositol; <a href="/dbget-bin/www_bget?ko:K05290">K05290</a>  PIGK; phosphatidylinositol glycan, class K [EC:2.6.-.-]
E        isotig28539|phosphatidylinositol; <a href="/dbget-bin/www_bget?ko:K05290">K05290</a>  PIGK; phosphatidylinositol glycan, class K [EC:2.6.-.-]
B  2.7  Transferring phosphorus-containing groups
C    2.7.1  Phosphotransferases with an alcohol group as acceptor
D      <a href="/dbget-bin/www_bget?ec:2.7.1.1">2.7.1.1</a>  hexokinase
E        isotig10702|hexokinase; <a href="/dbget-bin/www_bget?ko:K00844">K00844</a>  HK; hexokinase [EC:2.7.1.1]
E        isotig12411|hexokinase; <a href="/dbget-bin/www_bget?ko:K00844">K00844</a>  HK; hexokinase [EC:2.7.1.1]
E        isotig12508|hexokinase; <a href="/dbget-bin/www_bget?ko:K00844">K00844</a>  HK; hexokinase [EC:2.7.1.1]
E        isotig20501|hexokinase; <a href="/dbget-bin/www_bget?ko:K00844">K00844</a>  HK; hexokinase [EC:2.7.1.1]
D      <a href="/dbget-bin/www_bget?ec:2.7.1.2">2.7.1.2</a>  glucokinase
D      <a href="/dbget-bin/www_bget?ec:2.7.1.3">2.7.1.3</a>  ketohexokinase
D      <a href="/dbget-bin/www_bget?ec:2.7.1.4">2.7.1.4</a>  fructokinase
D      <a href="/dbget-bin/www_bget?ec:2.7.1.5">2.7.1.5</a>  rhamnulokinase
D      <a href="/dbget-bin/www_bget?ec:2.7.1.6">2.7.1.6</a>  galactokinase
E        isotig20285|galactokinase; <a href="/dbget-bin/www_bget?ko:K00849">K00849</a>  galK; galactokinase [EC:2.7.1.6]
D      <a href="/dbget-bin/www_bget?ec:2.7.1.7">2.7.1.7</a>  mannokinase
D      <a href="/dbget-bin/www_bget?ec:2.7.1.8">2.7.1.8</a>  glucosamine kinase
D      <a href="/dbget-bin/www_bget?ec:2.7.1.10">2.7.1.10</a>  phosphoglucokinase
D      <a href="/dbget-bin/www_bget?ec:2.7.1.11">2.7.1.11</a>  6-phosphofructokinase
E        isotig01885|6-; <a href="/dbget-bin/www_bget?ko:K00850">K00850</a>  PFK, pfk; 6-phosphofructokinase [EC:2.7.1.11]
E        isotig21824|6-; <a href="/dbget-bin/www_bget?ko:K00850">K00850</a>  PFK, pfk; 6-phosphofructokinase [EC:2.7.1.11]
E        isotig26411|muscle; <a href="/dbget-bin/www_bget?ko:K00850">K00850</a>  PFK, pfk; 6-phosphofructokinase [EC:2.7.1.11]
E        isotig28312|6-; <a href="/dbget-bin/www_bget?ko:K00850">K00850</a>  PFK, pfk; 6-phosphofructokinase [EC:2.7.1.11]
E        isotig28805|muscle; <a href="/dbget-bin/www_bget?ko:K00850">K00850</a>  PFK, pfk; 6-phosphofructokinase [EC:2.7.1.11]
E        isotig29227|6-; <a href="/dbget-bin/www_bget?ko:K00850">K00850</a>  PFK, pfk; 6-phosphofructokinase [EC:2.7.1.11]
E        isotig29624|6-phosphofructokinase; <a href="/dbget-bin/www_bget?ko:K00850">K00850</a>  PFK, pfk; 6-phosphofructokinase [EC:2.7.1.11]
E        isotig31647|6-; <a href="/dbget-bin/www_bget?ko:K00850">K00850</a>  PFK, pfk; 6-phosphofructokinase [EC:2.7.1.11]
E        isotig32446|6-; <a href="/dbget-bin/www_bget?ko:K00850">K00850</a>  PFK, pfk; 6-phosphofructokinase [EC:2.7.1.11]
E        isotig32622|6-; <a href="/dbget-bin/www_bget?ko:K00850">K00850</a>  PFK, pfk; 6-phosphofructokinase [EC:2.7.1.11]
E        isotig34039|6-; <a href="/dbget-bin/www_bget?ko:K00850">K00850</a>  PFK, pfk; 6-phosphofructokinase [EC:2.7.1.11]
E        isotig37948|6-phosphofructokinase; <a href="/dbget-bin/www_bget?ko:K00850">K00850</a>  PFK, pfk; 6-phosphofructokinase [EC:2.7.1.11]
D      <a href="/dbget-bin/www_bget?ec:2.7.1.12">2.7.1.12</a>  gluconokinase
D      <a href="/dbget-bin/www_bget?ec:2.7.1.13">2.7.1.13</a>  dehydrogluconokinase
D      <a href="/dbget-bin/www_bget?ec:2.7.1.14">2.7.1.14</a>  sedoheptulokinase
D      <a href="/dbget-bin/www_bget?ec:2.7.1.15">2.7.1.15</a>  ribokinase
E        isotig03184|ribokinase; <a href="/dbget-bin/www_bget?ko:K00852">K00852</a>  E2.7.1.15, rbsK; ribokinase [EC:2.7.1.15]
E        isotig03185|ribokinase; <a href="/dbget-bin/www_bget?ko:K00852">K00852</a>  E2.7.1.15, rbsK; ribokinase [EC:2.7.1.15]
D      <a href="/dbget-bin/www_bget?ec:2.7.1.16">2.7.1.16</a>  ribulokinase
D      <a href="/dbget-bin/www_bget?ec:2.7.1.17">2.7.1.17</a>  xylulokinase
D      <a href="/dbget-bin/www_bget?ec:2.7.1.18">2.7.1.18</a>  phosphoribokinase
D      <a href="/dbget-bin/www_bget?ec:2.7.1.19">2.7.1.19</a>  phosphoribulokinase
D      <a href="/dbget-bin/www_bget?ec:2.7.1.20">2.7.1.20</a>  adenosine kinase
E        isotig03749|adenosine; <a href="/dbget-bin/www_bget?ko:K00856">K00856</a>  E2.7.1.20, ADK; adenosine kinase [EC:2.7.1.20]
E        isotig03750|adenosine; <a href="/dbget-bin/www_bget?ko:K00856">K00856</a>  E2.7.1.20, ADK; adenosine kinase [EC:2.7.1.20]
E        isotig03942|adenosine; <a href="/dbget-bin/www_bget?ko:K00856">K00856</a>  E2.7.1.20, ADK; adenosine kinase [EC:2.7.1.20]
E        isotig03943|adenosine; <a href="/dbget-bin/www_bget?ko:K00856">K00856</a>  E2.7.1.20, ADK; adenosine kinase [EC:2.7.1.20]
E        isotig07800|adenosine; <a href="/dbget-bin/www_bget?ko:K00856">K00856</a>  E2.7.1.20, ADK; adenosine kinase [EC:2.7.1.20]
E        isotig15547|adenosine; <a href="/dbget-bin/www_bget?ko:K00856">K00856</a>  E2.7.1.20, ADK; adenosine kinase [EC:2.7.1.20]
D      <a href="/dbget-bin/www_bget?ec:2.7.1.21">2.7.1.21</a>  thymidine kinase
E        isotig12602|mitochondrial; <a href="/dbget-bin/www_bget?ko:K00857">K00857</a>  E2.7.1.21, tdk; thymidine kinase [EC:2.7.1.21]
D      <a href="/dbget-bin/www_bget?ec:2.7.1.22">2.7.1.22</a>  ribosylnicotinamide kinase
D      <a href="/dbget-bin/www_bget?ec:2.7.1.23">2.7.1.23</a>  NAD+ kinase
E        isotig36808|nad; <a href="/dbget-bin/www_bget?ko:K00858">K00858</a>  E2.7.1.23; NAD+ kinase [EC:2.7.1.23]
E        isotig39992|nad; <a href="/dbget-bin/www_bget?ko:K00858">K00858</a>  E2.7.1.23; NAD+ kinase [EC:2.7.1.23]
D      <a href="/dbget-bin/www_bget?ec:2.7.1.24">2.7.1.24</a>  dephospho-CoA kinase
D      <a href="/dbget-bin/www_bget?ec:2.7.1.25">2.7.1.25</a>  adenylyl-sulfate kinase
E        isotig13182|3; <a href="/dbget-bin/www_bget?ko:K13811">K13811</a>  PAPSS; 3'-phosphoadenosine 5'-phosphosulfate synthase [EC:2.7.7.4 2.7.1.25]
D      <a href="/dbget-bin/www_bget?ec:2.7.1.26">2.7.1.26</a>  riboflavin kinase
E        isotig18034|riboflavin; <a href="/dbget-bin/www_bget?ko:K00861">K00861</a>  RFK, FMN1; riboflavin kinase [EC:2.7.1.26]
D      <a href="/dbget-bin/www_bget?ec:2.7.1.27">2.7.1.27</a>  erythritol kinase
D      <a href="/dbget-bin/www_bget?ec:2.7.1.28">2.7.1.28</a>  triokinase
D      <a href="/dbget-bin/www_bget?ec:2.7.1.29">2.7.1.29</a>  glycerone kinase
D      <a href="/dbget-bin/www_bget?ec:2.7.1.30">2.7.1.30</a>  glycerol kinase
E        isotig14536|glycerol; <a href="/dbget-bin/www_bget?ko:K00864">K00864</a>  E2.7.1.30, glpK; glycerol kinase [EC:2.7.1.30]
E        isotig14807|glycerol; <a href="/dbget-bin/www_bget?ko:K00864">K00864</a>  E2.7.1.30, glpK; glycerol kinase [EC:2.7.1.30]
D      <a href="/dbget-bin/www_bget?ec:2.7.1.31">2.7.1.31</a>  glycerate kinase
D      <a href="/dbget-bin/www_bget?ec:2.7.1.32">2.7.1.32</a>  choline kinase
E        isotig29607|choline; <a href="/dbget-bin/www_bget?ko:K14156">K14156</a>  CHK; choline/ethanolamine kinase [EC:2.7.1.32 2.7.1.82]
D      <a href="/dbget-bin/www_bget?ec:2.7.1.33">2.7.1.33</a>  pantothenate kinase
D      <a href="/dbget-bin/www_bget?ec:2.7.1.34">2.7.1.34</a>  pantetheine kinase
D      <a href="/dbget-bin/www_bget?ec:2.7.1.35">2.7.1.35</a>  pyridoxal kinase
D      <a href="/dbget-bin/www_bget?ec:2.7.1.36">2.7.1.36</a>  mevalonate kinase
D      <a href="/dbget-bin/www_bget?ec:2.7.1.39">2.7.1.39</a>  homoserine kinase
D      <a href="/dbget-bin/www_bget?ec:2.7.1.40">2.7.1.40</a>  pyruvate kinase
E        contig08500|pyruvate; <a href="/dbget-bin/www_bget?ko:K00873">K00873</a>  PK, pyk; pyruvate kinase [EC:2.7.1.40]
E        isotig24937|pyruvate; <a href="/dbget-bin/www_bget?ko:K00873">K00873</a>  PK, pyk; pyruvate kinase [EC:2.7.1.40]
E        isotig30559|pyruvate; <a href="/dbget-bin/www_bget?ko:K00873">K00873</a>  PK, pyk; pyruvate kinase [EC:2.7.1.40]
E        isotig31741|pyruvate; <a href="/dbget-bin/www_bget?ko:K00873">K00873</a>  PK, pyk; pyruvate kinase [EC:2.7.1.40]
E        isotig32444|pyruvate; <a href="/dbget-bin/www_bget?ko:K00873">K00873</a>  PK, pyk; pyruvate kinase [EC:2.7.1.40]
E        isotig34675|pyruvate; <a href="/dbget-bin/www_bget?ko:K00873">K00873</a>  PK, pyk; pyruvate kinase [EC:2.7.1.40]
E        isotig36299|pyruvate; <a href="/dbget-bin/www_bget?ko:K00873">K00873</a>  PK, pyk; pyruvate kinase [EC:2.7.1.40]
D      <a href="/dbget-bin/www_bget?ec:2.7.1.41">2.7.1.41</a>  glucose-1-phosphate phosphodismutase
D      <a href="/dbget-bin/www_bget?ec:2.7.1.42">2.7.1.42</a>  riboflavin phosphotransferase
D      <a href="/dbget-bin/www_bget?ec:2.7.1.43">2.7.1.43</a>  glucuronokinase
D      <a href="/dbget-bin/www_bget?ec:2.7.1.44">2.7.1.44</a>  galacturonokinase
D      <a href="/dbget-bin/www_bget?ec:2.7.1.45">2.7.1.45</a>  2-dehydro-3-deoxygluconokinase
D      <a href="/dbget-bin/www_bget?ec:2.7.1.46">2.7.1.46</a>  L-arabinokinase
D      <a href="/dbget-bin/www_bget?ec:2.7.1.47">2.7.1.47</a>  D-ribulokinase
D      <a href="/dbget-bin/www_bget?ec:2.7.1.48">2.7.1.48</a>  uridine kinase
E        isotig05636|uridine-cytidine; <a href="/dbget-bin/www_bget?ko:K00876">K00876</a>  E2.7.1.48, udk; uridine kinase [EC:2.7.1.48]
E        isotig12475|uridine-cytidine; <a href="/dbget-bin/www_bget?ko:K00876">K00876</a>  E2.7.1.48, udk; uridine kinase [EC:2.7.1.48]
E        isotig21016|uridine-cytidine; <a href="/dbget-bin/www_bget?ko:K00876">K00876</a>  E2.7.1.48, udk; uridine kinase [EC:2.7.1.48]
D      <a href="/dbget-bin/www_bget?ec:2.7.1.49">2.7.1.49</a>  hydroxymethylpyrimidine kinase
D      <a href="/dbget-bin/www_bget?ec:2.7.1.50">2.7.1.50</a>  hydroxyethylthiazole kinase
D      <a href="/dbget-bin/www_bget?ec:2.7.1.51">2.7.1.51</a>  L-fuculokinase
D      <a href="/dbget-bin/www_bget?ec:2.7.1.52">2.7.1.52</a>  fucokinase
D      <a href="/dbget-bin/www_bget?ec:2.7.1.53">2.7.1.53</a>  L-xylulokinase
D      <a href="/dbget-bin/www_bget?ec:2.7.1.54">2.7.1.54</a>  D-arabinokinase
D      <a href="/dbget-bin/www_bget?ec:2.7.1.55">2.7.1.55</a>  allose kinase
D      <a href="/dbget-bin/www_bget?ec:2.7.1.56">2.7.1.56</a>  1-phosphofructokinase
D      <a href="/dbget-bin/www_bget?ec:2.7.1.58">2.7.1.58</a>  2-dehydro-3-deoxygalactonokinase
D      <a href="/dbget-bin/www_bget?ec:2.7.1.59">2.7.1.59</a>  N-acetylglucosamine kinase
D      <a href="/dbget-bin/www_bget?ec:2.7.1.60">2.7.1.60</a>  N-acylmannosamine kinase
D      <a href="/dbget-bin/www_bget?ec:2.7.1.61">2.7.1.61</a>  acyl-phosphate---hexose phosphotransferase
D      <a href="/dbget-bin/www_bget?ec:2.7.1.62">2.7.1.62</a>  phosphoramidate---hexose phosphotransferase
D      <a href="/dbget-bin/www_bget?ec:2.7.1.63">2.7.1.63</a>  polyphosphate---glucose phosphotransferase
D      <a href="/dbget-bin/www_bget?ec:2.7.1.64">2.7.1.64</a>  inositol 3-kinase
D      <a href="/dbget-bin/www_bget?ec:2.7.1.65">2.7.1.65</a>  scyllo-inosamine 4-kinase
D      <a href="/dbget-bin/www_bget?ec:2.7.1.66">2.7.1.66</a>  undecaprenol kinase
D      <a href="/dbget-bin/www_bget?ec:2.7.1.67">2.7.1.67</a>  1-phosphatidylinositol 4-kinase
E        isotig24546|phosphatidylinositol; <a href="/dbget-bin/www_bget?ko:K00888">K00888</a>  PI4K; phosphatidylinositol 4-kinase [EC:2.7.1.67]
E        isotig29700|phosphatidylinositol; <a href="/dbget-bin/www_bget?ko:K00888">K00888</a>  PI4K; phosphatidylinositol 4-kinase [EC:2.7.1.67]
E        isotig30167|phosphatidylinositol; <a href="/dbget-bin/www_bget?ko:K00888">K00888</a>  PI4K; phosphatidylinositol 4-kinase [EC:2.7.1.67]
D      <a href="/dbget-bin/www_bget?ec:2.7.1.68">2.7.1.68</a>  1-phosphatidylinositol-4-phosphate 5-kinase
D      <a href="/dbget-bin/www_bget?ec:2.7.1.69">2.7.1.69</a>  protein-Npi-phosphohistidine---sugar phosphotransferase
D      <a href="/dbget-bin/www_bget?ec:2.7.1.71">2.7.1.71</a>  shikimate kinase
D      <a href="/dbget-bin/www_bget?ec:2.7.1.72">2.7.1.72</a>  streptomycin 6-kinase
D      <a href="/dbget-bin/www_bget?ec:2.7.1.73">2.7.1.73</a>  inosine kinase
D      <a href="/dbget-bin/www_bget?ec:2.7.1.74">2.7.1.74</a>  deoxycytidine kinase
D      <a href="/dbget-bin/www_bget?ec:2.7.1.76">2.7.1.76</a>  deoxyadenosine kinase
D      <a href="/dbget-bin/www_bget?ec:2.7.1.77">2.7.1.77</a>  nucleoside phosphotransferase
D      <a href="/dbget-bin/www_bget?ec:2.7.1.78">2.7.1.78</a>  polynucleotide 5'-hydroxyl-kinase
E        isotig08932|polyribonucleotide; <a href="/dbget-bin/www_bget?ko:K14399">K14399</a>  CLP1, HERB; polyribonucleotide 5'-hydroxyl-kinase [EC:2.7.1.78]
E        isotig22228|polyribonucleotide; <a href="/dbget-bin/www_bget?ko:K14399">K14399</a>  CLP1, HERB; polyribonucleotide 5'-hydroxyl-kinase [EC:2.7.1.78]
D      <a href="/dbget-bin/www_bget?ec:2.7.1.79">2.7.1.79</a>  diphosphate---glycerol phosphotransferase
D      <a href="/dbget-bin/www_bget?ec:2.7.1.80">2.7.1.80</a>  diphosphate---serine phosphotransferase
D      <a href="/dbget-bin/www_bget?ec:2.7.1.81">2.7.1.81</a>  hydroxylysine kinase
D      <a href="/dbget-bin/www_bget?ec:2.7.1.82">2.7.1.82</a>  ethanolamine kinase
E        isotig05207|ethanolamine; <a href="/dbget-bin/www_bget?ko:K00894">K00894</a>  ETNK, EKI; ethanolamine kinase [EC:2.7.1.82]
E        isotig15559|ethanolamine; <a href="/dbget-bin/www_bget?ko:K00894">K00894</a>  ETNK, EKI; ethanolamine kinase [EC:2.7.1.82]
E        isotig29607|choline; <a href="/dbget-bin/www_bget?ko:K14156">K14156</a>  CHK; choline/ethanolamine kinase [EC:2.7.1.32 2.7.1.82]
D      <a href="/dbget-bin/www_bget?ec:2.7.1.83">2.7.1.83</a>  pseudouridine kinase
D      <a href="/dbget-bin/www_bget?ec:2.7.1.84">2.7.1.84</a>  alkylglycerone kinase
D      <a href="/dbget-bin/www_bget?ec:2.7.1.85">2.7.1.85</a>  beta-glucoside kinase
D      <a href="/dbget-bin/www_bget?ec:2.7.1.86">2.7.1.86</a>  NADH kinase
D      <a href="/dbget-bin/www_bget?ec:2.7.1.87">2.7.1.87</a>  streptomycin 3''-kinase
D      <a href="/dbget-bin/www_bget?ec:2.7.1.88">2.7.1.88</a>  dihydrostreptomycin-6-phosphate 3'alpha-kinase
D      <a href="/dbget-bin/www_bget?ec:2.7.1.89">2.7.1.89</a>  thiamine kinase
D      <a href="/dbget-bin/www_bget?ec:2.7.1.90">2.7.1.90</a>  diphosphate---fructose-6-phosphate 1-phosphotransferase
D      <a href="/dbget-bin/www_bget?ec:2.7.1.91">2.7.1.91</a>  sphinganine kinase
D      <a href="/dbget-bin/www_bget?ec:2.7.1.92">2.7.1.92</a>  5-dehydro-2-deoxygluconokinase
D      <a href="/dbget-bin/www_bget?ec:2.7.1.93">2.7.1.93</a>  alkylglycerol kinase
D      <a href="/dbget-bin/www_bget?ec:2.7.1.94">2.7.1.94</a>  acylglycerol kinase
E        isotig05673|acylglycerol; <a href="/dbget-bin/www_bget?ko:K09881">K09881</a>  E2.7.1.94, AGK; acylglycerol kinase [EC:2.7.1.94]
D      <a href="/dbget-bin/www_bget?ec:2.7.1.95">2.7.1.95</a>  kanamycin kinase
D      <a href="/dbget-bin/www_bget?ec:2.7.1.100">2.7.1.100</a>  S-methyl-5-thioribose kinase
D      <a href="/dbget-bin/www_bget?ec:2.7.1.101">2.7.1.101</a>  tagatose kinase
D      <a href="/dbget-bin/www_bget?ec:2.7.1.102">2.7.1.102</a>  hamamelose kinase
D      <a href="/dbget-bin/www_bget?ec:2.7.1.103">2.7.1.103</a>  viomycin kinase
D      <a href="/dbget-bin/www_bget?ec:2.7.1.105">2.7.1.105</a>  6-phosphofructo-2-kinase
D      <a href="/dbget-bin/www_bget?ec:2.7.1.106">2.7.1.106</a>  glucose-1,6-bisphosphate synthase
E        isotig05426|glucose; <a href="/dbget-bin/www_bget?ko:K11809">K11809</a>  PGM2L1; glucose-1,6-bisphosphate synthase [EC:2.7.1.106]
E        isotig19471|glucose; <a href="/dbget-bin/www_bget?ko:K11809">K11809</a>  PGM2L1; glucose-1,6-bisphosphate synthase [EC:2.7.1.106]
D      <a href="/dbget-bin/www_bget?ec:2.7.1.107">2.7.1.107</a>  diacylglycerol kinase
E        isotig02782|diacylglycerol; <a href="/dbget-bin/www_bget?ko:K00901">K00901</a>  E2.7.1.107, DGK, dgkA; diacylglycerol kinase [EC:2.7.1.107]
E        isotig02783|diacylglycerol; <a href="/dbget-bin/www_bget?ko:K00901">K00901</a>  E2.7.1.107, DGK, dgkA; diacylglycerol kinase [EC:2.7.1.107]
E        isotig15302|dgkb; <a href="/dbget-bin/www_bget?ko:K00901">K00901</a>  E2.7.1.107, DGK, dgkA; diacylglycerol kinase [EC:2.7.1.107]
E        isotig15414|diacylglycerol; <a href="/dbget-bin/www_bget?ko:K00901">K00901</a>  E2.7.1.107, DGK, dgkA; diacylglycerol kinase [EC:2.7.1.107]
E        isotig18945|diacylglycerol; <a href="/dbget-bin/www_bget?ko:K00901">K00901</a>  E2.7.1.107, DGK, dgkA; diacylglycerol kinase [EC:2.7.1.107]
D      <a href="/dbget-bin/www_bget?ec:2.7.1.108">2.7.1.108</a>  dolichol kinase
D      <a href="/dbget-bin/www_bget?ec:2.7.1.113">2.7.1.113</a>  deoxyguanosine kinase
D      <a href="/dbget-bin/www_bget?ec:2.7.1.114">2.7.1.114</a>  AMP---thymidine kinase
D      <a href="/dbget-bin/www_bget?ec:2.7.1.118">2.7.1.118</a>  ADP---thymidine kinase
D      <a href="/dbget-bin/www_bget?ec:2.7.1.119">2.7.1.119</a>  hygromycin-B 7''-O-kinase
D      <a href="/dbget-bin/www_bget?ec:2.7.1.121">2.7.1.121</a>  phosphoenolpyruvate---glycerone phosphotransferase
D      <a href="/dbget-bin/www_bget?ec:2.7.1.122">2.7.1.122</a>  xylitol kinase
D      <a href="/dbget-bin/www_bget?ec:2.7.1.127">2.7.1.127</a>  inositol-trisphosphate 3-kinase
D      <a href="/dbget-bin/www_bget?ec:2.7.1.130">2.7.1.130</a>  tetraacyldisaccharide 4'-kinase
D      <a href="/dbget-bin/www_bget?ec:2.7.1.134">2.7.1.134</a>  inositol-tetrakisphosphate 1-kinase
D      <a href="/dbget-bin/www_bget?ec:2.7.1.136">2.7.1.136</a>  macrolide 2'-kinase
D      <a href="/dbget-bin/www_bget?ec:2.7.1.137">2.7.1.137</a>  phosphatidylinositol 3-kinase
E        isotig19727|phosphoinositide-3-; <a href="/dbget-bin/www_bget?ko:K00914">K00914</a>  PIK3C3, VPS34; phosphatidylinositol 3-kinase [EC:2.7.1.137]
D      <a href="/dbget-bin/www_bget?ec:2.7.1.138">2.7.1.138</a>  ceramide kinase
D      <a href="/dbget-bin/www_bget?ec:2.7.1.140">2.7.1.140</a>  inositol-tetrakisphosphate 5-kinase
D      <a href="/dbget-bin/www_bget?ec:2.7.1.142">2.7.1.142</a>  glycerol-3-phosphate---glucose phosphotransferase
D      <a href="/dbget-bin/www_bget?ec:2.7.1.143">2.7.1.143</a>  diphosphate-purine nucleoside kinase
D      <a href="/dbget-bin/www_bget?ec:2.7.1.144">2.7.1.144</a>  tagatose-6-phosphate kinase
D      <a href="/dbget-bin/www_bget?ec:2.7.1.145">2.7.1.145</a>  deoxynucleoside kinase
D      <a href="/dbget-bin/www_bget?ec:2.7.1.146">2.7.1.146</a>  ADP-specific phosphofructokinase
D      <a href="/dbget-bin/www_bget?ec:2.7.1.147">2.7.1.147</a>  ADP-specific glucokinase
D      <a href="/dbget-bin/www_bget?ec:2.7.1.148">2.7.1.148</a>  4-(cytidine 5'-diphospho)-2-C-methyl-D-erythritol kinase
D      <a href="/dbget-bin/www_bget?ec:2.7.1.149">2.7.1.149</a>  1-phosphatidylinositol-5-phosphate 4-kinase
E        isotig06561|phosphatidylinositol-5-phosphate; <a href="/dbget-bin/www_bget?ko:K00920">K00920</a>  E2.7.1.149, PIP4K; 1-phosphatidylinositol-5-phosphate 4-kinase [EC:2.7.1.149]
D      <a href="/dbget-bin/www_bget?ec:2.7.1.150">2.7.1.150</a>  1-phosphatidylinositol-3-phosphate 5-kinase
E        isotig12061|phosphatidylinositol-3-phosphate; <a href="/dbget-bin/www_bget?ko:K00921">K00921</a>  PIKFYVE, FAB1; 1-phosphatidylinositol-3-phosphate 5-kinase [EC:2.7.1.150]
D      <a href="/dbget-bin/www_bget?ec:2.7.1.151">2.7.1.151</a>  inositol-polyphosphate multikinase
D      <a href="/dbget-bin/www_bget?ec:2.7.1.153">2.7.1.153</a>  phosphatidylinositol-4,5-bisphosphate 3-kinase
E        isotig08971|phosphatidylinositol-; <a href="/dbget-bin/www_bget?ko:K00922">K00922</a>  PIK3C; phosphatidylinositol-4,5-bisphosphate 3-kinase [EC:2.7.1.153]
E        isotig10778|phosphatidylinositol-; <a href="/dbget-bin/www_bget?ko:K00922">K00922</a>  PIK3C; phosphatidylinositol-4,5-bisphosphate 3-kinase [EC:2.7.1.153]
E        isotig12581|phosphoinositide-3-; <a href="/dbget-bin/www_bget?ko:K00922">K00922</a>  PIK3C; phosphatidylinositol-4,5-bisphosphate 3-kinase [EC:2.7.1.153]
E        isotig20268|catalytic; <a href="/dbget-bin/www_bget?ko:K00922">K00922</a>  PIK3C; phosphatidylinositol-4,5-bisphosphate 3-kinase [EC:2.7.1.153]
E        isotig26310|phosphoinositide-3-; <a href="/dbget-bin/www_bget?ko:K00922">K00922</a>  PIK3C; phosphatidylinositol-4,5-bisphosphate 3-kinase [EC:2.7.1.153]
E        isotig31415|phosphoinositide-3-; <a href="/dbget-bin/www_bget?ko:K00922">K00922</a>  PIK3C; phosphatidylinositol-4,5-bisphosphate 3-kinase [EC:2.7.1.153]
D      <a href="/dbget-bin/www_bget?ec:2.7.1.154">2.7.1.154</a>  phosphatidylinositol-4-phosphate 3-kinase
E        isotig18076|phosphoinositide-3-; <a href="/dbget-bin/www_bget?ko:K00923">K00923</a>  PIK3C2; phosphatidylinositol-4-phosphate 3-kinase [EC:2.7.1.154]
E        isotig20109|phosphoinositide-3-; <a href="/dbget-bin/www_bget?ko:K00923">K00923</a>  PIK3C2; phosphatidylinositol-4-phosphate 3-kinase [EC:2.7.1.154]
E        isotig20122|phosphoinositide-3-; <a href="/dbget-bin/www_bget?ko:K00923">K00923</a>  PIK3C2; phosphatidylinositol-4-phosphate 3-kinase [EC:2.7.1.154]
D      <a href="/dbget-bin/www_bget?ec:2.7.1.156">2.7.1.156</a>  adenosylcobinamide kinase
D      <a href="/dbget-bin/www_bget?ec:2.7.1.157">2.7.1.157</a>  N-acetylgalactosamine kinase
D      <a href="/dbget-bin/www_bget?ec:2.7.1.158">2.7.1.158</a>  inositol-pentakisphosphate 2-kinase
E        isotig24724|inositol; <a href="/dbget-bin/www_bget?ko:K10572">K10572</a>  IPPK; inositol-pentakisphosphate 2-kinase [EC:2.7.1.158]
D      <a href="/dbget-bin/www_bget?ec:2.7.1.159">2.7.1.159</a>  inositol-1,3,4-trisphosphate 5/6-kinase
D      <a href="/dbget-bin/www_bget?ec:2.7.1.160">2.7.1.160</a>  2'-phosphotransferase
E        isotig23724|trna; <a href="/dbget-bin/www_bget?ko:K10669">K10669</a>  E2.7.1.160, TRPT1, TPT1; 2'-phosphotransferase [EC:2.7.1.160]
D      <a href="/dbget-bin/www_bget?ec:2.7.1.161">2.7.1.161</a>  CTP-dependent riboflavin kinase
D      <a href="/dbget-bin/www_bget?ec:2.7.1.162">2.7.1.162</a>  N-acetylhexosamine 1-kinase
D      <a href="/dbget-bin/www_bget?ec:2.7.1.163">2.7.1.163</a>  hygromycin B 4-O-kinase
D      <a href="/dbget-bin/www_bget?ec:2.7.1.164">2.7.1.164</a>  O-phosphoseryl-tRNASec kinase
D      <a href="/dbget-bin/www_bget?ec:2.7.1.165">2.7.1.165</a>  glycerate 2-kinase
D      <a href="/dbget-bin/www_bget?ec:2.7.1.166">2.7.1.166</a>  3-deoxy-D-manno-octulosonic acid kinase
D      <a href="/dbget-bin/www_bget?ec:2.7.1.167">2.7.1.167</a>  D-glycero-beta-D-manno-heptose-7-phosphate kinase
D      <a href="/dbget-bin/www_bget?ec:2.7.1.168">2.7.1.168</a>  D-glycero-alpha-D-manno-heptose-7-phosphate kinase
D      <a href="/dbget-bin/www_bget?ec:2.7.1.-">2.7.1.-</a>  
E        isotig00762|nicotinamide; <a href="/dbget-bin/www_bget?ko:K00924">K00924</a>  E2.7.1.- [EC:2.7.1.-]
E        isotig00763|nicotinamide; <a href="/dbget-bin/www_bget?ko:K00924">K00924</a>  E2.7.1.- [EC:2.7.1.-]
E        isotig00764|nicotinamide; <a href="/dbget-bin/www_bget?ko:K00924">K00924</a>  E2.7.1.- [EC:2.7.1.-]
E        isotig30524|nicotinamide; <a href="/dbget-bin/www_bget?ko:K00924">K00924</a>  E2.7.1.- [EC:2.7.1.-]
C    2.7.2  Phosphotransferases with a carboxy group as acceptor
D      <a href="/dbget-bin/www_bget?ec:2.7.2.1">2.7.2.1</a>  acetate kinase
D      <a href="/dbget-bin/www_bget?ec:2.7.2.2">2.7.2.2</a>  carbamate kinase
D      <a href="/dbget-bin/www_bget?ec:2.7.2.3">2.7.2.3</a>  phosphoglycerate kinase
E        contig08753|phosphoglycerate; <a href="/dbget-bin/www_bget?ko:K00927">K00927</a>  PGK, pgk; phosphoglycerate kinase [EC:2.7.2.3]
E        isotig30515|phosphoglycerate; <a href="/dbget-bin/www_bget?ko:K00927">K00927</a>  PGK, pgk; phosphoglycerate kinase [EC:2.7.2.3]
E        isotig35805|phosphoglycerate; <a href="/dbget-bin/www_bget?ko:K00927">K00927</a>  PGK, pgk; phosphoglycerate kinase [EC:2.7.2.3]
D      <a href="/dbget-bin/www_bget?ec:2.7.2.4">2.7.2.4</a>  aspartate kinase
D      <a href="/dbget-bin/www_bget?ec:2.7.2.6">2.7.2.6</a>  formate kinase
D      <a href="/dbget-bin/www_bget?ec:2.7.2.7">2.7.2.7</a>  butyrate kinase
D      <a href="/dbget-bin/www_bget?ec:2.7.2.8">2.7.2.8</a>  acetylglutamate kinase
D      <a href="/dbget-bin/www_bget?ec:2.7.2.10">2.7.2.10</a>  phosphoglycerate kinase (GTP)
D      <a href="/dbget-bin/www_bget?ec:2.7.2.11">2.7.2.11</a>  glutamate 5-kinase
E        isotig07346|aldehyde; <a href="/dbget-bin/www_bget?ko:K12657">K12657</a>  ALDH18A1, P5CS; delta-1-pyrroline-5-carboxylate synthetase [EC:2.7.2.11 1.2.1.41]
E        isotig41320|aldehyde; <a href="/dbget-bin/www_bget?ko:K12657">K12657</a>  ALDH18A1, P5CS; delta-1-pyrroline-5-carboxylate synthetase [EC:2.7.2.11 1.2.1.41]
D      <a href="/dbget-bin/www_bget?ec:2.7.2.12">2.7.2.12</a>  acetate kinase (diphosphate)
D      <a href="/dbget-bin/www_bget?ec:2.7.2.13">2.7.2.13</a>  glutamate 1-kinase
D      <a href="/dbget-bin/www_bget?ec:2.7.2.14">2.7.2.14</a>  branched-chain-fatty-acid kinase
D      <a href="/dbget-bin/www_bget?ec:2.7.2.15">2.7.2.15</a>  propionate kinase
D      <a href="/dbget-bin/www_bget?ec:2.7.2.-">2.7.2.-</a>  
C    2.7.3  Phosphotransferases with a nitrogenous group as acceptor
D      <a href="/dbget-bin/www_bget?ec:2.7.3.1">2.7.3.1</a>  guanidinoacetate kinase
D      <a href="/dbget-bin/www_bget?ec:2.7.3.2">2.7.3.2</a>  creatine kinase
E        contig02141|creatine; <a href="/dbget-bin/www_bget?ko:K00933">K00933</a>  E2.7.3.2; creatine kinase [EC:2.7.3.2]
E        isotig03603|creatine; <a href="/dbget-bin/www_bget?ko:K00933">K00933</a>  E2.7.3.2; creatine kinase [EC:2.7.3.2]
E        isotig03604|creatine; <a href="/dbget-bin/www_bget?ko:K00933">K00933</a>  E2.7.3.2; creatine kinase [EC:2.7.3.2]
E        isotig04236|muscle-type; <a href="/dbget-bin/www_bget?ko:K00933">K00933</a>  E2.7.3.2; creatine kinase [EC:2.7.3.2]
E        isotig04237|muscle-type; <a href="/dbget-bin/www_bget?ko:K00933">K00933</a>  E2.7.3.2; creatine kinase [EC:2.7.3.2]
E        isotig12101|creatine; <a href="/dbget-bin/www_bget?ko:K00933">K00933</a>  E2.7.3.2; creatine kinase [EC:2.7.3.2]
E        isotig15157|muscle-type; <a href="/dbget-bin/www_bget?ko:K00933">K00933</a>  E2.7.3.2; creatine kinase [EC:2.7.3.2]
E        isotig15283|creatine; <a href="/dbget-bin/www_bget?ko:K00933">K00933</a>  E2.7.3.2; creatine kinase [EC:2.7.3.2]
E        isotig17820|creatine; <a href="/dbget-bin/www_bget?ko:K00933">K00933</a>  E2.7.3.2; creatine kinase [EC:2.7.3.2]
E        isotig18319|creatine; <a href="/dbget-bin/www_bget?ko:K00933">K00933</a>  E2.7.3.2; creatine kinase [EC:2.7.3.2]
E        isotig20304|creatine; <a href="/dbget-bin/www_bget?ko:K00933">K00933</a>  E2.7.3.2; creatine kinase [EC:2.7.3.2]
E        isotig21260|muscle-type; <a href="/dbget-bin/www_bget?ko:K00933">K00933</a>  E2.7.3.2; creatine kinase [EC:2.7.3.2]
E        isotig23315|muscle-type; <a href="/dbget-bin/www_bget?ko:K00933">K00933</a>  E2.7.3.2; creatine kinase [EC:2.7.3.2]
E        isotig23966|creatine; <a href="/dbget-bin/www_bget?ko:K00933">K00933</a>  E2.7.3.2; creatine kinase [EC:2.7.3.2]
E        isotig24807|creatine; <a href="/dbget-bin/www_bget?ko:K00933">K00933</a>  E2.7.3.2; creatine kinase [EC:2.7.3.2]
E        isotig24825|ckmb; <a href="/dbget-bin/www_bget?ko:K00933">K00933</a>  E2.7.3.2; creatine kinase [EC:2.7.3.2]
E        isotig24912|novel; <a href="/dbget-bin/www_bget?ko:K00933">K00933</a>  E2.7.3.2; creatine kinase [EC:2.7.3.2]
E        isotig25267|creatine; <a href="/dbget-bin/www_bget?ko:K00933">K00933</a>  E2.7.3.2; creatine kinase [EC:2.7.3.2]
E        isotig25436|creatine; <a href="/dbget-bin/www_bget?ko:K00933">K00933</a>  E2.7.3.2; creatine kinase [EC:2.7.3.2]
E        isotig25640|muscle-type; <a href="/dbget-bin/www_bget?ko:K00933">K00933</a>  E2.7.3.2; creatine kinase [EC:2.7.3.2]
E        isotig25856|creatine; <a href="/dbget-bin/www_bget?ko:K00933">K00933</a>  E2.7.3.2; creatine kinase [EC:2.7.3.2]
E        isotig26146|creatine; <a href="/dbget-bin/www_bget?ko:K00933">K00933</a>  E2.7.3.2; creatine kinase [EC:2.7.3.2]
E        isotig26620|creatine; <a href="/dbget-bin/www_bget?ko:K00933">K00933</a>  E2.7.3.2; creatine kinase [EC:2.7.3.2]
E        isotig26690|creatine; <a href="/dbget-bin/www_bget?ko:K00933">K00933</a>  E2.7.3.2; creatine kinase [EC:2.7.3.2]
E        isotig26797|creatine; <a href="/dbget-bin/www_bget?ko:K00933">K00933</a>  E2.7.3.2; creatine kinase [EC:2.7.3.2]
E        isotig26798|creatine; <a href="/dbget-bin/www_bget?ko:K00933">K00933</a>  E2.7.3.2; creatine kinase [EC:2.7.3.2]
E        isotig26829|muscle-type; <a href="/dbget-bin/www_bget?ko:K00933">K00933</a>  E2.7.3.2; creatine kinase [EC:2.7.3.2]
E        isotig27404|muscle-type; <a href="/dbget-bin/www_bget?ko:K00933">K00933</a>  E2.7.3.2; creatine kinase [EC:2.7.3.2]
E        isotig27417|creatine; <a href="/dbget-bin/www_bget?ko:K00933">K00933</a>  E2.7.3.2; creatine kinase [EC:2.7.3.2]
E        isotig27888|creatine; <a href="/dbget-bin/www_bget?ko:K00933">K00933</a>  E2.7.3.2; creatine kinase [EC:2.7.3.2]
E        isotig27951|muscle-type; <a href="/dbget-bin/www_bget?ko:K00933">K00933</a>  E2.7.3.2; creatine kinase [EC:2.7.3.2]
E        isotig28222|muscle-type; <a href="/dbget-bin/www_bget?ko:K00933">K00933</a>  E2.7.3.2; creatine kinase [EC:2.7.3.2]
E        isotig28314|muscle-type; <a href="/dbget-bin/www_bget?ko:K00933">K00933</a>  E2.7.3.2; creatine kinase [EC:2.7.3.2]
E        isotig28579|creatine; <a href="/dbget-bin/www_bget?ko:K00933">K00933</a>  E2.7.3.2; creatine kinase [EC:2.7.3.2]
E        isotig28616|muscle-type; <a href="/dbget-bin/www_bget?ko:K00933">K00933</a>  E2.7.3.2; creatine kinase [EC:2.7.3.2]
E        isotig28623|creatine; <a href="/dbget-bin/www_bget?ko:K00933">K00933</a>  E2.7.3.2; creatine kinase [EC:2.7.3.2]
E        isotig28767|creatine; <a href="/dbget-bin/www_bget?ko:K00933">K00933</a>  E2.7.3.2; creatine kinase [EC:2.7.3.2]
E        isotig29257|creatine; <a href="/dbget-bin/www_bget?ko:K00933">K00933</a>  E2.7.3.2; creatine kinase [EC:2.7.3.2]
E        isotig29293|creatine; <a href="/dbget-bin/www_bget?ko:K00933">K00933</a>  E2.7.3.2; creatine kinase [EC:2.7.3.2]
E        isotig29318|creatine; <a href="/dbget-bin/www_bget?ko:K00933">K00933</a>  E2.7.3.2; creatine kinase [EC:2.7.3.2]
E        isotig29509|creatine; <a href="/dbget-bin/www_bget?ko:K00933">K00933</a>  E2.7.3.2; creatine kinase [EC:2.7.3.2]
E        isotig29682|creatine; <a href="/dbget-bin/www_bget?ko:K00933">K00933</a>  E2.7.3.2; creatine kinase [EC:2.7.3.2]
E        isotig29969|muscle-type; <a href="/dbget-bin/www_bget?ko:K00933">K00933</a>  E2.7.3.2; creatine kinase [EC:2.7.3.2]
E        isotig30414|creatine; <a href="/dbget-bin/www_bget?ko:K00933">K00933</a>  E2.7.3.2; creatine kinase [EC:2.7.3.2]
E        isotig30551|creatine; <a href="/dbget-bin/www_bget?ko:K00933">K00933</a>  E2.7.3.2; creatine kinase [EC:2.7.3.2]
E        isotig30703|creatine; <a href="/dbget-bin/www_bget?ko:K00933">K00933</a>  E2.7.3.2; creatine kinase [EC:2.7.3.2]
E        isotig30717|creatine; <a href="/dbget-bin/www_bget?ko:K00933">K00933</a>  E2.7.3.2; creatine kinase [EC:2.7.3.2]
E        isotig30725|creatine; <a href="/dbget-bin/www_bget?ko:K00933">K00933</a>  E2.7.3.2; creatine kinase [EC:2.7.3.2]
E        isotig31041|muscle-type; <a href="/dbget-bin/www_bget?ko:K00933">K00933</a>  E2.7.3.2; creatine kinase [EC:2.7.3.2]
E        isotig31535|muscle-type; <a href="/dbget-bin/www_bget?ko:K00933">K00933</a>  E2.7.3.2; creatine kinase [EC:2.7.3.2]
E        isotig31848|muscle-type; <a href="/dbget-bin/www_bget?ko:K00933">K00933</a>  E2.7.3.2; creatine kinase [EC:2.7.3.2]
E        isotig31933|creatine; <a href="/dbget-bin/www_bget?ko:K00933">K00933</a>  E2.7.3.2; creatine kinase [EC:2.7.3.2]
E        isotig32047|creatine; <a href="/dbget-bin/www_bget?ko:K00933">K00933</a>  E2.7.3.2; creatine kinase [EC:2.7.3.2]
E        isotig32247|creatine; <a href="/dbget-bin/www_bget?ko:K00933">K00933</a>  E2.7.3.2; creatine kinase [EC:2.7.3.2]
E        isotig32344|creatine; <a href="/dbget-bin/www_bget?ko:K00933">K00933</a>  E2.7.3.2; creatine kinase [EC:2.7.3.2]
E        isotig32374|creatine; <a href="/dbget-bin/www_bget?ko:K00933">K00933</a>  E2.7.3.2; creatine kinase [EC:2.7.3.2]
E        isotig32465|creatine; <a href="/dbget-bin/www_bget?ko:K00933">K00933</a>  E2.7.3.2; creatine kinase [EC:2.7.3.2]
E        isotig32784|creatine; <a href="/dbget-bin/www_bget?ko:K00933">K00933</a>  E2.7.3.2; creatine kinase [EC:2.7.3.2]
E        isotig32969|muscle-type; <a href="/dbget-bin/www_bget?ko:K00933">K00933</a>  E2.7.3.2; creatine kinase [EC:2.7.3.2]
E        isotig33028|creatine; <a href="/dbget-bin/www_bget?ko:K00933">K00933</a>  E2.7.3.2; creatine kinase [EC:2.7.3.2]
E        isotig33089|creatine; <a href="/dbget-bin/www_bget?ko:K00933">K00933</a>  E2.7.3.2; creatine kinase [EC:2.7.3.2]
E        isotig33363|muscle-type; <a href="/dbget-bin/www_bget?ko:K00933">K00933</a>  E2.7.3.2; creatine kinase [EC:2.7.3.2]
E        isotig33543|muscle-type; <a href="/dbget-bin/www_bget?ko:K00933">K00933</a>  E2.7.3.2; creatine kinase [EC:2.7.3.2]
E        isotig33556|creatine; <a href="/dbget-bin/www_bget?ko:K00933">K00933</a>  E2.7.3.2; creatine kinase [EC:2.7.3.2]
E        isotig33721|creatine; <a href="/dbget-bin/www_bget?ko:K00933">K00933</a>  E2.7.3.2; creatine kinase [EC:2.7.3.2]
E        isotig33811|muscle-type; <a href="/dbget-bin/www_bget?ko:K00933">K00933</a>  E2.7.3.2; creatine kinase [EC:2.7.3.2]
E        isotig33960|muscle-type; <a href="/dbget-bin/www_bget?ko:K00933">K00933</a>  E2.7.3.2; creatine kinase [EC:2.7.3.2]
E        isotig34032|creatine; <a href="/dbget-bin/www_bget?ko:K00933">K00933</a>  E2.7.3.2; creatine kinase [EC:2.7.3.2]
E        isotig34294|creatine; <a href="/dbget-bin/www_bget?ko:K00933">K00933</a>  E2.7.3.2; creatine kinase [EC:2.7.3.2]
E        isotig34507|creatine; <a href="/dbget-bin/www_bget?ko:K00933">K00933</a>  E2.7.3.2; creatine kinase [EC:2.7.3.2]
E        isotig34615|creatine; <a href="/dbget-bin/www_bget?ko:K00933">K00933</a>  E2.7.3.2; creatine kinase [EC:2.7.3.2]
E        isotig34650|muscle-type; <a href="/dbget-bin/www_bget?ko:K00933">K00933</a>  E2.7.3.2; creatine kinase [EC:2.7.3.2]
E        isotig34838|muscle-type; <a href="/dbget-bin/www_bget?ko:K00933">K00933</a>  E2.7.3.2; creatine kinase [EC:2.7.3.2]
E        isotig35251|creatine; <a href="/dbget-bin/www_bget?ko:K00933">K00933</a>  E2.7.3.2; creatine kinase [EC:2.7.3.2]
E        isotig35260|creatine; <a href="/dbget-bin/www_bget?ko:K00933">K00933</a>  E2.7.3.2; creatine kinase [EC:2.7.3.2]
E        isotig35358|creatine; <a href="/dbget-bin/www_bget?ko:K00933">K00933</a>  E2.7.3.2; creatine kinase [EC:2.7.3.2]
E        isotig35649|creatine; <a href="/dbget-bin/www_bget?ko:K00933">K00933</a>  E2.7.3.2; creatine kinase [EC:2.7.3.2]
E        isotig35871|creatine; <a href="/dbget-bin/www_bget?ko:K00933">K00933</a>  E2.7.3.2; creatine kinase [EC:2.7.3.2]
E        isotig36084|creatine; <a href="/dbget-bin/www_bget?ko:K00933">K00933</a>  E2.7.3.2; creatine kinase [EC:2.7.3.2]
E        isotig36366|muscle-type; <a href="/dbget-bin/www_bget?ko:K00933">K00933</a>  E2.7.3.2; creatine kinase [EC:2.7.3.2]
E        isotig36438|creatine; <a href="/dbget-bin/www_bget?ko:K00933">K00933</a>  E2.7.3.2; creatine kinase [EC:2.7.3.2]
E        isotig36439|creatine; <a href="/dbget-bin/www_bget?ko:K00933">K00933</a>  E2.7.3.2; creatine kinase [EC:2.7.3.2]
E        isotig36594|creatine; <a href="/dbget-bin/www_bget?ko:K00933">K00933</a>  E2.7.3.2; creatine kinase [EC:2.7.3.2]
E        isotig36607|creatine; <a href="/dbget-bin/www_bget?ko:K00933">K00933</a>  E2.7.3.2; creatine kinase [EC:2.7.3.2]
E        isotig36885|creatine; <a href="/dbget-bin/www_bget?ko:K00933">K00933</a>  E2.7.3.2; creatine kinase [EC:2.7.3.2]
E        isotig36981|creatine; <a href="/dbget-bin/www_bget?ko:K00933">K00933</a>  E2.7.3.2; creatine kinase [EC:2.7.3.2]
E        isotig37126|creatine; <a href="/dbget-bin/www_bget?ko:K00933">K00933</a>  E2.7.3.2; creatine kinase [EC:2.7.3.2]
E        isotig41077|creatine; <a href="/dbget-bin/www_bget?ko:K00933">K00933</a>  E2.7.3.2; creatine kinase [EC:2.7.3.2]
E        isotig41249|creatine; <a href="/dbget-bin/www_bget?ko:K00933">K00933</a>  E2.7.3.2; creatine kinase [EC:2.7.3.2]
D      <a href="/dbget-bin/www_bget?ec:2.7.3.3">2.7.3.3</a>  arginine kinase
D      <a href="/dbget-bin/www_bget?ec:2.7.3.4">2.7.3.4</a>  taurocyamine kinase
D      <a href="/dbget-bin/www_bget?ec:2.7.3.5">2.7.3.5</a>  lombricine kinase
D      <a href="/dbget-bin/www_bget?ec:2.7.3.6">2.7.3.6</a>  hypotaurocyamine kinase
D      <a href="/dbget-bin/www_bget?ec:2.7.3.7">2.7.3.7</a>  opheline kinase
D      <a href="/dbget-bin/www_bget?ec:2.7.3.8">2.7.3.8</a>  ammonia kinase
D      <a href="/dbget-bin/www_bget?ec:2.7.3.9">2.7.3.9</a>  phosphoenolpyruvate---protein phosphotransferase
D      <a href="/dbget-bin/www_bget?ec:2.7.3.10">2.7.3.10</a>  agmatine kinase
C    2.7.4  Phosphotransferases with a phosphate group as acceptor
D      <a href="/dbget-bin/www_bget?ec:2.7.4.1">2.7.4.1</a>  polyphosphate kinase
D      <a href="/dbget-bin/www_bget?ec:2.7.4.2">2.7.4.2</a>  phosphomevalonate kinase
E        isotig01367|phosphomevalonate; <a href="/dbget-bin/www_bget?ko:K13273">K13273</a>  PMVK; phosphomevalonate kinase [EC:2.7.4.2]
D      <a href="/dbget-bin/www_bget?ec:2.7.4.3">2.7.4.3</a>  adenylate kinase
E        isotig04785|adenylate; <a href="/dbget-bin/www_bget?ko:K00939">K00939</a>  E2.7.4.3, adk; adenylate kinase [EC:2.7.4.3]
E        isotig04786|adenylate; <a href="/dbget-bin/www_bget?ko:K00939">K00939</a>  E2.7.4.3, adk; adenylate kinase [EC:2.7.4.3]
E        isotig16093|adenylate; <a href="/dbget-bin/www_bget?ko:K00939">K00939</a>  E2.7.4.3, adk; adenylate kinase [EC:2.7.4.3]
E        isotig28743|adenylate; <a href="/dbget-bin/www_bget?ko:K00939">K00939</a>  E2.7.4.3, adk; adenylate kinase [EC:2.7.4.3]
E        isotig35608|adenylate; <a href="/dbget-bin/www_bget?ko:K00939">K00939</a>  E2.7.4.3, adk; adenylate kinase [EC:2.7.4.3]
E        isotig35975|adenylate; <a href="/dbget-bin/www_bget?ko:K00939">K00939</a>  E2.7.4.3, adk; adenylate kinase [EC:2.7.4.3]
E        isotig40435|adenylate; <a href="/dbget-bin/www_bget?ko:K00939">K00939</a>  E2.7.4.3, adk; adenylate kinase [EC:2.7.4.3]
E        isotig41248|adenylate; <a href="/dbget-bin/www_bget?ko:K00939">K00939</a>  E2.7.4.3, adk; adenylate kinase [EC:2.7.4.3]
D      <a href="/dbget-bin/www_bget?ec:2.7.4.4">2.7.4.4</a>  nucleoside-phosphate kinase
D      <a href="/dbget-bin/www_bget?ec:2.7.4.6">2.7.4.6</a>  nucleoside-diphosphate kinase
E        isotig03132|nucleoside; <a href="/dbget-bin/www_bget?ko:K00940">K00940</a>  E2.7.4.6, ndk; nucleoside-diphosphate kinase [EC:2.7.4.6]
E        isotig03133|nucleoside; <a href="/dbget-bin/www_bget?ko:K00940">K00940</a>  E2.7.4.6, ndk; nucleoside-diphosphate kinase [EC:2.7.4.6]
E        isotig08235|nucleoside; <a href="/dbget-bin/www_bget?ko:K00940">K00940</a>  E2.7.4.6, ndk; nucleoside-diphosphate kinase [EC:2.7.4.6]
E        isotig21438|nucleoside; <a href="/dbget-bin/www_bget?ko:K00940">K00940</a>  E2.7.4.6, ndk; nucleoside-diphosphate kinase [EC:2.7.4.6]
D      <a href="/dbget-bin/www_bget?ec:2.7.4.7">2.7.4.7</a>  phosphomethylpyrimidine kinase
D      <a href="/dbget-bin/www_bget?ec:2.7.4.8">2.7.4.8</a>  guanylate kinase
D      <a href="/dbget-bin/www_bget?ec:2.7.4.9">2.7.4.9</a>  dTMP kinase
E        isotig06196|deoxythymidylate; <a href="/dbget-bin/www_bget?ko:K00943">K00943</a>  E2.7.4.9, tmk; dTMP kinase [EC:2.7.4.9]
D      <a href="/dbget-bin/www_bget?ec:2.7.4.10">2.7.4.10</a>  nucleoside-triphosphate---adenylate kinase
D      <a href="/dbget-bin/www_bget?ec:2.7.4.11">2.7.4.11</a>  (deoxy)adenylate kinase
D      <a href="/dbget-bin/www_bget?ec:2.7.4.12">2.7.4.12</a>  T2-induced deoxynucleotide kinase
D      <a href="/dbget-bin/www_bget?ec:2.7.4.13">2.7.4.13</a>  (deoxy)nucleoside-phosphate kinase
D      <a href="/dbget-bin/www_bget?ec:2.7.4.14">2.7.4.14</a>  cytidylate kinase
E        isotig15998|ump-cmp; <a href="/dbget-bin/www_bget?ko:K13800">K13800</a>  CMPK1, UMPK; UMP-CMP kinase [EC:2.7.4.- 2.7.4.14]
E        isotig24564|ump-cmp; <a href="/dbget-bin/www_bget?ko:K13800">K13800</a>  CMPK1, UMPK; UMP-CMP kinase [EC:2.7.4.- 2.7.4.14]
E        isotig19587|thymidylate; <a href="/dbget-bin/www_bget?ko:K13809">K13809</a>  CMPK2; UMP-CMP kinase 2, mitochondrial [EC:2.7.4.14]
E        isotig24621|thymidylate; <a href="/dbget-bin/www_bget?ko:K13809">K13809</a>  CMPK2; UMP-CMP kinase 2, mitochondrial [EC:2.7.4.14]
D      <a href="/dbget-bin/www_bget?ec:2.7.4.15">2.7.4.15</a>  thiamine-diphosphate kinase
D      <a href="/dbget-bin/www_bget?ec:2.7.4.16">2.7.4.16</a>  thiamine-phosphate kinase
D      <a href="/dbget-bin/www_bget?ec:2.7.4.17">2.7.4.17</a>  3-phosphoglyceroyl-phosphate---polyphosphate phosphotransferase
D      <a href="/dbget-bin/www_bget?ec:2.7.4.18">2.7.4.18</a>  farnesyl-diphosphate kinase
D      <a href="/dbget-bin/www_bget?ec:2.7.4.19">2.7.4.19</a>  5-methyldeoxycytidine-5'-phosphate kinase
D      <a href="/dbget-bin/www_bget?ec:2.7.4.20">2.7.4.20</a>  dolichyl-diphosphate---polyphosphate phosphotransferase
D      <a href="/dbget-bin/www_bget?ec:2.7.4.21">2.7.4.21</a>  inositol-hexakisphosphate kinase
E        isotig06875|inositol; <a href="/dbget-bin/www_bget?ko:K07756">K07756</a>  E2.7.4.21, IHPK; inositol-hexakisphosphate kinase [EC:2.7.4.21]
E        isotig14598|inositol; <a href="/dbget-bin/www_bget?ko:K07756">K07756</a>  E2.7.4.21, IHPK; inositol-hexakisphosphate kinase [EC:2.7.4.21]
D      <a href="/dbget-bin/www_bget?ec:2.7.4.22">2.7.4.22</a>  UMP kinase
D      <a href="/dbget-bin/www_bget?ec:2.7.4.23">2.7.4.23</a>  ribose 1,5-bisphosphate phosphokinase
D      <a href="/dbget-bin/www_bget?ec:2.7.4.24">2.7.4.24</a>  diphosphoinositol-pentakisphosphate kinase
D      <a href="/dbget-bin/www_bget?ec:2.7.4.-">2.7.4.-</a>  
E        isotig15998|ump-cmp; <a href="/dbget-bin/www_bget?ko:K13800">K13800</a>  CMPK1, UMPK; UMP-CMP kinase [EC:2.7.4.- 2.7.4.14]
E        isotig24564|ump-cmp; <a href="/dbget-bin/www_bget?ko:K13800">K13800</a>  CMPK1, UMPK; UMP-CMP kinase [EC:2.7.4.- 2.7.4.14]
C    2.7.6  Diphosphotransferases
D      <a href="/dbget-bin/www_bget?ec:2.7.6.1">2.7.6.1</a>  ribose-phosphate diphosphokinase
E        isotig05402|phosphoribosyl; <a href="/dbget-bin/www_bget?ko:K00948">K00948</a>  PRPS, prsA; ribose-phosphate pyrophosphokinase [EC:2.7.6.1]
E        isotig18505|phosphoribosyl; <a href="/dbget-bin/www_bget?ko:K00948">K00948</a>  PRPS, prsA; ribose-phosphate pyrophosphokinase [EC:2.7.6.1]
E        isotig21577|ribose-phosphate; <a href="/dbget-bin/www_bget?ko:K00948">K00948</a>  PRPS, prsA; ribose-phosphate pyrophosphokinase [EC:2.7.6.1]
D      <a href="/dbget-bin/www_bget?ec:2.7.6.2">2.7.6.2</a>  thiamine diphosphokinase
D      <a href="/dbget-bin/www_bget?ec:2.7.6.3">2.7.6.3</a>  2-amino-4-hydroxy-6-hydroxymethyldihydropteridine diphosphokinase
D      <a href="/dbget-bin/www_bget?ec:2.7.6.4">2.7.6.4</a>  nucleotide diphosphokinase
D      <a href="/dbget-bin/www_bget?ec:2.7.6.5">2.7.6.5</a>  GTP diphosphokinase
C    2.7.7  Nucleotidyltransferases
D      <a href="/dbget-bin/www_bget?ec:2.7.7.1">2.7.7.1</a>  nicotinamide-nucleotide adenylyltransferase
E        isotig18155|nicotinamide; <a href="/dbget-bin/www_bget?ko:K06210">K06210</a>  NMNAT; nicotinamide mononucleotide adenylyltransferase [EC:2.7.7.1 2.7.7.18]
D      <a href="/dbget-bin/www_bget?ec:2.7.7.2">2.7.7.2</a>  FAD synthetase
E        isotig12954|fad1; <a href="/dbget-bin/www_bget?ko:K00953">K00953</a>  FLAD1; FAD synthetase [EC:2.7.7.2]
E        isotig18201|fad1; <a href="/dbget-bin/www_bget?ko:K00953">K00953</a>  FLAD1; FAD synthetase [EC:2.7.7.2]
D      <a href="/dbget-bin/www_bget?ec:2.7.7.3">2.7.7.3</a>  pantetheine-phosphate adenylyltransferase
D      <a href="/dbget-bin/www_bget?ec:2.7.7.4">2.7.7.4</a>  sulfate adenylyltransferase
E        isotig13182|3; <a href="/dbget-bin/www_bget?ko:K13811">K13811</a>  PAPSS; 3'-phosphoadenosine 5'-phosphosulfate synthase [EC:2.7.7.4 2.7.1.25]
D      <a href="/dbget-bin/www_bget?ec:2.7.7.5">2.7.7.5</a>  sulfate adenylyltransferase (ADP)
D      <a href="/dbget-bin/www_bget?ec:2.7.7.6">2.7.7.6</a>  DNA-directed RNA polymerase
E        isotig12532|polymerase; <a href="/dbget-bin/www_bget?ko:K02999">K02999</a>  RPA1; DNA-directed RNA polymerase I subunit A1 [EC:2.7.7.6]
E        isotig13320|dna-directed; <a href="/dbget-bin/www_bget?ko:K02999">K02999</a>  RPA1; DNA-directed RNA polymerase I subunit A1 [EC:2.7.7.6]
E        isotig10201|dna-directed; <a href="/dbget-bin/www_bget?ko:K03000">K03000</a>  RPA12; DNA-directed RNA polymerase I subunit A12 [EC:2.7.7.6]
E        isotig34373|rna; <a href="/dbget-bin/www_bget?ko:K03002">K03002</a>  RPA2; DNA-directed RNA polymerase I subunit A2 [EC:2.7.7.6]
E        isotig07606|polymerase; <a href="/dbget-bin/www_bget?ko:K03005">K03005</a>  RPA49; DNA-directed RNA polymerase I subunit A49 [EC:2.7.7.6]
E        isotig17606|dna-directed; <a href="/dbget-bin/www_bget?ko:K03006">K03006</a>  RPB1; DNA-directed RNA polymerase II subunit A [EC:2.7.7.6]
E        isotig21818|rna; <a href="/dbget-bin/www_bget?ko:K03006">K03006</a>  RPB1; DNA-directed RNA polymerase II subunit A [EC:2.7.7.6]
E        isotig22227|rna; <a href="/dbget-bin/www_bget?ko:K03006">K03006</a>  RPB1; DNA-directed RNA polymerase II subunit A [EC:2.7.7.6]
E        isotig25498|dna-directed; <a href="/dbget-bin/www_bget?ko:K03010">K03010</a>  RPB2; DNA-directed RNA polymerase II subunit B [EC:2.7.7.6]
E        isotig28185|dna-directed; <a href="/dbget-bin/www_bget?ko:K03010">K03010</a>  RPB2; DNA-directed RNA polymerase II subunit B [EC:2.7.7.6]
E        isotig08463|polymerase; <a href="/dbget-bin/www_bget?ko:K03018">K03018</a>  RPC1; DNA-directed RNA polymerase III subunit C1 [EC:2.7.7.6]
E        isotig11672|polymerase; <a href="/dbget-bin/www_bget?ko:K03018">K03018</a>  RPC1; DNA-directed RNA polymerase III subunit C1 [EC:2.7.7.6]
E        isotig23886|dna-directed; <a href="/dbget-bin/www_bget?ko:K03019">K03019</a>  RPC11; DNA-directed RNA polymerase III subunit C11 [EC:2.7.7.6]
E        isotig08712|dna-directed; <a href="/dbget-bin/www_bget?ko:K03020">K03020</a>  RPC19; DNA-directed RNA polymerase III subunit C19 [EC:2.7.7.6]
E        isotig17201|polymerase; <a href="/dbget-bin/www_bget?ko:K03023">K03023</a>  RPC3; DNA-directed RNA polymerase III subunit C3 [EC:2.7.7.6]
E        isotig33496|polymerase; <a href="/dbget-bin/www_bget?ko:K03023">K03023</a>  RPC3; DNA-directed RNA polymerase III subunit C3 [EC:2.7.7.6]
E        isotig15971|polymerase; <a href="/dbget-bin/www_bget?ko:K03025">K03025</a>  RPC34; DNA-directed RNA polymerase III subunit C34 [EC:2.7.7.6]
E        isotig32778|dna-directed; <a href="/dbget-bin/www_bget?ko:K03026">K03026</a>  RPC4; DNA-directed RNA polymerase III subunit C4 [EC:2.7.7.6]
E        isotig35337|dna-directed; <a href="/dbget-bin/www_bget?ko:K03026">K03026</a>  RPC4; DNA-directed RNA polymerase III subunit C4 [EC:2.7.7.6]
E        isotig10617|dna-directed; <a href="/dbget-bin/www_bget?ko:K03027">K03027</a>  RPC5; DNA-directed RNA Polymerase III subunit C5 [EC:2.7.7.6]
E        isotig28100|dna-directed; <a href="/dbget-bin/www_bget?ko:K03027">K03027</a>  RPC5; DNA-directed RNA Polymerase III subunit C5 [EC:2.7.7.6]
E        isotig37616|polymerase; <a href="/dbget-bin/www_bget?ko:K10908">K10908</a>  POLRMT, RPO41; DNA-directed RNA polymerase, mitochondrial [EC:2.7.7.6]
D      <a href="/dbget-bin/www_bget?ec:2.7.7.7">2.7.7.7</a>  DNA-directed DNA polymerase
E        isotig15680|dna; <a href="/dbget-bin/www_bget?ko:K02320">K02320</a>  POLA1; DNA polymerase alpha subunit A [EC:2.7.7.7]
E        isotig02227|dna; <a href="/dbget-bin/www_bget?ko:K02330">K02330</a>  POLB; DNA polymerase beta subunit [EC:2.7.7.7 4.2.99.-]
E        isotig01241|myb; <a href="/dbget-bin/www_bget?ko:K02331">K02331</a>  POL5, MYBBP1A; DNA polymerase phi subunit [EC:2.7.7.7]
E        isotig01242|myb; <a href="/dbget-bin/www_bget?ko:K02331">K02331</a>  POL5, MYBBP1A; DNA polymerase phi subunit [EC:2.7.7.7]
E        isotig01243|mybbp1a; <a href="/dbget-bin/www_bget?ko:K02331">K02331</a>  POL5, MYBBP1A; DNA polymerase phi subunit [EC:2.7.7.7]
E        isotig01244|myb; <a href="/dbget-bin/www_bget?ko:K02331">K02331</a>  POL5, MYBBP1A; DNA polymerase phi subunit [EC:2.7.7.7]
E        isotig01245|mybbp1a; <a href="/dbget-bin/www_bget?ko:K02331">K02331</a>  POL5, MYBBP1A; DNA polymerase phi subunit [EC:2.7.7.7]
E        isotig01246|mybbp1a; <a href="/dbget-bin/www_bget?ko:K02331">K02331</a>  POL5, MYBBP1A; DNA polymerase phi subunit [EC:2.7.7.7]
E        isotig29433|mybbp1a; <a href="/dbget-bin/www_bget?ko:K02331">K02331</a>  POL5, MYBBP1A; DNA polymerase phi subunit [EC:2.7.7.7]
E        isotig15392|dna; <a href="/dbget-bin/www_bget?ko:K02332">K02332</a>  POLG1; DNA polymerase gamma 1 [EC:2.7.7.7]
E        isotig29538|dna; <a href="/dbget-bin/www_bget?ko:K02332">K02332</a>  POLG1; DNA polymerase gamma 1 [EC:2.7.7.7]
E        isotig26396|dna; <a href="/dbget-bin/www_bget?ko:K02349">K02349</a>  POLQ; DNA polymerase theta subunit [EC:2.7.7.7]
E        isotig02953|dna; <a href="/dbget-bin/www_bget?ko:K02350">K02350</a>  POLZ1, rev3; DNA polymerase zeta subunit [EC:2.7.7.7]
E        isotig02954|dna; <a href="/dbget-bin/www_bget?ko:K02350">K02350</a>  POLZ1, rev3; DNA polymerase zeta subunit [EC:2.7.7.7]
E        isotig08239|dna; <a href="/dbget-bin/www_bget?ko:K02350">K02350</a>  POLZ1, rev3; DNA polymerase zeta subunit [EC:2.7.7.7]
E        isotig11213|dna; <a href="/dbget-bin/www_bget?ko:K02350">K02350</a>  POLZ1, rev3; DNA polymerase zeta subunit [EC:2.7.7.7]
E        isotig21009|dna; <a href="/dbget-bin/www_bget?ko:K02350">K02350</a>  POLZ1, rev3; DNA polymerase zeta subunit [EC:2.7.7.7]
E        isotig30276|dna; <a href="/dbget-bin/www_bget?ko:K02350">K02350</a>  POLZ1, rev3; DNA polymerase zeta subunit [EC:2.7.7.7]
D      <a href="/dbget-bin/www_bget?ec:2.7.7.8">2.7.7.8</a>  polyribonucleotide nucleotidyltransferase
E        isotig19428|polyribonucleotide; <a href="/dbget-bin/www_bget?ko:K00962">K00962</a>  pnp, PNPT1; polyribonucleotide nucleotidyltransferase [EC:2.7.7.8]
D      <a href="/dbget-bin/www_bget?ec:2.7.7.9">2.7.7.9</a>  UTP---glucose-1-phosphate uridylyltransferase
E        isotig01942|udp-glucose; <a href="/dbget-bin/www_bget?ko:K00963">K00963</a>  UGP2, galU, galF; UTP--glucose-1-phosphate uridylyltransferase [EC:2.7.7.9]
E        isotig01943|udp-glucose; <a href="/dbget-bin/www_bget?ko:K00963">K00963</a>  UGP2, galU, galF; UTP--glucose-1-phosphate uridylyltransferase [EC:2.7.7.9]
E        isotig01944|udp-glucose; <a href="/dbget-bin/www_bget?ko:K00963">K00963</a>  UGP2, galU, galF; UTP--glucose-1-phosphate uridylyltransferase [EC:2.7.7.9]
E        isotig01945|udp-glucose; <a href="/dbget-bin/www_bget?ko:K00963">K00963</a>  UGP2, galU, galF; UTP--glucose-1-phosphate uridylyltransferase [EC:2.7.7.9]
D      <a href="/dbget-bin/www_bget?ec:2.7.7.10">2.7.7.10</a>  UTP---hexose-1-phosphate uridylyltransferase
D      <a href="/dbget-bin/www_bget?ec:2.7.7.11">2.7.7.11</a>  UTP---xylose-1-phosphate uridylyltransferase
D      <a href="/dbget-bin/www_bget?ec:2.7.7.12">2.7.7.12</a>  UDP-glucose---hexose-1-phosphate uridylyltransferase
D      <a href="/dbget-bin/www_bget?ec:2.7.7.13">2.7.7.13</a>  mannose-1-phosphate guanylyltransferase
E        isotig03425|mannose-1-phosphate; <a href="/dbget-bin/www_bget?ko:K00966">K00966</a>  GMPP; mannose-1-phosphate guanylyltransferase [EC:2.7.7.13]
E        isotig03426|mannose-1-phosphate; <a href="/dbget-bin/www_bget?ko:K00966">K00966</a>  GMPP; mannose-1-phosphate guanylyltransferase [EC:2.7.7.13]
E        isotig06993|mannose-1-phosphate; <a href="/dbget-bin/www_bget?ko:K00966">K00966</a>  GMPP; mannose-1-phosphate guanylyltransferase [EC:2.7.7.13]
E        isotig09286|mannose-1-phosphate; <a href="/dbget-bin/www_bget?ko:K00966">K00966</a>  GMPP; mannose-1-phosphate guanylyltransferase [EC:2.7.7.13]
D      <a href="/dbget-bin/www_bget?ec:2.7.7.14">2.7.7.14</a>  ethanolamine-phosphate cytidylyltransferase
E        isotig05368|phosphate; <a href="/dbget-bin/www_bget?ko:K00967">K00967</a>  E2.7.7.14, PCYT2; ethanolamine-phosphate cytidylyltransferase [EC:2.7.7.14]
D      <a href="/dbget-bin/www_bget?ec:2.7.7.15">2.7.7.15</a>  choline-phosphate cytidylyltransferase
E        isotig03207|choline-phosphate; <a href="/dbget-bin/www_bget?ko:K00968">K00968</a>  E2.7.7.15, PCYT1; choline-phosphate cytidylyltransferase [EC:2.7.7.15]
E        isotig41163|phosphate; <a href="/dbget-bin/www_bget?ko:K00968">K00968</a>  E2.7.7.15, PCYT1; choline-phosphate cytidylyltransferase [EC:2.7.7.15]
D      <a href="/dbget-bin/www_bget?ec:2.7.7.18">2.7.7.18</a>  nicotinate-nucleotide adenylyltransferase
E        isotig18155|nicotinamide; <a href="/dbget-bin/www_bget?ko:K06210">K06210</a>  NMNAT; nicotinamide mononucleotide adenylyltransferase [EC:2.7.7.1 2.7.7.18]
[truncated: 451,249 more chars]
