# Supplementary material for: Fast skeletal muscle transcriptome of the Gilthead sea bream (Sparus aurata) determined by next generation sequencing
Source: BMC Genomics. 2012 May 11;13:181. doi: 10.1186/1471-2164-13-181 (PMC3418159; doi:10.1186/1471-2164-13-181)
Supplement: Additional file 7 — Hierarchical information of the isotigs mapped to the KEGG pathways maps using the automatic annotation tool KAAS. File can be opened using KegHier from [60] when maps are displayed the pathway components with an isotig mapped are labeled in red. [file 1471-2164-13-181-S7.tar › hier/q01001.keg]

+C	Kinase
#<h2><a href="/kegg/kegg2.html"><img src="/Fig/bget/kegg3.gif" align="middle" border=0></a> &nbsp; Protein Kinases</h2>
#<!---
#ENTRY       ko01001
#NAME        Kinase
#DEFINITION  Protein kinases annotated_newbler2.5_only_our_reads
#--->
!
A<b>Serine/threonine protein kinases: AGC group</b>
B  PKA family
C    isotig05579|protein; <a href="/dbget-bin/www_bget?ko:K04345">K04345</a>  PKA; protein kinase A [EC:2.7.11.11]
C    isotig24987|camp-dependent; <a href="/dbget-bin/www_bget?ko:K04345">K04345</a>  PKA; protein kinase A [EC:2.7.11.11]
B  PKG family
C    isotig02367|protein; <a href="/dbget-bin/www_bget?ko:K07376">K07376</a>  PRKG; protein kinase, cGMP-dependent [EC:2.7.11.12]
C    isotig02368|protein; <a href="/dbget-bin/www_bget?ko:K07376">K07376</a>  PRKG; protein kinase, cGMP-dependent [EC:2.7.11.12]
C    isotig02369|protein; <a href="/dbget-bin/www_bget?ko:K07376">K07376</a>  PRKG; protein kinase, cGMP-dependent [EC:2.7.11.12]
C    isotig02370|protein; <a href="/dbget-bin/www_bget?ko:K07376">K07376</a>  PRKG; protein kinase, cGMP-dependent [EC:2.7.11.12]
C    isotig28749|protein; <a href="/dbget-bin/www_bget?ko:K07376">K07376</a>  PRKG; protein kinase, cGMP-dependent [EC:2.7.11.12]
B  PKC family
C    isotig15194|protein; <a href="/dbget-bin/www_bget?ko:K02677">K02677</a>  CPKC; classical protein kinase C [EC:2.7.11.13]
C    isotig16030|protein; <a href="/dbget-bin/www_bget?ko:K02677">K02677</a>  CPKC; classical protein kinase C [EC:2.7.11.13]
C    isotig17949|protein; <a href="/dbget-bin/www_bget?ko:K02677">K02677</a>  CPKC; classical protein kinase C [EC:2.7.11.13]
C    isotig12161|protein; <a href="/dbget-bin/www_bget?ko:K06068">K06068</a>  NPKC; novel protein kinase C [EC:2.7.11.13]
C    isotig13857|protein; <a href="/dbget-bin/www_bget?ko:K06068">K06068</a>  NPKC; novel protein kinase C [EC:2.7.11.13]
C    isotig23676|protein; <a href="/dbget-bin/www_bget?ko:K06068">K06068</a>  NPKC; novel protein kinase C [EC:2.7.11.13]
C    isotig31731|protein; <a href="/dbget-bin/www_bget?ko:K06068">K06068</a>  NPKC; novel protein kinase C [EC:2.7.11.13]
C    isotig32724|protein; <a href="/dbget-bin/www_bget?ko:K06068">K06068</a>  NPKC; novel protein kinase C [EC:2.7.11.13]
B  AKT family
C    isotig05578|rac-beta; <a href="/dbget-bin/www_bget?ko:K04456">K04456</a>  AKT; RAC serine/threonine-protein kinase [EC:2.7.11.1]
C    isotig07232|rac-alpha; <a href="/dbget-bin/www_bget?ko:K04456">K04456</a>  AKT; RAC serine/threonine-protein kinase [EC:2.7.11.1]
C    isotig11953|v-akt; <a href="/dbget-bin/www_bget?ko:K04456">K04456</a>  AKT; RAC serine/threonine-protein kinase [EC:2.7.11.1]
B  DMPK family
C    isotig07172|rho-associated; <a href="/dbget-bin/www_bget?ko:K04514">K04514</a>  ROCK; Rho-associated, coiled-coil containing protein kinase [EC:2.7.11.1]
C    isotig09863|rho-associated; <a href="/dbget-bin/www_bget?ko:K04514">K04514</a>  ROCK; Rho-associated, coiled-coil containing protein kinase [EC:2.7.11.1]
C    isotig15852|rho-associated; <a href="/dbget-bin/www_bget?ko:K04514">K04514</a>  ROCK; Rho-associated, coiled-coil containing protein kinase [EC:2.7.11.1]
C    isotig17013|rho-associated; <a href="/dbget-bin/www_bget?ko:K04514">K04514</a>  ROCK; Rho-associated, coiled-coil containing protein kinase [EC:2.7.11.1]
C    isotig22218|rho-associated; <a href="/dbget-bin/www_bget?ko:K04514">K04514</a>  ROCK; Rho-associated, coiled-coil containing protein kinase [EC:2.7.11.1]
C    isotig35802|rho-associated; <a href="/dbget-bin/www_bget?ko:K04514">K04514</a>  ROCK; Rho-associated, coiled-coil containing protein kinase [EC:2.7.11.1]
B  GRK family
C    isotig07880|g; <a href="/dbget-bin/www_bget?ko:K08291">K08291</a>  E2.7.11.16; G protein-coupled receptor kinase [EC:2.7.11.16]
C    isotig09067|g; <a href="/dbget-bin/www_bget?ko:K08291">K08291</a>  E2.7.11.16; G protein-coupled receptor kinase [EC:2.7.11.16]
C    isotig11539|g; <a href="/dbget-bin/www_bget?ko:K08291">K08291</a>  E2.7.11.16; G protein-coupled receptor kinase [EC:2.7.11.16]
C    isotig29823|g; <a href="/dbget-bin/www_bget?ko:K08291">K08291</a>  E2.7.11.16; G protein-coupled receptor kinase [EC:2.7.11.16]
B  MAST family
C    isotig07617|microtubule-associated; <a href="/dbget-bin/www_bget?ko:K08789">K08789</a>  MAST; microtubule-associated serine/threonine kinase [EC:2.7.11.1]
C    isotig07656|microtubule; <a href="/dbget-bin/www_bget?ko:K08789">K08789</a>  MAST; microtubule-associated serine/threonine kinase [EC:2.7.11.1]
C    isotig16100|microtubule; <a href="/dbget-bin/www_bget?ko:K08789">K08789</a>  MAST; microtubule-associated serine/threonine kinase [EC:2.7.11.1]
B  NDR family
C    isotig20427|serine; <a href="/dbget-bin/www_bget?ko:K08790">K08790</a>  STK38, NDR; serine/threonine kinase 38 [EC:2.7.11.1]
C    isotig22588|serine; <a href="/dbget-bin/www_bget?ko:K08790">K08790</a>  STK38, NDR; serine/threonine kinase 38 [EC:2.7.11.1]
B  PKB family
C    isotig27168|3-phosphoinositide-dependent; <a href="/dbget-bin/www_bget?ko:K06276">K06276</a>  PDPK1; 3-phosphoinositide dependent protein kinase-1 [EC:2.7.11.1]
B  PKN family
B  RSK family
C    isotig15903|ribosomal; <a href="/dbget-bin/www_bget?ko:K04688">K04688</a>  RPS6KB; p70 ribosomal S6 kinase [EC:2.7.11.1]
B  SGK family
C    isotig02253|serine; <a href="/dbget-bin/www_bget?ko:K13302">K13302</a>  SGK1; serum/glucocorticoid-regulated kinase 1 [EC:2.7.11.1]
C    isotig02759|serum; <a href="/dbget-bin/www_bget?ko:K13302">K13302</a>  SGK1; serum/glucocorticoid-regulated kinase 1 [EC:2.7.11.1]
C    isotig02760|serum; <a href="/dbget-bin/www_bget?ko:K13302">K13302</a>  SGK1; serum/glucocorticoid-regulated kinase 1 [EC:2.7.11.1]
C    isotig10433|serine; <a href="/dbget-bin/www_bget?ko:K13304">K13304</a>  SGK3; serum/glucocorticoid-regulated kinase 3 [EC:2.7.11.1]
B  YANK family
C    isotig34979|serine; <a href="/dbget-bin/www_bget?ko:K08793">K08793</a>  STK32, YANK; serine/threonine kinase 32 [EC:2.7.11.1]
#
A<b>Serine/threonine protein kinases: CAMK group</b>
B  CAMK1 family
B  CAMK2 family
C    isotig05575|calcium; <a href="/dbget-bin/www_bget?ko:K04515">K04515</a>  CAMK2; calcium/calmodulin-dependent protein kinase (CaM kinase) II [EC:2.7.11.17]
C    isotig33802|calcium; <a href="/dbget-bin/www_bget?ko:K04515">K04515</a>  CAMK2; calcium/calmodulin-dependent protein kinase (CaM kinase) II [EC:2.7.11.17]
B  CAMKL family
C    isotig20126|map; <a href="/dbget-bin/www_bget?ko:K08798">K08798</a>  MARK; MAP/microtubule affinity-regulating kinase [EC:2.7.11.1]
C    isotig08116|protein; <a href="/dbget-bin/www_bget?ko:K07198">K07198</a>  PRKAA, AMPK; 5'-AMP-activated protein kinase, catalytic alpha subunit [EC:2.7.11.11]
C    isotig08261|5; <a href="/dbget-bin/www_bget?ko:K07198">K07198</a>  PRKAA, AMPK; 5'-AMP-activated protein kinase, catalytic alpha subunit [EC:2.7.11.11]
C    isotig23678|protein; <a href="/dbget-bin/www_bget?ko:K07198">K07198</a>  PRKAA, AMPK; 5'-AMP-activated protein kinase, catalytic alpha subunit [EC:2.7.11.11]
B  DAPK family
C    isotig05391|death-associated; <a href="/dbget-bin/www_bget?ko:K08803">K08803</a>  DAPK; death-associated protein kinase [EC:2.7.11.1]
C    isotig32385|death-associated; <a href="/dbget-bin/www_bget?ko:K08803">K08803</a>  DAPK; death-associated protein kinase [EC:2.7.11.1]
B  DCAMKL family
B  MAPKAPK family
C    isotig05389|mitogen-activated; <a href="/dbget-bin/www_bget?ko:K04443">K04443</a>  MAPKAPK2; mitogen-activated protein kinase-activated protein kinase 2 [EC:2.7.11.1]
C    isotig18963|mitogen-activated; <a href="/dbget-bin/www_bget?ko:K04444">K04444</a>  MAPKAPK3; mitogen-activated protein kinase-activated protein kinase 3 [EC:2.7.11.1]
C    isotig19190|mitogen-activated; <a href="/dbget-bin/www_bget?ko:K04444">K04444</a>  MAPKAPK3; mitogen-activated protein kinase-activated protein kinase 3 [EC:2.7.11.1]
C    isotig36474|mitogen-activated; <a href="/dbget-bin/www_bget?ko:K04444">K04444</a>  MAPKAPK3; mitogen-activated protein kinase-activated protein kinase 3 [EC:2.7.11.1]
C    isotig09459|mitogen-activated; <a href="/dbget-bin/www_bget?ko:K04442">K04442</a>  MAPKAPK5, PRAK; mitogen-activated protein kinase-activated protein kinase 5 [EC:2.7.11.1]
C    isotig22029|map; <a href="/dbget-bin/www_bget?ko:K04442">K04442</a>  MAPKAPK5, PRAK; mitogen-activated protein kinase-activated protein kinase 5 [EC:2.7.11.1]
C    isotig04873|map; <a href="/dbget-bin/www_bget?ko:K04372">K04372</a>  MKNK, MNK; MAP kinase interacting serine/threonine kinase [EC:2.7.11.1]
C    isotig04874|map; <a href="/dbget-bin/www_bget?ko:K04372">K04372</a>  MKNK, MNK; MAP kinase interacting serine/threonine kinase [EC:2.7.11.1]
C    isotig08271|map; <a href="/dbget-bin/www_bget?ko:K04372">K04372</a>  MKNK, MNK; MAP kinase interacting serine/threonine kinase [EC:2.7.11.1]
B  MLCK family
C    isotig20974|titin; <a href="/dbget-bin/www_bget?ko:K00907">K00907</a>  MYLK; myosin-light-chain kinase [EC:2.7.11.18]
B  PHK family
C    isotig05167|phosphorylase; <a href="/dbget-bin/www_bget?ko:K00871">K00871</a>  E2.7.11.19, PHKG; phosphorylase kinase gamma subunit [EC:2.7.11.19]
B  PIM family
C    isotig07718|proto-oncogene; <a href="/dbget-bin/www_bget?ko:K04702">K04702</a>  PIM1; proto-oncogene serine/threonine-protein kinase Pim-1 [EC:2.7.11.1]
B  PKD family
B  PSK family
C    isotig19633|protein; <a href="/dbget-bin/www_bget?ko:K08808">K08808</a>  PSKH; protein serine kinase H [EC:2.7.11.1]
C    isotig21539|protein; <a href="/dbget-bin/www_bget?ko:K08808">K08808</a>  PSKH; protein serine kinase H [EC:2.7.11.1]
B  RAD53 family
B  Trio family
C    isotig04041|speg; <a href="/dbget-bin/www_bget?ko:K08809">K08809</a>  SPEG; striated muscle-specific serine/threonine protein kinase [EC:2.7.11.1]
C    isotig04042|novel; <a href="/dbget-bin/www_bget?ko:K08809">K08809</a>  SPEG; striated muscle-specific serine/threonine protein kinase [EC:2.7.11.1]
C    isotig05166|speg; <a href="/dbget-bin/www_bget?ko:K08809">K08809</a>  SPEG; striated muscle-specific serine/threonine protein kinase [EC:2.7.11.1]
C    isotig05271|speg; <a href="/dbget-bin/www_bget?ko:K08809">K08809</a>  SPEG; striated muscle-specific serine/threonine protein kinase [EC:2.7.11.1]
C    isotig05791|speg; <a href="/dbget-bin/www_bget?ko:K08809">K08809</a>  SPEG; striated muscle-specific serine/threonine protein kinase [EC:2.7.11.1]
C    isotig08840|speg; <a href="/dbget-bin/www_bget?ko:K08809">K08809</a>  SPEG; striated muscle-specific serine/threonine protein kinase [EC:2.7.11.1]
C    isotig13362|speg; <a href="/dbget-bin/www_bget?ko:K08809">K08809</a>  SPEG; striated muscle-specific serine/threonine protein kinase [EC:2.7.11.1]
C    isotig13372|speg; <a href="/dbget-bin/www_bget?ko:K08809">K08809</a>  SPEG; striated muscle-specific serine/threonine protein kinase [EC:2.7.11.1]
C    isotig13874|cytoskeletal; <a href="/dbget-bin/www_bget?ko:K08809">K08809</a>  SPEG; striated muscle-specific serine/threonine protein kinase [EC:2.7.11.1]
C    isotig14061|speg; <a href="/dbget-bin/www_bget?ko:K08809">K08809</a>  SPEG; striated muscle-specific serine/threonine protein kinase [EC:2.7.11.1]
C    isotig15960|speg; <a href="/dbget-bin/www_bget?ko:K08809">K08809</a>  SPEG; striated muscle-specific serine/threonine protein kinase [EC:2.7.11.1]
C    isotig19814|speg; <a href="/dbget-bin/www_bget?ko:K08809">K08809</a>  SPEG; striated muscle-specific serine/threonine protein kinase [EC:2.7.11.1]
C    isotig20326|speg; <a href="/dbget-bin/www_bget?ko:K08809">K08809</a>  SPEG; striated muscle-specific serine/threonine protein kinase [EC:2.7.11.1]
C    isotig22672|speg; <a href="/dbget-bin/www_bget?ko:K08809">K08809</a>  SPEG; striated muscle-specific serine/threonine protein kinase [EC:2.7.11.1]
B  TSSK family
B  CDPK family
B  Other families
C    isotig10940|calcium; <a href="/dbget-bin/www_bget?ko:K06103">K06103</a>  CASK; calcium/calmodulin-dependent serine protein kinase [EC:2.7.11.1]
C    isotig14439|membrane; <a href="/dbget-bin/www_bget?ko:K06103">K06103</a>  CASK; calcium/calmodulin-dependent serine protein kinase [EC:2.7.11.1]
C    isotig06903|tribbles; <a href="/dbget-bin/www_bget?ko:K08814">K08814</a>  TRIB; tribbles [EC:2.7.11.-]
#
A<b>Serine/threonine protein kinases: CK1 group</b>
B  CK1 family
C    isotig07360|csnk1a1; <a href="/dbget-bin/www_bget?ko:K08957">K08957</a>  CSNK1A; casein kinase 1, alpha [EC:2.7.11.1]
C    isotig33858|casein; <a href="/dbget-bin/www_bget?ko:K08958">K08958</a>  CSNK1G; casein kinase 1, gamma [EC:2.7.11.1]
C    isotig04640|casein; <a href="/dbget-bin/www_bget?ko:K03097">K03097</a>  CSNK2A; casein kinase 2, alpha polypeptide [EC:2.7.11.1]
C    isotig04641|casein; <a href="/dbget-bin/www_bget?ko:K03097">K03097</a>  CSNK2A; casein kinase 2, alpha polypeptide [EC:2.7.11.1]
C    isotig05365|casein; <a href="/dbget-bin/www_bget?ko:K03097">K03097</a>  CSNK2A; casein kinase 2, alpha polypeptide [EC:2.7.11.1]
C    isotig23931|casein; <a href="/dbget-bin/www_bget?ko:K03097">K03097</a>  CSNK2A; casein kinase 2, alpha polypeptide [EC:2.7.11.1]
B  TTBK family
B  VRK family
C    isotig18993|vaccinia; <a href="/dbget-bin/www_bget?ko:K08816">K08816</a>  VRK; vaccinia related kinase [EC:2.7.11.1]
#
A<b>Serine/threonine protein kinases: CMGC group</b>
B  CDK family
C    isotig19130|cell; <a href="/dbget-bin/www_bget?ko:K08818">K08818</a>  CDC2L; cell division cycle 2-like [EC:2.7.11.22]
C    isotig11854|serine; <a href="/dbget-bin/www_bget?ko:K02087">K02087</a>  CDK1, CDC2; cyclin-dependent kinase 1 [EC:2.7.11.22]
C    isotig10895|cyclin-dependent; <a href="/dbget-bin/www_bget?ko:K02089">K02089</a>  CDK4; cyclin-dependent kinase 4 [EC:2.7.11.22]
C    isotig09209|cell; <a href="/dbget-bin/www_bget?ko:K02202">K02202</a>  CDK7; cyclin-dependent kinase 7 [EC:2.7.11.22]
C    isotig07115|cyclin-dependent; <a href="/dbget-bin/www_bget?ko:K02211">K02211</a>  CDK9; cyclin-dependent kinase 9 [EC:2.7.11.22]
C    isotig06850|pctaire; <a href="/dbget-bin/www_bget?ko:K08820">K08820</a>  PCTK; PCTAIRE protein kinase [EC:2.7.11.22]
C    isotig27635|pctaire; <a href="/dbget-bin/www_bget?ko:K08820">K08820</a>  PCTK; PCTAIRE protein kinase [EC:2.7.11.22]
C    isotig28924|pctaire; <a href="/dbget-bin/www_bget?ko:K08820">K08820</a>  PCTK; PCTAIRE protein kinase [EC:2.7.11.22]
B  MAPK family
C    isotig08138|mitogen-activated; <a href="/dbget-bin/www_bget?ko:K04371">K04371</a>  ERK1_2; extracellular signal-regulated kinase 1/2 [EC:2.7.11.24]
C    isotig08986|mitogen-activated; <a href="/dbget-bin/www_bget?ko:K04371">K04371</a>  ERK1_2; extracellular signal-regulated kinase 1/2 [EC:2.7.11.24]
C    isotig40000|mitogen-activated; <a href="/dbget-bin/www_bget?ko:K04371">K04371</a>  ERK1_2; extracellular signal-regulated kinase 1/2 [EC:2.7.11.24]
C    isotig03883|mitogen-activated; <a href="/dbget-bin/www_bget?ko:K06855">K06855</a>  ERK3; mitogen-activated protein kinase 4/6 [EC:2.7.11.24]
C    isotig20066|mitogen-activated; <a href="/dbget-bin/www_bget?ko:K06855">K06855</a>  ERK3; mitogen-activated protein kinase 4/6 [EC:2.7.11.24]
C    isotig13024|mitogen-activated; <a href="/dbget-bin/www_bget?ko:K04464">K04464</a>  MAPK7, ERK5; mitogen-activated protein kinase 7 [EC:2.7.11.24]
C    isotig13142|mitogen; <a href="/dbget-bin/www_bget?ko:K04440">K04440</a>  JNK; c-Jun N-terminal kinase [EC:2.7.11.24]
C    isotig17646|mitogen-activated; <a href="/dbget-bin/www_bget?ko:K04440">K04440</a>  JNK; c-Jun N-terminal kinase [EC:2.7.11.24]
C    isotig05662|mitogen-activated; <a href="/dbget-bin/www_bget?ko:K04441">K04441</a>  P38; p38 MAP kinase [EC:2.7.11.24]
C    isotig15766|mitogen-activated; <a href="/dbget-bin/www_bget?ko:K04441">K04441</a>  P38; p38 MAP kinase [EC:2.7.11.24]
C    isotig20355|mitogen-activated; <a href="/dbget-bin/www_bget?ko:K04441">K04441</a>  P38; p38 MAP kinase [EC:2.7.11.24]
C    isotig22633|nemo-like; <a href="/dbget-bin/www_bget?ko:K04468">K04468</a>  NLK; nemo like kinase [EC:2.7.11.24]
B  GSK family
C    isotig16164|glycogen; <a href="/dbget-bin/www_bget?ko:K03083">K03083</a>  GSK3B; glycogen synthase kinase 3 beta [EC:2.7.11.26]
B  CLK family
C    isotig05177|cdc-like; <a href="/dbget-bin/www_bget?ko:K08823">K08823</a>  CLK; CDC-like kinase [EC:2.7.12.1]
C    isotig05687|cdc-like; <a href="/dbget-bin/www_bget?ko:K08823">K08823</a>  CLK; CDC-like kinase [EC:2.7.12.1]
C    isotig23301|cdc-like; <a href="/dbget-bin/www_bget?ko:K08823">K08823</a>  CLK; CDC-like kinase [EC:2.7.12.1]
C    isotig29934|cdc-like; <a href="/dbget-bin/www_bget?ko:K08823">K08823</a>  CLK; CDC-like kinase [EC:2.7.12.1]
B  CDKL family
B  DYRK family
C    isotig03831|dual-specificity; <a href="/dbget-bin/www_bget?ko:K08825">K08825</a>  DYRK; dual-specificity tyrosine-(Y)-phosphorylation regulated kinase [EC:2.7.12.1]
C    isotig03832|dual; <a href="/dbget-bin/www_bget?ko:K08825">K08825</a>  DYRK; dual-specificity tyrosine-(Y)-phosphorylation regulated kinase [EC:2.7.12.1]
C    isotig06690|dual; <a href="/dbget-bin/www_bget?ko:K08825">K08825</a>  DYRK; dual-specificity tyrosine-(Y)-phosphorylation regulated kinase [EC:2.7.12.1]
C    isotig15284|dual; <a href="/dbget-bin/www_bget?ko:K08825">K08825</a>  DYRK; dual-specificity tyrosine-(Y)-phosphorylation regulated kinase [EC:2.7.12.1]
C    isotig20888|dual-specificity; <a href="/dbget-bin/www_bget?ko:K08825">K08825</a>  DYRK; dual-specificity tyrosine-(Y)-phosphorylation regulated kinase [EC:2.7.12.1]
C    isotig07741|homeodomain; <a href="/dbget-bin/www_bget?ko:K08826">K08826</a>  HIPK; homeodomain interacting protein kinase [EC:2.7.11.1]
C    isotig23754|homeodomain; <a href="/dbget-bin/www_bget?ko:K08826">K08826</a>  HIPK; homeodomain interacting protein kinase [EC:2.7.11.1]
B  RCK family
C    isotig22547|otthump00000016025; <a href="/dbget-bin/www_bget?ko:K08828">K08828</a>  ICK; intestinal cell (MAK-like) kinase [EC:2.7.11.22]
C    isotig27281|serine; <a href="/dbget-bin/www_bget?ko:K08829">K08829</a>  MAK; male germ cell-associated kinase [EC:2.7.11.22]
C    isotig15262|mapk; <a href="/dbget-bin/www_bget?ko:K08830">K08830</a>  RAGE, MOK; renal tumor antigen [EC:2.7.11.22]
B  SRPK family
C    isotig03664|sfrs; <a href="/dbget-bin/www_bget?ko:K08831">K08831</a>  SRPK; SFRS protein kinase [EC:2.7.11.1]
C    isotig06455|serine; <a href="/dbget-bin/www_bget?ko:K08831">K08831</a>  SRPK; SFRS protein kinase [EC:2.7.11.1]
C    isotig07454|serine; <a href="/dbget-bin/www_bget?ko:K08831">K08831</a>  SRPK; SFRS protein kinase [EC:2.7.11.1]
C    isotig08377|sfrs; <a href="/dbget-bin/www_bget?ko:K08831">K08831</a>  SRPK; SFRS protein kinase [EC:2.7.11.1]
C    isotig12828|serine; <a href="/dbget-bin/www_bget?ko:K08831">K08831</a>  SRPK; SFRS protein kinase [EC:2.7.11.1]
C    isotig24741|sfrs; <a href="/dbget-bin/www_bget?ko:K08831">K08831</a>  SRPK; SFRS protein kinase [EC:2.7.11.1]
C    isotig33702|sfrs; <a href="/dbget-bin/www_bget?ko:K08831">K08831</a>  SRPK; SFRS protein kinase [EC:2.7.11.1]
C    isotig08769|serine; <a href="/dbget-bin/www_bget?ko:K08832">K08832</a>  STK23, SRPK3; serine/threonine kinase 23 [EC:2.7.11.1]
#
A<b>Serine/threonine protein kinases: STE group</b>
B  STE7 family
C    isotig07284|mitogen-activated; <a href="/dbget-bin/www_bget?ko:K04368">K04368</a>  MAP2K1, MEK1; mitogen-activated protein kinase kinase 1 [EC:2.7.12.2]
C    isotig15716|dual; <a href="/dbget-bin/www_bget?ko:K04368">K04368</a>  MAP2K1, MEK1; mitogen-activated protein kinase kinase 1 [EC:2.7.12.2]
C    isotig09373|dual; <a href="/dbget-bin/www_bget?ko:K04369">K04369</a>  MAP2K2, MEK2; mitogen-activated protein kinase kinase 2 [EC:2.7.12.2]
C    isotig05349|dual; <a href="/dbget-bin/www_bget?ko:K04430">K04430</a>  MAP2K4, MKK4; mitogen-activated protein kinase kinase 4 [EC:2.7.12.2]
C    isotig18594|mitogen-activated; <a href="/dbget-bin/www_bget?ko:K04430">K04430</a>  MAP2K4, MKK4; mitogen-activated protein kinase kinase 4 [EC:2.7.12.2]
C    isotig27048|dual; <a href="/dbget-bin/www_bget?ko:K04430">K04430</a>  MAP2K4, MKK4; mitogen-activated protein kinase kinase 4 [EC:2.7.12.2]
C    isotig14480|mitogen-activated; <a href="/dbget-bin/www_bget?ko:K04433">K04433</a>  MAP2K6, MKK6; mitogen-activated protein kinase kinase 6 [EC:2.7.12.2]
B  STE20 family
C    isotig11840|mitogen-activated; <a href="/dbget-bin/www_bget?ko:K04406">K04406</a>  MAP4K3, GLK; mitogen-activated protein kinase kinase kinase kinase 3 [EC:2.7.11.1]
C    isotig33397|mitogen-activated; <a href="/dbget-bin/www_bget?ko:K04406">K04406</a>  MAP4K3, GLK; mitogen-activated protein kinase kinase kinase kinase 3 [EC:2.7.11.1]
C    isotig08421|mitogen-activated; <a href="/dbget-bin/www_bget?ko:K08833">K08833</a>  MAP4K5, KHS1; mitogen-activated protein kinase kinase kinase kinase 5 [EC:2.7.11.1]
C    isotig20947|mitogen-activated; <a href="/dbget-bin/www_bget?ko:K08833">K08833</a>  MAP4K5, KHS1; mitogen-activated protein kinase kinase kinase kinase 5 [EC:2.7.11.1]
C    isotig26549|misshapen-like; <a href="/dbget-bin/www_bget?ko:K04413">K04413</a>  MINK; misshapen/NIK-related kinase [EC:2.7.11.1]
C    isotig37696|misshapen-like; <a href="/dbget-bin/www_bget?ko:K04413">K04413</a>  MINK; misshapen/NIK-related kinase [EC:2.7.11.1]
C    isotig09796|oxidative-stress; <a href="/dbget-bin/www_bget?ko:K08835">K08835</a>  OXSR1, OSR1; oxidative-stress responsive protein 1 [EC:2.7.11.1]
C    isotig17586|oxidative-stress; <a href="/dbget-bin/www_bget?ko:K08835">K08835</a>  OXSR1, OSR1; oxidative-stress responsive protein 1 [EC:2.7.11.1]
C    isotig16005|serine; <a href="/dbget-bin/www_bget?ko:K04410">K04410</a>  PAK2; p21-activated kinase 2 [EC:2.7.11.1]
C    isotig18999|p21-activated; <a href="/dbget-bin/www_bget?ko:K04410">K04410</a>  PAK2; p21-activated kinase 2 [EC:2.7.11.1]
C    isotig06869|ste20-like; <a href="/dbget-bin/www_bget?ko:K08836">K08836</a>  SLK; STE20-like kinase [EC:2.7.11.1]
C    isotig11013|ste20-like; <a href="/dbget-bin/www_bget?ko:K08836">K08836</a>  SLK; STE20-like kinase [EC:2.7.11.1]
C    isotig26337|serine; <a href="/dbget-bin/www_bget?ko:K04411">K04411</a>  STK4, MST1; serine/threonine kinase 4 [EC:2.7.11.6]
C    isotig06906|tao; <a href="/dbget-bin/www_bget?ko:K04429">K04429</a>  TAO; thousand and one amino acid protein kinase [EC:2.7.11.1]
C    isotig33981|tao; <a href="/dbget-bin/www_bget?ko:K04429">K04429</a>  TAO; thousand and one amino acid protein kinase [EC:2.7.11.1]
B  STE11 family
C    isotig07120|mitogen-activated; <a href="/dbget-bin/www_bget?ko:K13986">K13986</a>  MAP3K15; mitogen-activated protein kinase kinase kinase 15 [EC:2.7.11.25]
C    isotig18979|mitogen-activated; <a href="/dbget-bin/www_bget?ko:K13986">K13986</a>  MAP3K15; mitogen-activated protein kinase kinase kinase 15 [EC:2.7.11.25]
C    isotig22176|mitogen-activated; <a href="/dbget-bin/www_bget?ko:K13986">K13986</a>  MAP3K15; mitogen-activated protein kinase kinase kinase 15 [EC:2.7.11.25]
B  Other families
C    isotig04587|mitogen-activated; <a href="/dbget-bin/www_bget?ko:K04466">K04466</a>  MAP3K14, NIK; mitogen-activated protein kinase kinase kinase 14 [EC:2.7.11.25]
C    isotig04588|mitogen-activated; <a href="/dbget-bin/www_bget?ko:K04466">K04466</a>  MAP3K14, NIK; mitogen-activated protein kinase kinase kinase 14 [EC:2.7.11.25]
#
A<b>Serine/threonine protein kinases: TKL group</b>
B  IRAK family
C    isotig16531|interleukin-1; <a href="/dbget-bin/www_bget?ko:K04730">K04730</a>  IRAK1; interleukin-1 receptor-associated kinase 1 [EC:2.7.11.1]
B  LISK family
C    isotig16023|testis-specific; <a href="/dbget-bin/www_bget?ko:K08842">K08842</a>  TESK2; testis-specific kinase 2 [EC:2.7.12.1]
B  LRRK family
B  MLK family
C    isotig18615|mitogen-activated; <a href="/dbget-bin/www_bget?ko:K04427">K04427</a>  MAP3K7, TAK1; mitogen-activated protein kinase kinase kinase 7 [EC:2.7.11.25]
C    isotig25223|mitogen-activated; <a href="/dbget-bin/www_bget?ko:K04427">K04427</a>  MAP3K7, TAK1; mitogen-activated protein kinase kinase kinase 7 [EC:2.7.11.25]
C    isotig17896|mitogen-activated; <a href="/dbget-bin/www_bget?ko:K04424">K04424</a>  ZAK, MLTK; sterile alpha motif and leucine zipper containing kinase AZK [EC:2.7.11.25]
C    isotig21583|mlk-related; <a href="/dbget-bin/www_bget?ko:K04424">K04424</a>  ZAK, MLTK; sterile alpha motif and leucine zipper containing kinase AZK [EC:2.7.11.25]
B  RAF family
C    isotig07019|serine; <a href="/dbget-bin/www_bget?ko:K08845">K08845</a>  ARAF, ARAF1; A-Raf proto-oncogene serine/threonine-protein kinase [EC:2.7.11.1]
C    isotig08701|serine; <a href="/dbget-bin/www_bget?ko:K04365">K04365</a>  BRAF; B-Raf proto-oncogene serine/threonine-protein kinase [EC:2.7.11.1]
C    isotig17163|v-raf; <a href="/dbget-bin/www_bget?ko:K04365">K04365</a>  BRAF; B-Raf proto-oncogene serine/threonine-protein kinase [EC:2.7.11.1]
C    isotig03101|protein; <a href="/dbget-bin/www_bget?ko:K04366">K04366</a>  RAF1; RAF proto-oncogene serine/threonine-protein kinase [EC:2.7.11.1]
C    isotig03102|serine; <a href="/dbget-bin/www_bget?ko:K04366">K04366</a>  RAF1; RAF proto-oncogene serine/threonine-protein kinase [EC:2.7.11.1]
C    isotig20603|raf; <a href="/dbget-bin/www_bget?ko:K04366">K04366</a>  RAF1; RAF proto-oncogene serine/threonine-protein kinase [EC:2.7.11.1]
B  RIPK family
C    isotig15940|receptor; <a href="/dbget-bin/www_bget?ko:K02861">K02861</a>  RIPK1, RIP1; receptor-interacting serine/threonine-protein kinase 1 [EC:2.7.11.1]
B  TGFBR1 family
C    isotig15059|activin; <a href="/dbget-bin/www_bget?ko:K04675">K04675</a>  ACVR1; activin receptor type-1 [EC:2.7.11.30]
C    isotig15876|activin; <a href="/dbget-bin/www_bget?ko:K04675">K04675</a>  ACVR1; activin receptor type-1 [EC:2.7.11.30]
C    isotig27605|activin; <a href="/dbget-bin/www_bget?ko:K04675">K04675</a>  ACVR1; activin receptor type-1 [EC:2.7.11.30]
C    isotig28541|activin; <a href="/dbget-bin/www_bget?ko:K04675">K04675</a>  ACVR1; activin receptor type-1 [EC:2.7.11.30]
C    isotig16407|activin; <a href="/dbget-bin/www_bget?ko:K13567">K13567</a>  ACVR1B; activin receptor type-1B [EC:2.7.11.30]
B  TGFBR2 family
C    isotig18048|activin; <a href="/dbget-bin/www_bget?ko:K13596">K13596</a>  ACVR2B; activin receptor type-2B [EC:2.7.11.30]
C    isotig18585|activin; <a href="/dbget-bin/www_bget?ko:K13596">K13596</a>  ACVR2B; activin receptor type-2B [EC:2.7.11.30]
C    isotig09787|transforming; <a href="/dbget-bin/www_bget?ko:K04388">K04388</a>  TGFBR2; TGF-beta receptor type-2 [EC:2.7.11.30]
C    isotig10593|tgf-beta; <a href="/dbget-bin/www_bget?ko:K04388">K04388</a>  TGFBR2; TGF-beta receptor type-2 [EC:2.7.11.30]
C    isotig16507|tgf-beta; <a href="/dbget-bin/www_bget?ko:K04388">K04388</a>  TGFBR2; TGF-beta receptor type-2 [EC:2.7.11.30]
B  Plant RLK family
B  Other families
C    isotig08683|integrin-linked; <a href="/dbget-bin/www_bget?ko:K06272">K06272</a>  ILK; integrin-linked kinase [EC:2.7.11.1]
#
A<b>Serine/threonine protein kinases: Others</b>
B  Aur family
B  BUB family
B  Bud32 family
C    isotig08474|tp53; <a href="/dbget-bin/www_bget?ko:K08851">K08851</a>  TP53RK, PRPK; TP53 regulating kinase [EC:2.7.11.1]
B  CAMKK family
B  CDC7 family
B  CK2 family
C    isotig04640|casein; <a href="/dbget-bin/www_bget?ko:K03097">K03097</a>  CSNK2A; casein kinase 2, alpha polypeptide [EC:2.7.11.1]
C    isotig04641|casein; <a href="/dbget-bin/www_bget?ko:K03097">K03097</a>  CSNK2A; casein kinase 2, alpha polypeptide [EC:2.7.11.1]
C    isotig05365|casein; <a href="/dbget-bin/www_bget?ko:K03097">K03097</a>  CSNK2A; casein kinase 2, alpha polypeptide [EC:2.7.11.1]
C    isotig23931|casein; <a href="/dbget-bin/www_bget?ko:K03097">K03097</a>  CSNK2A; casein kinase 2, alpha polypeptide [EC:2.7.11.1]
B  IKK family
C    isotig21608|tank-binding; <a href="/dbget-bin/www_bget?ko:K05410">K05410</a>  TBK1; TANK-binding kinase 1 [EC:2.7.11.10]
B  IRE family
C    isotig02951|endoplasmic; <a href="/dbget-bin/www_bget?ko:K08852">K08852</a>  ERN1; serine/threonine-protein kinase/endoribonuclease IRE1 [EC:2.7.11.1 3.1.26.-]
C    isotig02952|inositol-requiring; <a href="/dbget-bin/www_bget?ko:K08852">K08852</a>  ERN1; serine/threonine-protein kinase/endoribonuclease IRE1 [EC:2.7.11.1 3.1.26.-]
C    isotig03735|endoplasmic; <a href="/dbget-bin/www_bget?ko:K08852">K08852</a>  ERN1; serine/threonine-protein kinase/endoribonuclease IRE1 [EC:2.7.11.1 3.1.26.-]
C    isotig03736|serine; <a href="/dbget-bin/www_bget?ko:K08852">K08852</a>  ERN1; serine/threonine-protein kinase/endoribonuclease IRE1 [EC:2.7.11.1 3.1.26.-]
C    isotig06159|endoplasmic; <a href="/dbget-bin/www_bget?ko:K08852">K08852</a>  ERN1; serine/threonine-protein kinase/endoribonuclease IRE1 [EC:2.7.11.1 3.1.26.-]
C    isotig12488|serine; <a href="/dbget-bin/www_bget?ko:K08852">K08852</a>  ERN1; serine/threonine-protein kinase/endoribonuclease IRE1 [EC:2.7.11.1 3.1.26.-]
C    isotig14380|serine; <a href="/dbget-bin/www_bget?ko:K08852">K08852</a>  ERN1; serine/threonine-protein kinase/endoribonuclease IRE1 [EC:2.7.11.1 3.1.26.-]
B  MOS family
B  NAK family
C    isotig09821|ap2; <a href="/dbget-bin/www_bget?ko:K08853">K08853</a>  AAK; AP2-associated kinase [EC:2.7.11.1]
B  NEK family
C    isotig05879|serine; <a href="/dbget-bin/www_bget?ko:K08857">K08857</a>  NEK; NIMA (never in mitosis gene a)-related kinase [EC:2.7.11.1]
C    isotig12888|serine; <a href="/dbget-bin/www_bget?ko:K08857">K08857</a>  NEK; NIMA (never in mitosis gene a)-related kinase [EC:2.7.11.1]
C    isotig14587|nima; <a href="/dbget-bin/www_bget?ko:K08857">K08857</a>  NEK; NIMA (never in mitosis gene a)-related kinase [EC:2.7.11.1]
C    isotig19733|serine; <a href="/dbget-bin/www_bget?ko:K08857">K08857</a>  NEK; NIMA (never in mitosis gene a)-related kinase [EC:2.7.11.1]
B  NKF1 family
B  NKF2 family
B  NKF4 family
B  PEK family
C    isotig02614|double-stranded; <a href="/dbget-bin/www_bget?ko:K08860">K08860</a>  EIF2AK; eukaryotic translation initiation factor 2-alpha kinase [EC:2.7.11.1]
C    isotig05781|eukaryotic; <a href="/dbget-bin/www_bget?ko:K08860">K08860</a>  EIF2AK; eukaryotic translation initiation factor 2-alpha kinase [EC:2.7.11.1]
C    isotig08031|double-stranded; <a href="/dbget-bin/www_bget?ko:K08860">K08860</a>  EIF2AK; eukaryotic translation initiation factor 2-alpha kinase [EC:2.7.11.1]
C    isotig08260|eukaryotic; <a href="/dbget-bin/www_bget?ko:K08860">K08860</a>  EIF2AK; eukaryotic translation initiation factor 2-alpha kinase [EC:2.7.11.1]
C    isotig17276|dsrna-activated; <a href="/dbget-bin/www_bget?ko:K08860">K08860</a>  EIF2AK; eukaryotic translation initiation factor 2-alpha kinase [EC:2.7.11.1]
C    isotig22481|eukaryotic; <a href="/dbget-bin/www_bget?ko:K08860">K08860</a>  EIF2AK; eukaryotic translation initiation factor 2-alpha kinase [EC:2.7.11.1]
C    isotig23014|double-stranded; <a href="/dbget-bin/www_bget?ko:K08860">K08860</a>  EIF2AK; eukaryotic translation initiation factor 2-alpha kinase [EC:2.7.11.1]
C    isotig24167|double-stranded; <a href="/dbget-bin/www_bget?ko:K08860">K08860</a>  EIF2AK; eukaryotic translation initiation factor 2-alpha kinase [EC:2.7.11.1]
B  PLK family
C    isotig31178|polo-like; <a href="/dbget-bin/www_bget?ko:K08861">K08861</a>  PLK2; polo-like kinase 2 [EC:2.7.11.21]
C    isotig38472|polo-like; <a href="/dbget-bin/www_bget?ko:K08861">K08861</a>  PLK2; polo-like kinase 2 [EC:2.7.11.21]
C    isotig11092|polo-like; <a href="/dbget-bin/www_bget?ko:K08862">K08862</a>  PLK3, CNK; polo-like kinase 3 [EC:2.7.11.21]
B  TLK family
C    isotig04684|tousled-like; <a href="/dbget-bin/www_bget?ko:K08864">K08864</a>  TLK; tousled-like kinase [EC:2.7.11.1]
C    isotig10788|tousled-like; <a href="/dbget-bin/www_bget?ko:K08864">K08864</a>  TLK; tousled-like kinase [EC:2.7.11.1]
C    isotig26625|tousled-like; <a href="/dbget-bin/www_bget?ko:K08864">K08864</a>  TLK; tousled-like kinase [EC:2.7.11.1]
C    isotig27196|tousled-like; <a href="/dbget-bin/www_bget?ko:K08864">K08864</a>  TLK; tousled-like kinase [EC:2.7.11.1]
C    isotig27591|tousled-like; <a href="/dbget-bin/www_bget?ko:K08864">K08864</a>  TLK; tousled-like kinase [EC:2.7.11.1]
B  TOPK family
B  TTK family
B  ULK family
C    isotig02526|unc-51-like; <a href="/dbget-bin/www_bget?ko:K08269">K08269</a>  ULK, ATG1; unc51-like kinase [EC:2.7.11.1]
C    isotig02527|serine; <a href="/dbget-bin/www_bget?ko:K08269">K08269</a>  ULK, ATG1; unc51-like kinase [EC:2.7.11.1]
C    isotig02528|serine; <a href="/dbget-bin/www_bget?ko:K08269">K08269</a>  ULK, ATG1; unc51-like kinase [EC:2.7.11.1]
C    isotig04286|unc-51-like; <a href="/dbget-bin/www_bget?ko:K08269">K08269</a>  ULK, ATG1; unc51-like kinase [EC:2.7.11.1]
C    isotig04287|serine; <a href="/dbget-bin/www_bget?ko:K08269">K08269</a>  ULK, ATG1; unc51-like kinase [EC:2.7.11.1]
C    isotig07139|unc-51-like; <a href="/dbget-bin/www_bget?ko:K08269">K08269</a>  ULK, ATG1; unc51-like kinase [EC:2.7.11.1]
C    isotig12981|serine; <a href="/dbget-bin/www_bget?ko:K08269">K08269</a>  ULK, ATG1; unc51-like kinase [EC:2.7.11.1]
B  VPS15 family
C    isotig28709|phosphoinositide; <a href="/dbget-bin/www_bget?ko:K08333">K08333</a>  PIK3R4, VPS15; phosphoinositide-3-kinase, regulatory subunit 4, p150 [EC:2.7.11.1]
B  WEE family
B  Wnk family
C    isotig26349|serine; <a href="/dbget-bin/www_bget?ko:K08867">K08867</a>  WNK, PRKWNK; WNK lysine deficient protein kinase [EC:2.7.11.1]
B  PDHK family
C    isotig06274|pyruvate; <a href="/dbget-bin/www_bget?ko:K12077">K12077</a>  PDK1; pyruvate dehydrogenase kinase isoform 1 [EC:2.7.11.2]
C    isotig07350|pyruvate; <a href="/dbget-bin/www_bget?ko:K12077">K12077</a>  PDK1; pyruvate dehydrogenase kinase isoform 1 [EC:2.7.11.2]
C    isotig03117|pyruvate; <a href="/dbget-bin/www_bget?ko:K00898">K00898</a>  E2.7.11.2, PDK; pyruvate dehydrogenase kinase [EC:2.7.11.2]
C    isotig03580|a; <a href="/dbget-bin/www_bget?ko:K00898">K00898</a>  E2.7.11.2, PDK; pyruvate dehydrogenase kinase [EC:2.7.11.2]
C    isotig03581|pyruvate; <a href="/dbget-bin/www_bget?ko:K00898">K00898</a>  E2.7.11.2, PDK; pyruvate dehydrogenase kinase [EC:2.7.11.2]
C    isotig05275|pyruvate; <a href="/dbget-bin/www_bget?ko:K00898">K00898</a>  E2.7.11.2, PDK; pyruvate dehydrogenase kinase [EC:2.7.11.2]
C    isotig08487|pyruvate; <a href="/dbget-bin/www_bget?ko:K00898">K00898</a>  E2.7.11.2, PDK; pyruvate dehydrogenase kinase [EC:2.7.11.2]
C    isotig34085|pyruvate; <a href="/dbget-bin/www_bget?ko:K00898">K00898</a>  E2.7.11.2, PDK; pyruvate dehydrogenase kinase [EC:2.7.11.2]
B  Alpha family
C    isotig02061|alpha-kinase; <a href="/dbget-bin/www_bget?ko:K08868">K08868</a>  ALPK; alpha-kinase
C    isotig02062|alpha-kinase; <a href="/dbget-bin/www_bget?ko:K08868">K08868</a>  ALPK; alpha-kinase
C    isotig02063|alpha-kinase; <a href="/dbget-bin/www_bget?ko:K08868">K08868</a>  ALPK; alpha-kinase
C    isotig03413|alpha-kinase; <a href="/dbget-bin/www_bget?ko:K08868">K08868</a>  ALPK; alpha-kinase
C    isotig03414|alpha-kinase; <a href="/dbget-bin/www_bget?ko:K08868">K08868</a>  ALPK; alpha-kinase
C    isotig05149|alpha-kinase; <a href="/dbget-bin/www_bget?ko:K08868">K08868</a>  ALPK; alpha-kinase
C    isotig05503|alpha-kinase; <a href="/dbget-bin/www_bget?ko:K08868">K08868</a>  ALPK; alpha-kinase
C    isotig24263|alpha-kinase; <a href="/dbget-bin/www_bget?ko:K08868">K08868</a>  ALPK; alpha-kinase
C    isotig33308|alpha-kinase; <a href="/dbget-bin/www_bget?ko:K08868">K08868</a>  ALPK; alpha-kinase
C    isotig25963|transient; <a href="/dbget-bin/www_bget?ko:K04982">K04982</a>  TRPM7; transient receptor potential cation channel, subfamily M, member 7 [EC:2.7.11.1]
C    isotig07583|elongation; <a href="/dbget-bin/www_bget?ko:K08292">K08292</a>  E2.7.11.20; elongation factor 2 kinase [EC:2.7.11.20]
C    isotig13547|eukaryotic; <a href="/dbget-bin/www_bget?ko:K08292">K08292</a>  E2.7.11.20; elongation factor 2 kinase [EC:2.7.11.20]
B  ABC1 family
C    isotig16094|novel; <a href="/dbget-bin/www_bget?ko:K08869">K08869</a>  ADCK, ABC1; aarF domain-containing kinase
C    isotig18829|chaperone; <a href="/dbget-bin/www_bget?ko:K08869">K08869</a>  ADCK, ABC1; aarF domain-containing kinase
B  A6 family
C    isotig05641|actin-binding; <a href="/dbget-bin/www_bget?ko:K08870">K08870</a>  PTK9; PTK9 protein tyrosine kinase 9
C    isotig10029|wd; <a href="/dbget-bin/www_bget?ko:K08870">K08870</a>  PTK9; PTK9 protein tyrosine kinase 9
B  BRD family
B  RIO family
C    isotig03011|rio; <a href="/dbget-bin/www_bget?ko:K07178">K07178</a>  RIOK1; RIO kinase 1 [EC:2.7.11.1]
C    isotig03012|rio; <a href="/dbget-bin/www_bget?ko:K07178">K07178</a>  RIOK1; RIO kinase 1 [EC:2.7.11.1]
C    isotig03307|rio; <a href="/dbget-bin/www_bget?ko:K07179">K07179</a>  RIOK2; RIO kinase 2 [EC:2.7.11.1]
C    isotig03308|rio; <a href="/dbget-bin/www_bget?ko:K07179">K07179</a>  RIOK2; RIO kinase 2 [EC:2.7.11.1]
B  PIKK family
C    isotig23652|fk506; <a href="/dbget-bin/www_bget?ko:K07203">K07203</a>  FRAP; FKBP12-rapamycin complex-associated protein
C    isotig26947|fk506; <a href="/dbget-bin/www_bget?ko:K07203">K07203</a>  FRAP; FKBP12-rapamycin complex-associated protein
C    isotig40935|fk506; <a href="/dbget-bin/www_bget?ko:K07203">K07203</a>  FRAP; FKBP12-rapamycin complex-associated protein
C    isotig10998|dna-dependent; <a href="/dbget-bin/www_bget?ko:K06642">K06642</a>  PRKDC; DNA-dependent protein kinase catalytic subunit [EC:2.7.11.1]
C    isotig16482|pi-3-kinase-related; <a href="/dbget-bin/www_bget?ko:K08873">K08873</a>  SMG1; PI-3-kinase-related kinase SMG-1
C    isotig29955|serine; <a href="/dbget-bin/www_bget?ko:K08873">K08873</a>  SMG1; PI-3-kinase-related kinase SMG-1
B  Other families
C    isotig03539|nuclear; <a href="/dbget-bin/www_bget?ko:K08875">K08875</a>  NRBP; nuclear receptor-binding protein
C    isotig03540|nuclear; <a href="/dbget-bin/www_bget?ko:K08875">K08875</a>  NRBP; nuclear receptor-binding protein
C    isotig29272|nuclear; <a href="/dbget-bin/www_bget?ko:K08875">K08875</a>  NRBP; nuclear receptor-binding protein
C    isotig39735|nuclear; <a href="/dbget-bin/www_bget?ko:K08875">K08875</a>  NRBP; nuclear receptor-binding protein
C    isotig13116|loc443710; <a href="/dbget-bin/www_bget?ko:K08876">K08876</a>  SCYL; SCY1-like
C    isotig11965|active; <a href="/dbget-bin/www_bget?ko:K08878">K08878</a>  BCR1, BCR; breakpoint cluster region protein [EC:2.7.11.1]
C    isotig04803|heat; <a href="/dbget-bin/www_bget?ko:K08879">K08879</a>  HSPB8; heat shock 22kDa protein 8
C    isotig04804|heat; <a href="/dbget-bin/www_bget?ko:K08879">K08879</a>  HSPB8; heat shock 22kDa protein 8
C    isotig03613|serine; <a href="/dbget-bin/www_bget?ko:K08880">K08880</a>  STK19; serine/threonine kinase 19 [EC:2.7.11.1]
C    isotig07751|taf1; <a href="/dbget-bin/www_bget?ko:K03125">K03125</a>  TFIID1, KAT4; transcription initiation factor TFIID subunit D1
C    isotig17807|taf1; <a href="/dbget-bin/www_bget?ko:K03125">K03125</a>  TFIID1, KAT4; transcription initiation factor TFIID subunit D1
C    isotig32641|taf1; <a href="/dbget-bin/www_bget?ko:K03125">K03125</a>  TFIID1, KAT4; transcription initiation factor TFIID subunit D1
C    isotig33039|transcription; <a href="/dbget-bin/www_bget?ko:K03125">K03125</a>  TFIID1, KAT4; transcription initiation factor TFIID subunit D1
B  Bacterial family
#
A<b>Tyrosine protein kinases</b>
B  Ack family
B  Abl family
B  Csk family
C    isotig15942|c-src; <a href="/dbget-bin/www_bget?ko:K05728">K05728</a>  CSK; c-src tyrosine kinase [EC:2.7.10.2]
C    isotig22802|c-src; <a href="/dbget-bin/www_bget?ko:K05728">K05728</a>  CSK; c-src tyrosine kinase [EC:2.7.10.2]
B  FAK family
C    isotig08485|ptk2; <a href="/dbget-bin/www_bget?ko:K05725">K05725</a>  PTK2, FAK; PTK2 protein tyrosine kinase 2 [EC:2.7.10.2]
C    isotig21796|focal; <a href="/dbget-bin/www_bget?ko:K05725">K05725</a>  PTK2, FAK; PTK2 protein tyrosine kinase 2 [EC:2.7.10.2]
B  Fer family
C    isotig17866|tyrosine-protein; <a href="/dbget-bin/www_bget?ko:K08889">K08889</a>  TYK3, FER; fer (fps/fes related) tyrosine kinase [EC:2.7.10.2]
B  JAK family
C    isotig06309|tyrosine-protein; <a href="/dbget-bin/www_bget?ko:K11217">K11217</a>  JAK1; Janus kinase 1 [EC:2.7.10.2]
C    isotig08240|janus; <a href="/dbget-bin/www_bget?ko:K11217">K11217</a>  JAK1; Janus kinase 1 [EC:2.7.10.2]
C    isotig11798|tyrosine-protein; <a href="/dbget-bin/www_bget?ko:K11217">K11217</a>  JAK1; Janus kinase 1 [EC:2.7.10.2]
C    isotig22775|janus; <a href="/dbget-bin/www_bget?ko:K11217">K11217</a>  JAK1; Janus kinase 1 [EC:2.7.10.2]
C    isotig31995|janus; <a href="/dbget-bin/www_bget?ko:K11217">K11217</a>  JAK1; Janus kinase 1 [EC:2.7.10.2]
C    isotig22894|tyrosine-protein; <a href="/dbget-bin/www_bget?ko:K04447">K04447</a>  JAK2; Janus kinase 2 [EC:2.7.10.2]
C    isotig25177|tyrosine-protein; <a href="/dbget-bin/www_bget?ko:K04447">K04447</a>  JAK2; Janus kinase 2 [EC:2.7.10.2]
C    isotig28593|tyrosine-protein; <a href="/dbget-bin/www_bget?ko:K04447">K04447</a>  JAK2; Janus kinase 2 [EC:2.7.10.2]
C    isotig35094|janus; <a href="/dbget-bin/www_bget?ko:K04447">K04447</a>  JAK2; Janus kinase 2 [EC:2.7.10.2]
C    isotig27984|janus; <a href="/dbget-bin/www_bget?ko:K11218">K11218</a>  JAK3; Janus kinase 3 [EC:2.7.10.2]
C    isotig12597|tyrosine; <a href="/dbget-bin/www_bget?ko:K11219">K11219</a>  TYK2; non-receptor tyrosine kinase [EC:2.7.10.2]
C    isotig12798|tyrosine; <a href="/dbget-bin/www_bget?ko:K11219">K11219</a>  TYK2; non-receptor tyrosine kinase [EC:2.7.10.2]
C    isotig15803|tyrosine; <a href="/dbget-bin/www_bget?ko:K11219">K11219</a>  TYK2; non-receptor tyrosine kinase [EC:2.7.10.2]
B  Src family
C    isotig26172|lymphocyte-specific; <a href="/dbget-bin/www_bget?ko:K05856">K05856</a>  LCK; lymphocyte-specific protein tyrosine kinase [EC:2.7.10.2]
C    isotig03430|v-yes-1; <a href="/dbget-bin/www_bget?ko:K05704">K05704</a>  SRC; proto-oncogene tyrosine-protein kinase Src [EC:2.7.10.2]
C    isotig16886|v-src; <a href="/dbget-bin/www_bget?ko:K05704">K05704</a>  SRC; proto-oncogene tyrosine-protein kinase Src [EC:2.7.10.2]
C    isotig03429|v-yes-1; <a href="/dbget-bin/www_bget?ko:K05705">K05705</a>  YES; proto-oncogene tyrosine-protein kinase Yes [EC:2.7.10.2]
B  Syk family
C    isotig18199|tyrosine-protein; <a href="/dbget-bin/www_bget?ko:K05855">K05855</a>  SYK; spleen tyrosine kinase [EC:2.7.10.2]
C    isotig38190|tyrosine-protein; <a href="/dbget-bin/www_bget?ko:K05855">K05855</a>  SYK; spleen tyrosine kinase [EC:2.7.10.2]
B  Tec family
B  Alk family
B  Axl family
C    isotig18925|axl; <a href="/dbget-bin/www_bget?ko:K05115">K05115</a>  AXL, UFO; AXL receptor tyrosine kinase [EC:2.7.10.1]
B  DDR family
C    isotig40791|discoidin; <a href="/dbget-bin/www_bget?ko:K05124">K05124</a>  DDR1, NEP; discoidin domain receptor family, member 1 [EC:2.7.10.1]
B  EGFR family
C    isotig08677|epidermal; <a href="/dbget-bin/www_bget?ko:K04361">K04361</a>  EGFR, ERBB1; epidermal growth factor receptor [EC:2.7.10.1]
C    isotig30660|epidermal; <a href="/dbget-bin/www_bget?ko:K04361">K04361</a>  EGFR, ERBB1; epidermal growth factor receptor [EC:2.7.10.1]
B  Eph family
C    isotig34856|eph; <a href="/dbget-bin/www_bget?ko:K05105">K05105</a>  EPHA4, SEK, TYRO1; Eph receptor A4 [EC:2.7.10.1]
C    isotig10852|ephrin; <a href="/dbget-bin/www_bget?ko:K05106">K05106</a>  EPHA5, EHK1, TYRO4; Eph receptor A5 [EC:2.7.10.1]
B  FGFR family
C    isotig15576|fibroblast; <a href="/dbget-bin/www_bget?ko:K04362">K04362</a>  FGFR1; fibroblast growth factor receptor 1 [EC:2.7.10.1]
C    isotig23186|fibroblast; <a href="/dbget-bin/www_bget?ko:K04362">K04362</a>  FGFR1; fibroblast growth factor receptor 1 [EC:2.7.10.1]
C    isotig24647|fibroblast; <a href="/dbget-bin/www_bget?ko:K04362">K04362</a>  FGFR1; fibroblast growth factor receptor 1 [EC:2.7.10.1]
B  InsR family
C    isotig16351|insulin; <a href="/dbget-bin/www_bget?ko:K04527">K04527</a>  INSR; insulin receptor [EC:2.7.10.1]
C    isotig18271|insulin; <a href="/dbget-bin/www_bget?ko:K04527">K04527</a>  INSR; insulin receptor [EC:2.7.10.1]
C    isotig24943|insulin; <a href="/dbget-bin/www_bget?ko:K04527">K04527</a>  INSR; insulin receptor [EC:2.7.10.1]
C    isotig17845|insulin-like; <a href="/dbget-bin/www_bget?ko:K05087">K05087</a>  IGF1R; insulin-like growth factor 1 receptor [EC:2.7.10.1]
C    isotig07856|insulin-like; <a href="/dbget-bin/www_bget?ko:K06564">K06564</a>  IGF2R; insulin-like growth factor 2 receptor
C    isotig26022|cation-independent; <a href="/dbget-bin/www_bget?ko:K06564">K06564</a>  IGF2R; insulin-like growth factor 2 receptor
C    isotig28149|cation-independent; <a href="/dbget-bin/www_bget?ko:K06564">K06564</a>  IGF2R; insulin-like growth factor 2 receptor
C    isotig34748|cation-independent; <a href="/dbget-bin/www_bget?ko:K06564">K06564</a>  IGF2R; insulin-like growth factor 2 receptor
C    isotig36888|insulin-like; <a href="/dbget-bin/www_bget?ko:K06564">K06564</a>  IGF2R; insulin-like growth factor 2 receptor
B  Lmr family
B  Met family
B  Musk family
C    isotig10817|receptor; <a href="/dbget-bin/www_bget?ko:K05129">K05129</a>  MUSK; muscle, skeletal, receptor tyrosine kinase [EC:2.7.10.1]
C    isotig17854|receptor; <a href="/dbget-bin/www_bget?ko:K05129">K05129</a>  MUSK; muscle, skeletal, receptor tyrosine kinase [EC:2.7.10.1]
C    isotig22403|receptor; <a href="/dbget-bin/www_bget?ko:K05129">K05129</a>  MUSK; muscle, skeletal, receptor tyrosine kinase [EC:2.7.10.1]
B  PDGFR family
C    isotig21612|platelet; <a href="/dbget-bin/www_bget?ko:K04363">K04363</a>  PDGFRA; platelet-derived growth factor receptor alpha [EC:2.7.10.1]
C    isotig07366|beta-type; <a href="/dbget-bin/www_bget?ko:K05089">K05089</a>  PDGFRB; platelet-derived growth factor receptor beta [EC:2.7.10.1]
C    isotig10132|platelet-derived; <a href="/dbget-bin/www_bget?ko:K05089">K05089</a>  PDGFRB; platelet-derived growth factor receptor beta [EC:2.7.10.1]
C    isotig12656|platelet-derived; <a href="/dbget-bin/www_bget?ko:K05089">K05089</a>  PDGFRB; platelet-derived growth factor receptor beta [EC:2.7.10.1]
C    isotig19991|platelet-derived; <a href="/dbget-bin/www_bget?ko:K05089">K05089</a>  PDGFRB; platelet-derived growth factor receptor beta [EC:2.7.10.1]
C    isotig28231|colony-stimulating; <a href="/dbget-bin/www_bget?ko:K05090">K05090</a>  CSF1R, FMS; macrophage colony-stimulating factor 1 receptor [EC:2.7.10.1]
C    isotig37861|colony-stimulating; <a href="/dbget-bin/www_bget?ko:K05090">K05090</a>  CSF1R, FMS; macrophage colony-stimulating factor 1 receptor [EC:2.7.10.1]
C    isotig27520|v-kit; <a href="/dbget-bin/www_bget?ko:K05091">K05091</a>  KIT, SCFR; proto-oncogene tyrosine-protein kinase Kit [EC:2.7.10.1]
B  PTK7 family
B  Ret family
B  Ror family
B  PYK family
B  Tie family
B  Trk family
C    isotig18911|neurotrophic; <a href="/dbget-bin/www_bget?ko:K04360">K04360</a>  NTRK2, TRKB; neurotrophic tyrosine kinase receptor type 2 [EC:2.7.10.1]
B  VEGFR family
C    isotig24378|fms-related; <a href="/dbget-bin/www_bget?ko:K05096">K05096</a>  FLT1, VEGFR1; FMS-like tyrosine kinase 1 [EC:2.7.10.1]
C    isotig27445|kinase; <a href="/dbget-bin/www_bget?ko:K05096">K05096</a>  FLT1, VEGFR1; FMS-like tyrosine kinase 1 [EC:2.7.10.1]
C    isotig30982|vascular; <a href="/dbget-bin/www_bget?ko:K05096">K05096</a>  FLT1, VEGFR1; FMS-like tyrosine kinase 1 [EC:2.7.10.1]
C    isotig29003|kinase; <a href="/dbget-bin/www_bget?ko:K05098">K05098</a>  KDR, VEGFR2; kinase insert domain protein receptor [EC:2.7.10.1]
#
A<b>Histidine protein kinases</b>
B  OmpR family
B  NarL family
B  Spo family
B  CitB family
B  LytT family
B  AgrA family
B  NtrC family
B  CheA family
B  Cell cycle family
B  Lux family
B  LuxR family
B  Other families
!
#<hr>
#<b>[ <a href="/kegg/brite.html">BRITE</a> | <a href="/kegg/kegg2.html">KEGG2</a> | <a href="/kegg/">KEGG</a> ]</b><br>
#Last updated: August 17, 2010
#<br>Classification taken and modified from <a href="http://www.ncbi.nlm.nih.gov/pubmed/12734000">Hanks (2003)
