# Supplementary material for: Fast skeletal muscle transcriptome of the Gilthead sea bream (Sparus aurata) determined by next generation sequencing
Source: BMC Genomics. 2012 May 11;13:181. doi: 10.1186/1471-2164-13-181 (PMC3418159; doi:10.1186/1471-2164-13-181)
Supplement: Additional file 7 — Hierarchical information of the isotigs mapped to the KEGG pathways maps using the automatic annotation tool KAAS. File can be opened using KegHier from [60] when maps are displayed the pathway components with an isotig mapped are labeled in red. [file 1471-2164-13-181-S7.tar › hier/q01002.keg]

+C	Peptidase
#<h2><a href="/kegg/kegg2.html"><img src="/Fig/bget/kegg3.gif" align="middle" border=0></a> &nbsp; Peptidases</h2>
#<!---
#ENTRY       ko01002
#DEFINITION  Peptidases annotated_newbler2.5_only_our_reads
#--->
!
A<b>Aspartic Peptidases</b>
B  Family A1: pepsin family
C    isotig02725|cathepsin; <a href="/dbget-bin/www_bget?ko:K01379">K01379</a>  CTSD; cathepsin D [EC:3.4.23.5]
C    isotig02726|cathepsin; <a href="/dbget-bin/www_bget?ko:K01379">K01379</a>  CTSD; cathepsin D [EC:3.4.23.5]
C    isotig09626|cathepsin; <a href="/dbget-bin/www_bget?ko:K01379">K01379</a>  CTSD; cathepsin D [EC:3.4.23.5]
C    isotig23365|cathepsin; <a href="/dbget-bin/www_bget?ko:K01379">K01379</a>  CTSD; cathepsin D [EC:3.4.23.5]
B  Family A5: thermopsin family
B  Family A8: signal peptidase II family
B  Family A22: presenilin family
C    isotig23043|histocompatibility; <a href="/dbget-bin/www_bget?ko:K09595">K09595</a>  HM13; minor histocompatibility antigen H13 [EC:3.4.23.-]
C    isotig03003|signal; <a href="/dbget-bin/www_bget?ko:K09597">K09597</a>  SPPL2B; signal peptide peptidase-like 2B [EC:3.4.23.-]
C    isotig03004|signal; <a href="/dbget-bin/www_bget?ko:K09597">K09597</a>  SPPL2B; signal peptide peptidase-like 2B [EC:3.4.23.-]
B  Family A24: type IV prepilin peptidase family
B  Family A25: gpr protease family
B  Family A26: omptin family
B  Family A31: HybD endopeptidase family
#
A<b>Cysteine Peptidases</b>
B  Family C1: papain family
C    isotig02763|cathepsin; <a href="/dbget-bin/www_bget?ko:K01363">K01363</a>  CTSB; cathepsin B [EC:3.4.22.1]
C    isotig02764|cathepsin; <a href="/dbget-bin/www_bget?ko:K01363">K01363</a>  CTSB; cathepsin B [EC:3.4.22.1]
C    isotig40733|cathepsin; <a href="/dbget-bin/www_bget?ko:K01363">K01363</a>  CTSB; cathepsin B [EC:3.4.22.1]
C    isotig03309|cathepsin; <a href="/dbget-bin/www_bget?ko:K01275">K01275</a>  CTSC; cathepsin C [EC:3.4.14.1]
C    isotig03310|dipeptidyl; <a href="/dbget-bin/www_bget?ko:K01275">K01275</a>  CTSC; cathepsin C [EC:3.4.14.1]
C    isotig04644|cathepsin; <a href="/dbget-bin/www_bget?ko:K01373">K01373</a>  CTSF; cathepsin F [EC:3.4.22.41]
C    isotig04645|cathepsin; <a href="/dbget-bin/www_bget?ko:K01373">K01373</a>  CTSF; cathepsin F [EC:3.4.22.41]
C    isotig26112|cathepsin; <a href="/dbget-bin/www_bget?ko:K01373">K01373</a>  CTSF; cathepsin F [EC:3.4.22.41]
C    isotig03891|cathepsin; <a href="/dbget-bin/www_bget?ko:K01366">K01366</a>  CTSH; cathepsin H [EC:3.4.22.16]
C    isotig03892|cathepsin; <a href="/dbget-bin/www_bget?ko:K01366">K01366</a>  CTSH; cathepsin H [EC:3.4.22.16]
C    isotig10076|cathepsin; <a href="/dbget-bin/www_bget?ko:K01366">K01366</a>  CTSH; cathepsin H [EC:3.4.22.16]
C    isotig08046|cathepsin; <a href="/dbget-bin/www_bget?ko:K01371">K01371</a>  CTSK; cathepsin K [EC:3.4.22.38]
C    isotig08975|cathepsin; <a href="/dbget-bin/www_bget?ko:K01365">K01365</a>  CTSL; cathepsin L [EC:3.4.22.15]
C    isotig11245|cathepsin; <a href="/dbget-bin/www_bget?ko:K01365">K01365</a>  CTSL; cathepsin L [EC:3.4.22.15]
C    isotig35032|cathepsin; <a href="/dbget-bin/www_bget?ko:K01374">K01374</a>  CTSO; cathepsin O [EC:3.4.22.42]
C    isotig01865|cathepsin; <a href="/dbget-bin/www_bget?ko:K01368">K01368</a>  CTSS; cathepsin S [EC:3.4.22.27]
C    isotig01866|cathepsin; <a href="/dbget-bin/www_bget?ko:K01368">K01368</a>  CTSS; cathepsin S [EC:3.4.22.27]
C    isotig01867|cathepsin; <a href="/dbget-bin/www_bget?ko:K01368">K01368</a>  CTSS; cathepsin S [EC:3.4.22.27]
C    isotig04294|cathepsin; <a href="/dbget-bin/www_bget?ko:K01368">K01368</a>  CTSS; cathepsin S [EC:3.4.22.27]
C    isotig04295|cathepsin; <a href="/dbget-bin/www_bget?ko:K01368">K01368</a>  CTSS; cathepsin S [EC:3.4.22.27]
C    isotig04315|cathepsin; <a href="/dbget-bin/www_bget?ko:K08568">K08568</a>  CTSZ; cathepsin X [EC:3.4.18.1]
C    isotig05660|cathepsin; <a href="/dbget-bin/www_bget?ko:K08568">K08568</a>  CTSZ; cathepsin X [EC:3.4.18.1]
C    isotig11698|cathepsin; <a href="/dbget-bin/www_bget?ko:K08568">K08568</a>  CTSZ; cathepsin X [EC:3.4.18.1]
C    isotig05880|bleomycin; <a href="/dbget-bin/www_bget?ko:K01372">K01372</a>  E3.4.22.40, pepC; bleomycin hydrolase [EC:3.4.22.40]
B  Family C2: calpain family
C    isotig05223|calpain-1; <a href="/dbget-bin/www_bget?ko:K01367">K01367</a>  CAPN1; calpain-1 [EC:3.4.22.52]
C    isotig15386|calpain-1; <a href="/dbget-bin/www_bget?ko:K01367">K01367</a>  CAPN1; calpain-1 [EC:3.4.22.52]
C    isotig06364|calpain; <a href="/dbget-bin/www_bget?ko:K03853">K03853</a>  CAPN2; calpain-2 [EC:3.4.22.53]
C    isotig02937|calpain-3; <a href="/dbget-bin/www_bget?ko:K08573">K08573</a>  CAPN3; calpain-3 [EC:3.4.22.54]
C    isotig02938|calpain-3; <a href="/dbget-bin/www_bget?ko:K08573">K08573</a>  CAPN3; calpain-3 [EC:3.4.22.54]
C    isotig04741|calpain; <a href="/dbget-bin/www_bget?ko:K08583">K08583</a>  CAPNS1, CAPN4; calpain, small subunit 1
C    isotig04742|calpain; <a href="/dbget-bin/www_bget?ko:K08583">K08583</a>  CAPNS1, CAPN4; calpain, small subunit 1
C    isotig06908|calpain; <a href="/dbget-bin/www_bget?ko:K08583">K08583</a>  CAPNS1, CAPN4; calpain, small subunit 1
B  Family C10: streptopain family
B  Family C11: clostripain family
B  Family C12: ubiquitin C-terminal hydrolase family
C    isotig07484|ubiquitin; <a href="/dbget-bin/www_bget?ko:K05609">K05609</a>  UCHL3, YUH1; ubiquitin carboxyl-terminal hydrolase L3 [EC:3.4.19.12]
C    isotig12675|ubiquitin; <a href="/dbget-bin/www_bget?ko:K05609">K05609</a>  UCHL3, YUH1; ubiquitin carboxyl-terminal hydrolase L3 [EC:3.4.19.12]
C    isotig14991|ubiquitin; <a href="/dbget-bin/www_bget?ko:K08588">K08588</a>  BAP1, UCHL2; ubiquitin carboxyl-terminal hydrolase BAP1 [EC:3.4.19.12]
C    isotig07117|ubiquitin; <a href="/dbget-bin/www_bget?ko:K05610">K05610</a>  UCHL5, UCH37; ubiquitin carboxyl-terminal hydrolase L5 [EC:3.4.19.12]
B  Family C13: legumain family
C    isotig05589|legumain; <a href="/dbget-bin/www_bget?ko:K01369">K01369</a>  LGMN; legumain [EC:3.4.22.34]
B  Family C14: caspase family
C    isotig06039|caspase-3; <a href="/dbget-bin/www_bget?ko:K02187">K02187</a>  CASP3; caspase 3 [EC:3.4.22.56]
C    isotig12417|caspase; <a href="/dbget-bin/www_bget?ko:K04398">K04398</a>  CASP8; caspase 8 [EC:3.4.22.61]
C    isotig15752|caspase; <a href="/dbget-bin/www_bget?ko:K04398">K04398</a>  CASP8; caspase 8 [EC:3.4.22.61]
C    isotig09268|caspase; <a href="/dbget-bin/www_bget?ko:K04399">K04399</a>  CASP9; caspase 9 [EC:3.4.22.62]
C    isotig05320|mucosa; <a href="/dbget-bin/www_bget?ko:K07369">K07369</a>  MALT1; mucosa-associated lymphoid tissue lymphoma translocation protein 1 [EC:3.4.22.-]
B  Family C15: pyroglutamyl peptidase I family
B  Family C19: ubiquitin-specific protease family
C    isotig02941|ubiquitin; <a href="/dbget-bin/www_bget?ko:K11836">K11836</a>  USP5_13, UBP14; ubiquitin carboxyl-terminal hydrolase 5/13 [EC:3.1.2.15]
C    isotig02942|ubiquitin; <a href="/dbget-bin/www_bget?ko:K11836">K11836</a>  USP5_13, UBP14; ubiquitin carboxyl-terminal hydrolase 5/13 [EC:3.1.2.15]
C    isotig03271|ubiquitin; <a href="/dbget-bin/www_bget?ko:K11836">K11836</a>  USP5_13, UBP14; ubiquitin carboxyl-terminal hydrolase 5/13 [EC:3.1.2.15]
C    isotig03272|ubiquitin; <a href="/dbget-bin/www_bget?ko:K11836">K11836</a>  USP5_13, UBP14; ubiquitin carboxyl-terminal hydrolase 5/13 [EC:3.1.2.15]
C    isotig05838|ubiquitin; <a href="/dbget-bin/www_bget?ko:K11836">K11836</a>  USP5_13, UBP14; ubiquitin carboxyl-terminal hydrolase 5/13 [EC:3.1.2.15]
C    isotig14223|ubiquitin; <a href="/dbget-bin/www_bget?ko:K11836">K11836</a>  USP5_13, UBP14; ubiquitin carboxyl-terminal hydrolase 5/13 [EC:3.1.2.15]
C    isotig03089|ubiquitin; <a href="/dbget-bin/www_bget?ko:K11835">K11835</a>  USP4_11_15, UBP12; ubiquitin carboxyl-terminal hydrolase 4/11/15 [EC:3.1.2.15]
C    isotig03090|ubiquitin; <a href="/dbget-bin/www_bget?ko:K11835">K11835</a>  USP4_11_15, UBP12; ubiquitin carboxyl-terminal hydrolase 4/11/15 [EC:3.1.2.15]
C    isotig16425|ubiquitin; <a href="/dbget-bin/www_bget?ko:K11835">K11835</a>  USP4_11_15, UBP12; ubiquitin carboxyl-terminal hydrolase 4/11/15 [EC:3.1.2.15]
C    isotig26670|ubiquitin; <a href="/dbget-bin/www_bget?ko:K11835">K11835</a>  USP4_11_15, UBP12; ubiquitin carboxyl-terminal hydrolase 4/11/15 [EC:3.1.2.15]
C    isotig09518|ubiquitin; <a href="/dbget-bin/www_bget?ko:K11839">K11839</a>  USP8, UBP5; ubiquitin carboxyl-terminal hydrolase 8 [EC:3.1.2.15]
C    isotig12944|ubiquitin; <a href="/dbget-bin/www_bget?ko:K11839">K11839</a>  USP8, UBP5; ubiquitin carboxyl-terminal hydrolase 8 [EC:3.1.2.15]
C    isotig05399|ubiquitin; <a href="/dbget-bin/www_bget?ko:K11833">K11833</a>  USP2_21; ubiquitin carboxyl-terminal hydrolase 2/21 [EC:3.1.2.15]
C    isotig05289|ubiquitin; <a href="/dbget-bin/www_bget?ko:K11843">K11843</a>  USP14, UBP6; ubiquitin carboxyl-terminal hydrolase 14 [EC:3.1.2.15]
C    isotig08704|ubiquitin; <a href="/dbget-bin/www_bget?ko:K11838">K11838</a>  USP7, UBP15; ubiquitin carboxyl-terminal hydrolase 7 [EC:3.1.2.15]
C    isotig12346|ubiquitin; <a href="/dbget-bin/www_bget?ko:K11838">K11838</a>  USP7, UBP15; ubiquitin carboxyl-terminal hydrolase 7 [EC:3.1.2.15]
C    isotig19610|ubiquitin; <a href="/dbget-bin/www_bget?ko:K11838">K11838</a>  USP7, UBP15; ubiquitin carboxyl-terminal hydrolase 7 [EC:3.1.2.15]
C    isotig35758|ubiquitin; <a href="/dbget-bin/www_bget?ko:K11838">K11838</a>  USP7, UBP15; ubiquitin carboxyl-terminal hydrolase 7 [EC:3.1.2.15]
C    isotig10669|ubiquitin; <a href="/dbget-bin/www_bget?ko:K11840">K11840</a>  USP9_24; ubiquitin carboxyl-terminal hydrolase 9/24 [EC:3.1.2.15]
C    isotig11278|ubiquitin; <a href="/dbget-bin/www_bget?ko:K11840">K11840</a>  USP9_24; ubiquitin carboxyl-terminal hydrolase 9/24 [EC:3.1.2.15]
C    isotig16644|ubiquitin; <a href="/dbget-bin/www_bget?ko:K11840">K11840</a>  USP9_24; ubiquitin carboxyl-terminal hydrolase 9/24 [EC:3.1.2.15]
C    isotig27251|ubiquitin; <a href="/dbget-bin/www_bget?ko:K11840">K11840</a>  USP9_24; ubiquitin carboxyl-terminal hydrolase 9/24 [EC:3.1.2.15]
C    isotig31630|probable; <a href="/dbget-bin/www_bget?ko:K11840">K11840</a>  USP9_24; ubiquitin carboxyl-terminal hydrolase 9/24 [EC:3.1.2.15]
C    isotig41374|ubiquitin; <a href="/dbget-bin/www_bget?ko:K11840">K11840</a>  USP9_24; ubiquitin carboxyl-terminal hydrolase 9/24 [EC:3.1.2.15]
C    isotig41380|ubiquitin; <a href="/dbget-bin/www_bget?ko:K11840">K11840</a>  USP9_24; ubiquitin carboxyl-terminal hydrolase 9/24 [EC:3.1.2.15]
C    isotig08741|ubiquitin; <a href="/dbget-bin/www_bget?ko:K11841">K11841</a>  USP10, UBP3; ubiquitin carboxyl-terminal hydrolase 10 [EC:3.1.2.15]
C    isotig12113|ubiquitin; <a href="/dbget-bin/www_bget?ko:K11841">K11841</a>  USP10, UBP3; ubiquitin carboxyl-terminal hydrolase 10 [EC:3.1.2.15]
C    isotig13552|ubiquitin; <a href="/dbget-bin/www_bget?ko:K11841">K11841</a>  USP10, UBP3; ubiquitin carboxyl-terminal hydrolase 10 [EC:3.1.2.15]
C    isotig18725|ubiquitin; <a href="/dbget-bin/www_bget?ko:K11841">K11841</a>  USP10, UBP3; ubiquitin carboxyl-terminal hydrolase 10 [EC:3.1.2.15]
C    isotig11434|ubiquitin; <a href="/dbget-bin/www_bget?ko:K11832">K11832</a>  USP1; ubiquitin carboxyl-terminal hydrolase 1 [EC:3.1.2.15]
C    isotig04438|ubiquitin; <a href="/dbget-bin/www_bget?ko:K11842">K11842</a>  USP12_46; ubiquitin carboxyl-terminal hydrolase 12/46 [EC:3.1.2.15]
C    isotig04439|ubiquitin; <a href="/dbget-bin/www_bget?ko:K11842">K11842</a>  USP12_46; ubiquitin carboxyl-terminal hydrolase 12/46 [EC:3.1.2.15]
C    isotig09877|ubiquitin; <a href="/dbget-bin/www_bget?ko:K11842">K11842</a>  USP12_46; ubiquitin carboxyl-terminal hydrolase 12/46 [EC:3.1.2.15]
C    isotig03586|ubiquitin; <a href="/dbget-bin/www_bget?ko:K11844">K11844</a>  USP16_45; ubiquitin carboxyl-terminal hydrolase 16/45 [EC:3.1.2.15]
C    isotig03587|ubiquitin; <a href="/dbget-bin/www_bget?ko:K11844">K11844</a>  USP16_45; ubiquitin carboxyl-terminal hydrolase 16/45 [EC:3.1.2.15]
C    isotig06111|ubiquitin; <a href="/dbget-bin/www_bget?ko:K11844">K11844</a>  USP16_45; ubiquitin carboxyl-terminal hydrolase 16/45 [EC:3.1.2.15]
C    isotig19604|ubiquitin; <a href="/dbget-bin/www_bget?ko:K11844">K11844</a>  USP16_45; ubiquitin carboxyl-terminal hydrolase 16/45 [EC:3.1.2.15]
C    isotig21585|ubiquitin; <a href="/dbget-bin/www_bget?ko:K11844">K11844</a>  USP16_45; ubiquitin carboxyl-terminal hydrolase 16/45 [EC:3.1.2.15]
C    isotig24149|ubiquitin; <a href="/dbget-bin/www_bget?ko:K11844">K11844</a>  USP16_45; ubiquitin carboxyl-terminal hydrolase 16/45 [EC:3.1.2.15]
C    isotig14026|ubiquitin; <a href="/dbget-bin/www_bget?ko:K11847">K11847</a>  USP19; ubiquitin carboxyl-terminal hydrolase 19 [EC:3.1.2.15]
C    isotig23535|ubiquitin; <a href="/dbget-bin/www_bget?ko:K11847">K11847</a>  USP19; ubiquitin carboxyl-terminal hydrolase 19 [EC:3.1.2.15]
C    isotig21499|ubiquitin; <a href="/dbget-bin/www_bget?ko:K11986">K11986</a>  USP3; ubiquitin carboxyl-terminal hydrolase 3 [EC:3.1.2.15]
C    isotig03125|ubiquitin; <a href="/dbget-bin/www_bget?ko:K11849">K11849</a>  USP25_28, UBP2; ubiquitin carboxyl-terminal hydrolase 25/28 [EC:3.1.2.15]
C    isotig03126|ubiquitin; <a href="/dbget-bin/www_bget?ko:K11849">K11849</a>  USP25_28, UBP2; ubiquitin carboxyl-terminal hydrolase 25/28 [EC:3.1.2.15]
C    isotig05148|ubiquitin; <a href="/dbget-bin/www_bget?ko:K11849">K11849</a>  USP25_28, UBP2; ubiquitin carboxyl-terminal hydrolase 25/28 [EC:3.1.2.15]
C    isotig06622|ubiquitin; <a href="/dbget-bin/www_bget?ko:K11849">K11849</a>  USP25_28, UBP2; ubiquitin carboxyl-terminal hydrolase 25/28 [EC:3.1.2.15]
C    isotig17631|ubiquitin; <a href="/dbget-bin/www_bget?ko:K11849">K11849</a>  USP25_28, UBP2; ubiquitin carboxyl-terminal hydrolase 25/28 [EC:3.1.2.15]
C    isotig34588|ubiquitin; <a href="/dbget-bin/www_bget?ko:K11849">K11849</a>  USP25_28, UBP2; ubiquitin carboxyl-terminal hydrolase 25/28 [EC:3.1.2.15]
C    isotig37979|ubiquitin; <a href="/dbget-bin/www_bget?ko:K11849">K11849</a>  USP25_28, UBP2; ubiquitin carboxyl-terminal hydrolase 25/28 [EC:3.1.2.15]
C    isotig05331|ubiquitin; <a href="/dbget-bin/www_bget?ko:K11857">K11857</a>  USP47; ubiquitin carboxyl-terminal hydrolase 47 [EC:3.1.2.15]
C    isotig10296|usp47; <a href="/dbget-bin/www_bget?ko:K11857">K11857</a>  USP47; ubiquitin carboxyl-terminal hydrolase 47 [EC:3.1.2.15]
C    isotig11598|ubiquitin; <a href="/dbget-bin/www_bget?ko:K11857">K11857</a>  USP47; ubiquitin carboxyl-terminal hydrolase 47 [EC:3.1.2.15]
C    isotig12684|ubiquitin; <a href="/dbget-bin/www_bget?ko:K11857">K11857</a>  USP47; ubiquitin carboxyl-terminal hydrolase 47 [EC:3.1.2.15]
C    isotig08471|ubiquitin; <a href="/dbget-bin/www_bget?ko:K11854">K11854</a>  USP35_38; ubiquitin carboxyl-terminal hydrolase 35/38 [EC:3.1.2.15]
C    isotig26641|ubiquitin; <a href="/dbget-bin/www_bget?ko:K11854">K11854</a>  USP35_38; ubiquitin carboxyl-terminal hydrolase 35/38 [EC:3.1.2.15]
C    isotig19519|ubiquitin; <a href="/dbget-bin/www_bget?ko:K11858">K11858</a>  USP48; ubiquitin carboxyl-terminal hydrolase 48 [EC:3.1.2.15]
C    isotig15012|ubiquitin; <a href="/dbget-bin/www_bget?ko:K11869">K11869</a>  USP40; ubiquitin carboxyl-terminal hydrolase 40 [EC:3.1.2.15]
B  Family C25: gingipain family
B  Family C26: gamma-glutamyl hydrolase family
C    isotig14751|gamma-glutamyl; <a href="/dbget-bin/www_bget?ko:K01307">K01307</a>  GGH; gamma-glutamyl hydrolase [EC:3.4.19.9]
C    isotig34855|gamma-glutamyl; <a href="/dbget-bin/www_bget?ko:K01307">K01307</a>  GGH; gamma-glutamyl hydrolase [EC:3.4.19.9]
C    isotig12623|guanine; <a href="/dbget-bin/www_bget?ko:K01951">K01951</a>  E6.3.5.2, guaA; GMP synthase (glutamine-hydrolysing) [EC:6.3.5.2]
C    isotig24726|guanine; <a href="/dbget-bin/www_bget?ko:K01951">K01951</a>  E6.3.5.2, guaA; GMP synthase (glutamine-hydrolysing) [EC:6.3.5.2]
C    isotig32612|gmp; <a href="/dbget-bin/www_bget?ko:K01951">K01951</a>  E6.3.5.2, guaA; GMP synthase (glutamine-hydrolysing) [EC:6.3.5.2]
C    isotig08773|carbamoyl-phosphate; <a href="/dbget-bin/www_bget?ko:K01948">K01948</a>  CPS1; carbamoyl-phosphate synthase (ammonia) [EC:6.3.4.16]
C    isotig28234|carbamoyl-phosphate; <a href="/dbget-bin/www_bget?ko:K01948">K01948</a>  CPS1; carbamoyl-phosphate synthase (ammonia) [EC:6.3.4.16]
B  Family C40
B  Family C44
C    isotig20989|asparagine; <a href="/dbget-bin/www_bget?ko:K01953">K01953</a>  E6.3.5.4, asnB; asparagine synthase (glutamine-hydrolysing) [EC:6.3.5.4]
B  Family C45
B  Family C46: hedgehog family
B  Family C47: staphopain family
B  Family C48: Ulp1 endopeptidase family
C    isotig06663|sentrin-specific; <a href="/dbget-bin/www_bget?ko:K08597">K08597</a>  SENP8, NEDP1, DEN1; sentrin-specific protease 8 [EC:3.4.22.-]
B  Family C50: separase family
C    isotig02625|loc431925; <a href="/dbget-bin/www_bget?ko:K02365">K02365</a>  ESP1; separase [EC:3.4.22.49]
C    isotig02626|extra; <a href="/dbget-bin/www_bget?ko:K02365">K02365</a>  ESP1; separase [EC:3.4.22.49]
C    isotig08109|extra; <a href="/dbget-bin/www_bget?ko:K02365">K02365</a>  ESP1; separase [EC:3.4.22.49]
C    isotig14765|extra; <a href="/dbget-bin/www_bget?ko:K02365">K02365</a>  ESP1; separase [EC:3.4.22.49]
B  Family C54: Aut2 peptidase family
C    isotig07847|apg4; <a href="/dbget-bin/www_bget?ko:K08342">K08342</a>  ATG4; autophagy-related protein 4 [EC:3.4.22.-]
C    isotig13236|cysteine; <a href="/dbget-bin/www_bget?ko:K08342">K08342</a>  ATG4; autophagy-related protein 4 [EC:3.4.22.-]
C    isotig37304|apg4-d; <a href="/dbget-bin/www_bget?ko:K08342">K08342</a>  ATG4; autophagy-related protein 4 [EC:3.4.22.-]
B  Family C55: YopJ protease family
B  Family C56: PfpI endopeptidase family
C    isotig00188|protein; <a href="/dbget-bin/www_bget?ko:K05687">K05687</a>  PARK7; protein DJ-1
B  Family C58
B  Family C59
B  Family C60
B  Family C64
C    isotig10884|otu; <a href="/dbget-bin/www_bget?ko:K11860">K11860</a>  OTUD7; OTU domain-containing protein 7 [EC:3.-.-.-]
C    isotig14099|otu; <a href="/dbget-bin/www_bget?ko:K11860">K11860</a>  OTUD7; OTU domain-containing protein 7 [EC:3.-.-.-]
C    isotig17224|otud7b; <a href="/dbget-bin/www_bget?ko:K11860">K11860</a>  OTUD7; OTU domain-containing protein 7 [EC:3.-.-.-]
C    isotig28660|zinc; <a href="/dbget-bin/www_bget?ko:K11862">K11862</a>  ZRANB1, TRABID; ubiquitin thioesterase ZRANB1 [EC:3.1.2.-]
B  Family C65
C    isotig06680|ubiquitin; <a href="/dbget-bin/www_bget?ko:K09602">K09602</a>  OTUB1; ubiquitin thioesterase protein OTUB1 [EC:3.4.-.-]
B  Family C67
C    isotig32541|cylindromatosis; <a href="/dbget-bin/www_bget?ko:K08601">K08601</a>  CYLD, USLP2; ubiquitin thioesterase CYLD [EC:3.1.2.15]
B  Family C69
B  Family C70
B  Family C75
B  Family C85: DUBA deubiquitinylating enzyme
C    isotig04348|otu; <a href="/dbget-bin/www_bget?ko:K13717">K13717</a>  OTUD3; OTU domain-containing protein 3
C    isotig04349|otu; <a href="/dbget-bin/www_bget?ko:K13717">K13717</a>  OTUD3; OTU domain-containing protein 3
B  Family C86
B  Family C88
C    isotig17082|ubiquitin; <a href="/dbget-bin/www_bget?ko:K13719">K13719</a>  OTU1, YOD1; ubiquitin thioesterase OTU1 [EC:3.1.2.-]
B  Family C89
C    isotig14748|n-acylsphingosine; <a href="/dbget-bin/www_bget?ko:K12348">K12348</a>  ASAH1; acid ceramidase [EC:3.5.1.23]
C    isotig26818|n-acylsphingosine; <a href="/dbget-bin/www_bget?ko:K12348">K12348</a>  ASAH1; acid ceramidase [EC:3.5.1.23]
#
A<b>Metallo Peptidases</b>
B  Family M1
C    isotig06300|aminopeptidase; <a href="/dbget-bin/www_bget?ko:K11140">K11140</a>  ANPEP; aminopeptidase N [EC:3.4.11.2]
C    isotig21575|aminopeptidase; <a href="/dbget-bin/www_bget?ko:K11140">K11140</a>  ANPEP; aminopeptidase N [EC:3.4.11.2]
C    isotig30554|aminopeptidase; <a href="/dbget-bin/www_bget?ko:K11140">K11140</a>  ANPEP; aminopeptidase N [EC:3.4.11.2]
C    isotig06918|leukotriene; <a href="/dbget-bin/www_bget?ko:K01254">K01254</a>  E3.3.2.6, LTA4H; leukotriene-A4 hydrolase [EC:3.3.2.6]
C    isotig17507|leukotriene; <a href="/dbget-bin/www_bget?ko:K01254">K01254</a>  E3.3.2.6, LTA4H; leukotriene-A4 hydrolase [EC:3.3.2.6]
C    isotig22003|leukotriene; <a href="/dbget-bin/www_bget?ko:K01254">K01254</a>  E3.3.2.6, LTA4H; leukotriene-A4 hydrolase [EC:3.3.2.6]
C    isotig26629|aminopeptidase; <a href="/dbget-bin/www_bget?ko:K08776">K08776</a>  NPEPPS; puromycin-sensitive aminopeptidase [EC:3.4.11.-]
C    isotig27217|leucyl; <a href="/dbget-bin/www_bget?ko:K01257">K01257</a>  LNPEP; cystinyl aminopeptidase [EC:3.4.11.3]
C    isotig15979|endoplasmic; <a href="/dbget-bin/www_bget?ko:K09604">K09604</a>  ARTS1; adipocyte-derived leucine aminopeptidase [EC:3.4.11.-]
B  Family M2
B  Family M3
C    isotig13126|thimet; <a href="/dbget-bin/www_bget?ko:K01392">K01392</a>  THOP1; thimet oligopeptidase [EC:3.4.24.15]
C    isotig18763|thimet; <a href="/dbget-bin/www_bget?ko:K01392">K01392</a>  THOP1; thimet oligopeptidase [EC:3.4.24.15]
C    isotig05215|thimet; <a href="/dbget-bin/www_bget?ko:K01393">K01393</a>  NLN; neurolysin [EC:3.4.24.16]
C    isotig04483|mitochondrial; <a href="/dbget-bin/www_bget?ko:K01410">K01410</a>  E3.4.24.59, MIPEP; mitochondrial intermediate peptidase [EC:3.4.24.59]
C    isotig04484|mitochondrial; <a href="/dbget-bin/www_bget?ko:K01410">K01410</a>  E3.4.24.59, MIPEP; mitochondrial intermediate peptidase [EC:3.4.24.59]
C    isotig06539|mitochondrial; <a href="/dbget-bin/www_bget?ko:K01410">K01410</a>  E3.4.24.59, MIPEP; mitochondrial intermediate peptidase [EC:3.4.24.59]
C    isotig23550|mitochondrial; <a href="/dbget-bin/www_bget?ko:K01410">K01410</a>  E3.4.24.59, MIPEP; mitochondrial intermediate peptidase [EC:3.4.24.59]
B  Family M4: thermolysin family
B  Family M6: immune inhibitor A family
B  Family M7: snapalysin family
B  Family M8: leishmanolysin family
C    isotig11081|leishmanolysin-like; <a href="/dbget-bin/www_bget?ko:K13539">K13539</a>  LMLN; leishmanolysin-like peptidase [EC:3.4.24.-]
B  Family M9
B  Family M10
C    isotig02618|matrix; <a href="/dbget-bin/www_bget?ko:K01398">K01398</a>  MMP2; matrix metalloproteinase-2 (gelatinase A) [EC:3.4.24.24]
C    isotig02619|matrix; <a href="/dbget-bin/www_bget?ko:K01398">K01398</a>  MMP2; matrix metalloproteinase-2 (gelatinase A) [EC:3.4.24.24]
C    isotig06120|matrix; <a href="/dbget-bin/www_bget?ko:K01398">K01398</a>  MMP2; matrix metalloproteinase-2 (gelatinase A) [EC:3.4.24.24]
B  Family M12: astacin/adamalysin family
C    isotig13192|high; <a href="/dbget-bin/www_bget?ko:K08778">K08778</a>  ASTL; astacin-like metalloendopeptidase [EC:3.4.-.-]
C    isotig25400|tolloid-like; <a href="/dbget-bin/www_bget?ko:K05502">K05502</a>  BMP1, TLD; bone morphogenetic protein 1 [EC:3.4.24.19]
C    isotig09912|disintegrin; <a href="/dbget-bin/www_bget?ko:K06704">K06704</a>  ADAM10; disintegrin and metalloproteinase domain-containing protein 10 [EC:3.4.24.81]
C    isotig16219|disintegrin; <a href="/dbget-bin/www_bget?ko:K06704">K06704</a>  ADAM10; disintegrin and metalloproteinase domain-containing protein 10 [EC:3.4.24.81]
C    isotig17526|a; <a href="/dbget-bin/www_bget?ko:K08618">K08618</a>  ADAMTS2; a disintegrin and metalloproteinase with thrombospondin motifs 2 [EC:3.4.24.14]
C    isotig18417|a; <a href="/dbget-bin/www_bget?ko:K08629">K08629</a>  ADAMTS15; a disintegrin and metalloproteinase with thrombospondin motifs 15 [EC:3.4.24.-]
B  Family M13: neprilysin family
C    isotig08035|neprilysin; <a href="/dbget-bin/www_bget?ko:K01389">K01389</a>  MME; neprilysin [EC:3.4.24.11]
C    isotig05304|endothelin; <a href="/dbget-bin/www_bget?ko:K01415">K01415</a>  E3.4.24.71, ECE1, ECE2; endothelin-converting enzyme [EC:3.4.24.71]
C    isotig09038|phosphate-regulating; <a href="/dbget-bin/www_bget?ko:K08636">K08636</a>  PHEX; phosphate-regulating neutral endopeptidase [EC:3.4.24.-]
B  Family M14: carboxypeptidase A family
C    isotig15375|carboxypeptidase; <a href="/dbget-bin/www_bget?ko:K08779">K08779</a>  CPA1; carboxypeptidase A1 [EC:3.4.17.1]
C    isotig12812|carboxypeptidase; <a href="/dbget-bin/www_bget?ko:K07752">K07752</a>  CPD; carboxypeptidase D [EC:3.4.17.22]
C    isotig19574|carboxypeptidase; <a href="/dbget-bin/www_bget?ko:K07752">K07752</a>  CPD; carboxypeptidase D [EC:3.4.17.22]
C    isotig30430|carboxypeptidase; <a href="/dbget-bin/www_bget?ko:K07752">K07752</a>  CPD; carboxypeptidase D [EC:3.4.17.22]
C    isotig30976|carboxypeptidase; <a href="/dbget-bin/www_bget?ko:K07752">K07752</a>  CPD; carboxypeptidase D [EC:3.4.17.22]
C    isotig09351|carboxypeptidase; <a href="/dbget-bin/www_bget?ko:K01292">K01292</a>  CPN1; carboxypeptidase N catalytic subunit [EC:3.4.17.3]
C    isotig10976|carboxypeptidase; <a href="/dbget-bin/www_bget?ko:K01292">K01292</a>  CPN1; carboxypeptidase N catalytic subunit [EC:3.4.17.3]
C    isotig10271|carboxypeptidase; <a href="/dbget-bin/www_bget?ko:K13022">K13022</a>  CPZ; carboxypeptidase Z [EC:3.4.17.-]
C    isotig15895|novel; <a href="/dbget-bin/www_bget?ko:K13022">K13022</a>  CPZ; carboxypeptidase Z [EC:3.4.17.-]
B  Family M15
B  Family M16: pitrilysin family
C    isotig18607|insulin-degrading; <a href="/dbget-bin/www_bget?ko:K01408">K01408</a>  IDE, ide; insulysin [EC:3.4.24.56]
C    isotig32844|insulin-degrading; <a href="/dbget-bin/www_bget?ko:K01408">K01408</a>  IDE, ide; insulysin [EC:3.4.24.56]
C    isotig02701|peptidase; <a href="/dbget-bin/www_bget?ko:K01412">K01412</a>  E3.4.24.64; mitochondrial processing peptidase [EC:3.4.24.64]
C    isotig02702|peptidase; <a href="/dbget-bin/www_bget?ko:K01412">K01412</a>  E3.4.24.64; mitochondrial processing peptidase [EC:3.4.24.64]
C    isotig16052|peptidase; <a href="/dbget-bin/www_bget?ko:K01412">K01412</a>  E3.4.24.64; mitochondrial processing peptidase [EC:3.4.24.64]
C    isotig31008|nardilysin; <a href="/dbget-bin/www_bget?ko:K01411">K01411</a>  NRD1; nardilysin [EC:3.4.24.61]
B  Family M17: leucyl aminopeptidase family
C    isotig03983|cytosol; <a href="/dbget-bin/www_bget?ko:K11142">K11142</a>  LAP3; cytosol aminopeptidase [EC:3.4.11.1 3.4.11.5]
C    isotig03984|leucine; <a href="/dbget-bin/www_bget?ko:K11142">K11142</a>  LAP3; cytosol aminopeptidase [EC:3.4.11.1 3.4.11.5]
C    isotig12414|cytosol; <a href="/dbget-bin/www_bget?ko:K11142">K11142</a>  LAP3; cytosol aminopeptidase [EC:3.4.11.1 3.4.11.5]
C    isotig22507|cytosol; <a href="/dbget-bin/www_bget?ko:K11142">K11142</a>  LAP3; cytosol aminopeptidase [EC:3.4.11.1 3.4.11.5]
C    isotig05324|aminopeptidase-like; <a href="/dbget-bin/www_bget?ko:K09611">K09611</a>  NPEPL1; probable aminopeptidase NPEPL1 [EC:3.4.11.-]
B  Family M18
B  Family M19: membrane dipeptidase family
C    isotig06053|dipeptidase; <a href="/dbget-bin/www_bget?ko:K01273">K01273</a>  E3.4.13.19, DPEP1; membrane dipeptidase [EC:3.4.13.19]
B  Family M20
C    isotig05787|cndp; <a href="/dbget-bin/www_bget?ko:K08660">K08660</a>  CNDP2, DUG1; cytosolic nonspecific dipeptidase [EC:3.4.13.18 3.4.13.-]
B  Family M22
C    isotig03855|o-sialoglycoprotein; <a href="/dbget-bin/www_bget?ko:K01409">K01409</a>  E3.4.24.57, gcp; O-sialoglycoprotein endopeptidase [EC:3.4.24.57]
C    isotig03856|o-sialoglycoprotein; <a href="/dbget-bin/www_bget?ko:K01409">K01409</a>  E3.4.24.57, gcp; O-sialoglycoprotein endopeptidase [EC:3.4.24.57]
C    isotig03889|probable; <a href="/dbget-bin/www_bget?ko:K01409">K01409</a>  E3.4.24.57, gcp; O-sialoglycoprotein endopeptidase [EC:3.4.24.57]
C    isotig03890|probable; <a href="/dbget-bin/www_bget?ko:K01409">K01409</a>  E3.4.24.57, gcp; O-sialoglycoprotein endopeptidase [EC:3.4.24.57]
C    isotig07927|o-sialoglycoprotein; <a href="/dbget-bin/www_bget?ko:K01409">K01409</a>  E3.4.24.57, gcp; O-sialoglycoprotein endopeptidase [EC:3.4.24.57]
B  Family M23
B  Family M24
C    isotig03653|methionine; <a href="/dbget-bin/www_bget?ko:K01265">K01265</a>  E3.4.11.18, map; methionyl aminopeptidase [EC:3.4.11.18]
C    isotig07264|methionyl; <a href="/dbget-bin/www_bget?ko:K01265">K01265</a>  E3.4.11.18, map; methionyl aminopeptidase [EC:3.4.11.18]
C    isotig11625|methionine; <a href="/dbget-bin/www_bget?ko:K01265">K01265</a>  E3.4.11.18, map; methionyl aminopeptidase [EC:3.4.11.18]
C    isotig29577|methionine; <a href="/dbget-bin/www_bget?ko:K01265">K01265</a>  E3.4.11.18, map; methionyl aminopeptidase [EC:3.4.11.18]
C    isotig06801|peptidase; <a href="/dbget-bin/www_bget?ko:K14213">K14213</a>  PEPD; Xaa-Pro dipeptidase [EC:3.4.13.9]
C    isotig10777|peptidase; <a href="/dbget-bin/www_bget?ko:K14213">K14213</a>  PEPD; Xaa-Pro dipeptidase [EC:3.4.13.9]
B  Family M26
B  Family M27
B  Family M28: aminopeptidase Y family
B  Family M32: carboxypeptidase Taq family
B  Family M34: anthrax lethal factor family
B  Family M35: deuterolysin family
B  Family M38: beta-aspartyl dipeptidase family
B  Family M41: FtsH endopeptidase family
C    isotig24638|afg3(atpase; <a href="/dbget-bin/www_bget?ko:K08956">K08956</a>  AFG3; AFG3 family protein [EC:3.4.24.-]
C    isotig32715|afg3; <a href="/dbget-bin/www_bget?ko:K08956">K08956</a>  AFG3; AFG3 family protein [EC:3.4.24.-]
C    isotig06752|yme1-like; <a href="/dbget-bin/www_bget?ko:K08955">K08955</a>  YME1; ATP-dependent metalloprotease [EC:3.4.24.-]
B  Family M42: glutamyl aminopeptidase family
B  Family M43: cytophagalysin familyv
C    isotig25391|pregnancy-associated; <a href="/dbget-bin/www_bget?ko:K08647">K08647</a>  PAPPA2; pappalysin-2 [EC:3.4.24.-]
B  Family M48: Ste24 endopeptidase family
B  Family M49: dipeptidyl-peptidase III family
C    isotig26914|dipeptidyl-peptidase; <a href="/dbget-bin/www_bget?ko:K01277">K01277</a>  E3.4.14.4, DPP3; dipeptidyl-peptidase III [EC:3.4.14.4]
B  Family M50: S2P protease family
B  Family M67
C    isotig07628|26s; <a href="/dbget-bin/www_bget?ko:K03030">K03030</a>  PSMD14, RPN11, POH1; 26S proteasome regulatory subunit N11
C    isotig06257|cop9; <a href="/dbget-bin/www_bget?ko:K09613">K09613</a>  COPS5, CSN5; COP9 signalosome complex subunit 5 [EC:3.4.-.-]
C    isotig16174|stam; <a href="/dbget-bin/www_bget?ko:K11866">K11866</a>  STAMBP, AMSH; STAM-binding protein [EC:3.1.2.15]
C    isotig27939|stam; <a href="/dbget-bin/www_bget?ko:K11866">K11866</a>  STAMBP, AMSH; STAM-binding protein [EC:3.1.2.15]
B  Family M74
#
A<b>Serine Peptidases</b>
B  Family S1: chymotrypsin family
C    isotig05022|tryptase; <a href="/dbget-bin/www_bget?ko:K01340">K01340</a>  E3.4.21.59; tryptase [EC:3.4.21.59]
C    isotig06346|granzyme; <a href="/dbget-bin/www_bget?ko:K01353">K01353</a>  GZMB; granzyme B [EC:3.4.21.79]
C    isotig17632|chymase; <a href="/dbget-bin/www_bget?ko:K01353">K01353</a>  GZMB; granzyme B [EC:3.4.21.79]
C    isotig21787|complement; <a href="/dbget-bin/www_bget?ko:K01329">K01329</a>  CMA1; chymase [EC:3.4.21.39]
C    isotig13604|novel; <a href="/dbget-bin/www_bget?ko:K01325">K01325</a>  E3.4.21.35, KLK1, KLK2; tissue kallikrein [EC:3.4.21.35]
C    isotig03660|loc561562; <a href="/dbget-bin/www_bget?ko:K01312">K01312</a>  PRSS; trypsin [EC:3.4.21.4]
C    isotig03661|loc561562; <a href="/dbget-bin/www_bget?ko:K01312">K01312</a>  PRSS; trypsin [EC:3.4.21.4]
C    isotig19439|7; <a href="/dbget-bin/www_bget?ko:K01316">K01316</a>  PRSS7; protease, serine, 7 (enterokinase) [EC:3.4.21.9]
C    isotig02529|serine; <a href="/dbget-bin/www_bget?ko:K09627">K09627</a>  PRSS23; protease, serine, 23 [EC:3.4.21.-]
C    isotig02531|serine; <a href="/dbget-bin/www_bget?ko:K09627">K09627</a>  PRSS23; protease, serine, 23 [EC:3.4.21.-]
C    isotig07159|serine; <a href="/dbget-bin/www_bget?ko:K09627">K09627</a>  PRSS23; protease, serine, 23 [EC:3.4.21.-]
C    isotig13799|complement; <a href="/dbget-bin/www_bget?ko:K01335">K01335</a>  CFB; component factor B [EC:3.4.21.47]
C    isotig03523|complement; <a href="/dbget-bin/www_bget?ko:K01334">K01334</a>  CFD; component factor D [EC:3.4.21.46]
C    isotig03524|novel; <a href="/dbget-bin/www_bget?ko:K01334">K01334</a>  CFD; component factor D [EC:3.4.21.46]
C    isotig07938|granzyme; <a href="/dbget-bin/www_bget?ko:K01334">K01334</a>  CFD; component factor D [EC:3.4.21.46]
C    isotig02179|coagulation; <a href="/dbget-bin/www_bget?ko:K01314">K01314</a>  F10; coagulation factor X [EC:3.4.21.6]
C    isotig02180|coagulation; <a href="/dbget-bin/www_bget?ko:K01314">K01314</a>  F10; coagulation factor X [EC:3.4.21.6]
C    isotig11820|plasminogen; <a href="/dbget-bin/www_bget?ko:K01343">K01343</a>  PLAT; tissue plasminogen activator [EC:3.4.21.68]
C    isotig11645|serine; <a href="/dbget-bin/www_bget?ko:K08784">K08784</a>  HTRA1, PRSS11; HtrA serine peptidase 1 [EC:3.4.21.-]
C    isotig18383|serine; <a href="/dbget-bin/www_bget?ko:K08784">K08784</a>  HTRA1, PRSS11; HtrA serine peptidase 1 [EC:3.4.21.-]
C    isotig12908|serine; <a href="/dbget-bin/www_bget?ko:K08669">K08669</a>  HTRA2, PRSS25; HtrA serine peptidase 2 [EC:3.4.21.108]
C    isotig25575|loc561562; <a href="/dbget-bin/www_bget?ko:K09633">K09633</a>  TMPRSS2; transmembrane protease, serine 2 [EC:3.4.21.-]
C    isotig08134|transmembrane; <a href="/dbget-bin/www_bget?ko:K09634">K09634</a>  TMPRSS3; transmembrane protease, serine 3 [EC:3.4.21.-]
B  Family S6
B  Family S8: subtilisin family
C    isotig18665|proprotein; <a href="/dbget-bin/www_bget?ko:K08673">K08673</a>  PCSK7; proprotein convertase subtilisin/kexin type 7 [EC:3.4.21.-]
C    isotig14637|tripeptidyl; <a href="/dbget-bin/www_bget?ko:K01280">K01280</a>  TPP2; tripeptidyl-peptidase II [EC:3.4.14.10]
B  Family S9: prolyl oligopeptidase family
C    isotig20673|prolyl; <a href="/dbget-bin/www_bget?ko:K01322">K01322</a>  E3.4.21.26, PREP; prolyl oligopeptidase [EC:3.4.21.26]
C    isotig13803|venom; <a href="/dbget-bin/www_bget?ko:K01278">K01278</a>  DPP4; dipeptidyl-peptidase 4 [EC:3.4.14.5]
C    isotig06017|dipeptidyl; <a href="/dbget-bin/www_bget?ko:K08656">K08656</a>  DPP9; dipeptidyl-peptidase 9 [EC:3.4.14.5]
C    isotig06480|dipeptidyl; <a href="/dbget-bin/www_bget?ko:K08656">K08656</a>  DPP9; dipeptidyl-peptidase 9 [EC:3.4.14.5]
C    isotig08439|dipeptidyl-peptidase; <a href="/dbget-bin/www_bget?ko:K08656">K08656</a>  DPP9; dipeptidyl-peptidase 9 [EC:3.4.14.5]
C    isotig09861|acylamino-acid-releasing; <a href="/dbget-bin/www_bget?ko:K01303">K01303</a>  APEH; acylaminoacyl-peptidase [EC:3.4.19.1]
C    isotig12634|acylamino-acid-releasing; <a href="/dbget-bin/www_bget?ko:K01303">K01303</a>  APEH; acylaminoacyl-peptidase [EC:3.4.19.1]
C    isotig34430|n-acylaminoacyl-peptide; <a href="/dbget-bin/www_bget?ko:K01303">K01303</a>  APEH; acylaminoacyl-peptidase [EC:3.4.19.1]
C    isotig07302|abhydrolase; <a href="/dbget-bin/www_bget?ko:K13702">K13702</a>  ABHD10; abhydrolase domain-containing protein 10
C    isotig16183|abhydrolase; <a href="/dbget-bin/www_bget?ko:K13702">K13702</a>  ABHD10; abhydrolase domain-containing protein 10
B  Family S10
C    isotig08167|lysosomal; <a href="/dbget-bin/www_bget?ko:K13289">K13289</a>  CTSA; cathepsin A (carboxypeptidase C) [EC:3.4.16.5]
C    isotig18524|cathepsin; <a href="/dbget-bin/www_bget?ko:K13289">K13289</a>  CTSA; cathepsin A (carboxypeptidase C) [EC:3.4.16.5]
C    isotig33191|cathepsin; <a href="/dbget-bin/www_bget?ko:K13289">K13289</a>  CTSA; cathepsin A (carboxypeptidase C) [EC:3.4.16.5]
C    isotig07343|vitellogenic-like; <a href="/dbget-bin/www_bget?ko:K09645">K09645</a>  CPVL; vitellogenic carboxypeptidase-like protein [EC:3.4.16.-]
C    isotig06058|serine; <a href="/dbget-bin/www_bget?ko:K09646">K09646</a>  SCPEP1; serine carboxypeptidase 1 [EC:3.4.16.-]
B  Family S11: D-Ala-D-Ala carboxypeptidase A family
B  Family S13: D-Ala-D-Ala peptidase C family
B  Family S14: ClpP endopeptidase family
C    isotig02716|caseinolytic; <a href="/dbget-bin/www_bget?ko:K01358">K01358</a>  clpP, CLPP; ATP-dependent Clp protease, protease subunit [EC:3.4.21.92]
C    isotig02717|caseinolytic; <a href="/dbget-bin/www_bget?ko:K01358">K01358</a>  clpP, CLPP; ATP-dependent Clp protease, protease subunit [EC:3.4.21.92]
B  Family S15
B  Family S16: lon protease family
C    isotig12138|mitochondrial; <a href="/dbget-bin/www_bget?ko:K08675">K08675</a>  PRSS15, PIM1; Lon-like ATP-dependent protease [EC:3.4.21.-]
C    isotig22124|lon; <a href="/dbget-bin/www_bget?ko:K08675">K08675</a>  PRSS15, PIM1; Lon-like ATP-dependent protease [EC:3.4.21.-]
B  Family S24: LexA family
B  Family S26: signal peptidase I family
C    isotig07233|signal; <a href="/dbget-bin/www_bget?ko:K13280">K13280</a>  SEC11, sipW; signal peptidase, endoplasmic reticulum-type [EC:3.4.-.-]
C    isotig19945|imp1; <a href="/dbget-bin/www_bget?ko:K09647">K09647</a>  IMP1; mitochondrial inner membrane protease subunit 1 [EC:3.4.99.-]
C    isotig02830|mitochondrial; <a href="/dbget-bin/www_bget?ko:K09648">K09648</a>  IMP2; mitochondrial inner membrane protease subunit 2 [EC:3.4.99.-]
C    isotig02831|mitochondrial; <a href="/dbget-bin/www_bget?ko:K09648">K09648</a>  IMP2; mitochondrial inner membrane protease subunit 2 [EC:3.4.99.-]
B  Family S28
C    isotig06731|prolylcarboxypeptidase; <a href="/dbget-bin/www_bget?ko:K01285">K01285</a>  PRCP; lysosomal Pro-X carboxypeptidase [EC:3.4.16.2]
C    isotig14575|lysosomal; <a href="/dbget-bin/www_bget?ko:K01285">K01285</a>  PRCP; lysosomal Pro-X carboxypeptidase [EC:3.4.16.2]
C    isotig22001|prolylcarboxypeptidase; <a href="/dbget-bin/www_bget?ko:K01285">K01285</a>  PRCP; lysosomal Pro-X carboxypeptidase [EC:3.4.16.2]
C    isotig15532|dipeptidyl-peptidase; <a href="/dbget-bin/www_bget?ko:K01276">K01276</a>  DPP7; dipeptidyl-peptidase II [EC:3.4.14.2]
B  Family S33
C    isotig30291|abhydrolase; <a href="/dbget-bin/www_bget?ko:K13699">K13699</a>  ABHD5, CGI-58; abhydrolase domain-containing protein 5 [EC:2.3.1.51]
C    isotig34961|abhydrolase; <a href="/dbget-bin/www_bget?ko:K13700">K13700</a>  ABHD6; abhydrolase domain-containing protein 6 [EC:3.1.1.23]
C    isotig05785|protein; <a href="/dbget-bin/www_bget?ko:K13617">K13617</a>  PPME1; protein phosphatase methylesterase 1 [EC:3.1.1.-]
B  Family S41: C-terminal processing peptidase family
B  Family S45: cephalosporin acylase precursor
B  Family S49: protease IV family
B  Family S51
C    isotig17405|alpha-aspartyl; <a href="/dbget-bin/www_bget?ko:K05995">K05995</a>  pepE; dipeptidase E [EC:3.4.13.21]
C    isotig18360|alpha-aspartyl; <a href="/dbget-bin/www_bget?ko:K05995">K05995</a>  pepE; dipeptidase E [EC:3.4.13.21]
B  Family S53
C    isotig17990|tripeptidyl; <a href="/dbget-bin/www_bget?ko:K01279">K01279</a>  TPP1, CLN2; tripeptidyl-peptidase I [EC:3.4.14.9]
B  Family S54: Rhomboid family
C    isotig07416|presenilin; <a href="/dbget-bin/www_bget?ko:K09650">K09650</a>  PARL, PSARL, PCP1; rhomboid-like protein [EC:3.4.21.105]
C    isotig08393|presenilin; <a href="/dbget-bin/www_bget?ko:K09650">K09650</a>  PARL, PSARL, PCP1; rhomboid-like protein [EC:3.4.21.105]
C    isotig13015|presenilins-associated; <a href="/dbget-bin/www_bget?ko:K09650">K09650</a>  PARL, PSARL, PCP1; rhomboid-like protein [EC:3.4.21.105]
C    isotig04636|rhomboid; <a href="/dbget-bin/www_bget?ko:K09651">K09651</a>  RHBDD1; rhomboid domain-containing protein 1 [EC:3.4.21.-]
C    isotig04637|rhomboid; <a href="/dbget-bin/www_bget?ko:K09651">K09651</a>  RHBDD1; rhomboid domain-containing protein 1 [EC:3.4.21.-]
B  Family S55: SpoIVB peptidase family
B  Family S58: DmpA aminopeptidase family
B  Family S66
#
A<b>Threonine Peptidases</b>
B  Family T1: proteasome family
C    isotig05774|proteasome; <a href="/dbget-bin/www_bget?ko:K02730">K02730</a>  PSMA6; 20S proteasome subunit alpha 1 [EC:3.4.25.1]
C    isotig07472|proteasome; <a href="/dbget-bin/www_bget?ko:K02730">K02730</a>  PSMA6; 20S proteasome subunit alpha 1 [EC:3.4.25.1]
C    isotig23071|proteasome; <a href="/dbget-bin/www_bget?ko:K02730">K02730</a>  PSMA6; 20S proteasome subunit alpha 1 [EC:3.4.25.1]
C    contig08652|proteasome; <a href="/dbget-bin/www_bget?ko:K02726">K02726</a>  PSMA2; 20S proteasome subunit alpha 2 [EC:3.4.25.1]
C    isotig07425|proteasome; <a href="/dbget-bin/www_bget?ko:K02728">K02728</a>  PSMA4; 20S proteasome subunit alpha 3 [EC:3.4.25.1]
C    isotig07500|proteasome; <a href="/dbget-bin/www_bget?ko:K02728">K02728</a>  PSMA4; 20S proteasome subunit alpha 3 [EC:3.4.25.1]
C    isotig31066|proteasome; <a href="/dbget-bin/www_bget?ko:K02728">K02728</a>  PSMA4; 20S proteasome subunit alpha 3 [EC:3.4.25.1]
C    isotig06244|proteasome; <a href="/dbget-bin/www_bget?ko:K02731">K02731</a>  PSMA7; 20S proteasome subunit alpha 4 [EC:3.4.25.1]
C    isotig06823|proteasome; <a href="/dbget-bin/www_bget?ko:K02729">K02729</a>  PSMA5; 20S proteasome subunit alpha 5 [EC:3.4.25.1]
C    isotig07010|proteasome; <a href="/dbget-bin/www_bget?ko:K02725">K02725</a>  PSMA1; 20S proteasome subunit alpha 6 [EC:3.4.25.1]
C    isotig07636|proteasome; <a href="/dbget-bin/www_bget?ko:K02727">K02727</a>  PSMA3; 20S proteasome subunit alpha 7 [EC:3.4.25.1]
C    isotig01901|proteasome; <a href="/dbget-bin/www_bget?ko:K02739">K02739</a>  PSMB7; 20S proteasome subunit beta 2 [EC:3.4.25.1]
C    isotig01902|proteasome; <a href="/dbget-bin/www_bget?ko:K02739">K02739</a>  PSMB7; 20S proteasome subunit beta 2 [EC:3.4.25.1]
C    isotig01903|proteasome; <a href="/dbget-bin/www_bget?ko:K02739">K02739</a>  PSMB7; 20S proteasome subunit beta 2 [EC:3.4.25.1]
C    isotig07487|proteasome; <a href="/dbget-bin/www_bget?ko:K02739">K02739</a>  PSMB7; 20S proteasome subunit beta 2 [EC:3.4.25.1]
C    isotig09816|proteasome; <a href="/dbget-bin/www_bget?ko:K02739">K02739</a>  PSMB7; 20S proteasome subunit beta 2 [EC:3.4.25.1]
C    isotig08556|proteasome; <a href="/dbget-bin/www_bget?ko:K02735">K02735</a>  PSMB3; 20S proteasome subunit beta 3 [EC:3.4.25.1]
C    isotig08379|proteasome; <a href="/dbget-bin/www_bget?ko:K02734">K02734</a>  PSMB2; 20S proteasome subunit beta 4 [EC:3.4.25.1]
C    isotig10316|proteasome; <a href="/dbget-bin/www_bget?ko:K02737">K02737</a>  PSMB5; 20S proteasome subunit beta 5 [EC:3.4.25.1]
C    isotig14869|proteasome; <a href="/dbget-bin/www_bget?ko:K02737">K02737</a>  PSMB5; 20S proteasome subunit beta 5 [EC:3.4.25.1]
C    isotig06585|proteasome; <a href="/dbget-bin/www_bget?ko:K02732">K02732</a>  PSMB1; 20S proteasome subunit beta 6 [EC:3.4.25.1]
C    isotig05043|proteasome; <a href="/dbget-bin/www_bget?ko:K02736">K02736</a>  PSMB4; 20S proteasome subunit beta 7 [EC:3.4.25.1]
C    isotig10397|proteasome; <a href="/dbget-bin/www_bget?ko:K02740">K02740</a>  PSMB8, LMP7; 20S proteasome subunit beta 8 [EC:3.4.25.1]
C    isotig09180|proteasome; <a href="/dbget-bin/www_bget?ko:K02741">K02741</a>  PSMB9, LMP2; 20S proteasome subunit beta 9 [EC:3.4.25.1]
B  Family T2
C    isotig19751|threonine; <a href="/dbget-bin/www_bget?ko:K08657">K08657</a>  TASP1; taspase, threonine aspartase, 1 [EC:3.4.25.-]
B  Family T3: gamma-glutamyltransferase family
#
A<b>Peptidases of Unknown Catalytic Type</b>
B  Family U4: SpoIIGA peptidase family
B  Family U32
B  Family U48: prenyl protease 2 family
B  Family U62
!
#<hr>
#<b>[ <a href="/kegg/brite.html">BRITE</a> | <a href="/kegg/kegg2.html">KEGG2</a> | <a href="/kegg/">KEGG</a> ]</b><br>
#Last updated: December 28, 2011
#<br>Classification taken and modified from <a href="http://merops.sanger.ac.uk/">MEROPS</a>
