# Supplementary material for: Fast skeletal muscle transcriptome of the Gilthead sea bream (Sparus aurata) determined by next generation sequencing
Source: BMC Genomics. 2012 May 11;13:181. doi: 10.1186/1471-2164-13-181 (PMC3418159; doi:10.1186/1471-2164-13-181)
Supplement: Additional file 7 — Hierarchical information of the isotigs mapped to the KEGG pathways maps using the automatic annotation tool KAAS. File can be opened using KegHier from [60] when maps are displayed the pathway components with an isotig mapped are labeled in red. [file 1471-2164-13-181-S7.tar › hier/q01003.keg]

+C	Glycosyltransferase	Linkage
%<style type="text/css"><!--#grid{table-layout:fixed;font-family:monospace;position:relative;color:black;width:1200px;}.col1{position:relative;background:white;z-index:1;overflow:hidden;width:800px;}.col2{position:relative;background:white;z-index:2;padding-left:10px;}--></style>
#<h2><a href="/kegg/kegg2.html"><img src="/Fig/bget/kegg3.gif" align="middle" border=0></a> &nbsp; Glycosyltransferases</h2>
#<!---
#ENTRY       ko01003
#NAME        GTase
#DEFINITION  Glycosyltransferases annotated_newbler2.5_only_our_reads
#--->
!
A<b>N-Glycan biosynthesis</b>
B  Dol-linked oligosaccharide
C    isotig06179|udp-n-acetylglucosamine--dolichyl-phosphate; <a href="/dbget-bin/www_bget?ko:K01001">K01001</a>  ALG7; UDP-N-acetylglucosamine--dolichyl-phosphate N-acetylglucosaminephosphotransferase [EC:2.7.8.15]	GlcNAc a1- PP-Dol
C    isotig06789|udp-n-acetylglucosamine--dolichyl-phosphate; <a href="/dbget-bin/www_bget?ko:K01001">K01001</a>  ALG7; UDP-N-acetylglucosamine--dolichyl-phosphate N-acetylglucosaminephosphotransferase [EC:2.7.8.15]	GlcNAc a1- PP-Dol
C    isotig09431|asparagine-linked; <a href="/dbget-bin/www_bget?ko:K07432">K07432</a>  ALG13; beta-1,4-N-acetylglucosaminyltransferase [EC:2.4.1.141]	GlcNAc b1-4 GlcNAc
B  N-linked oligosaccharide
C    isotig08069|integral; <a href="/dbget-bin/www_bget?ko:K07151">K07151</a>  STT3; dolichyl-diphosphooligosaccharide--protein glycosyltransferase [EC:2.4.1.119]	GlcNAc b1- Asn
C    isotig09628|integral; <a href="/dbget-bin/www_bget?ko:K07151">K07151</a>  STT3; dolichyl-diphosphooligosaccharide--protein glycosyltransferase [EC:2.4.1.119]	GlcNAc b1- Asn
C    isotig16315|dolichyl-diphosphooligosaccharide--protein; <a href="/dbget-bin/www_bget?ko:K07151">K07151</a>  STT3; dolichyl-diphosphooligosaccharide--protein glycosyltransferase [EC:2.4.1.119]	GlcNAc b1- Asn
C    isotig19213|isoform; <a href="/dbget-bin/www_bget?ko:K07151">K07151</a>  STT3; dolichyl-diphosphooligosaccharide--protein glycosyltransferase [EC:2.4.1.119]	GlcNAc b1- Asn
B  Dol-P-Man biosyntheisis
C    isotig06182|dolichyl-phosphate; <a href="/dbget-bin/www_bget?ko:K00721">K00721</a>  DPM1; dolichol-phosphate mannosyltransferase [EC:2.4.1.83]	Man b1- P-Dol
#
A<b>O-Glycan biosynthesis</b>
B  Mucin-type (GalNAc a1- Ser/Thr)
C    isotig09705|polypeptide; <a href="/dbget-bin/www_bget?ko:K00710">K00710</a>  GALNT; polypeptide N-acetylgalactosaminyltransferase [EC:2.4.1.41]	GalNAc a1- Ser/Thr
C    isotig37597|polypeptide; <a href="/dbget-bin/www_bget?ko:K00710">K00710</a>  GALNT; polypeptide N-acetylgalactosaminyltransferase [EC:2.4.1.41]	GalNAc a1- Ser/Thr
B  O-linked GlcNAc type (GlcNAc b1- Ser/Thr)
C    isotig03178|o-linked; <a href="/dbget-bin/www_bget?ko:K09667">K09667</a>  OGT; polypeptide N-acetylglucosaminyltransferase [EC:2.4.1.-]	GlcNAc b1- Ser/Thr
C    isotig03179|o-linked; <a href="/dbget-bin/www_bget?ko:K09667">K09667</a>  OGT; polypeptide N-acetylglucosaminyltransferase [EC:2.4.1.-]	GlcNAc b1- Ser/Thr
C    isotig09834|o-linked; <a href="/dbget-bin/www_bget?ko:K09667">K09667</a>  OGT; polypeptide N-acetylglucosaminyltransferase [EC:2.4.1.-]	GlcNAc b1- Ser/Thr
C    isotig15859|udp-n-acetylglucosamine--peptide; <a href="/dbget-bin/www_bget?ko:K09667">K09667</a>  OGT; polypeptide N-acetylglucosaminyltransferase [EC:2.4.1.-]	GlcNAc b1- Ser/Thr
C    isotig15890|udp-n-acetylglucosamine--peptide; <a href="/dbget-bin/www_bget?ko:K09667">K09667</a>  OGT; polypeptide N-acetylglucosaminyltransferase [EC:2.4.1.-]	GlcNAc b1- Ser/Thr
C    isotig18895|udp-n-acetylglucosamine--peptide; <a href="/dbget-bin/www_bget?ko:K09667">K09667</a>  OGT; polypeptide N-acetylglucosaminyltransferase [EC:2.4.1.-]	GlcNAc b1- Ser/Thr
C    isotig28072|o-linked; <a href="/dbget-bin/www_bget?ko:K09667">K09667</a>  OGT; polypeptide N-acetylglucosaminyltransferase [EC:2.4.1.-]	GlcNAc b1- Ser/Thr
B  Glycosaminoglycan (Xyl b1- Ser/Thr)
B  O-linked Man type (Man a1- Ser/Thr)
C    isotig21704|protein-o-mannosyltransferase; <a href="/dbget-bin/www_bget?ko:K00728">K00728</a>  POMT; dolichyl-phosphate-mannose-protein mannosyltransferase [EC:2.4.1.109]	Man a1- Ser/Thr
B  O-liked Fuc type (Fuc a1-Ser/Thr)
C    isotig10142|protein; <a href="/dbget-bin/www_bget?ko:K03691">K03691</a>  POFUT; peptide-O-fucosyltransferase [EC:2.4.1.221]	Fuc a1- Ser/Thr
B  O-linked Glc type (Glc b1- Ser)
B  O-linked Gal type (Glc a1-2 Gal b1- hydroxylysine)
#
A<b>GPI-anchor biosynthesis</b>
B  Core oligosaccharide
C    isotig21331|phosphatidylinositol; <a href="/dbget-bin/www_bget?ko:K03857">K03857</a>  PIGA, GPI3; phosphatidylinositol glycan, class A [EC:2.4.1.198]	GlcNAc a1-6 PI
C    isotig10741|phosphatidylinositol; <a href="/dbget-bin/www_bget?ko:K07542">K07542</a>  PIGV; phosphatidylinositol glycan, class V [EC:2.4.1.-]	Man a1-6 Man
C    isotig24423|phosphatidylinositol; <a href="/dbget-bin/www_bget?ko:K05286">K05286</a>  PIGB; phosphatidylinositol glycan, class B [EC:2.4.1.-]	Man a1-2 Man
B  Phosphatidylinositol mannoside
B  Lipophosphoglycan
#
A<b>Glycolipid biosynthesis</b>
B  Glycosphingolipid
B  Glycoglycerolipid
#
A<b>Glycan extension</b>
B  Type 1 chain
C    isotig06836|udp-gal:beta; <a href="/dbget-bin/www_bget?ko:K07820">K07820</a>  B3GALT2; beta-1,3-galactosyltransferase 2 [EC:2.4.1.-]	Gal b1-3 GlcNAc
C    isotig19334|udp-gal:beta; <a href="/dbget-bin/www_bget?ko:K07820">K07820</a>  B3GALT2; beta-1,3-galactosyltransferase 2 [EC:2.4.1.-]	Gal b1-3 GlcNAc
B  Type 2 chain/Poly-N-acetyllactosamine
C    isotig21073|udp-gal:beta; <a href="/dbget-bin/www_bget?ko:K07968">K07968</a>  B4GALT3; beta-1,4-galactosyltransferase 3 [EC:2.4.1.90 2.4.1.38 2.4.1.-]	Gal b1-4 GlcNAc
B  Type 3 chain
C    isotig17515|c1galt1-specific; <a href="/dbget-bin/www_bget?ko:K09653">K09653</a>  C1GALT2, C1GALT1C1; C1GALT1-specific chaperone 1 [EC:2.4.1.-]	Gal b1-3 GalNAc
B  I antigen
B  ABO blood group
B  Lewis blood group
C    isotig23717|alpha3-fucosyltransferase; <a href="/dbget-bin/www_bget?ko:K07635">K07635</a>  FUT7; galactoside alpha-1,3-fucosyltransferase 7 [EC:2.4.1.-]	Fuc a1-3 GlcNAc
B  P blood group
B  Sid blood group
B  Forssman antigen
B  N-Glycan
C    isotig08880|mannosyl; <a href="/dbget-bin/www_bget?ko:K00736">K00736</a>  MGAT2; alpha-1,6-mannosyl-glycoprotein beta-1,2-N-acetylglucosaminyltransferase [EC:2.4.1.143]	GlcNAc b1-2 Man
C    isotig11240|alpha-; <a href="/dbget-bin/www_bget?ko:K00736">K00736</a>  MGAT2; alpha-1,6-mannosyl-glycoprotein beta-1,2-N-acetylglucosaminyltransferase [EC:2.4.1.143]	GlcNAc b1-2 Man
C    isotig14078|mannosyl; <a href="/dbget-bin/www_bget?ko:K00736">K00736</a>  MGAT2; alpha-1,6-mannosyl-glycoprotein beta-1,2-N-acetylglucosaminyltransferase [EC:2.4.1.143]	GlcNAc b1-2 Man
C    isotig17372|mannosyl; <a href="/dbget-bin/www_bget?ko:K00737">K00737</a>  MGAT3; beta-1,4-mannosyl-glycoprotein beta-1,4-N-acetylglucosaminyltransferase [EC:2.4.1.144]	GlcNAc b1-4 Man
C    isotig10664|alpha-; <a href="/dbget-bin/www_bget?ko:K00738">K00738</a>  MGAT4A_B; alpha-1,3-mannosylglycoprotein beta-1,4-N-acetylglucosaminyltransferase A/B [EC:2.4.1.145]	GlcNAc b1-4 Man
C    isotig15561|alpha-; <a href="/dbget-bin/www_bget?ko:K00738">K00738</a>  MGAT4A_B; alpha-1,3-mannosylglycoprotein beta-1,4-N-acetylglucosaminyltransferase A/B [EC:2.4.1.145]	GlcNAc b1-4 Man
B  O-Glycan
C    isotig15351|galactosylgalactosylxylosylprotein; <a href="/dbget-bin/www_bget?ko:K00735">K00735</a>  B3GAT1; galactosylgalactosylxylosylprotein 3-beta-glucuronosyltransferase 1 [EC:2.4.1.135]	GlcA b1-3 Gal
C    isotig19953|exostoses; <a href="/dbget-bin/www_bget?ko:K02370">K02370</a>  EXTL3; alpha-1,4-N-acetylglucosaminyltransferase EXTL3 [EC:2.4.1.223 2.4.1.224]	GlcNAc a1-4 GlcA
C    isotig24886|protein; <a href="/dbget-bin/www_bget?ko:K09666">K09666</a>  POMGNT1; beta-1,2-N-acetylglucosaminyltransferase [EC:2.4.1.-]	GlcNAc b1-2 Man
C    isotig14825|glucoside; <a href="/dbget-bin/www_bget?ko:K13676">K13676</a>  GXYLT; UDP-xylose:glucoside alpha-1,3-xylosyltransferase [EC:2.4.2.-]	Xyl a1-3 Glc
B  Glycolipid
C    isotig17626|beta-; <a href="/dbget-bin/www_bget?ko:K00725">K00725</a>  B4GALNT1, GALGT; (N-Acetylneuraminyl)-galactosylglucosylceramide N-acetylgalactosaminyltransferase [EC:2.4.1.92]	GalNAc b1-4 Gal
B  Yeast mannan chain
B  Wide specificity
B  Others
#
A<b>Terminal extension</b>
B  Sialyltransferase
C    isotig05189|st3; <a href="/dbget-bin/www_bget?ko:K00781">K00781</a>  SIAT6; N-acetyllactosaminide alpha-2,3-sialyltransferase (sialyltransferase 6) [EC:2.4.99.6]	Neu5Ac a2-3 Gal
C    isotig06157|st6; <a href="/dbget-bin/www_bget?ko:K03376">K03376</a>  SIAT7F, ST6GalNAc VI; N-acetylgalactosaminide alpha-2,6-sialyltransferase (sialyltransferase 7F) [EC:2.4.99.-]	Neu5Ac a2-6 GalNAc
C    isotig15060|alpha-n-acetylgalactosaminide; <a href="/dbget-bin/www_bget?ko:K03376">K03376</a>  SIAT7F, ST6GalNAc VI; N-acetylgalactosaminide alpha-2,6-sialyltransferase (sialyltransferase 7F) [EC:2.4.99.-]	Neu5Ac a2-6 GalNAc
B  Bacterial sialyltransferase
#
A<b>Polysaccharide</b>
B  Storage polysaccharide
C    isotig05158|glycogen; <a href="/dbget-bin/www_bget?ko:K00693">K00693</a>  GYS; glycogen(starch) synthase [EC:2.4.1.11]	Glc a1-4 Glc
C    isotig02379|glycogenin; <a href="/dbget-bin/www_bget?ko:K00750">K00750</a>  GYG1, GYG2; glycogenin glucosyltransferase [EC:2.4.1.186]	Glc - glycogenin
C    isotig02380|glycogenin; <a href="/dbget-bin/www_bget?ko:K00750">K00750</a>  GYG1, GYG2; glycogenin glucosyltransferase [EC:2.4.1.186]	Glc - glycogenin
C    isotig02381|glycogenin; <a href="/dbget-bin/www_bget?ko:K00750">K00750</a>  GYG1, GYG2; glycogenin glucosyltransferase [EC:2.4.1.186]	Glc - glycogenin
C    isotig02382|glycogenin; <a href="/dbget-bin/www_bget?ko:K00750">K00750</a>  GYG1, GYG2; glycogenin glucosyltransferase [EC:2.4.1.186]	Glc - glycogenin
C    isotig23848|glycogenin; <a href="/dbget-bin/www_bget?ko:K00750">K00750</a>  GYG1, GYG2; glycogenin glucosyltransferase [EC:2.4.1.186]	Glc - glycogenin
C    isotig25542|glycogenin; <a href="/dbget-bin/www_bget?ko:K00750">K00750</a>  GYG1, GYG2; glycogenin glucosyltransferase [EC:2.4.1.186]	Glc - glycogenin
B  Structural polysaccharide
B  Bacterial polysaccharide
B  Other polysaccharide
#
A<b>Others</b>
B  Hydrophobic molecule
C    isotig11984|novel; <a href="/dbget-bin/www_bget?ko:K00699">K00699</a>  UGT; glucuronosyltransferase [EC:2.4.1.17]	GlcA b1- acceptor
B  Quality control
C    isotig22402|udp-glucose; <a href="/dbget-bin/www_bget?ko:K11718">K11718</a>  HUGT; UDP-glucose:glycoprotein glucosyltransferase [EC:2.4.1.-]
B  Trehalose
B  Glycosylglycerate
B  Other glycosyltransferases
C    isotig24274|mannose-p-dolichol; <a href="/dbget-bin/www_bget?ko:K09660">K09660</a>  MPDU1; mannose-P-dolichol utilization defect 1
#
A<b>Unclassified</b>
B  Sulfotransferases
C    isotig16890|carbohydrate; <a href="/dbget-bin/www_bget?ko:K04745">K04745</a>  CHST2; carbohydrate 6-sulfotransferase 2 [EC:2.8.2.-]	S -6 GlcNAc
C    isotig12022|carbohydrate; <a href="/dbget-bin/www_bget?ko:K09674">K09674</a>  CHST10; carbohydrate 3-sulfotransferase 10 [EC:2.8.2.-]	S -3 GlcA
C    isotig14954|carbohydrate; <a href="/dbget-bin/www_bget?ko:K09674">K09674</a>  CHST10; carbohydrate 3-sulfotransferase 10 [EC:2.8.2.-]	S -3 GlcA
C    isotig11980|carbohydrate; <a href="/dbget-bin/www_bget?ko:K04742">K04742</a>  CHST12; chondroitin 4-sulfotransferase 12 [EC:2.8.2.5]	S -4 GalNAc
C    isotig39351|bifunctional; <a href="/dbget-bin/www_bget?ko:K02576">K02576</a>  NDST1; heparan sulfate N-deacetylase/N-sulfotransferase NDST1 [EC:3.1.1.- 2.8.2.-]	S -2 GlcN
!
#<hr>
#<b>[ <a href="/kegg/glycan/">GLYCAN</a> | <a href="/kegg/brite.html">BRITE</a> | <a href="/kegg/kegg2.html">KEGG2</a> | <a href="/kegg/">KEGG</a> ]</b><br>
#Last updated: January 17, 2011
