# Supplementary material for: Fast skeletal muscle transcriptome of the Gilthead sea bream (Sparus aurata) determined by next generation sequencing
Source: BMC Genomics. 2012 May 11;13:181. doi: 10.1186/1471-2164-13-181 (PMC3418159; doi:10.1186/1471-2164-13-181)
Supplement: Additional file 7 — Hierarchical information of the isotigs mapped to the KEGG pathways maps using the automatic annotation tool KAAS. File can be opened using KegHier from [60] when maps are displayed the pathway components with an isotig mapped are labeled in red. [file 1471-2164-13-181-S7.tar › hier/q01004.keg]

+C	Lipid biosynthesis protein
#<h2><a href="/kegg/kegg2.html"><img src="/Fig/bget/kegg3.gif" align="middle" border=0></a> &nbsp; Lipid Biosynthesis Proteins</h2>
#<!---
#ENTRY       ko01004
#DEFINITION  Lipid biosynthesis proteins annotated_newbler2.5_only_our_reads
#--->
!
A<b>Fatty acid synthase</b>
B  Animal type
C    isotig26587|fatty; <a href="/dbget-bin/www_bget?ko:K00665">K00665</a>  FASN; fatty acid synthase, animal type [EC:2.3.1.85]
B  Yeast type
B  Bacteria type
B  Component type
C    isotig37014|3-oxoacyl-acp; <a href="/dbget-bin/www_bget?ko:K09458">K09458</a>  fabF; 3-oxoacyl-[acyl-carrier-protein] synthase II [EC:2.3.1.179]
C    isotig04763|protein; <a href="/dbget-bin/www_bget?ko:K10703">K10703</a>  PHS1; 3-hydroxy acyl-CoA dehydratase [EC:4.2.1.-]
C    isotig04764|protein; <a href="/dbget-bin/www_bget?ko:K10703">K10703</a>  PHS1; 3-hydroxy acyl-CoA dehydratase [EC:4.2.1.-]
C    isotig06862|protein; <a href="/dbget-bin/www_bget?ko:K10703">K10703</a>  PHS1; 3-hydroxy acyl-CoA dehydratase [EC:4.2.1.-]
C    isotig03621|peroxisomal; <a href="/dbget-bin/www_bget?ko:K07753">K07753</a>  PECR; peroxisomal trans-2-enoyl-CoA reductase [EC:1.3.1.38]
C    isotig03622|peroxisomal; <a href="/dbget-bin/www_bget?ko:K07753">K07753</a>  PECR; peroxisomal trans-2-enoyl-CoA reductase [EC:1.3.1.38]
C    isotig03087|synaptic; <a href="/dbget-bin/www_bget?ko:K10258">K10258</a>  TER; enoyl reductase [EC:1.3.1.-]
C    isotig03088|synaptic; <a href="/dbget-bin/www_bget?ko:K10258">K10258</a>  TER; enoyl reductase [EC:1.3.1.-]
C    isotig05484|synaptic; <a href="/dbget-bin/www_bget?ko:K10258">K10258</a>  TER; enoyl reductase [EC:1.3.1.-]
C    isotig15015|s-acyl; <a href="/dbget-bin/www_bget?ko:K01071">K01071</a>  E3.1.2.14; oleoyl-[acyl-carrier-protein] hydrolase [EC:3.1.2.14]
C    isotig06929|palmitoyl-protein; <a href="/dbget-bin/www_bget?ko:K01074">K01074</a>  PPT; palmitoyl-protein thioesterase [EC:3.1.2.22]
C    isotig09345|acyl-; <a href="/dbget-bin/www_bget?ko:K01068">K01068</a>  E3.1.2.2; palmitoyl-CoA hydrolase [EC:3.1.2.2]
C    isotig09916|acyl-coenzyme; <a href="/dbget-bin/www_bget?ko:K01068">K01068</a>  E3.1.2.2; palmitoyl-CoA hydrolase [EC:3.1.2.2]
C    contig04997|acyl-; <a href="/dbget-bin/www_bget?ko:K12417">K12417</a>  ACOT11; acyl-CoA thioesteraes 11 [EC:3.1.2.-]
C    isotig13109|acyl-; <a href="/dbget-bin/www_bget?ko:K12417">K12417</a>  ACOT11; acyl-CoA thioesteraes 11 [EC:3.1.2.-]
C    isotig14784|acyl-; <a href="/dbget-bin/www_bget?ko:K12417">K12417</a>  ACOT11; acyl-CoA thioesteraes 11 [EC:3.1.2.-]
C    isotig23211|acyl-; <a href="/dbget-bin/www_bget?ko:K12417">K12417</a>  ACOT11; acyl-CoA thioesteraes 11 [EC:3.1.2.-]
#
A<b>Desaturase</b>
B  First
C    isotig05254|acyl-; <a href="/dbget-bin/www_bget?ko:K00507">K00507</a>  SCD, desC; stearoyl-CoA desaturase (delta-9 desaturase) [EC:1.14.19.1]
C    isotig11274|stearoyl-; <a href="/dbget-bin/www_bget?ko:K00507">K00507</a>  SCD, desC; stearoyl-CoA desaturase (delta-9 desaturase) [EC:1.14.19.1]
B  Omega
B  Front-end
B  Sphingolipid
C    isotig03674|degenerative; <a href="/dbget-bin/www_bget?ko:K04712">K04712</a>  DEGS; sphingolipid delta-4 desaturase [EC:1.14.-.-]
C    isotig17298|degenerative; <a href="/dbget-bin/www_bget?ko:K04712">K04712</a>  DEGS; sphingolipid delta-4 desaturase [EC:1.14.-.-]
B  Other
#
A<b>Elongase</b>
B  LCFA
B  PUFA
C    isotig09358|elongation; <a href="/dbget-bin/www_bget?ko:K10247">K10247</a>  ELOVL1; elongation of very long chain fatty acids protein 1
B  Unclassified
#
A<b>Polyketide synthase</b>
B  Modular PKS
B  Component type
#
A<b>Acyl-CoA synthetase</b>
B  Short/medium chain acyl-CoA synthetase
C    isotig11388|acetyl-coenzyme; <a href="/dbget-bin/www_bget?ko:K01895">K01895</a>  ACSS, acs; acetyl-CoA synthetase [EC:6.2.1.1]
C    isotig10803|acyl-; <a href="/dbget-bin/www_bget?ko:K01908">K01908</a>  E6.2.1.17, prpE; propionyl-CoA synthetase [EC:6.2.1.17]
B  Long/very long chain acyl-CoA synthetase
C    isotig04200|long-chain-fatty-acid--; <a href="/dbget-bin/www_bget?ko:K01897">K01897</a>  ACSL, fadD; long-chain acyl-CoA synthetase [EC:6.2.1.3]
C    isotig04201|long-chain-fatty-acid--; <a href="/dbget-bin/www_bget?ko:K01897">K01897</a>  ACSL, fadD; long-chain acyl-CoA synthetase [EC:6.2.1.3]
C    isotig06272|acyl-; <a href="/dbget-bin/www_bget?ko:K01897">K01897</a>  ACSL, fadD; long-chain acyl-CoA synthetase [EC:6.2.1.3]
C    isotig12477|long-chain-fatty-acid--; <a href="/dbget-bin/www_bget?ko:K01897">K01897</a>  ACSL, fadD; long-chain acyl-CoA synthetase [EC:6.2.1.3]
C    isotig21980|acyl-; <a href="/dbget-bin/www_bget?ko:K01897">K01897</a>  ACSL, fadD; long-chain acyl-CoA synthetase [EC:6.2.1.3]
C    isotig27387|acyl-; <a href="/dbget-bin/www_bget?ko:K01897">K01897</a>  ACSL, fadD; long-chain acyl-CoA synthetase [EC:6.2.1.3]
C    isotig26841|solute; <a href="/dbget-bin/www_bget?ko:K08745">K08745</a>  SLC27A1_4, FATP1, FATP4; solute carrier family 27 (fatty acid transporter), member 1/4 [EC:6.2.1.-]
C    isotig32756|solute; <a href="/dbget-bin/www_bget?ko:K08745">K08745</a>  SLC27A1_4, FATP1, FATP4; solute carrier family 27 (fatty acid transporter), member 1/4 [EC:6.2.1.-]
C    isotig15821|solute; <a href="/dbget-bin/www_bget?ko:K08746">K08746</a>  SLC27A2, FACVL1, FATP2; solute carrier family 27 (fatty acid transporter), member 2 [EC:6.2.1.- 6.2.1.3]
C    isotig16035|very; <a href="/dbget-bin/www_bget?ko:K08746">K08746</a>  SLC27A2, FACVL1, FATP2; solute carrier family 27 (fatty acid transporter), member 2 [EC:6.2.1.- 6.2.1.3]
B  Unknown
#
A<b>Phospholipid acyltransferase</b>
B  GPAT
C    isotig05775|glycerol-3-phosphate; <a href="/dbget-bin/www_bget?ko:K00629">K00629</a>  GPAT1_2; glycerol-3-phosphate O-acyltransferase 1/2 [EC:2.3.1.15]
C    isotig11806|glycerol-3-phosphate; <a href="/dbget-bin/www_bget?ko:K00629">K00629</a>  GPAT1_2; glycerol-3-phosphate O-acyltransferase 1/2 [EC:2.3.1.15]
C    isotig17948|glycerol-3-phosphate; <a href="/dbget-bin/www_bget?ko:K00629">K00629</a>  GPAT1_2; glycerol-3-phosphate O-acyltransferase 1/2 [EC:2.3.1.15]
C    isotig23342|glycerol-3-phosphate; <a href="/dbget-bin/www_bget?ko:K00629">K00629</a>  GPAT1_2; glycerol-3-phosphate O-acyltransferase 1/2 [EC:2.3.1.15]
C    isotig16825|1-acylglycerol-3-phosphate; <a href="/dbget-bin/www_bget?ko:K13506">K13506</a>  GPAT3_4, AGPAT9, AGPAT6; glycerol-3-phosphate O-acyltransferase 3/4 [EC:2.3.1.15]
C    isotig19306|glycerol-3-phosphate; <a href="/dbget-bin/www_bget?ko:K13506">K13506</a>  GPAT3_4, AGPAT9, AGPAT6; glycerol-3-phosphate O-acyltransferase 3/4 [EC:2.3.1.15]
C    isotig24449|1-acylglycerol-3-phosphate; <a href="/dbget-bin/www_bget?ko:K13506">K13506</a>  GPAT3_4, AGPAT9, AGPAT6; glycerol-3-phosphate O-acyltransferase 3/4 [EC:2.3.1.15]
C    isotig24607|glycerol-3-phosphate; <a href="/dbget-bin/www_bget?ko:K13506">K13506</a>  GPAT3_4, AGPAT9, AGPAT6; glycerol-3-phosphate O-acyltransferase 3/4 [EC:2.3.1.15]
C    isotig36235|1-acylglycerol-3-phosphate; <a href="/dbget-bin/www_bget?ko:K13506">K13506</a>  GPAT3_4, AGPAT9, AGPAT6; glycerol-3-phosphate O-acyltransferase 3/4 [EC:2.3.1.15]
B  LPAAT/LPLAT
C    isotig30291|abhydrolase; <a href="/dbget-bin/www_bget?ko:K13699">K13699</a>  ABHD5, CGI-58; abhydrolase domain-containing protein 5 [EC:2.3.1.51]
C    isotig05233|lysocardiolipin; <a href="/dbget-bin/www_bget?ko:K13513">K13513</a>  LCLAT1, AGPAT8; lysocardiolipin and lysophospholipid acyltransferase [EC:2.3.1.- 2.3.1.51]
C    isotig17593|1-acylglycerol-3-phosphate; <a href="/dbget-bin/www_bget?ko:K13523">K13523</a>  AGPAT3_4; lysophosphatidic acid acyltransferase / lysophosphatidylinositol acyltransferase [EC:2.3.1.51 2.3.1.-]
C    isotig09882|lysophosphatidylcholine; <a href="/dbget-bin/www_bget?ko:K13510">K13510</a>  LPCAT1_2; lysophosphatidylcholine acyltransferase / lyso-PAF acetyltransferase [EC:2.3.1.23 2.3.1.67]
C    isotig03829|lysophosphatidylcholine; <a href="/dbget-bin/www_bget?ko:K13515">K13515</a>  LPCAT3, MBOAT5; lysophospholipid acyltransferase 5 [EC:2.3.1.23 2.3.1.-]
C    isotig03830|lysophosphatidylcholine; <a href="/dbget-bin/www_bget?ko:K13515">K13515</a>  LPCAT3, MBOAT5; lysophospholipid acyltransferase 5 [EC:2.3.1.23 2.3.1.-]
C    isotig16029|lysophospholipid; <a href="/dbget-bin/www_bget?ko:K13515">K13515</a>  LPCAT3, MBOAT5; lysophospholipid acyltransferase 5 [EC:2.3.1.23 2.3.1.-]
#
A<b>Others</b>
B  Multifunctional type
B  Component type
!
#<hr>
#<b>[ <a href="/kegg/compound/">COMPOUND</a> | <a href="/kegg/brite.html">BRITE</a> | <a href="/kegg/kegg2.html">KEGG2</a> | <a href="/kegg/">KEGG</a> ]</b><br>
#Last updated: October 1, 2010
#<br>Desaturase/elongase family classification based on <a href="http://www.ncbi.nlm.nih.gov/pubmed/17921532">Hashimoto et al. (2008)</a>
