# Supplementary material for: Fast skeletal muscle transcriptome of the Gilthead sea bream (Sparus aurata) determined by next generation sequencing
Source: BMC Genomics. 2012 May 11;13:181. doi: 10.1186/1471-2164-13-181 (PMC3418159; doi:10.1186/1471-2164-13-181)
Supplement: Additional file 7 — Hierarchical information of the isotigs mapped to the KEGG pathways maps using the automatic annotation tool KAAS. File can be opened using KegHier from [60] when maps are displayed the pathway components with an isotig mapped are labeled in red. [file 1471-2164-13-181-S7.tar › hier/q01006.keg]

+C
#<h2><a href="/kegg/kegg2.html"><img src="/Fig/bget/kegg3.gif" align="middle" border=0></a> &nbsp; Prenyltransferases</h2>
#<!---
#ENTRY       ko01006
#DEFINITION  Prenyltransferases annotated_newbler2.5_only_our_reads
#--->
!
A<b>Terpene biosynthesis</b>
B  Prenyl diphosphate synthase
C    isotig08620|farnesyl; <a href="/dbget-bin/www_bget?ko:K00787">K00787</a>  FDPS; farnesyl diphosphate synthase [EC:2.5.1.1 2.5.1.10]
C    isotig03337|prenyl; <a href="/dbget-bin/www_bget?ko:K12505">K12505</a>  PDSS2; decaprenyl diphosphate synthase subunit 2 [EC:2.5.1.-]
C    isotig03338|prenyl; <a href="/dbget-bin/www_bget?ko:K12505">K12505</a>  PDSS2; decaprenyl diphosphate synthase subunit 2 [EC:2.5.1.-]
C    isotig15912|dehydrodolichyl; <a href="/dbget-bin/www_bget?ko:K11778">K11778</a>  DHDDS; cis-prenyltransferase, dehydrodolichyl diphosphate synthase [EC:2.5.1.-]
B  Squalene/phytoene synthase
#
A<b>Compound prenylation</b>
B  tRNA dimethylallyltransferase
B  Adenosine phosphate isopentenyltransferase
B  DHNA octaprenyltransferase
B  HGA prenyltransferase
B  4HB prenyltransferase
C    isotig09042|para-hydroxybenzoate--; <a href="/dbget-bin/www_bget?ko:K06125">K06125</a>  COQ2; 4-hydroxybenzoate hexaprenyltransferase [EC:2.5.1.-]
B  ABBA prenyltransferase
B  Indole prenyltransferase
B  Protoheme farnesyltransferase
B  Chlorophyllide prenyltransferase
B  DPPR synthase
#
A<b>Protein prenylation</b>
B  Farnesyltransferase/geranylgeranyltransferase 1
C    isotig06034|caax; <a href="/dbget-bin/www_bget?ko:K05955">K05955</a>  FNTA; protein farnesyltransferase/geranylgeranyltransferase type-1 subunit alpha [EC:2.5.1.58 2.5.1.59]
B  Rab geranylgeranyltransferase
!
#<hr>
#<b>[ <a href="/kegg/compound/">COMPOUND</a> | <a href="/kegg/brite.html">BRITE</a> | <a href="/kegg/kegg2.html">KEGG2</a> | <a href="/kegg/">KEGG</a> ]</b><br>
#Last updated: October 25, 2010
