# Supplementary material for: Fast skeletal muscle transcriptome of the Gilthead sea bream (Sparus aurata) determined by next generation sequencing
Source: BMC Genomics. 2012 May 11;13:181. doi: 10.1186/1471-2164-13-181 (PMC3418159; doi:10.1186/1471-2164-13-181)
Supplement: Additional file 7 — Hierarchical information of the isotigs mapped to the KEGG pathways maps using the automatic annotation tool KAAS. File can be opened using KegHier from [60] when maps are displayed the pathway components with an isotig mapped are labeled in red. [file 1471-2164-13-181-S7.tar › hier/q02000.keg]

+D
#<h2><a href="/kegg/kegg2.html"><img src="/Fig/bget/kegg3.gif" align="middle" border=0></a> &nbsp; Transporters</h2>
#<!---
#ENTRY       ko02000
#NAME        Transporter
#DEFINITION  Transporters annotated_newbler2.5_only_our_reads
#--->
!
A<b>ABC Transporters, Eukaryotic Type</b>
B
B  <b>ABCA (ABC1) subfamily</b>
C    ABCA1, 2, 3, 4, 7, 12, 13 subgroups
D      isotig11934|atp-binding; <a href="/dbget-bin/www_bget?ko:K05641">K05641</a>  ABCA1; ATP-binding cassette, subfamily A (ABC1), member 1
D      isotig23947|atp-binding; <a href="/dbget-bin/www_bget?ko:K05641">K05641</a>  ABCA1; ATP-binding cassette, subfamily A (ABC1), member 1
D      isotig36521|atp-binding; <a href="/dbget-bin/www_bget?ko:K05641">K05641</a>  ABCA1; ATP-binding cassette, subfamily A (ABC1), member 1
D      isotig27379|atp-binding; <a href="/dbget-bin/www_bget?ko:K05642">K05642</a>  ABCA2; ATP-binding cassette, subfamily A (ABC1), member 2
C    ABCA5, 6, 8, 9, 10 subgroups
D      isotig21202|atp-binding; <a href="/dbget-bin/www_bget?ko:K05648">K05648</a>  ABCA5; ATP-binding cassette, subfamily A (ABC1), member 5
B
B  <b>ABCB (MDR/TAP) subfamily</b>
C    ABCB2, 3, 8, 9, 10 subgroups
C    ABCB1, 4, 5, 11 subgroups
C    ABCB6, 7 subgroups (half transporters)
D      isotig21758|atp-binding; <a href="/dbget-bin/www_bget?ko:K05661">K05661</a>  ABCB6; ATP-binding cassette, subfamily B (MDR/TAP), member 6
C    ABCB11 subgroup
C    ABCB-BAC subgroup
B
B  <b>ABCC (CFTR/MRP) subfamily</b>
C    ABCC1, 2, 3, 5, 6, 13 subgroups
D      isotig36617|atp-binding; <a href="/dbget-bin/www_bget?ko:K05665">K05665</a>  ABCC1; ATP-binding cassette, subfamily C (CFTR/MRP), member 1
C    ABCC8, 9 subgroups
D      isotig12598|atp-binding; <a href="/dbget-bin/www_bget?ko:K05032">K05032</a>  ABCC8, SUR1; ATP-binding cassette subfamily C (CFTR/MRP) member 8
D      isotig10000|atp-binding; <a href="/dbget-bin/www_bget?ko:K05033">K05033</a>  ABCC9, SUR2; ATP-binding cassette subfamily C (CFTR/MRP) member 9
D      isotig21053|atp-binding; <a href="/dbget-bin/www_bget?ko:K05033">K05033</a>  ABCC9, SUR2; ATP-binding cassette subfamily C (CFTR/MRP) member 9
C    ABCC-BAC subgroup
C    Others
D      isotig18086|atp-binding; <a href="/dbget-bin/www_bget?ko:K05673">K05673</a>  ABCC4; ATP-binding cassette, subfamily C (CFTR/MRP), member 4
D      isotig23935|multidrug; <a href="/dbget-bin/www_bget?ko:K05673">K05673</a>  ABCC4; ATP-binding cassette, subfamily C (CFTR/MRP), member 4
B
B  <b>ABCD (ALD) subfamily</b>
C    ABCD1 subgroup
D      isotig23194|atp-binding; <a href="/dbget-bin/www_bget?ko:K05675">K05675</a>  ABCD1, ALD; ATP-binding cassette, subfamily D (ALD), member 1
C    ABCD2 subgroup
C    ABCD3 subgroup
D      isotig09525|atp-binding; <a href="/dbget-bin/www_bget?ko:K05677">K05677</a>  ABCD3, PMP70; ATP-binding cassette, subfamily D (ALD), member 3
D      isotig23715|atp-binding; <a href="/dbget-bin/www_bget?ko:K05677">K05677</a>  ABCD3, PMP70; ATP-binding cassette, subfamily D (ALD), member 3
C    ABCD4 subgroup
B
B  <b>ABCG (White) subfamily</b>
C    ABCG1, 4 subgroups
C    ABCG2, 3 subgroups
C    ABCG5, 8 subgroups
B
B  <b>Other subfamilies</b>
C    Macrolide exporter
C    Other putative ABC transporters
#
A<b>ABC Transporters, Prokaryotic Type</b>
B
B  <b>Mineral and organic ion transporters</b>
C    Sulfate transporter [MD:M00185]
C    Putative tungstate transporter [MD:M00186]
C    Putative sulfate transporter [MD:M00187]
C    Bicarbonate transporter [MD:M00321]
C    Sulfonate/nitrate/taurine transporter [MD:M00188]
C    Molybdate transporter [MD:M00189]
C    Iron(III) transporter [MD:M00190]
C    Thiamine transporter [MD:M00191]
C    Putative thiamine transporter [MD:M00192]
C    Spermidine/putrescine transporter [MD:M00299]
C    Putrescine transporter [MD:M00300]
C    Mannopine transporter [MD:M00301]
C    2-Aminoethylphosphonate transporter [MD:M00302]
C    Putative spermidine/putrescine transporter [MD:M00193]
C    Glycine betaine/proline transporter [MD:M00208]
C    Osmoprotectant transporter [MD:M00209]
B
B  <b>Oligosaccharide and polyol transporters</b>
C    Maltose/maltodextrin transporter [MD:M00194]
C    Maltooligosaccharide transporter [MD:M00195]
C    Multiple sugar transporter [MD:M00196]
C    Putative sugar transporter [MD:M00197]
C    sn-Glycerol 3-phosphate transporter [MD:M00198]
C    Lactose/L-arabinose transporter [MD:M00199]
C    Sorbitol/mannitol transporter [MD:M00200]
C    alpha-Glucoside transporter [MD:M00201]
C    Oligogalacturonide transporter [MD:M00202]
C    Glucose/arabinose transporter [MD:M00203]
C    Trehalose/maltose transporter [MD:M00204]
C    N-Acetylglucosamine transporter [MD:M00205]
C    Cellobiose transporter [MD:M00206]
C    Multiple sugar transporter [MD:M00207]
C    Putative ABC transporter [MD:M00210]
C    Putative ABC transporter [MD:M00211]
B
B  <b>Monosaccharide transporters</b>
C    Ribose transporter [MD:M00212]
C    L-Arabinose transporter [MD:M00213]
C    Methyl-galactoside transporter [MD:M00214]
C    D-Xylose transporter [MD:M00215]
C    Putative multiple sugar transporter [MD:M00216]
C    D-Allose transporter [MD:M00217]
C    Fructose transporter [MD:M00218]
C    AI-2 transporter [MD:M00219]
C    Rhamnose transporter [MD:M00220]
C    Simple sugar transporter [MD:M00221]
B
B  <b>Phosphate and amino acid transporters</b>
C    Phosphate transporter [MD:M00222]
C    Phosphonate transporter [MD:M00223]
C    Putative phosphonate transporter [MD:M00224]
C    Lysine/arginine/ornithine transporter [MD:M00225]
C    Histidine transporter [MD:M00226]
C    Glutamine transporter [MD:M00227]
C    Putative glutamine transporter [MD:M00228]
C    Arginine transporter [MD:M00229]
C    Glutamate/aspartate transporter [MD:M00230]
C    Octopine/nopaline transporter [MD:M00231]
C    General L-amino acid transporter [MD:M00232]
C    Glutamate transporter [MD:M00233]
C    Cystine transporter [MD:M00234]
C    Arginine/ornithine transporter [MD:M00235]
C    Polar amino acid transporter [MD:M00236]
C    Branched-chain amino acid transporter [MD:M00237]
C    Neutral amino acid transporter [MD:M00322]
C    Urea transporter [MD:M00323]
C    D-Methionine transporter [MD:M00238]
B
B  <b>Peptide and nickel transporters</b>
C    Dipeptide transporter [MD:M00324]
C    Peptides/nickel transporter [MD:M00239]
C    Glutathione transporter [MD:M00348]
C    Microcin C transporter [MD:M00349]
B
B  <b>Metallic cation, iron-siderophore and vitamin B12 transporters</b>
C    Iron complex transporter [MD:M00240]
C    Vitamin B12 transporter [MD:M00241]
C    Manganese transporter [MD:M00316]
C    Zinc transporter [MD:M00242]
C    Iron/zinc/copper transporter [MD:M00318]
C    Manganese/iron transporter [MD:M00317]
C    Manganese/zinc/iron transporter [MD:M00319]
C    Manganese/iron transporter [MD:M00243]
C    Zinc/manganese transporter [MD:M00244]
C    Cobalt transporter [MD:M00245]
C    Nickel transporter [MD:M00246]
C    Putative ABC transporter [MD:M00247]
B
B  <b>ABC-2 type and other transporters</b>
C    Antibiotic ABC transporter [MD:M00248]
C    Multidrug/hemolysin transporter [MD:M00298]
C    Capsular polysaccharide transporter [MD:M00249]
C    Lipopolysaccharide transporter [MD:M00250]
C    Teichoic acid transporter [MD:M00251]
C    Lipooligosaccharide transporter [MD:M00252]
C    Sodium transporter [MD:M00253]
C    ABC-2 type transporter [MD:M00254]
C    Hemin transporter [MD:M00257]
C    Bacitracin transporter [MD:M00314]
C    Putative ABC transporter [MD:M00315]
C    Lipoprotein-releasing transporter [MD:M00255]
C    Uncharacterized ABC transporter [MD:M00258]
C    Heme transporter [MD:M00259]
C    Cell division transporter [MD:M00256]
C    Lipopolysaccharide transporter [MD:M00320]
C    Orphan ABC ATPase
#
A<b>Major Facilitator Superfamily (MFS)</b>
B
B  <b>Sugar transporters</b>
C    Sugar porter (SP) family [TC:2.A.1.1]
D      isotig05154|solute; <a href="/dbget-bin/www_bget?ko:K07299">K07299</a>  SLC2A1, GLUT1; MFS transporter, SP family, solute carrier family 2 (facilitated glucose transporter), member 1
D      isotig29529|solute; <a href="/dbget-bin/www_bget?ko:K07191">K07191</a>  SLC2A4, GLUT4; MFS transporter, SP family, solute carrier family 2 (facilitated glucose transporter), member 4
D      isotig08162|solute; <a href="/dbget-bin/www_bget?ko:K08147">K08147</a>  SLC2A10, GLUT10; MFS transporter, SP family, solute carrier family 2 (facilitated glucose transporter), member 10
D      isotig28942|solute; <a href="/dbget-bin/www_bget?ko:K08147">K08147</a>  SLC2A10, GLUT10; MFS transporter, SP family, solute carrier family 2 (facilitated glucose transporter), member 10
D      isotig07906|solute; <a href="/dbget-bin/www_bget?ko:K08149">K08149</a>  SLC2A12, GLUT12; MFS transporter, SP family, solute carrier family 2 (facilitated glucose transporter), member 12
C    Oligosaccharide:H+ symporter (OHS) family [TC:2.A.1.5]
C    Fucose:H+ symporter (FHS) family [TC:2.A.1.7]
C    Sugar efflux transporter (SET) [TC:2.A.1.20]
C    Nucleoside:H+ symporter (NHS) family [TC:2.A.1.10]
C    Purine transporter (AzgA) family [TC:2.A.1.40]
B
B  <b>Organic acid transporters</b>
C    Metabolite:H+ symporter (MHS) family [TC:2.A.1.6]
C    Oxalate:formate antiporter (OFA) family [TC:2.A.1.11]
C    Sialate:H+ symporter (SHS) family [TC:2.A.1.12]
C    Monocarboxylate porter (MCP) family [TC:2.A.1.13]
D      isotig17594|monocarboxylate; <a href="/dbget-bin/www_bget?ko:K08179">K08179</a>  SLC16A1; MFS transporter, MCP family, solute carrier family 16 (monocarboxylic acid transporters), member 1
C    Anion:cation symporter (ACS) family [TC:2.A.1.14]
C    Aromatic acid:H+ symporter (AAHS) family [TC:2.A.1.15]
C    Cyanate porter (CP) family [TC:2.A.1.17]
C    Organic cation transporter (OCT) family [TC:2.A.1.19]
D      isotig10066|solute; <a href="/dbget-bin/www_bget?ko:K08204">K08204</a>  SLC22A7, OAT2; MFS transporter, OCT family, solute carrier family 22 (organic anion transporter), member 7
D      isotig21880|solute; <a href="/dbget-bin/www_bget?ko:K08209">K08209</a>  SLC22A13; MFS transporter, OCT family, solute carrier family 22 (organic cation transporter), member 13
C    Phenylproprionate permease (PPP) [TC:2.A.1.27]
C    L-Amino acid transporter-3 (LAT3) family (SLC43 family) [TC:2.A.1.44]
D      isotig24426|large; <a href="/dbget-bin/www_bget?ko:K08228">K08228</a>  SLC43A1; MFS transporter, LAT3 family, solute carrier family 43, member 1
D      isotig26713|solute; <a href="/dbget-bin/www_bget?ko:K08228">K08228</a>  SLC43A1; MFS transporter, LAT3 family, solute carrier family 43, member 1
D      isotig30366|large; <a href="/dbget-bin/www_bget?ko:K08228">K08228</a>  SLC43A1; MFS transporter, LAT3 family, solute carrier family 43, member 1
D      isotig04685|large; <a href="/dbget-bin/www_bget?ko:K08229">K08229</a>  SLC43A2; MFS transporter, LAT3 family, solute carrier family 43, member 2
D      isotig04686|large; <a href="/dbget-bin/www_bget?ko:K08229">K08229</a>  SLC43A2; MFS transporter, LAT3 family, solute carrier family 43, member 2
D      isotig08312|solute; <a href="/dbget-bin/www_bget?ko:K08230">K08230</a>  SLC43A3; MFS transporter, LAT3 family, solute carrier family 43, member 3
B
B  <b>Phosphate and organophosphate transporters</b>
C    Phosphate:H+ symporter (PHS) family [TC:2.A.1.9]
C    Organophosphate:Pi antiporter (OPA) family [TC:2.A.1.4]
D      isotig09927|sugar; <a href="/dbget-bin/www_bget?ko:K13783">K13783</a>  SLC37A1_2; MFS transporter, OPA family, solute carrier family 37 (glycerol-3-phosphate transporter), member 1/2
D      isotig05406|solute; <a href="/dbget-bin/www_bget?ko:K08171">K08171</a>  SLC37A4; MFS transporter, OPA family, solute carrier family 37 (glycerol-6-phosphate transporter), member 4
D      isotig13066|solute; <a href="/dbget-bin/www_bget?ko:K08171">K08171</a>  SLC37A4; MFS transporter, OPA family, solute carrier family 37 (glycerol-6-phosphate transporter), member 4
B
B  <b>Nitrate/nitrite transporters</b>
C    Nitrate/nitrite porter (NNP) family [TC:2.A.1.8]
B
B  <b>Lipid transporters</b>
C    Lysophospholipid transporter (LplT) family [TC:2.A.1.42]
B
B  <b>Metal transporters</b>
C    Siderophore-iron transporter (SIT) [TC:2.A.1.16]
C    Enterobactin (siderophore) exporter (EntS) family [TC:2.A.1.38]
C    Nickel resistance (Nre) [TC:2.A.1.31]
C    Putative bacteriochlorophyll delivery (BCD) family [TC:2.A.1.41]
B
B  <b>Protein transporters</b>
C    Vesicular neurotransmitter transporter (VNT) [TC:2.A.1.22]
C    Peptide-acetyl-CoA transporter (PAT) [TC:2.A.1.25]
C    Feline leukemia virus subgroup C receptor (FLVCR) [TC:2.A.1.28]
B
B  <b>Drug transporters</b>
C    Drug:H+ antiporter-1 (12 spanner) (DHA1) family [TC:2.A.1.2]
C    Drug:H+ antiporter-2 (14 spanner) (DHA2) family [TC:2.A.1.3]
C    Drug:H+ antiporter-3 (12 spanner) (DHA3) [TC:2.A.1.21]
C    Putative aromatic compound/drug exporter (ACDE) family [TC:2.A.1.32]
C    Fosmidomycin resistance (Fsr) family [TC:2.A.1.35]
C    Acriflavin-sensitivity (YnfM) family [TC:2.A.1.36]
B
B  <b>Unknown transporters</b>
C    Unknown major facilitator-1 (UMF1) [TC:2.A.1.24]
C    Unknown major facilitator-2 (UMF2) [TC:2.A.1.26]
C    Putative YqgE transporter (YqgE) family [TC:2.A.1.33]
C    Others
#
A<b>Phosphotransferase System (PTS)</b>
B
B  <b>Enzyme I and HPr</b>
C    Enzyme I
C    Phosphocarrier protein HPr
B
B  <b>Enzyme II</b>
C    Glucose-specific II component [MD:M00265]
C    N-Acetylglucosamine-specific II component [MD:M00267]
C    Maltose and glucose-specific II component [MD:M00266]
C    D-Glucosamine-specific II component [MD:M00282]
C    Sucrose-specific II component [MD:M00269]
C    Teta-glucosides-specific II component [MD:M00271]
C    Arbutin-, cellobiose-, and salicin-specific II component [MD:M00272]
C    Trehalose-specific II component [MD:M00270]
C    N-Acetylmuramic acid-specific II component [MD:M00303]
C    Arbutin-like II component [MD:M00268]
C    Fructose-specific II component [MD:M00273]
C    Fructose-specific II-like component [MD:M00306]
C    Mannitol-specific II component [MD:M00274]
C    2-O-A-Mannosyl-D-glycerate-specific II component [MD:M00305]
C    Lactose-specific II component [MD:M00281]
C    Cellobiose-specific II component [MD:M00275]
C    Glucitol/sorbitol-specific II component [MD:M00280]
C    Galactitol-specific II component [MD:M00279]
C    Mannose-specific II component [MD:M00276]
C    Fructose-specific II component [MD:M00304]
C    Sorbose-specific II component [MD:M00278]
C    N-Acetylgalactosamine-specific II component [MD:M00277]
C    Galactosamine-specific II component [MD:M00287]
C    Ascorbate-specific II component [MD:M00283]
C    Nitrogen regulatory II component
C    Hybrid protein
!
#<hr>
#<b>[ <a href="/kegg/brite.html">BRITE</a> | <a href="/kegg/kegg2.html">KEGG2</a> | <a href="/kegg/">KEGG</a> ]</b><br>
#Last updated: November 12, 2010
#<br>ABC classifications based on <a href="http://www.ncbi.nlm.nih.gov/pubmed/15297601">Igarashi et al. (2004)</a> and <a href="http://www.ncbi.nlm.nih.gov/pubmed/9799792">Tomii & Kanehisa (1998)</a>
#<br>MFS classification taken from <a href="http://www.tcdb.org/">TCDB</a>
