# Supplementary material for: Fast skeletal muscle transcriptome of the Gilthead sea bream (Sparus aurata) determined by next generation sequencing
Source: BMC Genomics. 2012 May 11;13:181. doi: 10.1186/1471-2164-13-181 (PMC3418159; doi:10.1186/1471-2164-13-181)
Supplement: Additional file 7 — Hierarchical information of the isotigs mapped to the KEGG pathways maps using the automatic annotation tool KAAS. File can be opened using KegHier from [60] when maps are displayed the pathway components with an isotig mapped are labeled in red. [file 1471-2164-13-181-S7.tar › hier/q02042.keg]

+D	Bacterial toxins
#<h2><a href="/kegg/kegg2.html"><img src="/Fig/bget/kegg3.gif" align="middle" border=0></a> &nbsp; Bacterial Toxins</h2>
#<!---
#ENTRY       ko02042
#NAME        Toxin
#DEFINITION  Bacterial toxins annotated_newbler2.5_only_our_reads
#--->
!
A<b>Type III toxins: Intracellular toxins</b>
B
B  ADP-ribosyltransferase
C    Diphtheria toxin (DT)
C    Cholera toxin
C    Exototoxin-A (ETA)
C    Pertussis toxin (PT)
C    ADP-ribosyltransferase SpyA
B  Metalloprotease
C    Botulinum neurotoxin (BoNT)
C    Tetanus toxin (TeTx)
C    Anthrax lethal toxin
B  Adenylate cyclase
C    Anthrax edema toxin
C    Adenylate cyclase toxin (ACT)
B  Others
C    Zona occludens toxin
C    Shiga toxin
C    Cytotoxic necrotizing factor 1/Dermonecrotic toxin (DNT)
C    Enterotoxin ShET-1
C    Vacuolating cytotoxin
C    Cytolethal distending toxin
C    Exfoliative toxin type A
C    Toxin A/B
C    TccC-type insecticidal toxin
#
A<b>Type II toxins: Membrane damaging toxins</b>
B
B  Pore-forming toxins, Beta-pore-forming/Cholesterol-dependent
C    <a href="/dbget-bin/www_bget?ko:K10948">K10948</a>  hlyA; hemolysin
C    <a href="/dbget-bin/www_bget?ko:K11031">K11031</a>  slo; thiol-activated cytolysin
C    <a href="/dbget-bin/www_bget?ko:K11032">K11032</a>  hlyII; hemolysin II
C    <a href="/dbget-bin/www_bget?ko:K11038">K11038</a>  hlg, luk; leukocidin/hemolysin toxin family protein
C    <a href="/dbget-bin/www_bget?ko:K11058">K11058</a>  cpe; enterotoxin Cpe
B  Pore-forming toxins, RTX
C    <a href="/dbget-bin/www_bget?ko:K10953">K10953</a>  rtxA; RTX toxin RtxA
C    <a href="/dbget-bin/www_bget?ko:K11005">K11005</a>  hlyA1, hlyA; hemolysin A
C    <a href="/dbget-bin/www_bget?ko:K11022">K11022</a>  rtxA1, rtxA; structural toxin protein (hemagglutinin/hemolysin) RtxA
B  Pore-forming toxins, Other
C    <a href="/dbget-bin/www_bget?ko:K03699">K03699</a>  tlyC; putative hemolysin
C    <a href="/dbget-bin/www_bget?ko:K06442">K06442</a>  tlyA; putative hemolysin
C    <a href="/dbget-bin/www_bget?ko:K10952">K10952</a>  ace; accessory cholera enterotoxin
C    <a href="/dbget-bin/www_bget?ko:K11016">K11016</a>  shlA, hhdA, hpmA; hemolysin
C    <a href="/dbget-bin/www_bget?ko:K11017">K11017</a>  shlB, hhdB, hpmB; hemolysin activation/secretion protein??
C    <a href="/dbget-bin/www_bget?ko:K11019">K11019</a>  tdh; thermostable direct hemolysin 1/2
C    <a href="/dbget-bin/www_bget?ko:K11028">K11028</a>  vacA; vacuolating cytotoxin
C    <a href="/dbget-bin/www_bget?ko:K11033">K11033</a>  nheA; non-hemolytic enterotoxin A
C    <a href="/dbget-bin/www_bget?ko:K11034">K11034</a>  nheBC; non-hemolytic enterotoxin B/C
C    <a href="/dbget-bin/www_bget?ko:K11035">K11035</a>  hblAB; hemolysin BL binding component
C    <a href="/dbget-bin/www_bget?ko:K11036">K11036</a>  hblC; hemolysin BL lytic component L2
C    <a href="/dbget-bin/www_bget?ko:K11037">K11037</a>  hblD; hemolysin BL lytic component L1
C    <a href="/dbget-bin/www_bget?ko:K11039">K11039</a>  hld; delta-hemolysin
C    <a href="/dbget-bin/www_bget?ko:K11045">K11045</a>  cfa; cAMP factor
C    <a href="/dbget-bin/www_bget?ko:K11046">K11046</a>  sagA; streptolysin S associated protein
C    <a href="/dbget-bin/www_bget?ko:K11052">K11052</a>  cylE; CylE protein
C    <a href="/dbget-bin/www_bget?ko:K11068">K11068</a>  hlyIII; hemolysin III
C    <a href="/dbget-bin/www_bget?ko:K11139">K11139</a>  hlyE, clyA, sheA; hemolysin E
B  Toxins that enzymatically damage the membrane
C    <a href="/dbget-bin/www_bget?ko:K01114">K01114</a>  plcC; phospholipase C [EC:3.1.4.3]
C    <a href="/dbget-bin/www_bget?ko:K11018">K11018</a>  tlh; thermolabile hemolysin
#
A<b>Type I toxins: Toxins that act from the cell surface</b>
B
B  Superantigens
C    <a href="/dbget-bin/www_bget?ko:K11010">K11010</a>  ympA; superantigen YpmA
C    <a href="/dbget-bin/www_bget?ko:K11040">K11040</a>  se; staphylococcal enterotoxin
C    <a href="/dbget-bin/www_bget?ko:K11041">K11041</a>  eta; exfoliative toxin A/B
C    <a href="/dbget-bin/www_bget?ko:K11042">K11042</a>  set; superantigen-like protein
C    <a href="/dbget-bin/www_bget?ko:K11043">K11043</a>  tst; toxic shock syndrome toxin-1
#
A<b>Toxins that damage the extracellular matrix</b>
B
B  Hyaluronidases/Collagenases
C    <a href="/dbget-bin/www_bget?ko:K01186">K01186</a>  NEU1; sialidase-1 [EC:3.2.1.18]
C    <a href="/dbget-bin/www_bget?ko:K01197">K01197</a>  hya; hyaluronoglucosaminidase [EC:3.2.1.35]
C    <a href="/dbget-bin/www_bget?ko:K01387">K01387</a>  colA; microbial collagenase [EC:3.4.24.3]
C    <a href="/dbget-bin/www_bget?ko:K08587">K08587</a>  cloSI; clostripain [EC:3.4.22.8]
#
A<b>Not specified</b>
B
B  Ymt
C    <a href="/dbget-bin/www_bget?ko:K11009">K11009</a>  ymt; murine toxin
B  Hydrogen cyanide production
C    <a href="/dbget-bin/www_bget?ko:K10814">K10814</a>  hcnA; hydrogen cyanide synthase HcnA [EC:1.4.99.5]
C    <a href="/dbget-bin/www_bget?ko:K10815">K10815</a>  hcnB; hydrogen cyanide synthase HcnB [EC:1.4.99.5]
C    <a href="/dbget-bin/www_bget?ko:K10816">K10816</a>  hcnC; hydrogen cyanide synthase HcnC [EC:1.4.99.5]
B  Beta2 toxin
C    <a href="/dbget-bin/www_bget?ko:K11057">K11057</a>  cpb2; beta2-toxin
B  Enterotoxin
C    <a href="/dbget-bin/www_bget?ko:K11059">K11059</a>  K11059, entA; probable enterotoxin A
C    <a href="/dbget-bin/www_bget?ko:K11060">K11060</a>  K11060, entB; probable enterotoxin B
C    <a href="/dbget-bin/www_bget?ko:K11061">K11061</a>  K11061, entC; probable enterotoxin C
C    <a href="/dbget-bin/www_bget?ko:K11062">K11062</a>  K11062, entD; probable enterotoxin D
!
#<hr>
#<b>[ <a href="/kegg/brite.html">BRITE</a> | <a href="/kegg/kegg2.html">KEGG2</a> | <a href="/kegg/">KEGG</a> ]</b><br>
#Last updated: August 26, 2008
