# Supplementary material for: Fast skeletal muscle transcriptome of the Gilthead sea bream (Sparus aurata) determined by next generation sequencing
Source: BMC Genomics. 2012 May 11;13:181. doi: 10.1186/1471-2164-13-181 (PMC3418159; doi:10.1186/1471-2164-13-181)
Supplement: Additional file 7 — Hierarchical information of the isotigs mapped to the KEGG pathways maps using the automatic annotation tool KAAS. File can be opened using KegHier from [60] when maps are displayed the pathway components with an isotig mapped are labeled in red. [file 1471-2164-13-181-S7.tar › hier/q02044.keg]

+C	Secretion system
#<h2><a href="/kegg/kegg2.html"><img src="/Fig/bget/kegg3.gif" align="middle" border=0></a> &nbsp; Secretion System</h2>
#<!---
#ENTRY       ko02044
#NAME        Secretion system
#DEFINITION  Secretion system proteins annotated_newbler2.5_only_our_reads
#--->
!
A<b>Type I secretion system</b>
B
B  alpha-Hemolysin/cyclolysin transporter [MD:M00325]
C
B  RTX toxin transporter [MD:M00326]
C
B  S-Layer protein transporter [MD:M00327]
C
B  Hemophore/metalloprotease transporter [MD:M00328]
C
B  Multiple protein transporter [MD:M00329]
C
B  Adhesin protein transporter [MD:M00330]
C
B  RaxAB-RaxC type I secretion system [MD:M00339]
#
A<b>Type II secretion system</b>
B
B  General secretion pathway protein [MD:M00331]
C
B  Pilin secretion/fimbrial assembly protein
C
B  Tight adherence (Tad) export apparatus
C
B  Toxin co-regulated pilus biosynthesis protein
C
B  MSHA pilus biogenesis protein
C
B  Type IVa pilus homolog protein
C
B  Archaeal flagellar protein
C
B  Competence-related DNA transformation transporter (DNA-T) family protein
C    isotig11172|deoxycytidylate; <a href="/dbget-bin/www_bget?ko+K01493">K01493</a>  comEB; dCMP deaminase [EC:3.5.4.12]
C
B  Competence-related DNA transformation transporter (DNA-T) family protein
#
A<b>Type III secretion system</b>
B
B  Type III protein secretion pathway protein [MD:M00332]
C
B  Flagellar export apparatus protein
#
A<b>Type IV secretion system</b>
B
B  Conjugal DNA-protein transfer protein [MD:M00333]
C
B  DNA uptake competence system protein
C
B  Conjugal transfer pilus assembly protein
C
B  Pertussis toxin exporter
C
B  Cag pathogenicity island (PAI) protein
C
B  Icm/Dot secretion system protein
#
A<b>Type V secretion system</b>
B
B  Autotransporter-1 (AT-1) family
C
B  Autotransporter-2 (AT-2) family
C
B  Two-partner secretion (TPS) family
#
A<b>Type VI secretion system</b>
B
B  Imp/Vas secretion system protein [MD:M00334]
#
A<b>Chaperone-usher system</b>
B
B  Type 1 pilus assembly protein
C
B  P pilus assembly protein
#
A<b>Extracellular nucleation-precipitation pathway</b>
B
B  Curli assembly protein
#
A<b>Sec (secretion) system</b>
B
B  Bacterial Sec-SRP protein [MD:M00335]
C    isotig05387|signal; <a href="/dbget-bin/www_bget?ko+K03106">K03106</a>  SRP54, ffh; signal recognition particle subunit SRP54
C    isotig02747|mitochondrial; <a href="/dbget-bin/www_bget?ko+K03217">K03217</a>  yidC, spoIIIJ, OXA1; preprotein translocase subunit YidC
C    isotig02748|mitochondrial; <a href="/dbget-bin/www_bget?ko+K03217">K03217</a>  yidC, spoIIIJ, OXA1; preprotein translocase subunit YidC
C    isotig18326|cox18; <a href="/dbget-bin/www_bget?ko+K03217">K03217</a>  yidC, spoIIIJ, OXA1; preprotein translocase subunit YidC
C    isotig23430|cox18; <a href="/dbget-bin/www_bget?ko+K03217">K03217</a>  yidC, spoIIIJ, OXA1; preprotein translocase subunit YidC
C
B  Eukaryotic Sec-SRP protein
C    isotig05342|sec61; <a href="/dbget-bin/www_bget?ko+K10956">K10956</a>  SEC61A; protein transport protein SEC61 subunit alpha
C    isotig15136|transport; <a href="/dbget-bin/www_bget?ko+K10956">K10956</a>  SEC61A; protein transport protein SEC61 subunit alpha
C    isotig26358|protein; <a href="/dbget-bin/www_bget?ko+K10956">K10956</a>  SEC61A; protein transport protein SEC61 subunit alpha
C    isotig03811|sec61; <a href="/dbget-bin/www_bget?ko+K09481">K09481</a>  SEC61B, SBH2; protein transport protein SEC61 subunit beta
C    isotig05005|transport; <a href="/dbget-bin/www_bget?ko+K07342">K07342</a>  SEC61G, SSS1, secE; protein transport protein SEC61 subunit gamma and related proteins
C    isotig05006|transport; <a href="/dbget-bin/www_bget?ko+K07342">K07342</a>  SEC61G, SSS1, secE; protein transport protein SEC61 subunit gamma and related proteins
C    isotig12065|translocation; <a href="/dbget-bin/www_bget?ko+K12275">K12275</a>  SEC62; translocation protein SEC62
C    isotig05709|translocation; <a href="/dbget-bin/www_bget?ko+K09540">K09540</a>  SEC63; translocation protein SEC63
C    isotig06744|signal; <a href="/dbget-bin/www_bget?ko+K03109">K03109</a>  SRP9; signal recognition particle subunit SRP9
C    isotig06170|signal; <a href="/dbget-bin/www_bget?ko+K03104">K03104</a>  SRP14; signal recognition particle subunit SRP14
C    isotig08019|signal; <a href="/dbget-bin/www_bget?ko+K03105">K03105</a>  SRP19; signal recognition particle subunit SRP19
C    isotig05387|signal; <a href="/dbget-bin/www_bget?ko+K03106">K03106</a>  SRP54, ffh; signal recognition particle subunit SRP54
C    isotig12850|signal; <a href="/dbget-bin/www_bget?ko+K03107">K03107</a>  SRP68; signal recognition particle subunit SRP68
C    isotig38903|signal; <a href="/dbget-bin/www_bget?ko+K03107">K03107</a>  SRP68; signal recognition particle subunit SRP68
C    isotig11058|srp72; <a href="/dbget-bin/www_bget?ko+K03108">K03108</a>  SRP72; signal recognition particle subunit SRP72
C    isotig11788|srp72; <a href="/dbget-bin/www_bget?ko+K03108">K03108</a>  SRP72; signal recognition particle subunit SRP72
C    isotig26492|srp72; <a href="/dbget-bin/www_bget?ko+K03108">K03108</a>  SRP72; signal recognition particle subunit SRP72
C    isotig02973|signal; <a href="/dbget-bin/www_bget?ko+K13431">K13431</a>  SRPR; signal recognition particle receptor subunit alpha
C    isotig02974|signal; <a href="/dbget-bin/www_bget?ko+K13431">K13431</a>  SRPR; signal recognition particle receptor subunit alpha
C    isotig06083|signal; <a href="/dbget-bin/www_bget?ko+K12272">K12272</a>  SRPRB, SRP102; signal recognition particle receptor subunit beta
#
A<b>Twin-arginine translocation (Tat) system</b>
B
B  Twin-arginine translocation (Tat) pathway protein [MD:M00336]
!
#<hr>
#<b>[ <a href="/kegg/brite.html">BRITE</a> | <a href="/kegg/kegg2.html">KEGG2</a> | <a href="/kegg/">KEGG</a> ]</b><br>
#Last updated: June 23, 2010
