# Supplementary material for: Fast skeletal muscle transcriptome of the Gilthead sea bream (Sparus aurata) determined by next generation sequencing
Source: BMC Genomics. 2012 May 11;13:181. doi: 10.1186/1471-2164-13-181 (PMC3418159; doi:10.1186/1471-2164-13-181)
Supplement: Additional file 7 — Hierarchical information of the isotigs mapped to the KEGG pathways maps using the automatic annotation tool KAAS. File can be opened using KegHier from [60] when maps are displayed the pathway components with an isotig mapped are labeled in red. [file 1471-2164-13-181-S7.tar › hier/q03000.keg]

+D	Transcription factors
#<h2><a href="/kegg/kegg2.html"><img src="/Fig/bget/kegg3.gif" align="middle" border=0></a> &nbsp; Transcription Factors</h2>
#<!---
#ENTRY       ko03000
#NAME        Transcription
#DEFINITION  Transcription factors annotated_newbler2.5_only_our_reads
#--->
!
A<b>Eukaryotic Type</b>
B
B  <b>Basic leucine zipper (bZIP)</b>
C    AP-1(-like) components, Jun
D      isotig02588|xbp1; <a href="/dbget-bin/www_bget?ko:K09027">K09027</a>  XBP1; X box-binding protein 1
D      isotig02589|x-box; <a href="/dbget-bin/www_bget?ko:K09027">K09027</a>  XBP1; X box-binding protein 1
D      isotig28059|transcription; <a href="/dbget-bin/www_bget?ko:K04448">K04448</a>  JUN; transcription factor AP-1
D      isotig13077|jun; <a href="/dbget-bin/www_bget?ko:K09028">K09028</a>  JUNB; transcription factor jun-B
C    AP-1(-like) components, Fos
D      isotig05571|proto-oncogene; <a href="/dbget-bin/www_bget?ko:K04379">K04379</a>  FOS; proto-oncogene protein c-fos
D      isotig12462|jun; <a href="/dbget-bin/www_bget?ko:K09033">K09033</a>  JDP2; jun dimerization protein 2
C    AP-1(-like) components, Maf
D      isotig15489|transcription; <a href="/dbget-bin/www_bget?ko:K09035">K09035</a>  CMAF, MAF; transcription factor Maf
D      isotig28650|transcription; <a href="/dbget-bin/www_bget?ko:K07595">K07595</a>  MAFA; transcription factor MAFA
C    AP-1(-like) components, NF-E2
D      isotig06688|nuclear; <a href="/dbget-bin/www_bget?ko:K09040">K09040</a>  NFE2L1_3; nuclear factor erythroid 2-related factor 1/3
D      isotig09668|nuclear; <a href="/dbget-bin/www_bget?ko:K09040">K09040</a>  NFE2L1_3; nuclear factor erythroid 2-related factor 1/3
D      isotig28588|nuclear; <a href="/dbget-bin/www_bget?ko:K09040">K09040</a>  NFE2L1_3; nuclear factor erythroid 2-related factor 1/3
D      isotig06533|btb; <a href="/dbget-bin/www_bget?ko:K09042">K09042</a>  BACH; transcription regulator BACH
D      isotig16379|btb; <a href="/dbget-bin/www_bget?ko:K09042">K09042</a>  BACH; transcription regulator BACH
C    AP-1(-like) components, Fungal regulators
C    AP-1(-like) components, CRE-BP/ATF
D      isotig23238|activating; <a href="/dbget-bin/www_bget?ko:K04450">K04450</a>  ATF2, CREBP1; activating transcription factor 2
D      isotig23898|activating; <a href="/dbget-bin/www_bget?ko:K04450">K04450</a>  ATF2, CREBP1; activating transcription factor 2
D      isotig02896|cyclic; <a href="/dbget-bin/www_bget?ko:K04374">K04374</a>  ATF4, CREB2; activating transcription factor 4
D      isotig02897|cyclic; <a href="/dbget-bin/www_bget?ko:K04374">K04374</a>  ATF4, CREB2; activating transcription factor 4
D      isotig02898|cyclic; <a href="/dbget-bin/www_bget?ko:K04374">K04374</a>  ATF4, CREB2; activating transcription factor 4
D      isotig06949|activating; <a href="/dbget-bin/www_bget?ko:K04374">K04374</a>  ATF4, CREB2; activating transcription factor 4
C    CREB
D      isotig02855|camp-responsive; <a href="/dbget-bin/www_bget?ko:K05870">K05870</a>  CREB1; cAMP response element-binding protein 1
D      isotig08267|camp; <a href="/dbget-bin/www_bget?ko:K09048">K09048</a>  CREB3; cAMP response element-binding protein 3
D      isotig02854|camp; <a href="/dbget-bin/www_bget?ko:K09052">K09052</a>  CREM; cAMP response element modulator
D      isotig08553|activating; <a href="/dbget-bin/www_bget?ko:K09053">K09053</a>  ATF1; activating transcription factor 1
C    C/EBP-like factors
D      isotig11318|ccaat; <a href="/dbget-bin/www_bget?ko:K10048">K10048</a>  CEBPB; CCAAT/enhancer binding protein (C/EBP), beta
D      isotig02242|ccaat; <a href="/dbget-bin/www_bget?ko:K10050">K10050</a>  CEBPD; CCAAT/enhancer binding protein (C/EBP), delta
C    bZIP/PAR
D      isotig03591|thyrotrophic; <a href="/dbget-bin/www_bget?ko:K09058">K09058</a>  TEF; thyrotrophic embryonic factor
D      isotig03592|thyrotrophic; <a href="/dbget-bin/www_bget?ko:K09058">K09058</a>  TEF; thyrotrophic embryonic factor
C    Plant G-box-binding factors
C    ZIP only
C    Other bZIP factors
B
B  <b>Basic helix-loop-helix (bHLH)</b>
C    Ubiquitous (class A) factors
D      isotig03230|transcription; <a href="/dbget-bin/www_bget?ko:K09063">K09063</a>  TCF3_4_12; transcription factor 3/4/12
D      isotig03231|transcription; <a href="/dbget-bin/www_bget?ko:K09063">K09063</a>  TCF3_4_12; transcription factor 3/4/12
D      isotig13891|tcf4; <a href="/dbget-bin/www_bget?ko:K09063">K09063</a>  TCF3_4_12; transcription factor 3/4/12
D      isotig16253|transcription; <a href="/dbget-bin/www_bget?ko:K09063">K09063</a>  TCF3_4_12; transcription factor 3/4/12
D      isotig17741|transcription; <a href="/dbget-bin/www_bget?ko:K09063">K09063</a>  TCF3_4_12; transcription factor 3/4/12
D      isotig19627|transcription; <a href="/dbget-bin/www_bget?ko:K09063">K09063</a>  TCF3_4_12; transcription factor 3/4/12
D      isotig29196|e2a-1; <a href="/dbget-bin/www_bget?ko:K09063">K09063</a>  TCF3_4_12; transcription factor 3/4/12
C    Myogenic transcription factors
C    Achaete-Scute
C    Tal/Twist/Atonal/Hen, Lymphoid factors
C    Tal/Twist/Atonal/Hen, Mesodermal Twist-like factors
D      isotig07514|transcription; <a href="/dbget-bin/www_bget?ko:K09070">K09070</a>  TCF15, PARAXIS; transcription factor 15
D      isotig38183|musculin; <a href="/dbget-bin/www_bget?ko:K09072">K09072</a>  MSC; musculin (activated B-cell factor-1)
C    Tal/Twist/Atonal/Hen, HEN
C    Tal/Twist/Atonal/Hen, Mesp
C    Tal/Twist/Atonal/Hen, Atonal
C    Tal/Twist/Atonal/Hen, Pancreatic factors
C    Hairy, Hairy/E(SPL)
D      isotig16426|transcription; <a href="/dbget-bin/www_bget?ko:K06054">K06054</a>  HES1; hairy and enhancer of split 1
D      isotig03497|class; <a href="/dbget-bin/www_bget?ko:K03729">K03729</a>  BHLHB2, DEC1; class B basic helix-loop-helix protein 2
D      isotig03498|class; <a href="/dbget-bin/www_bget?ko:K03729">K03729</a>  BHLHB2, DEC1; class B basic helix-loop-helix protein 2
C    Hairy, Fungal regulators
C    Factors with PAS domain
D      isotig15889|aryl; <a href="/dbget-bin/www_bget?ko:K09093">K09093</a>  AHR; aryl hydrocarbon receptor
D      isotig17728|aryl; <a href="/dbget-bin/www_bget?ko:K09093">K09093</a>  AHR; aryl hydrocarbon receptor
D      isotig01397|hypoxia-inducible; <a href="/dbget-bin/www_bget?ko:K08268">K08268</a>  HIF1A; hypoxia-inducible factor 1 alpha
D      isotig01398|hypoxia-inducible; <a href="/dbget-bin/www_bget?ko:K08268">K08268</a>  HIF1A; hypoxia-inducible factor 1 alpha
D      isotig01399|hypoxia-inducible; <a href="/dbget-bin/www_bget?ko:K08268">K08268</a>  HIF1A; hypoxia-inducible factor 1 alpha
D      isotig11048|hypoxia-inducible; <a href="/dbget-bin/www_bget?ko:K08268">K08268</a>  HIF1A; hypoxia-inducible factor 1 alpha
D      isotig15988|aryl; <a href="/dbget-bin/www_bget?ko:K09097">K09097</a>  HIF1B, ARNT; hypoxia-inducible factor 1 beta
D      isotig14512|neuronal; <a href="/dbget-bin/www_bget?ko:K02223">K02223</a>  CLOCK, KAT13D; circadian locomoter output cycles kaput protein [EC:2.3.1.48]
D      isotig16746|circadian; <a href="/dbget-bin/www_bget?ko:K02223">K02223</a>  CLOCK, KAT13D; circadian locomoter output cycles kaput protein [EC:2.3.1.48]
D      isotig18149|clock; <a href="/dbget-bin/www_bget?ko:K02223">K02223</a>  CLOCK, KAT13D; circadian locomoter output cycles kaput protein [EC:2.3.1.48]
D      isotig28307|clock; <a href="/dbget-bin/www_bget?ko:K02223">K02223</a>  CLOCK, KAT13D; circadian locomoter output cycles kaput protein [EC:2.3.1.48]
D      isotig12396|aryl; <a href="/dbget-bin/www_bget?ko:K02296">K02296</a>  ARNTL, BMAL1, CYC; aryl hydrocarbon receptor nuclear translocator-like protein 1
D      isotig21835|brain; <a href="/dbget-bin/www_bget?ko:K02296">K02296</a>  ARNTL, BMAL1, CYC; aryl hydrocarbon receptor nuclear translocator-like protein 1
D      isotig21957|brain; <a href="/dbget-bin/www_bget?ko:K02296">K02296</a>  ARNTL, BMAL1, CYC; aryl hydrocarbon receptor nuclear translocator-like protein 1
D      isotig11381|nuclear; <a href="/dbget-bin/www_bget?ko:K11255">K11255</a>  NCOA2, TIF2, KAT13C; nuclear receptor coactivator 2
C    INO
C    HLH domain only
D      isotig04984|dna-binding; <a href="/dbget-bin/www_bget?ko:K04680">K04680</a>  ID; inhibitor of DNA binding, dominant negative helix-loop-helix protein
D      isotig06410|dna-binding; <a href="/dbget-bin/www_bget?ko:K04680">K04680</a>  ID; inhibitor of DNA binding, dominant negative helix-loop-helix protein
D      isotig16828|dna-binding; <a href="/dbget-bin/www_bget?ko:K04680">K04680</a>  ID; inhibitor of DNA binding, dominant negative helix-loop-helix protein
C    Other bHLH factors
B
B  <b>Basic helix-loop-helix/leucine zipper (bHLH-ZIP)</b>
C    Ubiquitous bHLH-ZIP factors
C    Cell cycle controlling factors, Myc
C    Cell cycle controlling factors, Mad/Max
D      isotig06509|max; <a href="/dbget-bin/www_bget?ko:K04453">K04453</a>  MAX; Max protein
D      isotig21833|max; <a href="/dbget-bin/www_bget?ko:K04453">K04453</a>  MAX; Max protein
D      isotig03861|mlx; <a href="/dbget-bin/www_bget?ko:K09113">K09113</a>  MLX; MAX-like protein X
D      isotig03862|mlx; <a href="/dbget-bin/www_bget?ko:K09113">K09113</a>  MLX; MAX-like protein X
B
B  <b>Other basic domains</b>
C    NF-1
D      isotig07170|nuclear; <a href="/dbget-bin/www_bget?ko:K09169">K09169</a>  NFIB; nuclear factor I/B
D      isotig10365|nuclear; <a href="/dbget-bin/www_bget?ko:K09170">K09170</a>  NFIC; nuclear factor I/C
D      isotig03815|nuclear; <a href="/dbget-bin/www_bget?ko:K09171">K09171</a>  NFIX; nuclear factor I/X
D      isotig03816|nuclear; <a href="/dbget-bin/www_bget?ko:K09171">K09171</a>  NFIX; nuclear factor I/X
D      isotig05150|nfix; <a href="/dbget-bin/www_bget?ko:K09171">K09171</a>  NFIX; nuclear factor I/X
D      isotig12149|novel; <a href="/dbget-bin/www_bget?ko:K09171">K09171</a>  NFIX; nuclear factor I/X
D      isotig29184|nuclear; <a href="/dbget-bin/www_bget?ko:K09171">K09171</a>  NFIX; nuclear factor I/X
C    RF-X
C    AP-2 (bHSH)
B
B  <b>Zinc finger</b>
C    Cys4 thyroid hormone-like
D      isotig19246|retinoic; <a href="/dbget-bin/www_bget?ko:K08527">K08527</a>  NR1B1, RARA; retinoic acid receptor alpha
D      isotig34054|retinoic; <a href="/dbget-bin/www_bget?ko:K08527">K08527</a>  NR1B1, RARA; retinoic acid receptor alpha
D      isotig21547|retinoic; <a href="/dbget-bin/www_bget?ko:K08528">K08528</a>  NR1B2, RARB; retinoic acid receptor beta
D      isotig14320|retinoic; <a href="/dbget-bin/www_bget?ko:K08529">K08529</a>  NR1B3, RARG; retinoic acid receptor gamma
D      isotig08801|peroxisome; <a href="/dbget-bin/www_bget?ko:K07294">K07294</a>  NR1C1, PPARA; peroxisome proliferator-activated receptor alpha
D      isotig12645|peroxisome; <a href="/dbget-bin/www_bget?ko:K08530">K08530</a>  NR1C3, PPARG; peroxisome proliferator-activated receptor gamma
D      isotig08822|nuclear; <a href="/dbget-bin/www_bget?ko:K03728">K03728</a>  NR1D1; nuclear receptor subfamily 1 group D member 1
D      isotig05816|nuclear; <a href="/dbget-bin/www_bget?ko:K08531">K08531</a>  NR1D2; nuclear receptor subfamily 1 group D member 2
D      isotig14668|rar-related; <a href="/dbget-bin/www_bget?ko:K08532">K08532</a>  NR1F1, RORA; RAR-related orphan receptor alpha
D      isotig09781|rar-related; <a href="/dbget-bin/www_bget?ko:K08533">K08533</a>  NR1F2, RORB; RAR-related orphan receptor beta
D      isotig28783|nuclear; <a href="/dbget-bin/www_bget?ko:K08533">K08533</a>  NR1F2, RORB; RAR-related orphan receptor beta
C    Cys4 hepatocyte nuclear factor 4-like
D      isotig05196|retinoid; <a href="/dbget-bin/www_bget?ko:K08525">K08525</a>  NR2B2, RXRB; retinoid X receptor beta
D      isotig05236|retinoid; <a href="/dbget-bin/www_bget?ko:K08525">K08525</a>  NR2B2, RXRB; retinoid X receptor beta
D      isotig16650|retinoid; <a href="/dbget-bin/www_bget?ko:K08525">K08525</a>  NR2B2, RXRB; retinoid X receptor beta
D      isotig05601|retinoid; <a href="/dbget-bin/www_bget?ko:K08526">K08526</a>  NR2B3, RXRG; retinoid X receptor gamma
D      isotig25754|nuclear; <a href="/dbget-bin/www_bget?ko:K08544">K08544</a>  NR2C2, TR4; testicular receptor 4
D      isotig10308|nuclear; <a href="/dbget-bin/www_bget?ko:K08548">K08548</a>  NR2F2, TFCOUP2; COUP transcription factor 2
C    Cys4 estrogen-like
D      isotig08814|glucocorticoid; <a href="/dbget-bin/www_bget?ko:K05771">K05771</a>  NR3C1, GR; glucocorticoid receptor
D      isotig11834|glucocorticoid; <a href="/dbget-bin/www_bget?ko:K05771">K05771</a>  NR3C1, GR; glucocorticoid receptor
D      isotig04248|mineralocorticoid; <a href="/dbget-bin/www_bget?ko:K08555">K08555</a>  NR3C2, MR; mineralocorticoid receptor
D      isotig13123|androgen; <a href="/dbget-bin/www_bget?ko:K08557">K08557</a>  NR3C4, AR; androgen receptor
C    Cys4 nerve growth factor IB-like
D      isotig04276|nuclear; <a href="/dbget-bin/www_bget?ko:K04465">K04465</a>  NR4A1, HMR; nuclear receptor subfamily 4 group A member 1
D      isotig04277|nuclear; <a href="/dbget-bin/www_bget?ko:K04465">K04465</a>  NR4A1, HMR; nuclear receptor subfamily 4 group A member 1
D      isotig05334|nuclear; <a href="/dbget-bin/www_bget?ko:K04465">K04465</a>  NR4A1, HMR; nuclear receptor subfamily 4 group A member 1
D      isotig21881|nuclear; <a href="/dbget-bin/www_bget?ko:K08558">K08558</a>  NR4A2, NURR1; nuclear receptor subfamily 4 group A member 2
D      isotig25523|nuclear; <a href="/dbget-bin/www_bget?ko:K08558">K08558</a>  NR4A2, NURR1; nuclear receptor subfamily 4 group A member 2
C    Cys4 Fushi tarazu-F1-like
C    Cys4 germ cell nuclear factor
C    Cys4 Knirps/DAX 1-like
C    Cys4 GATA-factors
C    Cys4 Trithorax
D      isotig10971|novel; <a href="/dbget-bin/www_bget?ko:K09186">K09186</a>  MLL1_4; myeloid/lymphoid or mixed-lineage leukemia protein 1/4
D      isotig16102|histone-lysine; <a href="/dbget-bin/www_bget?ko:K09186">K09186</a>  MLL1_4; myeloid/lymphoid or mixed-lineage leukemia protein 1/4
D      isotig19098|histone-lysine; <a href="/dbget-bin/www_bget?ko:K09186">K09186</a>  MLL1_4; myeloid/lymphoid or mixed-lineage leukemia protein 1/4
D      isotig19233|myeloid; <a href="/dbget-bin/www_bget?ko:K09186">K09186</a>  MLL1_4; myeloid/lymphoid or mixed-lineage leukemia protein 1/4
D      isotig29369|low; <a href="/dbget-bin/www_bget?ko:K09186">K09186</a>  MLL1_4; myeloid/lymphoid or mixed-lineage leukemia protein 1/4
D      isotig31166|low; <a href="/dbget-bin/www_bget?ko:K09186">K09186</a>  MLL1_4; myeloid/lymphoid or mixed-lineage leukemia protein 1/4
D      isotig12662|myeloid; <a href="/dbget-bin/www_bget?ko:K09187">K09187</a>  MLL2, ALR; myeloid/lymphoid or mixed-lineage leukemia protein 2
D      isotig15274|myeloid; <a href="/dbget-bin/www_bget?ko:K09187">K09187</a>  MLL2, ALR; myeloid/lymphoid or mixed-lineage leukemia protein 2
D      isotig18888|histone-lysine; <a href="/dbget-bin/www_bget?ko:K09187">K09187</a>  MLL2, ALR; myeloid/lymphoid or mixed-lineage leukemia protein 2
D      isotig19166|myeloid; <a href="/dbget-bin/www_bget?ko:K09187">K09187</a>  MLL2, ALR; myeloid/lymphoid or mixed-lineage leukemia protein 2
D      isotig33307|myeloid; <a href="/dbget-bin/www_bget?ko:K09187">K09187</a>  MLL2, ALR; myeloid/lymphoid or mixed-lineage leukemia protein 2
D      isotig06035|histone-lysine; <a href="/dbget-bin/www_bget?ko:K09188">K09188</a>  MLL3; myeloid/lymphoid or mixed-lineage leukemia protein 3
D      isotig08462|myeloid; <a href="/dbget-bin/www_bget?ko:K09188">K09188</a>  MLL3; myeloid/lymphoid or mixed-lineage leukemia protein 3
D      isotig12718|myeloid; <a href="/dbget-bin/www_bget?ko:K09188">K09188</a>  MLL3; myeloid/lymphoid or mixed-lineage leukemia protein 3
D      isotig13303|histone-lysine; <a href="/dbget-bin/www_bget?ko:K09188">K09188</a>  MLL3; myeloid/lymphoid or mixed-lineage leukemia protein 3
D      isotig27485|myeloid; <a href="/dbget-bin/www_bget?ko:K09188">K09188</a>  MLL3; myeloid/lymphoid or mixed-lineage leukemia protein 3
C    Other Cys4 zinc finger factors
D      isotig01853|replication; <a href="/dbget-bin/www_bget?ko:K07466">K07466</a>  RFA1, RPA1, rpa; replication factor A1
D      isotig01855|replication; <a href="/dbget-bin/www_bget?ko:K07466">K07466</a>  RFA1, RPA1, rpa; replication factor A1
D      isotig16274|replication; <a href="/dbget-bin/www_bget?ko:K07466">K07466</a>  RFA1, RPA1, rpa; replication factor A1
D      isotig11630|transcriptional; <a href="/dbget-bin/www_bget?ko:K10779">K10779</a>  ATRX; transcriptional regulator ATRX [EC:3.6.1.-]
D      isotig23122|transcriptional; <a href="/dbget-bin/www_bget?ko:K10779">K10779</a>  ATRX; transcriptional regulator ATRX [EC:3.6.1.-]
D      isotig31107|alpha; <a href="/dbget-bin/www_bget?ko:K10779">K10779</a>  ATRX; transcriptional regulator ATRX [EC:3.6.1.-]
C    Cys2His2 ubiquitous factors
D      isotig32333|sp3; <a href="/dbget-bin/www_bget?ko:K09193">K09193</a>  SP3; transcription factor Sp3
D      isotig03293|yy1; <a href="/dbget-bin/www_bget?ko:K09201">K09201</a>  YY; transcription factor YY
D      isotig05623|yy1; <a href="/dbget-bin/www_bget?ko:K09201">K09201</a>  YY; transcription factor YY
C    Cys2His2 developmental/cell cycle regulators, Egr/Krox
D      isotig05846|early; <a href="/dbget-bin/www_bget?ko:K09203">K09203</a>  EGR1; early growth response protein 1
C    Cys2His2 developmental/cell cycle regulators, Krueppel-like
D      isotig17124|kruppel-like; <a href="/dbget-bin/www_bget?ko:K09204">K09204</a>  KLF1_2_4; krueppel-like factor 1/2/4
D      isotig26847|kruppel-like; <a href="/dbget-bin/www_bget?ko:K09205">K09205</a>  KLF3_8_12; krueppel-like factor 3/8/12
D      isotig08928|krueppel-like; <a href="/dbget-bin/www_bget?ko:K09207">K09207</a>  KLF6_7; krueppel-like factor 6/7
D      isotig07124|kruppel-like; <a href="/dbget-bin/www_bget?ko:K09209">K09209</a>  KLF10_11, TIEG; krueppel-like factor 10/11
D      isotig18123|kruppel-like; <a href="/dbget-bin/www_bget?ko:K09209">K09209</a>  KLF10_11, TIEG; krueppel-like factor 10/11
D      isotig16089|protein; <a href="/dbget-bin/www_bget?ko:K09215">K09215</a>  OSR, ODD; odd-skipped
D      isotig35744|snail; <a href="/dbget-bin/www_bget?ko:K05706">K05706</a>  SNAI2, SLUG; snail 2
D      isotig14666|zinc; <a href="/dbget-bin/www_bget?ko:K09221">K09221</a>  MZF1; myeloid zinc finger protein 1
D      isotig19919|zinc; <a href="/dbget-bin/www_bget?ko:K09221">K09221</a>  MZF1; myeloid zinc finger protein 1
D      isotig30776|zinc; <a href="/dbget-bin/www_bget?ko:K09221">K09221</a>  MZF1; myeloid zinc finger protein 1
D      isotig10710|re1-silencing; <a href="/dbget-bin/www_bget?ko:K09222">K09222</a>  REST; RE1-silencing transcription factor
D      isotig02110|zinc; <a href="/dbget-bin/www_bget?ko:K09228">K09228</a>  KRAB; KRAB domain-containing zinc finger protein
D      isotig04404|novel; <a href="/dbget-bin/www_bget?ko:K09228">K09228</a>  KRAB; KRAB domain-containing zinc finger protein
D      isotig04663|zinc; <a href="/dbget-bin/www_bget?ko:K09228">K09228</a>  KRAB; KRAB domain-containing zinc finger protein
D      isotig06626|zinc; <a href="/dbget-bin/www_bget?ko:K09228">K09228</a>  KRAB; KRAB domain-containing zinc finger protein
D      isotig09325|zinc; <a href="/dbget-bin/www_bget?ko:K09228">K09228</a>  KRAB; KRAB domain-containing zinc finger protein
D      isotig09336|zinc; <a href="/dbget-bin/www_bget?ko:K09228">K09228</a>  KRAB; KRAB domain-containing zinc finger protein
D      isotig09663|zinc; <a href="/dbget-bin/www_bget?ko:K09228">K09228</a>  KRAB; KRAB domain-containing zinc finger protein
D      isotig10644|znf816a; <a href="/dbget-bin/www_bget?ko:K09228">K09228</a>  KRAB; KRAB domain-containing zinc finger protein
D      isotig11215|novel; <a href="/dbget-bin/www_bget?ko:K09228">K09228</a>  KRAB; KRAB domain-containing zinc finger protein
D      isotig12067|zinc; <a href="/dbget-bin/www_bget?ko:K09228">K09228</a>  KRAB; KRAB domain-containing zinc finger protein
D      isotig13395|novel; <a href="/dbget-bin/www_bget?ko:K09228">K09228</a>  KRAB; KRAB domain-containing zinc finger protein
D      isotig13998|zinc; <a href="/dbget-bin/www_bget?ko:K09228">K09228</a>  KRAB; KRAB domain-containing zinc finger protein
D      isotig14391|zinc; <a href="/dbget-bin/www_bget?ko:K09228">K09228</a>  KRAB; KRAB domain-containing zinc finger protein
D      isotig14496|zinc; <a href="/dbget-bin/www_bget?ko:K09228">K09228</a>  KRAB; KRAB domain-containing zinc finger protein
D      isotig14511|zinc; <a href="/dbget-bin/www_bget?ko:K09228">K09228</a>  KRAB; KRAB domain-containing zinc finger protein
D      isotig16346|zinc; <a href="/dbget-bin/www_bget?ko:K09228">K09228</a>  KRAB; KRAB domain-containing zinc finger protein
D      isotig17473|zinc; <a href="/dbget-bin/www_bget?ko:K09228">K09228</a>  KRAB; KRAB domain-containing zinc finger protein
D      isotig20601|zinc; <a href="/dbget-bin/www_bget?ko:K09228">K09228</a>  KRAB; KRAB domain-containing zinc finger protein
D      isotig22963|kruppel-like; <a href="/dbget-bin/www_bget?ko:K09228">K09228</a>  KRAB; KRAB domain-containing zinc finger protein
D      isotig23723|zfp31; <a href="/dbget-bin/www_bget?ko:K09228">K09228</a>  KRAB; KRAB domain-containing zinc finger protein
D      isotig25156|novel; <a href="/dbget-bin/www_bget?ko:K09228">K09228</a>  KRAB; KRAB domain-containing zinc finger protein
D      isotig25907|zinc; <a href="/dbget-bin/www_bget?ko:K09228">K09228</a>  KRAB; KRAB domain-containing zinc finger protein
D      isotig26177|zinc; <a href="/dbget-bin/www_bget?ko:K09228">K09228</a>  KRAB; KRAB domain-containing zinc finger protein
D      isotig27708|zinc; <a href="/dbget-bin/www_bget?ko:K09228">K09228</a>  KRAB; KRAB domain-containing zinc finger protein
D      isotig28145|zinc; <a href="/dbget-bin/www_bget?ko:K09228">K09228</a>  KRAB; KRAB domain-containing zinc finger protein
D      isotig28729|zinc; <a href="/dbget-bin/www_bget?ko:K09228">K09228</a>  KRAB; KRAB domain-containing zinc finger protein
D      isotig12031|zinc; <a href="/dbget-bin/www_bget?ko:K09229">K09229</a>  ZKSCAN; KRAB and SCAN domains-containing zinc finger protein
D      isotig15112|novel; <a href="/dbget-bin/www_bget?ko:K09229">K09229</a>  ZKSCAN; KRAB and SCAN domains-containing zinc finger protein
D      isotig16957|zinc; <a href="/dbget-bin/www_bget?ko:K09229">K09229</a>  ZKSCAN; KRAB and SCAN domains-containing zinc finger protein
D      isotig37548|zinc; <a href="/dbget-bin/www_bget?ko:K09229">K09229</a>  ZKSCAN; KRAB and SCAN domains-containing zinc finger protein
D      isotig21401|zinc; <a href="/dbget-bin/www_bget?ko:K09230">K09230</a>  SCAN; SCAN domain-containing zinc finger protein
D      isotig12015|zinc; <a href="/dbget-bin/www_bget?ko:K10489">K10489</a>  ZBTB2; zinc finger and BTB domain-containing protein 2
C    Cys2His2 developmental/cell cycle regulators, GLI-like
D      isotig26679|glis; <a href="/dbget-bin/www_bget?ko:K09233">K09233</a>  GLIS2; zinc finger protein GLIS2
C    Cys2His2 developmental/cell cycle regulators, Others
C    Cys2His2 metabolic regulators in fungi
C    Cys2His2 large factors with NF-6B-like binding properties
D      isotig08117|human; <a href="/dbget-bin/www_bget?ko:K09239">K09239</a>  HIVEP; human immunodeficiency virus type I enhancer-binding protein
D      isotig16212|human; <a href="/dbget-bin/www_bget?ko:K09239">K09239</a>  HIVEP; human immunodeficiency virus type I enhancer-binding protein
D      isotig16483|human; <a href="/dbget-bin/www_bget?ko:K09239">K09239</a>  HIVEP; human immunodeficiency virus type I enhancer-binding protein
D      isotig22693|human; <a href="/dbget-bin/www_bget?ko:K09239">K09239</a>  HIVEP; human immunodeficiency virus type I enhancer-binding protein
C    Cys6 metabolic regulators in fungi
C    Cys4HisCys3 PHD fingers
D      isotig25047|transcriptional; <a href="/dbget-bin/www_bget?ko:K12236">K12236</a>  NFX1; transcriptional repressor NF-X1 [EC:6.3.2.-]
C    Zinc fingers of alternating composition
D      isotig04812|cellular; <a href="/dbget-bin/www_bget?ko:K09250">K09250</a>  CNBP; cellular nucleic acid-binding protein
D      isotig04813|cellular; <a href="/dbget-bin/www_bget?ko:K09250">K09250</a>  CNBP; cellular nucleic acid-binding protein
D      isotig34528|cellular; <a href="/dbget-bin/www_bget?ko:K09250">K09250</a>  CNBP; cellular nucleic acid-binding protein
B
B  <b>Helix-turn-helix</b>
C    Homeo domain only, AbdB
D      isotig11574|homeobox; <a href="/dbget-bin/www_bget?ko:K09294">K09294</a>  HOX_9; homeobox protein HoxA/B/C/D9
D      isotig17443|homeobox; <a href="/dbget-bin/www_bget?ko:K09294">K09294</a>  HOX_9; homeobox protein HoxA/B/C/D9
D      isotig26404|homeobox; <a href="/dbget-bin/www_bget?ko:K09295">K09295</a>  HOX_10; homeobox protein HoxA/C/D10
D      isotig16777|zinc; <a href="/dbget-bin/www_bget?ko:K09299">K09299</a>  ZFHX1; zinc finger homeobox protein 1
C    Homeo domain only, Antp
C    Homeo domain only, Cad
C    Homeo domain only, Cut
D      isotig19096|cut-like; <a href="/dbget-bin/www_bget?ko:K09313">K09313</a>  CUTL; homeobox protein cut-like
D      isotig29933|cut-like; <a href="/dbget-bin/www_bget?ko:K09313">K09313</a>  CUTL; homeobox protein cut-like
C    Homeo domain only, Dll
C    Homeo domain only, Ems
C    Homeo domain only, En
C    Homeo domain only, Eve
C    Homeo domain only, Prd
C    Homeo domain only, HD-ZIP
C    Homeo domain only, H2.0
C    Homeo domain only, HNF1
C    Homeo domain only, Msh
C    Homeo domain only, NK-2
C    Homeo domain only, XANF
C    Homeo domain only, PBC
D      isotig05929|pre-b-cell; <a href="/dbget-bin/www_bget?ko:K09355">K09355</a>  PBX; pre-B-cell leukemia transcription factor
D      isotig06724|pre-b-cell; <a href="/dbget-bin/www_bget?ko:K09355">K09355</a>  PBX; pre-B-cell leukemia transcription factor
D      isotig23981|pre-b-cell; <a href="/dbget-bin/www_bget?ko:K09355">K09355</a>  PBX; pre-B-cell leukemia transcription factor
C    Homeo domain only, not assigned
C    POU domain factors
D      isotig18124|pou; <a href="/dbget-bin/www_bget?ko:K09364">K09364</a>  POU2F, OTF; POU domain transcription factor, class 2
D      isotig09143|pou; <a href="/dbget-bin/www_bget?ko:K09365">K09365</a>  POU3F, OTF; POU domain transcription factor, class 3
C    Homeo domain with LIM region
C    Homeo domain with LIM region, LIM-only transcription (co-)factors
D      isotig16136|cysteine; <a href="/dbget-bin/www_bget?ko:K09377">K09377</a>  CSRP; cysteine and glycine-rich protein
D      isotig22168|cysteine; <a href="/dbget-bin/www_bget?ko:K09377">K09377</a>  CSRP; cysteine and glycine-rich protein
C    Homeo domain plus zinc finger motifs
D      isotig07644|zinc; <a href="/dbget-bin/www_bget?ko:K09378">K09378</a>  ATBF1; AT-binding transcription factor 1
D      isotig10829|zinc; <a href="/dbget-bin/www_bget?ko:K09379">K09379</a>  ZFHX2; zinc finger homeobox protein 2
D      isotig09210|zinc; <a href="/dbget-bin/www_bget?ko:K09380">K09380</a>  ZFHX4; zinc finger homeobox protein 4
D      isotig15775|low; <a href="/dbget-bin/www_bget?ko:K09380">K09380</a>  ZFHX4; zinc finger homeobox protein 4
C    Paired box plus homeo domain
C    Paired box domain only
C    Fork head/winged helix developmental regulators
C    Fork head/winged helix tissue-specific regulators
C    Fork head/winged helix cell cycle-controlling factors, E2F
C    Fork head/winged helix cell cycle-controlling factors, DP
D      isotig10706|transcription; <a href="/dbget-bin/www_bget?ko:K04683">K04683</a>  TFDP1; transcription factor Dp-1
D      isotig17252|transcription; <a href="/dbget-bin/www_bget?ko:K04683">K04683</a>  TFDP1; transcription factor Dp-1
C    Fork head/winged helix other regulators
D      isotig24339|forkhead; <a href="/dbget-bin/www_bget?ko:K09403">K09403</a>  FOXJ2_3; forkhead box protein J2/3
D      isotig17303|forkhead; <a href="/dbget-bin/www_bget?ko:K09404">K09404</a>  FOXK; forkhead box protein K
D      isotig19497|foxk2; <a href="/dbget-bin/www_bget?ko:K09404">K09404</a>  FOXK; forkhead box protein K
D      isotig05470|forkhead; <a href="/dbget-bin/www_bget?ko:K09408">K09408</a>  FOXO3; forkhead box protein O3
D      isotig32310|forkhead; <a href="/dbget-bin/www_bget?ko:K09409">K09409</a>  FOXP; forkhead box protein P
C    Heat shock factors
C    Tryptophan clusters Myb, Myb-factors
C    Tryptophan clusters Myb, Myb-like factors
C    Tryptophan clusters Ets-type
D      isotig17721|ets2; <a href="/dbget-bin/www_bget?ko:K09434">K09434</a>  ERF; ETS domain-containing transcription factor ERF
D      isotig29147|friend; <a href="/dbget-bin/www_bget?ko:K09436">K09436</a>  FLI1; friend leukemia integration 1 transcription factor
D      isotig28110|ga; <a href="/dbget-bin/www_bget?ko:K09441">K09441</a>  GABPA; GA-binding protein transcription factor, alpha
C    Tryptophan clusters interferon-regulating factors
D      isotig07160|interferon; <a href="/dbget-bin/www_bget?ko:K10153">K10153</a>  IRF2; interferon regulatory factor 2
D      isotig15329|interferon; <a href="/dbget-bin/www_bget?ko:K10153">K10153</a>  IRF2; interferon regulatory factor 2
C    TEA domain
D      isotig05628|tea; <a href="/dbget-bin/www_bget?ko:K09448">K09448</a>  TEAD1_3_4; TEA domain family member 1/3/4
D      isotig07180|transcriptional; <a href="/dbget-bin/www_bget?ko:K09448">K09448</a>  TEAD1_3_4; TEA domain family member 1/3/4
D      isotig16573|transcriptional; <a href="/dbget-bin/www_bget?ko:K09448">K09448</a>  TEAD1_3_4; TEA domain family member 1/3/4
D      isotig18924|tea; <a href="/dbget-bin/www_bget?ko:K09448">K09448</a>  TEAD1_3_4; TEA domain family member 1/3/4
B
B  <b>beta-Scaffold factors with minor groove contacts</b>
C    RHR (Rel homology region) Rel/Ankyrin
D      isotig16772|nuclear; <a href="/dbget-bin/www_bget?ko:K02580">K02580</a>  NFKB1; nuclear factor of kappa light polypeptide gene enhancer in B-cells 1
D      isotig26238|v-rel; <a href="/dbget-bin/www_bget?ko:K04735">K04735</a>  RELA; transcription factor p65
C    RHR (Rel homology region) Ankyrin only
D      isotig02864|nf-kappa-b; <a href="/dbget-bin/www_bget?ko:K05872">K05872</a>  NFKBIE; NF-kappa-B inhibitor epsilon
D      isotig02865|nf-kappa-b; <a href="/dbget-bin/www_bget?ko:K05872">K05872</a>  NFKBIE; NF-kappa-B inhibitor epsilon
C    RHR (Rel homology region) NF-AT
D      isotig17265|nuclear; <a href="/dbget-bin/www_bget?ko:K04446">K04446</a>  NFATC, NFAT; nuclear factor of activated T-cells, cytoplasmic, calcineurin-dependent
D      isotig19561|nuclear; <a href="/dbget-bin/www_bget?ko:K04446">K04446</a>  NFATC, NFAT; nuclear factor of activated T-cells, cytoplasmic, calcineurin-dependent
D      isotig26935|nuclear; <a href="/dbget-bin/www_bget?ko:K04446">K04446</a>  NFATC, NFAT; nuclear factor of activated T-cells, cytoplasmic, calcineurin-dependent
C    STAT
D      isotig05979|signal; <a href="/dbget-bin/www_bget?ko:K11220">K11220</a>  STAT1; signal transducer and activator of transcription 1
D      isotig07581|signal; <a href="/dbget-bin/www_bget?ko:K11220">K11220</a>  STAT1; signal transducer and activator of transcription 1
D      isotig08308|signal; <a href="/dbget-bin/www_bget?ko:K11220">K11220</a>  STAT1; signal transducer and activator of transcription 1
D      isotig09878|signal; <a href="/dbget-bin/www_bget?ko:K11220">K11220</a>  STAT1; signal transducer and activator of transcription 1
D      isotig20609|signal; <a href="/dbget-bin/www_bget?ko:K11220">K11220</a>  STAT1; signal transducer and activator of transcription 1
D      isotig11033|signal; <a href="/dbget-bin/www_bget?ko:K11221">K11221</a>  STAT2; signal transducer and activator of transcription 2
D      isotig06145|signal; <a href="/dbget-bin/www_bget?ko:K04692">K04692</a>  STAT3; signal transducer and activator of transcription 3
D      isotig09811|signal; <a href="/dbget-bin/www_bget?ko:K04692">K04692</a>  STAT3; signal transducer and activator of transcription 3
D      isotig09856|signal; <a href="/dbget-bin/www_bget?ko:K04692">K04692</a>  STAT3; signal transducer and activator of transcription 3
D      isotig14497|signal; <a href="/dbget-bin/www_bget?ko:K04692">K04692</a>  STAT3; signal transducer and activator of transcription 3
D      isotig21280|signal; <a href="/dbget-bin/www_bget?ko:K04692">K04692</a>  STAT3; signal transducer and activator of transcription 3
D      isotig08589|signal; <a href="/dbget-bin/www_bget?ko:K11224">K11224</a>  STAT5B; signal transducer and activator of transcription 5B
D      isotig10265|signal; <a href="/dbget-bin/www_bget?ko:K11224">K11224</a>  STAT5B; signal transducer and activator of transcription 5B
D      isotig13138|signal; <a href="/dbget-bin/www_bget?ko:K11225">K11225</a>  STAT6; signal transducer and activator of transcription 6
C    p53
D      isotig35162|tumor; <a href="/dbget-bin/www_bget?ko:K10149">K10149</a>  TP73L, p63; tumor protein p73-like
C    MADS-box regulators of differentiation, MEF-2
D      contig02195|myocyte; <a href="/dbget-bin/www_bget?ko:K04454">K04454</a>  MEF2C; MADS-box transcription enhancer factor 2C
D      isotig02218|myocyte; <a href="/dbget-bin/www_bget?ko:K04454">K04454</a>  MEF2C; MADS-box transcription enhancer factor 2C
D      isotig02219|mads; <a href="/dbget-bin/www_bget?ko:K04454">K04454</a>  MEF2C; MADS-box transcription enhancer factor 2C
D      isotig02220|mads; <a href="/dbget-bin/www_bget?ko:K04454">K04454</a>  MEF2C; MADS-box transcription enhancer factor 2C
D      isotig06139|mads; <a href="/dbget-bin/www_bget?ko:K04454">K04454</a>  MEF2C; MADS-box transcription enhancer factor 2C
D      isotig07505|myocyte; <a href="/dbget-bin/www_bget?ko:K09262">K09262</a>  MEF2D; MADS-box transcription enhancer factor 2D
D      isotig14070|myocyte; <a href="/dbget-bin/www_bget?ko:K09262">K09262</a>  MEF2D; MADS-box transcription enhancer factor 2D
C    MADS-box regulators of differentiation, Homeotic genes
C    MADS-box regulators of differentiation, Yeast regulators
C    MADS-box responders to external signals
D      isotig19952|serum; <a href="/dbget-bin/www_bget?ko:K04378">K04378</a>  SRF; serum response factor
C    TATA-binding proteins
C    HMG SOX
D      isotig07697|transcription; <a href="/dbget-bin/www_bget?ko:K09269">K09269</a>  SOX5_6_13; transcription factor SOX5/6/13 (SOX group D)
C    HMG TCF-1
D      isotig13429|transcription; <a href="/dbget-bin/www_bget?ko:K04491">K04491</a>  TCF7L2; transcription factor 7-like 2
D      isotig16489|transcription; <a href="/dbget-bin/www_bget?ko:K04491">K04491</a>  TCF7L2; transcription factor 7-like 2
C    HMG2-related
D      isotig03261|structure; <a href="/dbget-bin/www_bget?ko:K09272">K09272</a>  SSRP1; structure-specific recognition protein 1
D      isotig03262|fact; <a href="/dbget-bin/www_bget?ko:K09272">K09272</a>  SSRP1; structure-specific recognition protein 1
C    UBF
D      isotig05735|ubtf; <a href="/dbget-bin/www_bget?ko:K09273">K09273</a>  UBTF; upstream-binding transcription factor
D      isotig10166|upstream; <a href="/dbget-bin/www_bget?ko:K09273">K09273</a>  UBTF; upstream-binding transcription factor
C    Other HMG box factors
C    Heteromeric CCAAT factors
C    Grainyhead
D      isotig01734|upstream; <a href="/dbget-bin/www_bget?ko:K09275">K09275</a>  TFCP2; transcription factor CP2 and related proteins
D      isotig01735|upstream; <a href="/dbget-bin/www_bget?ko:K09275">K09275</a>  TFCP2; transcription factor CP2 and related proteins
D      isotig01736|upstream; <a href="/dbget-bin/www_bget?ko:K09275">K09275</a>  TFCP2; transcription factor CP2 and related proteins
D      isotig01737|upstream; <a href="/dbget-bin/www_bget?ko:K09275">K09275</a>  TFCP2; transcription factor CP2 and related proteins
D      isotig07643|grainyhead-like; <a href="/dbget-bin/www_bget?ko:K09275">K09275</a>  TFCP2; transcription factor CP2 and related proteins
D      isotig08434|transcription; <a href="/dbget-bin/www_bget?ko:K09275">K09275</a>  TFCP2; transcription factor CP2 and related proteins
D      isotig12500|transcription; <a href="/dbget-bin/www_bget?ko:K09275">K09275</a>  TFCP2; transcription factor CP2 and related proteins
D      isotig18423|grainyhead-like; <a href="/dbget-bin/www_bget?ko:K09275">K09275</a>  TFCP2; transcription factor CP2 and related proteins
D      isotig20160|upstream-binding; <a href="/dbget-bin/www_bget?ko:K09275">K09275</a>  TFCP2; transcription factor CP2 and related proteins
C    Cold-shock domain factors, DbpA-like
C    Cold-shock domain factors, YB-1/DbpB-like
D      isotig08199|nuclease-sensitive; <a href="/dbget-bin/www_bget?ko:K09276">K09276</a>  YBX1, NSEP1; Y-box-binding protein 1
C    Cold-shock domain factors, FRG Y2-like
C    Runt
D      isotig13326|transcription; <a href="/dbget-bin/www_bget?ko:K09278">K09278</a>  RUNX2, AML3; runt-related transcription factor 2
B
B  <b>Other transcription factors</b>
C    Copper-fist proteins fungal regulators
C    HMGI(Y)
C    Pocket domain Rb
D      isotig26921|retinoblastoma-like; <a href="/dbget-bin/www_bget?ko:K04681">K04681</a>  RBL; retinoblastoma-like
C    Pocket domain CBP
D      isotig02046|e1a; <a href="/dbget-bin/www_bget?ko:K04498">K04498</a>  EP300, CREBBP, KAT3; E1A/CREB-binding protein [EC:2.3.1.48]
D      isotig02047|e1a; <a href="/dbget-bin/www_bget?ko:K04498">K04498</a>  EP300, CREBBP, KAT3; E1A/CREB-binding protein [EC:2.3.1.48]
D      isotig02048|e1a; <a href="/dbget-bin/www_bget?ko:K04498">K04498</a>  EP300, CREBBP, KAT3; E1A/CREB-binding protein [EC:2.3.1.48]
D      isotig04015|creb; <a href="/dbget-bin/www_bget?ko:K04498">K04498</a>  EP300, CREBBP, KAT3; E1A/CREB-binding protein [EC:2.3.1.48]
D      isotig04016|creb; <a href="/dbget-bin/www_bget?ko:K04498">K04498</a>  EP300, CREBBP, KAT3; E1A/CREB-binding protein [EC:2.3.1.48]
D      isotig04122|creb; <a href="/dbget-bin/www_bget?ko:K04498">K04498</a>  EP300, CREBBP, KAT3; E1A/CREB-binding protein [EC:2.3.1.48]
D      isotig07629|e1a; <a href="/dbget-bin/www_bget?ko:K04498">K04498</a>  EP300, CREBBP, KAT3; E1A/CREB-binding protein [EC:2.3.1.48]
D      isotig11747|e1a; <a href="/dbget-bin/www_bget?ko:K04498">K04498</a>  EP300, CREBBP, KAT3; E1A/CREB-binding protein [EC:2.3.1.48]
D      isotig17115|creb; <a href="/dbget-bin/www_bget?ko:K04498">K04498</a>  EP300, CREBBP, KAT3; E1A/CREB-binding protein [EC:2.3.1.48]
D      isotig19445|e1a; <a href="/dbget-bin/www_bget?ko:K04498">K04498</a>  EP300, CREBBP, KAT3; E1A/CREB-binding protein [EC:2.3.1.48]
C    AP2
C    EREBP
C    AP2/B3
C    T-box
C    WRKY
C    Others
#
A<b>Prokaryotic Type</b>
B
B  <b>Helix-turn-helix</b>
C    AraC family
C    LysR family
C    DeoR family
C    LacI family
C    GntR family
C    TetR/AcrR family
C    Lrp/AsnC family
C    LuxR family
C    MarR family
C    MerR family
C    Fur family
C    IclR family
C    CRP/FNR family
C    Rrf2 family
C    Other families
B
B  <b>Other transcription factors</b>
C    BglG family
C    Others
!
#<hr>
#<b>[ <a href="/kegg/brite.html">BRITE</a> | <a href="/kegg/kegg2.html">KEGG2</a> | <a href="/kegg/">KEGG</a> ]</b><br>
#Last updated: January 14, 2011
#<br>Classification taken and modified from <a href="http://www.gene-regulation.com/pub/databases.html#transfac">TRANSFAC 7.0</a>
