# Supplementary material for: Fast skeletal muscle transcriptome of the Gilthead sea bream (Sparus aurata) determined by next generation sequencing
Source: BMC Genomics. 2012 May 11;13:181. doi: 10.1186/1471-2164-13-181 (PMC3418159; doi:10.1186/1471-2164-13-181)
Supplement: Additional file 7 — Hierarchical information of the isotigs mapped to the KEGG pathways maps using the automatic annotation tool KAAS. File can be opened using KegHier from [60] when maps are displayed the pathway components with an isotig mapped are labeled in red. [file 1471-2164-13-181-S7.tar › hier/q03011.keg]

+D	Ribosome
#<h2><a href="/kegg/kegg2.html"><img src="/Fig/bget/kegg3.gif" align="middle" border=0></a> &nbsp; Ribosome</h2>
#<!---
#ENTRY       ko03011
#NAME        Ribosome
#DEFINITION  Ribosome annotated_newbler2.5_only_our_reads
#--->
!
A<b>Ribosomal Proteins</b>
B
B  <b>Bacteria</b>
C    Small subunit
C    Large subunit
D      isotig06593|mitochondrial; <a href="/dbget-bin/www_bget?ko:K02871">K02871</a>  RP-L13, rplM; large subunit ribosomal protein L13
B
B  <b>Archaea</b>
C    Small subunit
D      isotig04905|ribosomal; <a href="/dbget-bin/www_bget?ko:K02984">K02984</a>  RP-S3Ae, RPS3A; small subunit ribosomal protein S3Ae
D      isotig04906|ribosomal; <a href="/dbget-bin/www_bget?ko:K02984">K02984</a>  RP-S3Ae, RPS3A; small subunit ribosomal protein S3Ae
D      contig07576|ribosomal; <a href="/dbget-bin/www_bget?ko:K02987">K02987</a>  RP-S4e, RPS4; small subunit ribosomal protein S4e
D      isotig00189|ribosomal; <a href="/dbget-bin/www_bget?ko:K02991">K02991</a>  RP-S6e, RPS6; small subunit ribosomal protein S6e
D      isotig00191|40s; <a href="/dbget-bin/www_bget?ko:K02991">K02991</a>  RP-S6e, RPS6; small subunit ribosomal protein S6e
D      isotig00192|40s; <a href="/dbget-bin/www_bget?ko:K02991">K02991</a>  RP-S6e, RPS6; small subunit ribosomal protein S6e
D      isotig00867|ribosomal; <a href="/dbget-bin/www_bget?ko:K02995">K02995</a>  RP-S8e, RPS8; small subunit ribosomal protein S8e
D      isotig00868|ribosomal; <a href="/dbget-bin/www_bget?ko:K02995">K02995</a>  RP-S8e, RPS8; small subunit ribosomal protein S8e
D      isotig00869|40s; <a href="/dbget-bin/www_bget?ko:K02995">K02995</a>  RP-S8e, RPS8; small subunit ribosomal protein S8e
D      isotig00870|40s; <a href="/dbget-bin/www_bget?ko:K02995">K02995</a>  RP-S8e, RPS8; small subunit ribosomal protein S8e
D      isotig25430|40s; <a href="/dbget-bin/www_bget?ko:K02995">K02995</a>  RP-S8e, RPS8; small subunit ribosomal protein S8e
D      isotig01693|ribosomal; <a href="/dbget-bin/www_bget?ko:K02962">K02962</a>  RP-S17e, RPS17; small subunit ribosomal protein S17e
D      isotig05016|ribosomal; <a href="/dbget-bin/www_bget?ko:K02962">K02962</a>  RP-S17e, RPS17; small subunit ribosomal protein S17e
D      isotig05017|ribosomal; <a href="/dbget-bin/www_bget?ko:K02962">K02962</a>  RP-S17e, RPS17; small subunit ribosomal protein S17e
D      isotig22671|ribosomal; <a href="/dbget-bin/www_bget?ko:K02962">K02962</a>  RP-S17e, RPS17; small subunit ribosomal protein S17e
D      isotig27022|ribosomal; <a href="/dbget-bin/www_bget?ko:K02962">K02962</a>  RP-S17e, RPS17; small subunit ribosomal protein S17e
D      isotig04545|40s; <a href="/dbget-bin/www_bget?ko:K02966">K02966</a>  RP-S19e, RPS19; small subunit ribosomal protein S19e
D      isotig04546|40s; <a href="/dbget-bin/www_bget?ko:K02966">K02966</a>  RP-S19e, RPS19; small subunit ribosomal protein S19e
D      isotig05014|40s; <a href="/dbget-bin/www_bget?ko:K02966">K02966</a>  RP-S19e, RPS19; small subunit ribosomal protein S19e
D      isotig05015|40s; <a href="/dbget-bin/www_bget?ko:K02966">K02966</a>  RP-S19e, RPS19; small subunit ribosomal protein S19e
D      isotig01410|40s; <a href="/dbget-bin/www_bget?ko:K02974">K02974</a>  RP-S24e, RPS24; small subunit ribosomal protein S24e
D      isotig01411|40s; <a href="/dbget-bin/www_bget?ko:K02974">K02974</a>  RP-S24e, RPS24; small subunit ribosomal protein S24e
D      isotig01412|40s; <a href="/dbget-bin/www_bget?ko:K02974">K02974</a>  RP-S24e, RPS24; small subunit ribosomal protein S24e
D      isotig01413|40s; <a href="/dbget-bin/www_bget?ko:K02974">K02974</a>  RP-S24e, RPS24; small subunit ribosomal protein S24e
D      isotig01414|40s; <a href="/dbget-bin/www_bget?ko:K02974">K02974</a>  RP-S24e, RPS24; small subunit ribosomal protein S24e
D      isotig01415|40s; <a href="/dbget-bin/www_bget?ko:K02974">K02974</a>  RP-S24e, RPS24; small subunit ribosomal protein S24e
D      isotig05028|ribosomal; <a href="/dbget-bin/www_bget?ko:K02975">K02975</a>  RP-S25e, RPS25; small subunit ribosomal protein S25e
D      isotig05029|ribosomal; <a href="/dbget-bin/www_bget?ko:K02975">K02975</a>  RP-S25e, RPS25; small subunit ribosomal protein S25e
D      isotig02640|ribosomal; <a href="/dbget-bin/www_bget?ko:K02976">K02976</a>  RP-S26e, RPS26; small subunit ribosomal protein S26e
D      isotig25123|40s; <a href="/dbget-bin/www_bget?ko:K02976">K02976</a>  RP-S26e, RPS26; small subunit ribosomal protein S26e
D      isotig00278|40s; <a href="/dbget-bin/www_bget?ko:K02978">K02978</a>  RP-S27e, RPS27; small subunit ribosomal protein S27e
D      isotig06104|40s; <a href="/dbget-bin/www_bget?ko:K02978">K02978</a>  RP-S27e, RPS27; small subunit ribosomal protein S27e
D      isotig06927|40s; <a href="/dbget-bin/www_bget?ko:K02978">K02978</a>  RP-S27e, RPS27; small subunit ribosomal protein S27e
D      isotig10791|40s; <a href="/dbget-bin/www_bget?ko:K02978">K02978</a>  RP-S27e, RPS27; small subunit ribosomal protein S27e
D      isotig27696|ribosomal; <a href="/dbget-bin/www_bget?ko:K02978">K02978</a>  RP-S27e, RPS27; small subunit ribosomal protein S27e
D      isotig28892|40s; <a href="/dbget-bin/www_bget?ko:K02978">K02978</a>  RP-S27e, RPS27; small subunit ribosomal protein S27e
D      isotig01504|ribosomal; <a href="/dbget-bin/www_bget?ko:K02977">K02977</a>  RP-S27Ae, RPS27A; small subunit ribosomal protein S27Ae
D      isotig01505|ribosomal; <a href="/dbget-bin/www_bget?ko:K02977">K02977</a>  RP-S27Ae, RPS27A; small subunit ribosomal protein S27Ae
D      isotig11385|ribosomal; <a href="/dbget-bin/www_bget?ko:K02979">K02979</a>  RP-S28e, RPS28; small subunit ribosomal protein S28e
D      isotig30924|ribosomal; <a href="/dbget-bin/www_bget?ko:K02979">K02979</a>  RP-S28e, RPS28; small subunit ribosomal protein S28e
D      isotig01603|ubiquitin-like; <a href="/dbget-bin/www_bget?ko:K02983">K02983</a>  RP-S30e, RPS30; small subunit ribosomal protein S30e
D      isotig01604|ubiquitin-like; <a href="/dbget-bin/www_bget?ko:K02983">K02983</a>  RP-S30e, RPS30; small subunit ribosomal protein S30e
D      isotig01605|ubiquitin-like; <a href="/dbget-bin/www_bget?ko:K02983">K02983</a>  RP-S30e, RPS30; small subunit ribosomal protein S30e
D      isotig01606|ubiquitin-like; <a href="/dbget-bin/www_bget?ko:K02983">K02983</a>  RP-S30e, RPS30; small subunit ribosomal protein S30e
C    Large subunit
D      isotig06593|mitochondrial; <a href="/dbget-bin/www_bget?ko:K02871">K02871</a>  RP-L13, rplM; large subunit ribosomal protein L13
D      isotig01033|ribosomal; <a href="/dbget-bin/www_bget?ko:K02930">K02930</a>  RP-L4e, RPL4; large subunit ribosomal protein L4e
D      isotig01034|ribosomal; <a href="/dbget-bin/www_bget?ko:K02930">K02930</a>  RP-L4e, RPL4; large subunit ribosomal protein L4e
D      isotig01035|ribosomal; <a href="/dbget-bin/www_bget?ko:K02930">K02930</a>  RP-L4e, RPL4; large subunit ribosomal protein L4e
D      isotig01036|ribosomal; <a href="/dbget-bin/www_bget?ko:K02930">K02930</a>  RP-L4e, RPL4; large subunit ribosomal protein L4e
D      isotig15822|ribosomal; <a href="/dbget-bin/www_bget?ko:K02930">K02930</a>  RP-L4e, RPL4; large subunit ribosomal protein L4e
D      isotig03479|ribosomal; <a href="/dbget-bin/www_bget?ko:K02936">K02936</a>  RP-L7Ae, RPL7A; large subunit ribosomal protein L7Ae
D      isotig03480|60s; <a href="/dbget-bin/www_bget?ko:K02936">K02936</a>  RP-L7Ae, RPL7A; large subunit ribosomal protein L7Ae
D      isotig02352|60s; <a href="/dbget-bin/www_bget?ko:K02866">K02866</a>  RP-L10e, RPL10; large subunit ribosomal protein L10e
D      isotig08636|ribosomal; <a href="/dbget-bin/www_bget?ko:K02873">K02873</a>  RP-L13e, RPL13; large subunit ribosomal protein L13e
D      isotig15042|60s; <a href="/dbget-bin/www_bget?ko:K02875">K02875</a>  RP-L14e, RPL14; large subunit ribosomal protein L14e
D      isotig26819|60s; <a href="/dbget-bin/www_bget?ko:K02875">K02875</a>  RP-L14e, RPL14; large subunit ribosomal protein L14e
D      isotig27229|ribosomal; <a href="/dbget-bin/www_bget?ko:K02875">K02875</a>  RP-L14e, RPL14; large subunit ribosomal protein L14e
D      isotig04942|ribosomal; <a href="/dbget-bin/www_bget?ko:K02877">K02877</a>  RP-L15e, RPL15; large subunit ribosomal protein L15e
D      isotig04943|ribosomal; <a href="/dbget-bin/www_bget?ko:K02877">K02877</a>  RP-L15e, RPL15; large subunit ribosomal protein L15e
D      isotig05075|ribosomal; <a href="/dbget-bin/www_bget?ko:K02883">K02883</a>  RP-L18e, RPL18; large subunit ribosomal protein L18e
D      isotig04946|ribosomal; <a href="/dbget-bin/www_bget?ko:K02885">K02885</a>  RP-L19e, RPL19; large subunit ribosomal protein L19e
D      isotig04947|ribosomal; <a href="/dbget-bin/www_bget?ko:K02885">K02885</a>  RP-L19e, RPL19; large subunit ribosomal protein L19e
D      isotig08650|ribosomal; <a href="/dbget-bin/www_bget?ko:K02885">K02885</a>  RP-L19e, RPL19; large subunit ribosomal protein L19e
D      isotig01689|ribosomal; <a href="/dbget-bin/www_bget?ko:K02889">K02889</a>  RP-L21e, RPL21; large subunit ribosomal protein L21e
D      isotig01690|60s; <a href="/dbget-bin/www_bget?ko:K02889">K02889</a>  RP-L21e, RPL21; large subunit ribosomal protein L21e
D      isotig29846|60s; <a href="/dbget-bin/www_bget?ko:K02889">K02889</a>  RP-L21e, RPL21; large subunit ribosomal protein L21e
D      isotig33608|ribosomal; <a href="/dbget-bin/www_bget?ko:K02889">K02889</a>  RP-L21e, RPL21; large subunit ribosomal protein L21e
D      isotig04920|probable; <a href="/dbget-bin/www_bget?ko:K02896">K02896</a>  RP-L24e, RPL24; large subunit ribosomal protein L24e
D      isotig04921|probable; <a href="/dbget-bin/www_bget?ko:K02896">K02896</a>  RP-L24e, RPL24; large subunit ribosomal protein L24e
D      isotig05083|ribosomal; <a href="/dbget-bin/www_bget?ko:K02896">K02896</a>  RP-L24e, RPL24; large subunit ribosomal protein L24e
D      isotig03964|ribosomal; <a href="/dbget-bin/www_bget?ko:K02908">K02908</a>  RP-L30e, RPL30; large subunit ribosomal protein L30e
D      isotig36412|ribosomal; <a href="/dbget-bin/www_bget?ko:K02908">K02908</a>  RP-L30e, RPL30; large subunit ribosomal protein L30e
D      isotig01392|60s; <a href="/dbget-bin/www_bget?ko:K02910">K02910</a>  RP-L31e, RPL31; large subunit ribosomal protein L31e
D      isotig01247|60s; <a href="/dbget-bin/www_bget?ko:K02912">K02912</a>  RP-L32e, RPL32; large subunit ribosomal protein L32e
D      isotig01248|60s; <a href="/dbget-bin/www_bget?ko:K02912">K02912</a>  RP-L32e, RPL32; large subunit ribosomal protein L32e
D      isotig01249|60s; <a href="/dbget-bin/www_bget?ko:K02912">K02912</a>  RP-L32e, RPL32; large subunit ribosomal protein L32e
D      isotig37244|ribosomal; <a href="/dbget-bin/www_bget?ko:K02915">K02915</a>  RP-L34e, RPL34; large subunit ribosomal protein L34e
D      isotig05031|ribosomal; <a href="/dbget-bin/www_bget?ko:K02917">K02917</a>  RP-L35Ae, RPL35A; large subunit ribosomal protein L35Ae
D      isotig05032|ribosomal; <a href="/dbget-bin/www_bget?ko:K02917">K02917</a>  RP-L35Ae, RPL35A; large subunit ribosomal protein L35Ae
D      isotig03485|ribosomal; <a href="/dbget-bin/www_bget?ko:K02922">K02922</a>  RP-L37e, RPL37; large subunit ribosomal protein L37e
D      isotig03486|ribosomal; <a href="/dbget-bin/www_bget?ko:K02922">K02922</a>  RP-L37e, RPL37; large subunit ribosomal protein L37e
D      isotig23833|60s; <a href="/dbget-bin/www_bget?ko:K02922">K02922</a>  RP-L37e, RPL37; large subunit ribosomal protein L37e
D      isotig26796|ribosomal; <a href="/dbget-bin/www_bget?ko:K02922">K02922</a>  RP-L37e, RPL37; large subunit ribosomal protein L37e
D      isotig27643|ribosomal; <a href="/dbget-bin/www_bget?ko:K02922">K02922</a>  RP-L37e, RPL37; large subunit ribosomal protein L37e
D      isotig04678|60s; <a href="/dbget-bin/www_bget?ko:K02921">K02921</a>  RP-L37Ae, RPL37A; large subunit ribosomal protein L37Ae
D      isotig26760|60s; <a href="/dbget-bin/www_bget?ko:K02921">K02921</a>  RP-L37Ae, RPL37A; large subunit ribosomal protein L37Ae
D      isotig26869|60s; <a href="/dbget-bin/www_bget?ko:K02921">K02921</a>  RP-L37Ae, RPL37A; large subunit ribosomal protein L37Ae
D      isotig30247|60s; <a href="/dbget-bin/www_bget?ko:K02921">K02921</a>  RP-L37Ae, RPL37A; large subunit ribosomal protein L37Ae
D      isotig37689|60s; <a href="/dbget-bin/www_bget?ko:K02921">K02921</a>  RP-L37Ae, RPL37A; large subunit ribosomal protein L37Ae
D      isotig01691|ribosomal; <a href="/dbget-bin/www_bget?ko:K02924">K02924</a>  RP-L39e, RPL39; large subunit ribosomal protein L39e
D      isotig01692|ribosomal; <a href="/dbget-bin/www_bget?ko:K02924">K02924</a>  RP-L39e, RPL39; large subunit ribosomal protein L39e
D      isotig26104|ribosomal; <a href="/dbget-bin/www_bget?ko:K02924">K02924</a>  RP-L39e, RPL39; large subunit ribosomal protein L39e
D      isotig00187|ubiquitin; <a href="/dbget-bin/www_bget?ko:K02927">K02927</a>  RP-L40e, RPL40; large subunit ribosomal protein L40e
D      isotig00190|ubiquitin; <a href="/dbget-bin/www_bget?ko:K02927">K02927</a>  RP-L40e, RPL40; large subunit ribosomal protein L40e
D      isotig01740|ubiquitin; <a href="/dbget-bin/www_bget?ko:K02927">K02927</a>  RP-L40e, RPL40; large subunit ribosomal protein L40e
D      isotig01741|ubiquitin; <a href="/dbget-bin/www_bget?ko:K02927">K02927</a>  RP-L40e, RPL40; large subunit ribosomal protein L40e
D      isotig05096|b; <a href="/dbget-bin/www_bget?ko:K02927">K02927</a>  RP-L40e, RPL40; large subunit ribosomal protein L40e
D      isotig05097|b; <a href="/dbget-bin/www_bget?ko:K02927">K02927</a>  RP-L40e, RPL40; large subunit ribosomal protein L40e
D      isotig13466|ubiquitin; <a href="/dbget-bin/www_bget?ko:K02927">K02927</a>  RP-L40e, RPL40; large subunit ribosomal protein L40e
D      isotig26512|ubiquitin; <a href="/dbget-bin/www_bget?ko:K02927">K02927</a>  RP-L40e, RPL40; large subunit ribosomal protein L40e
D      isotig30301|ubiquitin; <a href="/dbget-bin/www_bget?ko:K02927">K02927</a>  RP-L40e, RPL40; large subunit ribosomal protein L40e
D      isotig00693|ribosomal; <a href="/dbget-bin/www_bget?ko:K02929">K02929</a>  RP-L44e, RPL44; large subunit ribosomal protein L44e
D      isotig27800|ribosomal; <a href="/dbget-bin/www_bget?ko:K02929">K02929</a>  RP-L44e, RPL44; large subunit ribosomal protein L44e
D      isotig29019|60s; <a href="/dbget-bin/www_bget?ko:K02929">K02929</a>  RP-L44e, RPL44; large subunit ribosomal protein L44e
B
B  <b>Eukaryotes</b>
C    Small subunit
D      isotig06883|ribosomal; <a href="/dbget-bin/www_bget?ko:K02981">K02981</a>  RP-S2e, RPS2; small subunit ribosomal protein S2e
D      isotig32383|40s; <a href="/dbget-bin/www_bget?ko:K02981">K02981</a>  RP-S2e, RPS2; small subunit ribosomal protein S2e
D      isotig08347|ribosomal; <a href="/dbget-bin/www_bget?ko:K02985">K02985</a>  RP-S3e, RPS3; small subunit ribosomal protein S3e
D      isotig27089|40s; <a href="/dbget-bin/www_bget?ko:K02985">K02985</a>  RP-S3e, RPS3; small subunit ribosomal protein S3e
D      isotig04905|ribosomal; <a href="/dbget-bin/www_bget?ko:K02984">K02984</a>  RP-S3Ae, RPS3A; small subunit ribosomal protein S3Ae
D      isotig04906|ribosomal; <a href="/dbget-bin/www_bget?ko:K02984">K02984</a>  RP-S3Ae, RPS3A; small subunit ribosomal protein S3Ae
D      contig07576|ribosomal; <a href="/dbget-bin/www_bget?ko:K02987">K02987</a>  RP-S4e, RPS4; small subunit ribosomal protein S4e
D      isotig04957|ribosomal; <a href="/dbget-bin/www_bget?ko:K02989">K02989</a>  RP-S5e, RPS5; small subunit ribosomal protein S5e
D      isotig04958|ribosomal; <a href="/dbget-bin/www_bget?ko:K02989">K02989</a>  RP-S5e, RPS5; small subunit ribosomal protein S5e
D      isotig00189|ribosomal; <a href="/dbget-bin/www_bget?ko:K02991">K02991</a>  RP-S6e, RPS6; small subunit ribosomal protein S6e
D      isotig00191|40s; <a href="/dbget-bin/www_bget?ko:K02991">K02991</a>  RP-S6e, RPS6; small subunit ribosomal protein S6e
D      isotig00192|40s; <a href="/dbget-bin/www_bget?ko:K02991">K02991</a>  RP-S6e, RPS6; small subunit ribosomal protein S6e
D      isotig02273|ribosomal; <a href="/dbget-bin/www_bget?ko:K02993">K02993</a>  RP-S7e, RPS7; small subunit ribosomal protein S7e
D      isotig02274|ribosomal; <a href="/dbget-bin/www_bget?ko:K02993">K02993</a>  RP-S7e, RPS7; small subunit ribosomal protein S7e
D      isotig02275|40s; <a href="/dbget-bin/www_bget?ko:K02993">K02993</a>  RP-S7e, RPS7; small subunit ribosomal protein S7e
D      isotig13764|ribosomal; <a href="/dbget-bin/www_bget?ko:K02993">K02993</a>  RP-S7e, RPS7; small subunit ribosomal protein S7e
D      isotig33498|ribosomal; <a href="/dbget-bin/www_bget?ko:K02993">K02993</a>  RP-S7e, RPS7; small subunit ribosomal protein S7e
D      isotig33707|40s; <a href="/dbget-bin/www_bget?ko:K02993">K02993</a>  RP-S7e, RPS7; small subunit ribosomal protein S7e
D      isotig35220|40s; <a href="/dbget-bin/www_bget?ko:K02993">K02993</a>  RP-S7e, RPS7; small subunit ribosomal protein S7e
D      isotig00867|ribosomal; <a href="/dbget-bin/www_bget?ko:K02995">K02995</a>  RP-S8e, RPS8; small subunit ribosomal protein S8e
D      isotig00868|ribosomal; <a href="/dbget-bin/www_bget?ko:K02995">K02995</a>  RP-S8e, RPS8; small subunit ribosomal protein S8e
D      isotig00869|40s; <a href="/dbget-bin/www_bget?ko:K02995">K02995</a>  RP-S8e, RPS8; small subunit ribosomal protein S8e
D      isotig00870|40s; <a href="/dbget-bin/www_bget?ko:K02995">K02995</a>  RP-S8e, RPS8; small subunit ribosomal protein S8e
D      isotig25430|40s; <a href="/dbget-bin/www_bget?ko:K02995">K02995</a>  RP-S8e, RPS8; small subunit ribosomal protein S8e
D      isotig00570|ribosomal; <a href="/dbget-bin/www_bget?ko:K02997">K02997</a>  RP-S9e, RPS9; small subunit ribosomal protein S9e
D      isotig00571|ribosomal; <a href="/dbget-bin/www_bget?ko:K02997">K02997</a>  RP-S9e, RPS9; small subunit ribosomal protein S9e
D      isotig00572|ribosomal; <a href="/dbget-bin/www_bget?ko:K02997">K02997</a>  RP-S9e, RPS9; small subunit ribosomal protein S9e
D      isotig00573|ribosomal; <a href="/dbget-bin/www_bget?ko:K02997">K02997</a>  RP-S9e, RPS9; small subunit ribosomal protein S9e
D      isotig00574|ribosomal; <a href="/dbget-bin/www_bget?ko:K02997">K02997</a>  RP-S9e, RPS9; small subunit ribosomal protein S9e
D      isotig00575|ribosomal; <a href="/dbget-bin/www_bget?ko:K02997">K02997</a>  RP-S9e, RPS9; small subunit ribosomal protein S9e
D      isotig00576|ribosomal; <a href="/dbget-bin/www_bget?ko:K02997">K02997</a>  RP-S9e, RPS9; small subunit ribosomal protein S9e
D      isotig00577|ribosomal; <a href="/dbget-bin/www_bget?ko:K02997">K02997</a>  RP-S9e, RPS9; small subunit ribosomal protein S9e
D      isotig00578|ribosomal; <a href="/dbget-bin/www_bget?ko:K02997">K02997</a>  RP-S9e, RPS9; small subunit ribosomal protein S9e
D      isotig01920|ribosomal; <a href="/dbget-bin/www_bget?ko:K02947">K02947</a>  RP-S10e, RPS10; small subunit ribosomal protein S10e
D      isotig02559|40s; <a href="/dbget-bin/www_bget?ko:K02949">K02949</a>  RP-S11e, RPS11; small subunit ribosomal protein S11e
D      isotig02560|40s; <a href="/dbget-bin/www_bget?ko:K02949">K02949</a>  RP-S11e, RPS11; small subunit ribosomal protein S11e
D      isotig02561|ribosomal; <a href="/dbget-bin/www_bget?ko:K02949">K02949</a>  RP-S11e, RPS11; small subunit ribosomal protein S11e
D      isotig37476|40s; <a href="/dbget-bin/www_bget?ko:K02949">K02949</a>  RP-S11e, RPS11; small subunit ribosomal protein S11e
D      isotig01687|ribosomal; <a href="/dbget-bin/www_bget?ko:K02951">K02951</a>  RP-S12e, RPS12; small subunit ribosomal protein S12e
D      isotig01688|ribosomal; <a href="/dbget-bin/www_bget?ko:K02951">K02951</a>  RP-S12e, RPS12; small subunit ribosomal protein S12e
D      isotig02330|ribosomal; <a href="/dbget-bin/www_bget?ko:K02953">K02953</a>  RP-S13e, RPS13; small subunit ribosomal protein S13e
D      isotig02331|ribosomal; <a href="/dbget-bin/www_bget?ko:K02953">K02953</a>  RP-S13e, RPS13; small subunit ribosomal protein S13e
D      isotig18587|ribosomal; <a href="/dbget-bin/www_bget?ko:K02955">K02955</a>  RP-S14e, RPS14; small subunit ribosomal protein S14e
D      isotig01390|ribosomal; <a href="/dbget-bin/www_bget?ko:K02958">K02958</a>  RP-S15e, RPS15; small subunit ribosomal protein S15e
D      isotig01391|ribosomal; <a href="/dbget-bin/www_bget?ko:K02958">K02958</a>  RP-S15e, RPS15; small subunit ribosomal protein S15e
D      isotig02621|40s; <a href="/dbget-bin/www_bget?ko:K02957">K02957</a>  RP-S15Ae, RPS15A; small subunit ribosomal protein S15Ae
D      isotig02622|40s; <a href="/dbget-bin/www_bget?ko:K02957">K02957</a>  RP-S15Ae, RPS15A; small subunit ribosomal protein S15Ae
D      isotig25092|40s; <a href="/dbget-bin/www_bget?ko:K02957">K02957</a>  RP-S15Ae, RPS15A; small subunit ribosomal protein S15Ae
D      contig08006|ribosomal; <a href="/dbget-bin/www_bget?ko:K02960">K02960</a>  RP-S16e, RPS16; small subunit ribosomal protein S16e
D      isotig01693|ribosomal; <a href="/dbget-bin/www_bget?ko:K02962">K02962</a>  RP-S17e, RPS17; small subunit ribosomal protein S17e
D      isotig05016|ribosomal; <a href="/dbget-bin/www_bget?ko:K02962">K02962</a>  RP-S17e, RPS17; small subunit ribosomal protein S17e
D      isotig05017|ribosomal; <a href="/dbget-bin/www_bget?ko:K02962">K02962</a>  RP-S17e, RPS17; small subunit ribosomal protein S17e
D      isotig22671|ribosomal; <a href="/dbget-bin/www_bget?ko:K02962">K02962</a>  RP-S17e, RPS17; small subunit ribosomal protein S17e
D      isotig27022|ribosomal; <a href="/dbget-bin/www_bget?ko:K02962">K02962</a>  RP-S17e, RPS17; small subunit ribosomal protein S17e
D      isotig13453|ribosomal; <a href="/dbget-bin/www_bget?ko:K02964">K02964</a>  RP-S18e, RPS18; small subunit ribosomal protein S18e
D      isotig04545|40s; <a href="/dbget-bin/www_bget?ko:K02966">K02966</a>  RP-S19e, RPS19; small subunit ribosomal protein S19e
D      isotig04546|40s; <a href="/dbget-bin/www_bget?ko:K02966">K02966</a>  RP-S19e, RPS19; small subunit ribosomal protein S19e
D      isotig05014|40s; <a href="/dbget-bin/www_bget?ko:K02966">K02966</a>  RP-S19e, RPS19; small subunit ribosomal protein S19e
D      isotig05015|40s; <a href="/dbget-bin/www_bget?ko:K02966">K02966</a>  RP-S19e, RPS19; small subunit ribosomal protein S19e
D      isotig04515|ribosomal; <a href="/dbget-bin/www_bget?ko:K02969">K02969</a>  RP-S20e, RPS20; small subunit ribosomal protein S20e
D      isotig30199|ribosomal; <a href="/dbget-bin/www_bget?ko:K02971">K02971</a>  RP-S21e, RPS21; small subunit ribosomal protein S21e
D      isotig12198|40s; <a href="/dbget-bin/www_bget?ko:K02973">K02973</a>  RP-S23e, RPS23; small subunit ribosomal protein S23e
D      isotig01410|40s; <a href="/dbget-bin/www_bget?ko:K02974">K02974</a>  RP-S24e, RPS24; small subunit ribosomal protein S24e
D      isotig01411|40s; <a href="/dbget-bin/www_bget?ko:K02974">K02974</a>  RP-S24e, RPS24; small subunit ribosomal protein S24e
D      isotig01412|40s; <a href="/dbget-bin/www_bget?ko:K02974">K02974</a>  RP-S24e, RPS24; small subunit ribosomal protein S24e
D      isotig01413|40s; <a href="/dbget-bin/www_bget?ko:K02974">K02974</a>  RP-S24e, RPS24; small subunit ribosomal protein S24e
D      isotig01414|40s; <a href="/dbget-bin/www_bget?ko:K02974">K02974</a>  RP-S24e, RPS24; small subunit ribosomal protein S24e
D      isotig01415|40s; <a href="/dbget-bin/www_bget?ko:K02974">K02974</a>  RP-S24e, RPS24; small subunit ribosomal protein S24e
D      isotig05028|ribosomal; <a href="/dbget-bin/www_bget?ko:K02975">K02975</a>  RP-S25e, RPS25; small subunit ribosomal protein S25e
D      isotig05029|ribosomal; <a href="/dbget-bin/www_bget?ko:K02975">K02975</a>  RP-S25e, RPS25; small subunit ribosomal protein S25e
D      isotig02640|ribosomal; <a href="/dbget-bin/www_bget?ko:K02976">K02976</a>  RP-S26e, RPS26; small subunit ribosomal protein S26e
D      isotig25123|40s; <a href="/dbget-bin/www_bget?ko:K02976">K02976</a>  RP-S26e, RPS26; small subunit ribosomal protein S26e
D      isotig00278|40s; <a href="/dbget-bin/www_bget?ko:K02978">K02978</a>  RP-S27e, RPS27; small subunit ribosomal protein S27e
D      isotig06104|40s; <a href="/dbget-bin/www_bget?ko:K02978">K02978</a>  RP-S27e, RPS27; small subunit ribosomal protein S27e
D      isotig06927|40s; <a href="/dbget-bin/www_bget?ko:K02978">K02978</a>  RP-S27e, RPS27; small subunit ribosomal protein S27e
D      isotig10791|40s; <a href="/dbget-bin/www_bget?ko:K02978">K02978</a>  RP-S27e, RPS27; small subunit ribosomal protein S27e
D      isotig27696|ribosomal; <a href="/dbget-bin/www_bget?ko:K02978">K02978</a>  RP-S27e, RPS27; small subunit ribosomal protein S27e
D      isotig28892|40s; <a href="/dbget-bin/www_bget?ko:K02978">K02978</a>  RP-S27e, RPS27; small subunit ribosomal protein S27e
D      isotig01504|ribosomal; <a href="/dbget-bin/www_bget?ko:K02977">K02977</a>  RP-S27Ae, RPS27A; small subunit ribosomal protein S27Ae
D      isotig01505|ribosomal; <a href="/dbget-bin/www_bget?ko:K02977">K02977</a>  RP-S27Ae, RPS27A; small subunit ribosomal protein S27Ae
D      isotig11385|ribosomal; <a href="/dbget-bin/www_bget?ko:K02979">K02979</a>  RP-S28e, RPS28; small subunit ribosomal protein S28e
D      isotig30924|ribosomal; <a href="/dbget-bin/www_bget?ko:K02979">K02979</a>  RP-S28e, RPS28; small subunit ribosomal protein S28e
D      isotig05079|ribosomal; <a href="/dbget-bin/www_bget?ko:K02980">K02980</a>  RP-S29e, RPS29; small subunit ribosomal protein S29e
D      isotig05080|ribosomal; <a href="/dbget-bin/www_bget?ko:K02980">K02980</a>  RP-S29e, RPS29; small subunit ribosomal protein S29e
D      isotig01603|ubiquitin-like; <a href="/dbget-bin/www_bget?ko:K02983">K02983</a>  RP-S30e, RPS30; small subunit ribosomal protein S30e
D      isotig01604|ubiquitin-like; <a href="/dbget-bin/www_bget?ko:K02983">K02983</a>  RP-S30e, RPS30; small subunit ribosomal protein S30e
D      isotig01605|ubiquitin-like; <a href="/dbget-bin/www_bget?ko:K02983">K02983</a>  RP-S30e, RPS30; small subunit ribosomal protein S30e
D      isotig01606|ubiquitin-like; <a href="/dbget-bin/www_bget?ko:K02983">K02983</a>  RP-S30e, RPS30; small subunit ribosomal protein S30e
D      isotig02616|ribosomal; <a href="/dbget-bin/www_bget?ko:K02998">K02998</a>  RP-SAe, RPS0; small subunit ribosomal protein SAe
D      isotig02617|ribosomal; <a href="/dbget-bin/www_bget?ko:K02998">K02998</a>  RP-SAe, RPS0; small subunit ribosomal protein SAe
D      isotig19425|40s; <a href="/dbget-bin/www_bget?ko:K02998">K02998</a>  RP-SAe, RPS0; small subunit ribosomal protein SAe
D      isotig37098|40s; <a href="/dbget-bin/www_bget?ko:K02998">K02998</a>  RP-SAe, RPS0; small subunit ribosomal protein SAe
D      isotig39060|40s; <a href="/dbget-bin/www_bget?ko:K02998">K02998</a>  RP-SAe, RPS0; small subunit ribosomal protein SAe
C    Large subunit
D      isotig02691|ribosomal; <a href="/dbget-bin/www_bget?ko:K02925">K02925</a>  RP-L3e, RPL3; large subunit ribosomal protein L3e
D      isotig02692|ribosomal; <a href="/dbget-bin/www_bget?ko:K02925">K02925</a>  RP-L3e, RPL3; large subunit ribosomal protein L3e
D      isotig03202|60s; <a href="/dbget-bin/www_bget?ko:K02925">K02925</a>  RP-L3e, RPL3; large subunit ribosomal protein L3e
D      isotig03203|ribosomal; <a href="/dbget-bin/www_bget?ko:K02925">K02925</a>  RP-L3e, RPL3; large subunit ribosomal protein L3e
D      isotig01033|ribosomal; <a href="/dbget-bin/www_bget?ko:K02930">K02930</a>  RP-L4e, RPL4; large subunit ribosomal protein L4e
D      isotig01034|ribosomal; <a href="/dbget-bin/www_bget?ko:K02930">K02930</a>  RP-L4e, RPL4; large subunit ribosomal protein L4e
D      isotig01035|ribosomal; <a href="/dbget-bin/www_bget?ko:K02930">K02930</a>  RP-L4e, RPL4; large subunit ribosomal protein L4e
D      isotig01036|ribosomal; <a href="/dbget-bin/www_bget?ko:K02930">K02930</a>  RP-L4e, RPL4; large subunit ribosomal protein L4e
D      isotig15822|ribosomal; <a href="/dbget-bin/www_bget?ko:K02930">K02930</a>  RP-L4e, RPL4; large subunit ribosomal protein L4e
D      isotig05021|60s; <a href="/dbget-bin/www_bget?ko:K02932">K02932</a>  RP-L5e, RPL5; large subunit ribosomal protein L5e
D      isotig07059|60s; <a href="/dbget-bin/www_bget?ko:K02932">K02932</a>  RP-L5e, RPL5; large subunit ribosomal protein L5e
D      isotig01847|ribosomal; <a href="/dbget-bin/www_bget?ko:K02934">K02934</a>  RP-L6e, RPL6; large subunit ribosomal protein L6e
D      isotig01848|ribosomal; <a href="/dbget-bin/www_bget?ko:K02934">K02934</a>  RP-L6e, RPL6; large subunit ribosomal protein L6e
D      isotig03479|ribosomal; <a href="/dbget-bin/www_bget?ko:K02936">K02936</a>  RP-L7Ae, RPL7A; large subunit ribosomal protein L7Ae
D      isotig03480|60s; <a href="/dbget-bin/www_bget?ko:K02936">K02936</a>  RP-L7Ae, RPL7A; large subunit ribosomal protein L7Ae
D      isotig01697|ribosomal; <a href="/dbget-bin/www_bget?ko:K02938">K02938</a>  RP-L8e, RPL8; large subunit ribosomal protein L8e
D      isotig01698|ribosomal; <a href="/dbget-bin/www_bget?ko:K02938">K02938</a>  RP-L8e, RPL8; large subunit ribosomal protein L8e
D      isotig17653|ribosomal; <a href="/dbget-bin/www_bget?ko:K02938">K02938</a>  RP-L8e, RPL8; large subunit ribosomal protein L8e
D      isotig18282|60s; <a href="/dbget-bin/www_bget?ko:K02938">K02938</a>  RP-L8e, RPL8; large subunit ribosomal protein L8e
D      isotig04897|60s; <a href="/dbget-bin/www_bget?ko:K02940">K02940</a>  RP-L9e, RPL9; large subunit ribosomal protein L9e
D      isotig04898|60s; <a href="/dbget-bin/www_bget?ko:K02940">K02940</a>  RP-L9e, RPL9; large subunit ribosomal protein L9e
D      isotig02352|60s; <a href="/dbget-bin/www_bget?ko:K02866">K02866</a>  RP-L10e, RPL10; large subunit ribosomal protein L10e
D      isotig21854|60s; <a href="/dbget-bin/www_bget?ko:K02865">K02865</a>  RP-L10Ae, RPL10A; large subunit ribosomal protein L10Ae
D      isotig32584|ribosomal; <a href="/dbget-bin/www_bget?ko:K02865">K02865</a>  RP-L10Ae, RPL10A; large subunit ribosomal protein L10Ae
D      isotig00369|ribosomal; <a href="/dbget-bin/www_bget?ko:K02868">K02868</a>  RP-L11e, RPL11; large subunit ribosomal protein L11e
D      isotig00370|ribosomal; <a href="/dbget-bin/www_bget?ko:K02868">K02868</a>  RP-L11e, RPL11; large subunit ribosomal protein L11e
D      isotig00371|ribosomal; <a href="/dbget-bin/www_bget?ko:K02868">K02868</a>  RP-L11e, RPL11; large subunit ribosomal protein L11e
D      isotig00372|ribosomal; <a href="/dbget-bin/www_bget?ko:K02868">K02868</a>  RP-L11e, RPL11; large subunit ribosomal protein L11e
D      isotig00373|ribosomal; <a href="/dbget-bin/www_bget?ko:K02868">K02868</a>  RP-L11e, RPL11; large subunit ribosomal protein L11e
D      isotig20554|ribosomal; <a href="/dbget-bin/www_bget?ko:K02868">K02868</a>  RP-L11e, RPL11; large subunit ribosomal protein L11e
D      isotig05089|ribosomal; <a href="/dbget-bin/www_bget?ko:K02870">K02870</a>  RP-L12e, RPL12; large subunit ribosomal protein L12e
D      isotig08636|ribosomal; <a href="/dbget-bin/www_bget?ko:K02873">K02873</a>  RP-L13e, RPL13; large subunit ribosomal protein L13e
D      isotig01919|ribosomal; <a href="/dbget-bin/www_bget?ko:K02872">K02872</a>  RP-L13Ae, RPL13A; large subunit ribosomal protein L13Ae
D      isotig22898|ribosomal; <a href="/dbget-bin/www_bget?ko:K02872">K02872</a>  RP-L13Ae, RPL13A; large subunit ribosomal protein L13Ae
D      isotig33931|60s; <a href="/dbget-bin/www_bget?ko:K02872">K02872</a>  RP-L13Ae, RPL13A; large subunit ribosomal protein L13Ae
D      isotig35103|60s; <a href="/dbget-bin/www_bget?ko:K02872">K02872</a>  RP-L13Ae, RPL13A; large subunit ribosomal protein L13Ae
D      isotig15042|60s; <a href="/dbget-bin/www_bget?ko:K02875">K02875</a>  RP-L14e, RPL14; large subunit ribosomal protein L14e
D      isotig26819|60s; <a href="/dbget-bin/www_bget?ko:K02875">K02875</a>  RP-L14e, RPL14; large subunit ribosomal protein L14e
D      isotig27229|ribosomal; <a href="/dbget-bin/www_bget?ko:K02875">K02875</a>  RP-L14e, RPL14; large subunit ribosomal protein L14e
D      isotig04942|ribosomal; <a href="/dbget-bin/www_bget?ko:K02877">K02877</a>  RP-L15e, RPL15; large subunit ribosomal protein L15e
D      isotig04943|ribosomal; <a href="/dbget-bin/www_bget?ko:K02877">K02877</a>  RP-L15e, RPL15; large subunit ribosomal protein L15e
D      isotig02551|60s; <a href="/dbget-bin/www_bget?ko:K02880">K02880</a>  RP-L17e, RPL17; large subunit ribosomal protein L17e
D      isotig02552|60s; <a href="/dbget-bin/www_bget?ko:K02880">K02880</a>  RP-L17e, RPL17; large subunit ribosomal protein L17e
D      isotig02553|60s; <a href="/dbget-bin/www_bget?ko:K02880">K02880</a>  RP-L17e, RPL17; large subunit ribosomal protein L17e
D      isotig05075|ribosomal; <a href="/dbget-bin/www_bget?ko:K02883">K02883</a>  RP-L18e, RPL18; large subunit ribosomal protein L18e
D      isotig10606|ribosomal; <a href="/dbget-bin/www_bget?ko:K02882">K02882</a>  RP-L18Ae, RPL18A; large subunit ribosomal protein L18Ae
D      isotig04946|ribosomal; <a href="/dbget-bin/www_bget?ko:K02885">K02885</a>  RP-L19e, RPL19; large subunit ribosomal protein L19e
D      isotig04947|ribosomal; <a href="/dbget-bin/www_bget?ko:K02885">K02885</a>  RP-L19e, RPL19; large subunit ribosomal protein L19e
D      isotig08650|ribosomal; <a href="/dbget-bin/www_bget?ko:K02885">K02885</a>  RP-L19e, RPL19; large subunit ribosomal protein L19e
D      isotig01689|ribosomal; <a href="/dbget-bin/www_bget?ko:K02889">K02889</a>  RP-L21e, RPL21; large subunit ribosomal protein L21e
D      isotig01690|60s; <a href="/dbget-bin/www_bget?ko:K02889">K02889</a>  RP-L21e, RPL21; large subunit ribosomal protein L21e
D      isotig29846|60s; <a href="/dbget-bin/www_bget?ko:K02889">K02889</a>  RP-L21e, RPL21; large subunit ribosomal protein L21e
D      isotig33608|ribosomal; <a href="/dbget-bin/www_bget?ko:K02889">K02889</a>  RP-L21e, RPL21; large subunit ribosomal protein L21e
D      isotig01387|ribosomal; <a href="/dbget-bin/www_bget?ko:K02891">K02891</a>  RP-L22e, RPL22; large subunit ribosomal protein L22e
D      isotig01388|ribosomal; <a href="/dbget-bin/www_bget?ko:K02891">K02891</a>  RP-L22e, RPL22; large subunit ribosomal protein L22e
D      isotig01389|60s; <a href="/dbget-bin/www_bget?ko:K02891">K02891</a>  RP-L22e, RPL22; large subunit ribosomal protein L22e
D      isotig01668|ribosomal; <a href="/dbget-bin/www_bget?ko:K02891">K02891</a>  RP-L22e, RPL22; large subunit ribosomal protein L22e
D      isotig01669|ribosomal; <a href="/dbget-bin/www_bget?ko:K02891">K02891</a>  RP-L22e, RPL22; large subunit ribosomal protein L22e
D      isotig01670|ribosomal; <a href="/dbget-bin/www_bget?ko:K02891">K02891</a>  RP-L22e, RPL22; large subunit ribosomal protein L22e
D      isotig02888|ribosomal; <a href="/dbget-bin/www_bget?ko:K02891">K02891</a>  RP-L22e, RPL22; large subunit ribosomal protein L22e
D      isotig01680|ribosomal; <a href="/dbget-bin/www_bget?ko:K02893">K02893</a>  RP-L23Ae, RPL23A; large subunit ribosomal protein L23Ae
D      isotig01681|ribosomal; <a href="/dbget-bin/www_bget?ko:K02893">K02893</a>  RP-L23Ae, RPL23A; large subunit ribosomal protein L23Ae
D      isotig01682|ribosomal; <a href="/dbget-bin/www_bget?ko:K02893">K02893</a>  RP-L23Ae, RPL23A; large subunit ribosomal protein L23Ae
D      isotig24376|ribosomal; <a href="/dbget-bin/www_bget?ko:K02893">K02893</a>  RP-L23Ae, RPL23A; large subunit ribosomal protein L23Ae
D      isotig04920|probable; <a href="/dbget-bin/www_bget?ko:K02896">K02896</a>  RP-L24e, RPL24; large subunit ribosomal protein L24e
D      isotig04921|probable; <a href="/dbget-bin/www_bget?ko:K02896">K02896</a>  RP-L24e, RPL24; large subunit ribosomal protein L24e
D      isotig05083|ribosomal; <a href="/dbget-bin/www_bget?ko:K02896">K02896</a>  RP-L24e, RPL24; large subunit ribosomal protein L24e
D      isotig01139|ribosomal; <a href="/dbget-bin/www_bget?ko:K02898">K02898</a>  RP-L26e, RPL26; large subunit ribosomal protein L26e
D      isotig01140|ribosomal; <a href="/dbget-bin/www_bget?ko:K02898">K02898</a>  RP-L26e, RPL26; large subunit ribosomal protein L26e
D      isotig01141|ribosomal; <a href="/dbget-bin/www_bget?ko:K02898">K02898</a>  RP-L26e, RPL26; large subunit ribosomal protein L26e
D      isotig12317|ribosomal; <a href="/dbget-bin/www_bget?ko:K02901">K02901</a>  RP-L27e, RPL27; large subunit ribosomal protein L27e
D      isotig01742|60s; <a href="/dbget-bin/www_bget?ko:K02900">K02900</a>  RP-L27Ae, RPL27A; large subunit ribosomal protein L27Ae
D      isotig01743|60s; <a href="/dbget-bin/www_bget?ko:K02900">K02900</a>  RP-L27Ae, RPL27A; large subunit ribosomal protein L27Ae
D      isotig01744|60s; <a href="/dbget-bin/www_bget?ko:K02900">K02900</a>  RP-L27Ae, RPL27A; large subunit ribosomal protein L27Ae
D      isotig20489|60s; <a href="/dbget-bin/www_bget?ko:K02900">K02900</a>  RP-L27Ae, RPL27A; large subunit ribosomal protein L27Ae
D      isotig01134|ribosomal; <a href="/dbget-bin/www_bget?ko:K02903">K02903</a>  RP-L28e, RPL28; large subunit ribosomal protein L28e
D      isotig01135|ribosomal; <a href="/dbget-bin/www_bget?ko:K02903">K02903</a>  RP-L28e, RPL28; large subunit ribosomal protein L28e
D      isotig03964|ribosomal; <a href="/dbget-bin/www_bget?ko:K02908">K02908</a>  RP-L30e, RPL30; large subunit ribosomal protein L30e
D      isotig36412|ribosomal; <a href="/dbget-bin/www_bget?ko:K02908">K02908</a>  RP-L30e, RPL30; large subunit ribosomal protein L30e
D      isotig01392|60s; <a href="/dbget-bin/www_bget?ko:K02910">K02910</a>  RP-L31e, RPL31; large subunit ribosomal protein L31e
D      isotig01247|60s; <a href="/dbget-bin/www_bget?ko:K02912">K02912</a>  RP-L32e, RPL32; large subunit ribosomal protein L32e
D      isotig01248|60s; <a href="/dbget-bin/www_bget?ko:K02912">K02912</a>  RP-L32e, RPL32; large subunit ribosomal protein L32e
D      isotig01249|60s; <a href="/dbget-bin/www_bget?ko:K02912">K02912</a>  RP-L32e, RPL32; large subunit ribosomal protein L32e
D      isotig37244|ribosomal; <a href="/dbget-bin/www_bget?ko:K02915">K02915</a>  RP-L34e, RPL34; large subunit ribosomal protein L34e
D      isotig04939|60s; <a href="/dbget-bin/www_bget?ko:K02918">K02918</a>  RP-L35e, RPL35; large subunit ribosomal protein L35e
D      isotig04940|60s; <a href="/dbget-bin/www_bget?ko:K02918">K02918</a>  RP-L35e, RPL35; large subunit ribosomal protein L35e
D      isotig05110|60s; <a href="/dbget-bin/www_bget?ko:K02918">K02918</a>  RP-L35e, RPL35; large subunit ribosomal protein L35e
D      isotig05031|ribosomal; <a href="/dbget-bin/www_bget?ko:K02917">K02917</a>  RP-L35Ae, RPL35A; large subunit ribosomal protein L35Ae
D      isotig05032|ribosomal; <a href="/dbget-bin/www_bget?ko:K02917">K02917</a>  RP-L35Ae, RPL35A; large subunit ribosomal protein L35Ae
D      isotig04308|60s; <a href="/dbget-bin/www_bget?ko:K02920">K02920</a>  RP-L36e, RPL36; large subunit ribosomal protein L36e
D      isotig03485|ribosomal; <a href="/dbget-bin/www_bget?ko:K02922">K02922</a>  RP-L37e, RPL37; large subunit ribosomal protein L37e
D      isotig03486|ribosomal; <a href="/dbget-bin/www_bget?ko:K02922">K02922</a>  RP-L37e, RPL37; large subunit ribosomal protein L37e
D      isotig23833|60s; <a href="/dbget-bin/www_bget?ko:K02922">K02922</a>  RP-L37e, RPL37; large subunit ribosomal protein L37e
D      isotig26796|ribosomal; <a href="/dbget-bin/www_bget?ko:K02922">K02922</a>  RP-L37e, RPL37; large subunit ribosomal protein L37e
D      isotig27643|ribosomal; <a href="/dbget-bin/www_bget?ko:K02922">K02922</a>  RP-L37e, RPL37; large subunit ribosomal protein L37e
D      isotig04678|60s; <a href="/dbget-bin/www_bget?ko:K02921">K02921</a>  RP-L37Ae, RPL37A; large subunit ribosomal protein L37Ae
D      isotig26760|60s; <a href="/dbget-bin/www_bget?ko:K02921">K02921</a>  RP-L37Ae, RPL37A; large subunit ribosomal protein L37Ae
D      isotig26869|60s; <a href="/dbget-bin/www_bget?ko:K02921">K02921</a>  RP-L37Ae, RPL37A; large subunit ribosomal protein L37Ae
D      isotig30247|60s; <a href="/dbget-bin/www_bget?ko:K02921">K02921</a>  RP-L37Ae, RPL37A; large subunit ribosomal protein L37Ae
D      isotig37689|60s; <a href="/dbget-bin/www_bget?ko:K02921">K02921</a>  RP-L37Ae, RPL37A; large subunit ribosomal protein L37Ae
D      isotig20183|ribosomal; <a href="/dbget-bin/www_bget?ko:K02923">K02923</a>  RP-L38e, RPL38; large subunit ribosomal protein L38e
D      isotig01691|ribosomal; <a href="/dbget-bin/www_bget?ko:K02924">K02924</a>  RP-L39e, RPL39; large subunit ribosomal protein L39e
D      isotig01692|ribosomal; <a href="/dbget-bin/www_bget?ko:K02924">K02924</a>  RP-L39e, RPL39; large subunit ribosomal protein L39e
D      isotig26104|ribosomal; <a href="/dbget-bin/www_bget?ko:K02924">K02924</a>  RP-L39e, RPL39; large subunit ribosomal protein L39e
D      isotig00187|ubiquitin; <a href="/dbget-bin/www_bget?ko:K02927">K02927</a>  RP-L40e, RPL40; large subunit ribosomal protein L40e
D      isotig00190|ubiquitin; <a href="/dbget-bin/www_bget?ko:K02927">K02927</a>  RP-L40e, RPL40; large subunit ribosomal protein L40e
D      isotig01740|ubiquitin; <a href="/dbget-bin/www_bget?ko:K02927">K02927</a>  RP-L40e, RPL40; large subunit ribosomal protein L40e
D      isotig01741|ubiquitin; <a href="/dbget-bin/www_bget?ko:K02927">K02927</a>  RP-L40e, RPL40; large subunit ribosomal protein L40e
D      isotig05096|b; <a href="/dbget-bin/www_bget?ko:K02927">K02927</a>  RP-L40e, RPL40; large subunit ribosomal protein L40e
D      isotig05097|b; <a href="/dbget-bin/www_bget?ko:K02927">K02927</a>  RP-L40e, RPL40; large subunit ribosomal protein L40e
D      isotig13466|ubiquitin; <a href="/dbget-bin/www_bget?ko:K02927">K02927</a>  RP-L40e, RPL40; large subunit ribosomal protein L40e
D      isotig26512|ubiquitin; <a href="/dbget-bin/www_bget?ko:K02927">K02927</a>  RP-L40e, RPL40; large subunit ribosomal protein L40e
D      isotig30301|ubiquitin; <a href="/dbget-bin/www_bget?ko:K02927">K02927</a>  RP-L40e, RPL40; large subunit ribosomal protein L40e
D      isotig00693|ribosomal; <a href="/dbget-bin/www_bget?ko:K02929">K02929</a>  RP-L44e, RPL44; large subunit ribosomal protein L44e
D      isotig27800|ribosomal; <a href="/dbget-bin/www_bget?ko:K02929">K02929</a>  RP-L44e, RPL44; large subunit ribosomal protein L44e
D      isotig29019|60s; <a href="/dbget-bin/www_bget?ko:K02929">K02929</a>  RP-L44e, RPL44; large subunit ribosomal protein L44e
D      isotig01131|60s; <a href="/dbget-bin/www_bget?ko:K02941">K02941</a>  RP-LP0, RPLP0; large subunit ribosomal protein LP0
D      isotig01132|60s; <a href="/dbget-bin/www_bget?ko:K02941">K02941</a>  RP-LP0, RPLP0; large subunit ribosomal protein LP0
D      isotig01133|60s; <a href="/dbget-bin/www_bget?ko:K02941">K02941</a>  RP-LP0, RPLP0; large subunit ribosomal protein LP0
D      isotig19608|ribosomal; <a href="/dbget-bin/www_bget?ko:K02941">K02941</a>  RP-LP0, RPLP0; large subunit ribosomal protein LP0
D      isotig35886|60s; <a href="/dbget-bin/www_bget?ko:K02942">K02942</a>  RP-LP1, RPLP1; large subunit ribosomal protein LP1
D      isotig04540|60s; <a href="/dbget-bin/www_bget?ko:K02943">K02943</a>  RP-LP2, RPLP2; large subunit ribosomal protein LP2
D      isotig05026|60s; <a href="/dbget-bin/www_bget?ko:K02943">K02943</a>  RP-LP2, RPLP2; large subunit ribosomal protein LP2
D      isotig05027|60s; <a href="/dbget-bin/www_bget?ko:K02943">K02943</a>  RP-LP2, RPLP2; large subunit ribosomal protein LP2
#
A<b>Ribosomal RNAs</b>
B
B  <b>Prokaryotes</b>
C    <a href="/dbget-bin/www_bget?ko:K01985">K01985</a>  5SrRNA, rrf; 5S ribosomal RNA
C    <a href="/dbget-bin/www_bget?ko:K01977">K01977</a>  16SrRNA, rrs; 16S ribosomal RNA
C    <a href="/dbget-bin/www_bget?ko:K01980">K01980</a>  23SrRNA, rrl; 23S ribosomal RNA
B
B  <b>Eukaryotes</b>
C    <a href="/dbget-bin/www_bget?ko:K01979">K01979</a>  SSUrRNA; small subunit ribosomal RNA
C    <a href="/dbget-bin/www_bget?ko:K01982">K01982</a>  LSUrRNA; large subunit ribosomal RNA
C    <a href="/dbget-bin/www_bget?ko:K01981">K01981</a>  LSU5S; large subunit ribosomal RNA, 5S
C    <a href="/dbget-bin/www_bget?ko:K01984">K01984</a>  LSU4.5S; large subunit ribosomal RNA, 4.5S
C    <a href="/dbget-bin/www_bget?ko:K01986">K01986</a>  LSU5.8S; large subunit ribosomal RNA, 5.8S
!
#<hr>
#<b>[ <a href="/kegg/brite.html">BRITE</a> | <a href="/kegg/kegg2.html">KEGG2</a> | <a href="/kegg/">KEGG</a> ]</b><br>
#Last updated: November 24, 2010
