# Supplementary material for: Fast skeletal muscle transcriptome of the Gilthead sea bream (Sparus aurata) determined by next generation sequencing
Source: BMC Genomics. 2012 May 11;13:181. doi: 10.1186/1471-2164-13-181 (PMC3418159; doi:10.1186/1471-2164-13-181)
Supplement: Additional file 7 — Hierarchical information of the isotigs mapped to the KEGG pathways maps using the automatic annotation tool KAAS. File can be opened using KegHier from [60] when maps are displayed the pathway components with an isotig mapped are labeled in red. [file 1471-2164-13-181-S7.tar › hier/q03012.keg]

+D	Translation factors
#<h2><a href="/kegg/kegg2.html"><img src="/Fig/bget/kegg3.gif" align="middle" border=0></a> &nbsp; Translation Factors</h2>
#<!---
#ENTRY       ko03012
#NAME        Translation
#DEFINITION  Translation factors annotated_newbler2.5_only_our_reads
#--->
!
A<b>Translation Initiation Factors</b>
B  Initiation factors (prokaryotic)
C    <a href="/dbget-bin/www_bget?ko:K02518">K02518</a>  IF-1, infA; translation initiation factor IF-1
C    <a href="/dbget-bin/www_bget?ko:K02519">K02519</a>  IF-2, infB; translation initiation factor IF-2
C    <a href="/dbget-bin/www_bget?ko:K02520">K02520</a>  IF-3, infC; translation initiation factor IF-3
B  Initiation factors (eukaryotic)
C    eIF-1
D      isotig05529|eukaryotic; <a href="/dbget-bin/www_bget?ko:K03236">K03236</a>  eIF-1A, EIF1A; translation initiation factor eIF-1A
D      isotig05898|eukaryotic; <a href="/dbget-bin/www_bget?ko:K03113">K03113</a>  eIF-1, EIF1, SUI1; translation initiation factor eIF-1
C    eIF-2
D      isotig06735|eukaryotic; <a href="/dbget-bin/www_bget?ko:K03237">K03237</a>  eIF-2A, EIF2S1; translation initiation factor eIF-2 alpha subunit
D      isotig05778|eukaryotic; <a href="/dbget-bin/www_bget?ko:K03238">K03238</a>  eIF-2B, EIF2S2; translation initiation factor eIF-2 beta subunit
D      isotig39416|eukaryotic; <a href="/dbget-bin/www_bget?ko:K03238">K03238</a>  eIF-2B, EIF2S2; translation initiation factor eIF-2 beta subunit
D      isotig01966|eukaryotic; <a href="/dbget-bin/www_bget?ko:K03242">K03242</a>  eIF-2G, EIF2S3; translation initiation factor eIF-2 gamma subunit
D      isotig01967|eukaryotic; <a href="/dbget-bin/www_bget?ko:K03242">K03242</a>  eIF-2G, EIF2S3; translation initiation factor eIF-2 gamma subunit
D      isotig01968|eukaryotic; <a href="/dbget-bin/www_bget?ko:K03242">K03242</a>  eIF-2G, EIF2S3; translation initiation factor eIF-2 gamma subunit
D      isotig01969|eukaryotic; <a href="/dbget-bin/www_bget?ko:K03242">K03242</a>  eIF-2G, EIF2S3; translation initiation factor eIF-2 gamma subunit
C    eIF-2B
D      isotig08310|translation; <a href="/dbget-bin/www_bget?ko:K03239">K03239</a>  eIF-2BA, EIF2B1; translation initiation factor eIF-2B alpha subunit
D      isotig08808|translation; <a href="/dbget-bin/www_bget?ko:K03239">K03239</a>  eIF-2BA, EIF2B1; translation initiation factor eIF-2B alpha subunit
D      isotig13910|eukaryotic; <a href="/dbget-bin/www_bget?ko:K03754">K03754</a>  eIF-2BB, EIF2B2; translation initiation factor eIF-2B beta subunit
D      isotig20741|translation; <a href="/dbget-bin/www_bget?ko:K03754">K03754</a>  eIF-2BB, EIF2B2; translation initiation factor eIF-2B beta subunit
D      isotig02201|eukaryotic; <a href="/dbget-bin/www_bget?ko:K03680">K03680</a>  eIF-2BD, EIF2B4; translation initiation factor eIF-2B delta subunit
D      isotig02202|eukaryotic; <a href="/dbget-bin/www_bget?ko:K03680">K03680</a>  eIF-2BD, EIF2B4; translation initiation factor eIF-2B delta subunit
D      isotig03729|eukaryotic; <a href="/dbget-bin/www_bget?ko:K03680">K03680</a>  eIF-2BD, EIF2B4; translation initiation factor eIF-2B delta subunit
D      isotig03730|eukaryotic; <a href="/dbget-bin/www_bget?ko:K03680">K03680</a>  eIF-2BD, EIF2B4; translation initiation factor eIF-2B delta subunit
D      isotig05619|translation; <a href="/dbget-bin/www_bget?ko:K03241">K03241</a>  eIF-2BG, EIF2B3; translation initiation factor eIF-2B gamma subunit
D      isotig05329|translation; <a href="/dbget-bin/www_bget?ko:K03240">K03240</a>  eIF-2BE; translation initiation factor eIF-2B epsilon subunit
C    eIF-5
D      isotig03045|eukaryotic; <a href="/dbget-bin/www_bget?ko:K03262">K03262</a>  eIF-5, EIF5; translation initiation factor eIF-5
D      isotig03046|eukaryotic; <a href="/dbget-bin/www_bget?ko:K03262">K03262</a>  eIF-5, EIF5; translation initiation factor eIF-5
D      isotig02902|eukaryotic; <a href="/dbget-bin/www_bget?ko:K03263">K03263</a>  eIF-5A, EIF5A; translation initiation factor eIF-5A
D      isotig02903|eukaryotic; <a href="/dbget-bin/www_bget?ko:K03263">K03263</a>  eIF-5A, EIF5A; translation initiation factor eIF-5A
D      isotig02904|eukaryotic; <a href="/dbget-bin/www_bget?ko:K03263">K03263</a>  eIF-5A, EIF5A; translation initiation factor eIF-5A
D      isotig03277|eukaryotic; <a href="/dbget-bin/www_bget?ko:K03263">K03263</a>  eIF-5A, EIF5A; translation initiation factor eIF-5A
D      isotig03278|eukaryotic; <a href="/dbget-bin/www_bget?ko:K03263">K03263</a>  eIF-5A, EIF5A; translation initiation factor eIF-5A
D      isotig27733|eukaryotic; <a href="/dbget-bin/www_bget?ko:K03263">K03263</a>  eIF-5A, EIF5A; translation initiation factor eIF-5A
D      isotig07490|eukaryotic; <a href="/dbget-bin/www_bget?ko:K03243">K03243</a>  eIF-5B, EIF5B; translation initiation factor eIF-5B
C    eIF-6
D      isotig02745|eukaryotic; <a href="/dbget-bin/www_bget?ko:K03264">K03264</a>  eIF-6, eif6; translation initiation factor eIF-6
C    eIF-3
D      isotig02391|eukaryotic; <a href="/dbget-bin/www_bget?ko:K03246">K03246</a>  eIF-32, EIF3S2; translation initiation factor eIF-3 subunit 2
D      isotig02392|eukaryotic; <a href="/dbget-bin/www_bget?ko:K03246">K03246</a>  eIF-32, EIF3S2; translation initiation factor eIF-3 subunit 2
D      isotig02393|eukaryotic; <a href="/dbget-bin/www_bget?ko:K03246">K03246</a>  eIF-32, EIF3S2; translation initiation factor eIF-3 subunit 2
D      isotig02394|eukaryotic; <a href="/dbget-bin/www_bget?ko:K03246">K03246</a>  eIF-32, EIF3S2; translation initiation factor eIF-3 subunit 2
D      isotig03869|eukaryotic; <a href="/dbget-bin/www_bget?ko:K03247">K03247</a>  eIF-33, EIF3S3; translation initiation factor eIF-3 subunit 3
D      isotig03870|eukaryotic; <a href="/dbget-bin/www_bget?ko:K03247">K03247</a>  eIF-33, EIF3S3; translation initiation factor eIF-3 subunit 3
D      isotig18901|eukaryotic; <a href="/dbget-bin/www_bget?ko:K03247">K03247</a>  eIF-33, EIF3S3; translation initiation factor eIF-3 subunit 3
D      isotig07056|eukaryotic; <a href="/dbget-bin/www_bget?ko:K03248">K03248</a>  eIF-34, EIF3S4; translation initiation factor eIF-3 subunit 4
D      isotig04891|eukaryotic; <a href="/dbget-bin/www_bget?ko:K03249">K03249</a>  eIF-35, EIF3S5; translation initiation factor eIF-3 subunit 5
D      isotig04892|eukaryotic; <a href="/dbget-bin/www_bget?ko:K03249">K03249</a>  eIF-35, EIF3S5; translation initiation factor eIF-3 subunit 5
D      isotig02557|eukaryotic; <a href="/dbget-bin/www_bget?ko:K03250">K03250</a>  eIF-36, EIF3S6, INT6; translation initiation factor eIF-3 subunit 6
D      isotig05595|eukaryotic; <a href="/dbget-bin/www_bget?ko:K03251">K03251</a>  eIF-37, EIF3S7; translation initiation factor eIF-3 subunit 7
D      isotig08710|eukaryotic; <a href="/dbget-bin/www_bget?ko:K03252">K03252</a>  eIF-38, EIF3S8; translation initiation factor eIF-3 subunit 8
D      isotig20875|eukaryotic; <a href="/dbget-bin/www_bget?ko:K03252">K03252</a>  eIF-38, EIF3S8; translation initiation factor eIF-3 subunit 8
D      isotig05164|eukaryotic; <a href="/dbget-bin/www_bget?ko:K03253">K03253</a>  eIF-39, EIF3S9; translation initiation factor eIF-3 subunit 9
D      isotig03499|eukaryotic; <a href="/dbget-bin/www_bget?ko:K03254">K03254</a>  eIF-3A, EIF3S10; translation initiation factor eIF-3 subunit 10
D      isotig03500|eukaryotic; <a href="/dbget-bin/www_bget?ko:K03254">K03254</a>  eIF-3A, EIF3S10; translation initiation factor eIF-3 subunit 10
D      isotig08137|eukaryotic; <a href="/dbget-bin/www_bget?ko:K03254">K03254</a>  eIF-3A, EIF3S10; translation initiation factor eIF-3 subunit 10
D      isotig13495|eukaryotic; <a href="/dbget-bin/www_bget?ko:K03254">K03254</a>  eIF-3A, EIF3S10; translation initiation factor eIF-3 subunit 10
C    eIF-4
D      isotig00852|eukaryotic; <a href="/dbget-bin/www_bget?ko:K03257">K03257</a>  eIF-4A, EIF4A; translation initiation factor eIF-4A
D      isotig00853|eukaryotic; <a href="/dbget-bin/www_bget?ko:K03257">K03257</a>  eIF-4A, EIF4A; translation initiation factor eIF-4A
D      isotig00854|eukaryotic; <a href="/dbget-bin/www_bget?ko:K03257">K03257</a>  eIF-4A, EIF4A; translation initiation factor eIF-4A
D      isotig00855|eukaryotic; <a href="/dbget-bin/www_bget?ko:K03257">K03257</a>  eIF-4A, EIF4A; translation initiation factor eIF-4A
D      isotig00856|eukaryotic; <a href="/dbget-bin/www_bget?ko:K03257">K03257</a>  eIF-4A, EIF4A; translation initiation factor eIF-4A
D      isotig00857|eukaryotic; <a href="/dbget-bin/www_bget?ko:K03257">K03257</a>  eIF-4A, EIF4A; translation initiation factor eIF-4A
D      isotig05566|eukaryotic; <a href="/dbget-bin/www_bget?ko:K03257">K03257</a>  eIF-4A, EIF4A; translation initiation factor eIF-4A
D      isotig05995|eukaryotic; <a href="/dbget-bin/www_bget?ko:K13025">K13025</a>  eIF-4A3, EIF4A3, FAL1; ATP-dependent RNA helicase [EC:3.6.4.13]
D      isotig13982|eukaryotic; <a href="/dbget-bin/www_bget?ko:K03258">K03258</a>  eIF-4B, EIF4B; translation initiation factor eIF-4B
D      isotig37633|eukaryotic; <a href="/dbget-bin/www_bget?ko:K03258">K03258</a>  eIF-4B, EIF4B; translation initiation factor eIF-4B
D      isotig07187|eukaryotic; <a href="/dbget-bin/www_bget?ko:K03259">K03259</a>  eIF-4E, EIF4E; translation initiation factor eIF-4E
D      isotig09161|eukaryotic; <a href="/dbget-bin/www_bget?ko:K03259">K03259</a>  eIF-4E, EIF4E; translation initiation factor eIF-4E
D      isotig13333|eukaryotic; <a href="/dbget-bin/www_bget?ko:K03259">K03259</a>  eIF-4E, EIF4E; translation initiation factor eIF-4E
D      isotig20192|eukaryotic; <a href="/dbget-bin/www_bget?ko:K03259">K03259</a>  eIF-4E, EIF4E; translation initiation factor eIF-4E
D      isotig21468|eukaryotic; <a href="/dbget-bin/www_bget?ko:K03259">K03259</a>  eIF-4E, EIF4E; translation initiation factor eIF-4E
D      isotig03242|eukaryotic; <a href="/dbget-bin/www_bget?ko:K03260">K03260</a>  eIF-4F, EIF4G; translation initiation factor eIF-4F
D      isotig03243|eukaryotic; <a href="/dbget-bin/www_bget?ko:K03260">K03260</a>  eIF-4F, EIF4G; translation initiation factor eIF-4F
D      isotig03305|eukaryotic; <a href="/dbget-bin/www_bget?ko:K03260">K03260</a>  eIF-4F, EIF4G; translation initiation factor eIF-4F
D      isotig03306|eukaryotic; <a href="/dbget-bin/www_bget?ko:K03260">K03260</a>  eIF-4F, EIF4G; translation initiation factor eIF-4F
D      isotig05665|eukaryotic; <a href="/dbget-bin/www_bget?ko:K03260">K03260</a>  eIF-4F, EIF4G; translation initiation factor eIF-4F
D      isotig06082|eukaryotic; <a href="/dbget-bin/www_bget?ko:K03260">K03260</a>  eIF-4F, EIF4G; translation initiation factor eIF-4F
D      isotig06302|eukaryotic; <a href="/dbget-bin/www_bget?ko:K03260">K03260</a>  eIF-4F, EIF4G; translation initiation factor eIF-4F
D      isotig07447|novel; <a href="/dbget-bin/www_bget?ko:K03260">K03260</a>  eIF-4F, EIF4G; translation initiation factor eIF-4F
D      isotig07710|eukaryotic; <a href="/dbget-bin/www_bget?ko:K03260">K03260</a>  eIF-4F, EIF4G; translation initiation factor eIF-4F
D      isotig08645|eukaryotic; <a href="/dbget-bin/www_bget?ko:K03260">K03260</a>  eIF-4F, EIF4G; translation initiation factor eIF-4F
D      isotig09298|eukaryotic; <a href="/dbget-bin/www_bget?ko:K03260">K03260</a>  eIF-4F, EIF4G; translation initiation factor eIF-4F
D      isotig12548|loc733162; <a href="/dbget-bin/www_bget?ko:K03260">K03260</a>  eIF-4F, EIF4G; translation initiation factor eIF-4F
D      isotig15654|eukaryotic; <a href="/dbget-bin/www_bget?ko:K03260">K03260</a>  eIF-4F, EIF4G; translation initiation factor eIF-4F
D      isotig17192|eukaryotic; <a href="/dbget-bin/www_bget?ko:K03260">K03260</a>  eIF-4F, EIF4G; translation initiation factor eIF-4F
D      isotig17339|eukaryotic; <a href="/dbget-bin/www_bget?ko:K03260">K03260</a>  eIF-4F, EIF4G; translation initiation factor eIF-4F
D      isotig19653|loc733162; <a href="/dbget-bin/www_bget?ko:K03260">K03260</a>  eIF-4F, EIF4G; translation initiation factor eIF-4F
D      isotig29247|eukaryotic; <a href="/dbget-bin/www_bget?ko:K03260">K03260</a>  eIF-4F, EIF4G; translation initiation factor eIF-4F
#
A<b>Translation Elongation Factors</b>
B  Elongation factors (prokaryotic)
C    <a href="/dbget-bin/www_bget?ko:K02357">K02357</a>  EF-TS, tsf; elongation factor EF-Ts
C    <a href="/dbget-bin/www_bget?ko:K02358">K02358</a>  EF-TU, tufA; elongation factor EF-Tu [EC:3.6.5.3]
C    <a href="/dbget-bin/www_bget?ko:K02355">K02355</a>  EF-G, fusA; elongation factor EF-G [EC:3.6.5.3]
C    <a href="/dbget-bin/www_bget?ko:K02356">K02356</a>  EF-P, efp; elongation factor EF-P
B  Elongation factors (eukaryotic)
C    <a href="/dbget-bin/www_bget?ko:K03231">K03231</a>  eEF-1A, ef1A; elongation factor EF-1 alpha subunit [EC:3.6.5.3]
C    <a href="/dbget-bin/www_bget?ko:K03234">K03234</a>  eEF-2, ef2; elongation factor EF-2 [EC:3.6.5.3]
C    <a href="/dbget-bin/www_bget?ko:K03232">K03232</a>  eEF-1B, ef1B; elongation factor EF-1 beta subunit
C    <a href="/dbget-bin/www_bget?ko:K03233">K03233</a>  eEF-1G, ef1G; elongation factor EF-1 gamma subunit
C    <a href="/dbget-bin/www_bget?ko:K03235">K03235</a>  eEF-3; elongation factor EF-3
#
A<b>Peptide Chain Release Factors</b>
B  Release factors (prokaryotic)
C    <a href="/dbget-bin/www_bget?ko:K02835">K02835</a>  RF-1, prfA; peptide chain release factor RF-1
C    <a href="/dbget-bin/www_bget?ko:K02836">K02836</a>  RF-2, prfB; peptide chain release factor RF-2
C    <a href="/dbget-bin/www_bget?ko:K02837">K02837</a>  RF-3, prfC; peptide chain release factor RF-3
C    <a href="/dbget-bin/www_bget?ko:K02838">K02838</a>  RF-4, frr; ribosome recycling factor
C    <a href="/dbget-bin/www_bget?ko:K02839">K02839</a>  RF-H, prfH; peptide chain release factor RF-H
B  Release factors (eukaryotic)
C    <a href="/dbget-bin/www_bget?ko:K03265">K03265</a>  eRF-1, erf1; peptide chain release factor eRF subunit 1
C    <a href="/dbget-bin/www_bget?ko:K03266">K03266</a>  eRF-2; peptide chain release factor eRF subunit 2
C    <a href="/dbget-bin/www_bget?ko:K03267">K03267</a>  eRF-3, GSPT; G1 to S phase transition protein
!
#<hr>
#<b>[ <a href="/kegg/brite.html">BRITE</a> | <a href="/kegg/kegg2.html">KEGG2</a> | <a href="/kegg/">KEGG</a> ]</b><br>
#Last updated: November 24, 2010
