# Supplementary material for: Fast skeletal muscle transcriptome of the Gilthead sea bream (Sparus aurata) determined by next generation sequencing
Source: BMC Genomics. 2012 May 11;13:181. doi: 10.1186/1471-2164-13-181 (PMC3418159; doi:10.1186/1471-2164-13-181)
Supplement: Additional file 7 — Hierarchical information of the isotigs mapped to the KEGG pathways maps using the automatic annotation tool KAAS. File can be opened using KegHier from [60] when maps are displayed the pathway components with an isotig mapped are labeled in red. [file 1471-2164-13-181-S7.tar › hier/q03041.keg]

+D
#<h2><a href="/kegg/kegg2.html"><img src="/Fig/bget/kegg3.gif" align="middle" border=0></a> &nbsp; Spliceosome</h2>
#<!---
#ENTRY       ko03041
#NAME        Spliceosome
#DEFINITION  Spliceosome annotated_newbler2.5_only_our_reads
!
A<b>Common components</b>
B  Common spliceosomal components
C    Cap binding complex
C    hnRNP proteins
D      isotig20337|heterogeneous; <a href="/dbget-bin/www_bget?ko:K12741">K12741</a>  HNRNPA1_3; heterogeneous nuclear ribonucleoprotein A1/A3
D      isotig31191|heterogeneous; <a href="/dbget-bin/www_bget?ko:K12741">K12741</a>  HNRNPA1_3; heterogeneous nuclear ribonucleoprotein A1/A3
D      isotig19359|heterogeneous; <a href="/dbget-bin/www_bget?ko:K12884">K12884</a>  HNRNPC; heterogeneous nuclear ribonucleoprotein C1/C2
D      isotig11629|heterogeneous; <a href="/dbget-bin/www_bget?ko:K12887">K12887</a>  HNRNPM; heterogeneous nuclear ribonucleoprotein M
D      isotig08460|heterogeneous; <a href="/dbget-bin/www_bget?ko:K12888">K12888</a>  HNRNPU; heterogeneous nuclear ribonucleoprotein U
D      isotig16766|heterogeneous; <a href="/dbget-bin/www_bget?ko:K12888">K12888</a>  HNRNPU; heterogeneous nuclear ribonucleoprotein U
C    SR proteins
D      isotig19547|serine; <a href="/dbget-bin/www_bget?ko:K12890">K12890</a>  SFRS1_9; splicing factor, arginine/serine-rich 1/9
D      isotig06310|splicing; <a href="/dbget-bin/www_bget?ko:K12892">K12892</a>  SFRS3; splicing factor, arginine/serine-rich 3
D      isotig04044|splicing; <a href="/dbget-bin/www_bget?ko:K12893">K12893</a>  SFRS4_5_6; splicing factor, arginine/serine-rich 4/5/6
D      isotig16423|splicing; <a href="/dbget-bin/www_bget?ko:K12893">K12893</a>  SFRS4_5_6; splicing factor, arginine/serine-rich 4/5/6
D      isotig09008|isoform; <a href="/dbget-bin/www_bget?ko:K12896">K12896</a>  SFRS7; splicing factor, arginine/serine-rich 7
D      isotig05140|loc398448; <a href="/dbget-bin/www_bget?ko:K12897">K12897</a>  TRA2; transformer-2 protein
D      isotig06706|serine; <a href="/dbget-bin/www_bget?ko:K12900">K12900</a>  FUSIP1; FUS-interacting serine-arginine-rich protein 1
D      isotig31786|fus; <a href="/dbget-bin/www_bget?ko:K12900">K12900</a>  FUSIP1; FUS-interacting serine-arginine-rich protein 1
C    General mRNP proteins
D      isotig07458|elav-like; <a href="/dbget-bin/www_bget?ko:K13088">K13088</a>  ELAVL1, HUR; ELAV-like protein 1
D      isotig04121|interleukin; <a href="/dbget-bin/www_bget?ko:K13090">K13090</a>  ILF3; interleukin enhancer-binding factor 3
D      isotig05593|interleukin; <a href="/dbget-bin/www_bget?ko:K13090">K13090</a>  ILF3; interleukin enhancer-binding factor 3
D      isotig15597|zgc:113842; <a href="/dbget-bin/www_bget?ko:K13090">K13090</a>  ILF3; interleukin enhancer-binding factor 3
D      isotig03256|rna; <a href="/dbget-bin/www_bget?ko:K13091">K13091</a>  RBM39, RNPC2; RNA-binding protein 39
D      isotig03257|rna; <a href="/dbget-bin/www_bget?ko:K13091">K13091</a>  RBM39, RNPC2; RNA-binding protein 39
D      isotig16069|rna; <a href="/dbget-bin/www_bget?ko:K13091">K13091</a>  RBM39, RNPC2; RNA-binding protein 39
D      isotig08199|nuclease-sensitive; <a href="/dbget-bin/www_bget?ko:K09276">K09276</a>  YBX1, NSEP1; Y-box-binding protein 1
#
A<b>Complex A</b>
B  U1 snRNP components
C    Sm proteins
D      isotig09661|small; <a href="/dbget-bin/www_bget?ko:K11096">K11096</a>  SNRPD2, SMD2; small nuclear ribonucleoprotein D2
D      isotig11390|small; <a href="/dbget-bin/www_bget?ko:K11088">K11088</a>  SNRPD3, SMD3; small nuclear ribonucleoprotein D3
D      isotig12779|small; <a href="/dbget-bin/www_bget?ko:K11097">K11097</a>  SNRPE, SME; small nuclear ribonucleoprotein E
D      isotig05039|small; <a href="/dbget-bin/www_bget?ko:K11099">K11099</a>  SNRPG, SMG; small nuclear ribonucleoprotein G
D      isotig05040|small; <a href="/dbget-bin/www_bget?ko:K11099">K11099</a>  SNRPG, SMG; small nuclear ribonucleoprotein G
C    U1 snRNP specific factors
D      isotig07317|u1; <a href="/dbget-bin/www_bget?ko:K11093">K11093</a>  SNRP70; U1 small nuclear ribonucleoprotein 70kDa
C    U1 related factors
D      isotig06746|ddx5; <a href="/dbget-bin/www_bget?ko:K12823">K12823</a>  DDX5, DBP2; ATP-dependent RNA helicase DDX5/DBP2 [EC:3.6.4.13]
D      isotig11063|dead; <a href="/dbget-bin/www_bget?ko:K12823">K12823</a>  DDX5, DBP2; ATP-dependent RNA helicase DDX5/DBP2 [EC:3.6.4.13]
D      isotig26791|dead; <a href="/dbget-bin/www_bget?ko:K12823">K12823</a>  DDX5, DBP2; ATP-dependent RNA helicase DDX5/DBP2 [EC:3.6.4.13]
D      isotig04370|prp40; <a href="/dbget-bin/www_bget?ko:K12821">K12821</a>  PRPF40, PRP40; pre-mRNA-processing factor 40
D      isotig04479|formin; <a href="/dbget-bin/www_bget?ko:K12821">K12821</a>  PRPF40, PRP40; pre-mRNA-processing factor 40
D      isotig04480|pre-mrna-processing; <a href="/dbget-bin/www_bget?ko:K12821">K12821</a>  PRPF40, PRP40; pre-mRNA-processing factor 40
D      isotig19899|pre-mrna-processing; <a href="/dbget-bin/www_bget?ko:K12821">K12821</a>  PRPF40, PRP40; pre-mRNA-processing factor 40
D      contig05043|cw-type; <a href="/dbget-bin/www_bget?ko:K12822">K12822</a>  RBM25, S164; RNA-binding protein 25
D      isotig08538|rna; <a href="/dbget-bin/www_bget?ko:K12822">K12822</a>  RBM25, S164; RNA-binding protein 25
D      isotig18374|rna; <a href="/dbget-bin/www_bget?ko:K12822">K12822</a>  RBM25, S164; RNA-binding protein 25
D      isotig19263|rna; <a href="/dbget-bin/www_bget?ko:K12822">K12822</a>  RBM25, S164; RNA-binding protein 25
D      isotig17535|transcription; <a href="/dbget-bin/www_bget?ko:K12824">K12824</a>  TCERG1, CA150; transcription elongation regulator 1
B  U2 snRNP components
C    Sm proteins
D      isotig09661|small; <a href="/dbget-bin/www_bget?ko:K11096">K11096</a>  SNRPD2, SMD2; small nuclear ribonucleoprotein D2
D      isotig11390|small; <a href="/dbget-bin/www_bget?ko:K11088">K11088</a>  SNRPD3, SMD3; small nuclear ribonucleoprotein D3
D      isotig12779|small; <a href="/dbget-bin/www_bget?ko:K11097">K11097</a>  SNRPE, SME; small nuclear ribonucleoprotein E
D      isotig05039|small; <a href="/dbget-bin/www_bget?ko:K11099">K11099</a>  SNRPG, SMG; small nuclear ribonucleoprotein G
D      isotig05040|small; <a href="/dbget-bin/www_bget?ko:K11099">K11099</a>  SNRPG, SMG; small nuclear ribonucleoprotein G
C    U2 snRNP specific factors
D      isotig26006|small; <a href="/dbget-bin/www_bget?ko:K11094">K11094</a>  SNRPB2; U2 small nuclear ribonucleoprotein B''
D      isotig09077|splicing; <a href="/dbget-bin/www_bget?ko:K12825">K12825</a>  SF3A1, SAP114; splicing factor 3A subunit 1
D      isotig13088|splicing; <a href="/dbget-bin/www_bget?ko:K12825">K12825</a>  SF3A1, SAP114; splicing factor 3A subunit 1
D      isotig26707|splicing; <a href="/dbget-bin/www_bget?ko:K12826">K12826</a>  SF3A2, SAP62; splicing factor 3A subunit 2
D      isotig03079|splicing; <a href="/dbget-bin/www_bget?ko:K12827">K12827</a>  SF3A3, SAP61, PRP9; splicing factor 3A subunit 3
D      isotig03080|splicing; <a href="/dbget-bin/www_bget?ko:K12827">K12827</a>  SF3A3, SAP61, PRP9; splicing factor 3A subunit 3
D      isotig05314|splicing; <a href="/dbget-bin/www_bget?ko:K12828">K12828</a>  SF3B1, SAP155; splicing factor 3B subunit 1
D      isotig18832|splicing; <a href="/dbget-bin/www_bget?ko:K12828">K12828</a>  SF3B1, SAP155; splicing factor 3B subunit 1
D      isotig19440|splicing; <a href="/dbget-bin/www_bget?ko:K12828">K12828</a>  SF3B1, SAP155; splicing factor 3B subunit 1
D      isotig24216|splicing; <a href="/dbget-bin/www_bget?ko:K12828">K12828</a>  SF3B1, SAP155; splicing factor 3B subunit 1
D      isotig18997|splicing; <a href="/dbget-bin/www_bget?ko:K12829">K12829</a>  SF3B2, SAP145, CUS1; splicing factor 3B subunit 2
D      isotig13435|splicing; <a href="/dbget-bin/www_bget?ko:K12830">K12830</a>  SF3B3, SAP130, RSE1; splicing factor 3B subunit 3
D      isotig16724|splicing; <a href="/dbget-bin/www_bget?ko:K12830">K12830</a>  SF3B3, SAP130, RSE1; splicing factor 3B subunit 3
D      isotig25443|splicing; <a href="/dbget-bin/www_bget?ko:K12830">K12830</a>  SF3B3, SAP130, RSE1; splicing factor 3B subunit 3
D      isotig08688|splicing; <a href="/dbget-bin/www_bget?ko:K12832">K12832</a>  SF3B5, SF3B10; splicing factor 3B subunit 5
D      isotig07439|pre-mrna; <a href="/dbget-bin/www_bget?ko:K12833">K12833</a>  SF3B14; pre-mRNA branch site protein p14
D      isotig39224|atp-dependent; <a href="/dbget-bin/www_bget?ko:K12835">K12835</a>  DDX42, SF3B125; ATP-dependent RNA helicase DDX42 [EC:3.6.4.13]
D      isotig14408|phd; <a href="/dbget-bin/www_bget?ko:K12834">K12834</a>  PHF5A; PHD finger-like domain-containing protein 5A
C    U2 related factors
D      isotig25189|splicing; <a href="/dbget-bin/www_bget?ko:K12836">K12836</a>  U2AF1; splicing factor U2AF 35 kDa subunit
D      isotig18002|poly; <a href="/dbget-bin/www_bget?ko:K12838">K12838</a>  PUF60; poly(U)-binding-splicing factor PUF60
D      isotig20613|poly; <a href="/dbget-bin/www_bget?ko:K12838">K12838</a>  PUF60; poly(U)-binding-splicing factor PUF60
D      isotig13112|rna; <a href="/dbget-bin/www_bget?ko:K12840">K12840</a>  RBM17, SPF45; splicing factor 45
D      isotig25395|rna; <a href="/dbget-bin/www_bget?ko:K12840">K12840</a>  RBM17, SPF45; splicing factor 45
D      isotig06054|survival; <a href="/dbget-bin/www_bget?ko:K12839">K12839</a>  SMNDC1, SPF30; survival of motor neuron-related-splicing factor 30
D      isotig03377|u2-associated; <a href="/dbget-bin/www_bget?ko:K12842">K12842</a>  SR140; U2-associated protein SR140
D      isotig03378|u2-associated; <a href="/dbget-bin/www_bget?ko:K12842">K12842</a>  SR140; U2-associated protein SR140
D      isotig06778|u2-associated; <a href="/dbget-bin/www_bget?ko:K12842">K12842</a>  SR140; U2-associated protein SR140
D      isotig10517|u2-associated; <a href="/dbget-bin/www_bget?ko:K12842">K12842</a>  SR140; U2-associated protein SR140
D      isotig19903|u2-associated; <a href="/dbget-bin/www_bget?ko:K12842">K12842</a>  SR140; U2-associated protein SR140
D      isotig27631|u2-associated; <a href="/dbget-bin/www_bget?ko:K12842">K12842</a>  SR140; U2-associated protein SR140
D      isotig33167|u2-associated; <a href="/dbget-bin/www_bget?ko:K12842">K12842</a>  SR140; U2-associated protein SR140
B  Other components
C    Complex A specific factors
D      isotig19130|cell; <a href="/dbget-bin/www_bget?ko:K08818">K08818</a>  CDC2L; cell division cycle 2-like [EC:2.7.11.22]
D      isotig07511|hiv; <a href="/dbget-bin/www_bget?ko:K13093">K13093</a>  HTATSF1; HIV Tat-specific factor 1
D      isotig12252|hiv; <a href="/dbget-bin/www_bget?ko:K13093">K13093</a>  HTATSF1; HIV Tat-specific factor 1
D      isotig04247|rna; <a href="/dbget-bin/www_bget?ko:K13094">K13094</a>  RBM5_10; RNA-binding protein 5/10
D      isotig05486|rna-binding; <a href="/dbget-bin/www_bget?ko:K13094">K13094</a>  RBM5_10; RNA-binding protein 5/10
D      isotig05597|rna; <a href="/dbget-bin/www_bget?ko:K13094">K13094</a>  RBM5_10; RNA-binding protein 5/10
D      isotig13692|rna-binding; <a href="/dbget-bin/www_bget?ko:K13094">K13094</a>  RBM5_10; RNA-binding protein 5/10
D      isotig24163|rna-binding; <a href="/dbget-bin/www_bget?ko:K13094">K13094</a>  RBM5_10; RNA-binding protein 5/10
D      isotig08236|splicing; <a href="/dbget-bin/www_bget?ko:K13096">K13096</a>  SF4; splicing factor 4
D      isotig13673|splicing; <a href="/dbget-bin/www_bget?ko:K13096">K13096</a>  SF4; splicing factor 4
D      isotig17351|tet; <a href="/dbget-bin/www_bget?ko:K13097">K13097</a>  TET1; methylcytosine dioxygenase [EC:1.14.11.-]
D      isotig27806|cxxc; <a href="/dbget-bin/www_bget?ko:K13097">K13097</a>  TET1; methylcytosine dioxygenase [EC:1.14.11.-]
#
A<b>Complex B</b>
B  U1 snRNP components
C    Sm proteins
D      isotig09661|small; <a href="/dbget-bin/www_bget?ko:K11096">K11096</a>  SNRPD2, SMD2; small nuclear ribonucleoprotein D2
D      isotig11390|small; <a href="/dbget-bin/www_bget?ko:K11088">K11088</a>  SNRPD3, SMD3; small nuclear ribonucleoprotein D3
D      isotig12779|small; <a href="/dbget-bin/www_bget?ko:K11097">K11097</a>  SNRPE, SME; small nuclear ribonucleoprotein E
D      isotig05039|small; <a href="/dbget-bin/www_bget?ko:K11099">K11099</a>  SNRPG, SMG; small nuclear ribonucleoprotein G
D      isotig05040|small; <a href="/dbget-bin/www_bget?ko:K11099">K11099</a>  SNRPG, SMG; small nuclear ribonucleoprotein G
C    U1 snRNP specific factors
D      isotig07317|u1; <a href="/dbget-bin/www_bget?ko:K11093">K11093</a>  SNRP70; U1 small nuclear ribonucleoprotein 70kDa
C    U1 related factors
D      isotig06746|ddx5; <a href="/dbget-bin/www_bget?ko:K12823">K12823</a>  DDX5, DBP2; ATP-dependent RNA helicase DDX5/DBP2 [EC:3.6.4.13]
D      isotig11063|dead; <a href="/dbget-bin/www_bget?ko:K12823">K12823</a>  DDX5, DBP2; ATP-dependent RNA helicase DDX5/DBP2 [EC:3.6.4.13]
D      isotig26791|dead; <a href="/dbget-bin/www_bget?ko:K12823">K12823</a>  DDX5, DBP2; ATP-dependent RNA helicase DDX5/DBP2 [EC:3.6.4.13]
D      isotig04370|prp40; <a href="/dbget-bin/www_bget?ko:K12821">K12821</a>  PRPF40, PRP40; pre-mRNA-processing factor 40
D      isotig04479|formin; <a href="/dbget-bin/www_bget?ko:K12821">K12821</a>  PRPF40, PRP40; pre-mRNA-processing factor 40
D      isotig04480|pre-mrna-processing; <a href="/dbget-bin/www_bget?ko:K12821">K12821</a>  PRPF40, PRP40; pre-mRNA-processing factor 40
D      isotig19899|pre-mrna-processing; <a href="/dbget-bin/www_bget?ko:K12821">K12821</a>  PRPF40, PRP40; pre-mRNA-processing factor 40
D      contig05043|cw-type; <a href="/dbget-bin/www_bget?ko:K12822">K12822</a>  RBM25, S164; RNA-binding protein 25
D      isotig08538|rna; <a href="/dbget-bin/www_bget?ko:K12822">K12822</a>  RBM25, S164; RNA-binding protein 25
D      isotig18374|rna; <a href="/dbget-bin/www_bget?ko:K12822">K12822</a>  RBM25, S164; RNA-binding protein 25
D      isotig19263|rna; <a href="/dbget-bin/www_bget?ko:K12822">K12822</a>  RBM25, S164; RNA-binding protein 25
D      isotig17535|transcription; <a href="/dbget-bin/www_bget?ko:K12824">K12824</a>  TCERG1, CA150; transcription elongation regulator 1
B  U2 snRNP components
C    Sm proteins
D      isotig09661|small; <a href="/dbget-bin/www_bget?ko:K11096">K11096</a>  SNRPD2, SMD2; small nuclear ribonucleoprotein D2
D      isotig11390|small; <a href="/dbget-bin/www_bget?ko:K11088">K11088</a>  SNRPD3, SMD3; small nuclear ribonucleoprotein D3
D      isotig12779|small; <a href="/dbget-bin/www_bget?ko:K11097">K11097</a>  SNRPE, SME; small nuclear ribonucleoprotein E
D      isotig05039|small; <a href="/dbget-bin/www_bget?ko:K11099">K11099</a>  SNRPG, SMG; small nuclear ribonucleoprotein G
D      isotig05040|small; <a href="/dbget-bin/www_bget?ko:K11099">K11099</a>  SNRPG, SMG; small nuclear ribonucleoprotein G
C    U2 snRNP specific factors
D      isotig26006|small; <a href="/dbget-bin/www_bget?ko:K11094">K11094</a>  SNRPB2; U2 small nuclear ribonucleoprotein B''
D      isotig26006|small; <a href="/dbget-bin/www_bget?ko:K11094">K11094</a>  SNRPB2; U2 small nuclear ribonucleoprotein B''
D      isotig09077|splicing; <a href="/dbget-bin/www_bget?ko:K12825">K12825</a>  SF3A1, SAP114; splicing factor 3A subunit 1
D      isotig13088|splicing; <a href="/dbget-bin/www_bget?ko:K12825">K12825</a>  SF3A1, SAP114; splicing factor 3A subunit 1
D      isotig26707|splicing; <a href="/dbget-bin/www_bget?ko:K12826">K12826</a>  SF3A2, SAP62; splicing factor 3A subunit 2
D      isotig03079|splicing; <a href="/dbget-bin/www_bget?ko:K12827">K12827</a>  SF3A3, SAP61, PRP9; splicing factor 3A subunit 3
D      isotig03080|splicing; <a href="/dbget-bin/www_bget?ko:K12827">K12827</a>  SF3A3, SAP61, PRP9; splicing factor 3A subunit 3
D      isotig05314|splicing; <a href="/dbget-bin/www_bget?ko:K12828">K12828</a>  SF3B1, SAP155; splicing factor 3B subunit 1
D      isotig18832|splicing; <a href="/dbget-bin/www_bget?ko:K12828">K12828</a>  SF3B1, SAP155; splicing factor 3B subunit 1
D      isotig19440|splicing; <a href="/dbget-bin/www_bget?ko:K12828">K12828</a>  SF3B1, SAP155; splicing factor 3B subunit 1
D      isotig24216|splicing; <a href="/dbget-bin/www_bget?ko:K12828">K12828</a>  SF3B1, SAP155; splicing factor 3B subunit 1
D      isotig18997|splicing; <a href="/dbget-bin/www_bget?ko:K12829">K12829</a>  SF3B2, SAP145, CUS1; splicing factor 3B subunit 2
D      isotig13435|splicing; <a href="/dbget-bin/www_bget?ko:K12830">K12830</a>  SF3B3, SAP130, RSE1; splicing factor 3B subunit 3
D      isotig16724|splicing; <a href="/dbget-bin/www_bget?ko:K12830">K12830</a>  SF3B3, SAP130, RSE1; splicing factor 3B subunit 3
D      isotig25443|splicing; <a href="/dbget-bin/www_bget?ko:K12830">K12830</a>  SF3B3, SAP130, RSE1; splicing factor 3B subunit 3
D      isotig08688|splicing; <a href="/dbget-bin/www_bget?ko:K12832">K12832</a>  SF3B5, SF3B10; splicing factor 3B subunit 5
D      isotig07439|pre-mrna; <a href="/dbget-bin/www_bget?ko:K12833">K12833</a>  SF3B14; pre-mRNA branch site protein p14
D      isotig39224|atp-dependent; <a href="/dbget-bin/www_bget?ko:K12835">K12835</a>  DDX42, SF3B125; ATP-dependent RNA helicase DDX42 [EC:3.6.4.13]
D      isotig14408|phd; <a href="/dbget-bin/www_bget?ko:K12834">K12834</a>  PHF5A; PHD finger-like domain-containing protein 5A
C    U2 related factors
D      isotig25189|splicing; <a href="/dbget-bin/www_bget?ko:K12836">K12836</a>  U2AF1; splicing factor U2AF 35 kDa subunit
D      isotig18002|poly; <a href="/dbget-bin/www_bget?ko:K12838">K12838</a>  PUF60; poly(U)-binding-splicing factor PUF60
D      isotig20613|poly; <a href="/dbget-bin/www_bget?ko:K12838">K12838</a>  PUF60; poly(U)-binding-splicing factor PUF60
D      isotig13112|rna; <a href="/dbget-bin/www_bget?ko:K12840">K12840</a>  RBM17, SPF45; splicing factor 45
D      isotig25395|rna; <a href="/dbget-bin/www_bget?ko:K12840">K12840</a>  RBM17, SPF45; splicing factor 45
D      isotig06054|survival; <a href="/dbget-bin/www_bget?ko:K12839">K12839</a>  SMNDC1, SPF30; survival of motor neuron-related-splicing factor 30
D      isotig03377|u2-associated; <a href="/dbget-bin/www_bget?ko:K12842">K12842</a>  SR140; U2-associated protein SR140
D      isotig03378|u2-associated; <a href="/dbget-bin/www_bget?ko:K12842">K12842</a>  SR140; U2-associated protein SR140
D      isotig06778|u2-associated; <a href="/dbget-bin/www_bget?ko:K12842">K12842</a>  SR140; U2-associated protein SR140
D      isotig10517|u2-associated; <a href="/dbget-bin/www_bget?ko:K12842">K12842</a>  SR140; U2-associated protein SR140
D      isotig19903|u2-associated; <a href="/dbget-bin/www_bget?ko:K12842">K12842</a>  SR140; U2-associated protein SR140
D      isotig27631|u2-associated; <a href="/dbget-bin/www_bget?ko:K12842">K12842</a>  SR140; U2-associated protein SR140
D      isotig33167|u2-associated; <a href="/dbget-bin/www_bget?ko:K12842">K12842</a>  SR140; U2-associated protein SR140
B  U4/U6.U5 tri-snRNP components
C    Sm proteins
D      isotig09661|small; <a href="/dbget-bin/www_bget?ko:K11096">K11096</a>  SNRPD2, SMD2; small nuclear ribonucleoprotein D2
D      isotig11390|small; <a href="/dbget-bin/www_bget?ko:K11088">K11088</a>  SNRPD3, SMD3; small nuclear ribonucleoprotein D3
D      isotig12779|small; <a href="/dbget-bin/www_bget?ko:K11097">K11097</a>  SNRPE, SME; small nuclear ribonucleoprotein E
D      isotig05039|small; <a href="/dbget-bin/www_bget?ko:K11099">K11099</a>  SNRPG, SMG; small nuclear ribonucleoprotein G
D      isotig05040|small; <a href="/dbget-bin/www_bget?ko:K11099">K11099</a>  SNRPG, SMG; small nuclear ribonucleoprotein G
C    LSm proteins
D      isotig22084|lsm2; <a href="/dbget-bin/www_bget?ko:K12621">K12621</a>  LSM2; U6 snRNA-associated Sm-like protein LSm2
D      isotig10798|u6; <a href="/dbget-bin/www_bget?ko:K12622">K12622</a>  LSM3; U6 snRNA-associated Sm-like protein LSm3
D      isotig14080|u6; <a href="/dbget-bin/www_bget?ko:K12624">K12624</a>  LSM5; U6 snRNA-associated Sm-like protein LSm5
D      isotig16433|u6; <a href="/dbget-bin/www_bget?ko:K12625">K12625</a>  LSM6; U6 snRNA-associated Sm-like protein LSm6
D      isotig10437|lsm7; <a href="/dbget-bin/www_bget?ko:K12626">K12626</a>  LSM7; U6 snRNA-associated Sm-like protein LSm7
D      isotig12190|u6; <a href="/dbget-bin/www_bget?ko:K12627">K12627</a>  LSM8; U6 snRNA-associated Sm-like protein LSm8
C    U4/U6 snRNP specific factors
D      isotig04626|u4; <a href="/dbget-bin/www_bget?ko:K12843">K12843</a>  PRPF3, PRP3; U4/U6 small nuclear ribonucleoprotein PRP3
D      isotig04627|u4; <a href="/dbget-bin/www_bget?ko:K12843">K12843</a>  PRPF3, PRP3; U4/U6 small nuclear ribonucleoprotein PRP3
D      isotig07703|u4; <a href="/dbget-bin/www_bget?ko:K12843">K12843</a>  PRPF3, PRP3; U4/U6 small nuclear ribonucleoprotein PRP3
D      isotig10987|u4; <a href="/dbget-bin/www_bget?ko:K12843">K12843</a>  PRPF3, PRP3; U4/U6 small nuclear ribonucleoprotein PRP3
D      isotig11354|u4; <a href="/dbget-bin/www_bget?ko:K12843">K12843</a>  PRPF3, PRP3; U4/U6 small nuclear ribonucleoprotein PRP3
D      isotig28425|prp4; <a href="/dbget-bin/www_bget?ko:K12662">K12662</a>  PRPF4, PRP4; U4/U6 small nuclear ribonucleoprotein PRP4
D      isotig07886|peptidyl-prolyl; <a href="/dbget-bin/www_bget?ko:K09567">K09567</a>  PPIH, CYPH; peptidyl-prolyl isomerase H (cyclophilin H) [EC:5.2.1.8]
D      isotig09937|nhp2-like; <a href="/dbget-bin/www_bget?ko:K12845">K12845</a>  SNU13, NHP2L; U4/U6 small nuclear ribonucleoprotein SNU13
C    U5 snRNP specific factors
D      isotig24737|elongation; <a href="/dbget-bin/www_bget?ko:K12852">K12852</a>  EFTUD2; 116 kDa U5 small nuclear ribonucleoprotein component
D      isotig25167|116; <a href="/dbget-bin/www_bget?ko:K12852">K12852</a>  EFTUD2; 116 kDa U5 small nuclear ribonucleoprotein component
D      isotig04108|pre-mrna-processing-splicing; <a href="/dbget-bin/www_bget?ko:K12856">K12856</a>  PRPF8, PRP8; pre-mRNA-processing factor 8
D      isotig04109|pre-mrna-processing-splicing; <a href="/dbget-bin/www_bget?ko:K12856">K12856</a>  PRPF8, PRP8; pre-mRNA-processing factor 8
D      isotig05653|pre-mrna-processing-splicing; <a href="/dbget-bin/www_bget?ko:K12856">K12856</a>  PRPF8, PRP8; pre-mRNA-processing factor 8
D      isotig12849|pre-mrna-processing-splicing; <a href="/dbget-bin/www_bget?ko:K12856">K12856</a>  PRPF8, PRP8; pre-mRNA-processing factor 8
D      isotig18029|pre-mrna-processing-splicing; <a href="/dbget-bin/www_bget?ko:K12856">K12856</a>  PRPF8, PRP8; pre-mRNA-processing factor 8
D      isotig25636|pre-mrna-processing-splicing; <a href="/dbget-bin/www_bget?ko:K12856">K12856</a>  PRPF8, PRP8; pre-mRNA-processing factor 8
D      isotig02548|u5; <a href="/dbget-bin/www_bget?ko:K12854">K12854</a>  SNRNP200, BRR2; pre-mRNA-splicing helicase BRR2 [EC:3.6.1.-]
D      isotig02549|u5; <a href="/dbget-bin/www_bget?ko:K12854">K12854</a>  SNRNP200, BRR2; pre-mRNA-splicing helicase BRR2 [EC:3.6.1.-]
D      isotig02550|activating; <a href="/dbget-bin/www_bget?ko:K12854">K12854</a>  SNRNP200, BRR2; pre-mRNA-splicing helicase BRR2 [EC:3.6.1.-]
D      isotig10248|u5; <a href="/dbget-bin/www_bget?ko:K12854">K12854</a>  SNRNP200, BRR2; pre-mRNA-splicing helicase BRR2 [EC:3.6.1.-]
D      isotig24514|u5; <a href="/dbget-bin/www_bget?ko:K12854">K12854</a>  SNRNP200, BRR2; pre-mRNA-splicing helicase BRR2 [EC:3.6.1.-]
D      isotig25635|u5; <a href="/dbget-bin/www_bget?ko:K12854">K12854</a>  SNRNP200, BRR2; pre-mRNA-splicing helicase BRR2 [EC:3.6.1.-]
D      isotig31390|u5; <a href="/dbget-bin/www_bget?ko:K12854">K12854</a>  SNRNP200, BRR2; pre-mRNA-splicing helicase BRR2 [EC:3.6.1.-]
D      isotig05719|probable; <a href="/dbget-bin/www_bget?ko:K12858">K12858</a>  DDX23, PRP28; ATP-dependent RNA helicase DDX23/PRP28 [EC:3.6.4.13]
D      isotig06231|probable; <a href="/dbget-bin/www_bget?ko:K12858">K12858</a>  DDX23, PRP28; ATP-dependent RNA helicase DDX23/PRP28 [EC:3.6.4.13]
D      isotig15175|thioredoxin-like; <a href="/dbget-bin/www_bget?ko:K12859">K12859</a>  TXNL4A, DIB1; U5 snRNP protein, DIM1 family
D      isotig06211|cd2; <a href="/dbget-bin/www_bget?ko:K13099">K13099</a>  CD2BP2; CD2 antigen cytoplasmic tail-binding protein 2
C    U4/U6.U5 tri-snRNP specific factors
D      isotig06633|squamous; <a href="/dbget-bin/www_bget?ko:K11984">K11984</a>  SART1, HAF, SNU66; U4/U6.U5 tri-snRNP-associated protein 1
D      isotig08567|squamous; <a href="/dbget-bin/www_bget?ko:K11984">K11984</a>  SART1, HAF, SNU66; U4/U6.U5 tri-snRNP-associated protein 1
D      isotig10552|squamous; <a href="/dbget-bin/www_bget?ko:K11984">K11984</a>  SART1, HAF, SNU66; U4/U6.U5 tri-snRNP-associated protein 1
D      isotig21230|ubiquitin; <a href="/dbget-bin/www_bget?ko:K12847">K12847</a>  USP39, SAD1; U4/U6.U5 tri-snRNP-associated protein 2
D      isotig02285|u4; <a href="/dbget-bin/www_bget?ko:K12846">K12846</a>  SNRNP27; U4/U6.U5 tri-snRNP-associated protein 3
D      isotig02286|u4; <a href="/dbget-bin/www_bget?ko:K12846">K12846</a>  SNRNP27; U4/U6.U5 tri-snRNP-associated protein 3
C    U4/U6.U5 tri-snRNP related factors
D      isotig22859|zinc; <a href="/dbget-bin/www_bget?ko:K12848">K12848</a>  SNU23; U4/U6.U5 tri-snRNP component SNU23
D      isotig21708|pre-mrna-splicing; <a href="/dbget-bin/www_bget?ko:K13100">K13100</a>  CWC22; pre-mRNA-splicing factor CWC22
D      isotig10905|deah; <a href="/dbget-bin/www_bget?ko:K12813">K12813</a>  DHX16; pre-mRNA-splicing factor ATP-dependent RNA helicase DHX16 [EC:3.6.4.13]
D      isotig19769|t54l; <a href="/dbget-bin/www_bget?ko:K13101">K13101</a>  GPKOW; G patch domain and KOW motifs-containing protein
D      isotig02347|heat; <a href="/dbget-bin/www_bget?ko:K04455">K04455</a>  HSPB1; heat shock 27kDa protein 1
D      isotig13133|peptidylprolyl; <a href="/dbget-bin/www_bget?ko:K10598">K10598</a>  PPIL2, CYC4, CHP60; peptidyl-prolyl cis-trans isomerase-like 2 [EC:5.2.1.8]
D      isotig21065|peptidylprolyl; <a href="/dbget-bin/www_bget?ko:K10598">K10598</a>  PPIL2, CYC4, CHP60; peptidyl-prolyl cis-trans isomerase-like 2 [EC:5.2.1.8]
D      isotig15132|superkiller; <a href="/dbget-bin/www_bget?ko:K12598">K12598</a>  MTR4, SKIV2L2; ATP-dependent RNA helicase DOB1 [EC:3.6.4.13]
D      isotig06914|zinc; <a href="/dbget-bin/www_bget?ko:K13104">K13104</a>  ZNF830, CCDC16; zinc finger protein 830
B  Other components
C    Prp19 complex
D      isotig08836|pre-mrna-processing; <a href="/dbget-bin/www_bget?ko:K10599">K10599</a>  PRPF19, PRP19; pre-mRNA-processing factor 19 [EC:6.3.2.19]
D      isotig22371|pre-mrna-processing; <a href="/dbget-bin/www_bget?ko:K10599">K10599</a>  PRPF19, PRP19; pre-mRNA-processing factor 19 [EC:6.3.2.19]
D      isotig03680|cdc5; <a href="/dbget-bin/www_bget?ko:K12860">K12860</a>  CDC5L, CDC5, CEF1; pre-mRNA-splicing factor CDC5/CEF1
D      isotig03681|cdc5; <a href="/dbget-bin/www_bget?ko:K12860">K12860</a>  CDC5L, CDC5, CEF1; pre-mRNA-splicing factor CDC5/CEF1
D      isotig03897|pleiotropic; <a href="/dbget-bin/www_bget?ko:K12862">K12862</a>  PLRG1, PRL1, PRP46; pleiotropic regulator 1
D      isotig03898|pleiotropic; <a href="/dbget-bin/www_bget?ko:K12862">K12862</a>  PLRG1, PRL1, PRP46; pleiotropic regulator 1
D      isotig06095|pleiotropic; <a href="/dbget-bin/www_bget?ko:K12862">K12862</a>  PLRG1, PRL1, PRP46; pleiotropic regulator 1
D      isotig08017|cwc15; <a href="/dbget-bin/www_bget?ko:K12863">K12863</a>  CWC15; protein CWC15
D      contig02826|heat; <a href="/dbget-bin/www_bget?ko:K03283">K03283</a>  HSPA1_8; heat shock 70kDa protein 1/8
D      contig05225|heat; <a href="/dbget-bin/www_bget?ko:K03283">K03283</a>  HSPA1_8; heat shock 70kDa protein 1/8
D      contig05252|heat; <a href="/dbget-bin/www_bget?ko:K03283">K03283</a>  HSPA1_8; heat shock 70kDa protein 1/8
D      contig05344|heat; <a href="/dbget-bin/www_bget?ko:K03283">K03283</a>  HSPA1_8; heat shock 70kDa protein 1/8
D      contig08198|heat; <a href="/dbget-bin/www_bget?ko:K03283">K03283</a>  HSPA1_8; heat shock 70kDa protein 1/8
D      contig08235|heat; <a href="/dbget-bin/www_bget?ko:K03283">K03283</a>  HSPA1_8; heat shock 70kDa protein 1/8
D      isotig26997|heat; <a href="/dbget-bin/www_bget?ko:K03283">K03283</a>  HSPA1_8; heat shock 70kDa protein 1/8
D      isotig28424|heat; <a href="/dbget-bin/www_bget?ko:K03283">K03283</a>  HSPA1_8; heat shock 70kDa protein 1/8
D      isotig34192|heat; <a href="/dbget-bin/www_bget?ko:K03283">K03283</a>  HSPA1_8; heat shock 70kDa protein 1/8
D      isotig36333|heat; <a href="/dbget-bin/www_bget?ko:K03283">K03283</a>  HSPA1_8; heat shock 70kDa protein 1/8
D      isotig10487|polyglutamine-binding; <a href="/dbget-bin/www_bget?ko:K12865">K12865</a>  PQBP1, NPW38; polyglutamine-binding protein 1
D      isotig13206|polyglutamine-binding; <a href="/dbget-bin/www_bget?ko:K12865">K12865</a>  PQBP1, NPW38; polyglutamine-binding protein 1
D      isotig19155|ww; <a href="/dbget-bin/www_bget?ko:K12866">K12866</a>  WBP11, NPWBP; WW domain-binding protein 11
C    Prp19-related factors
D      isotig06415|xpa; <a href="/dbget-bin/www_bget?ko:K12867">K12867</a>  SYF1, XAB2; pre-mRNA-splicing factor SYF1
D      isotig08573|xpa; <a href="/dbget-bin/www_bget?ko:K12867">K12867</a>  SYF1, XAB2; pre-mRNA-splicing factor SYF1
D      isotig07105|pre-mrna-splicing; <a href="/dbget-bin/www_bget?ko:K12868">K12868</a>  SYF2; pre-mRNA-splicing factor SYF2
D      isotig06063|crooked; <a href="/dbget-bin/www_bget?ko:K12869">K12869</a>  CRN, CRNKL1, CLF1, SYF3; crooked neck
D      isotig08927|intron-binding; <a href="/dbget-bin/www_bget?ko:K12874">K12874</a>  AQR; intron-binding protein aquarius
D      isotig12962|intron-binding; <a href="/dbget-bin/www_bget?ko:K12874">K12874</a>  AQR; intron-binding protein aquarius
D      isotig14382|aquarius; <a href="/dbget-bin/www_bget?ko:K12874">K12874</a>  AQR; intron-binding protein aquarius
D      isotig26078|intron-binding; <a href="/dbget-bin/www_bget?ko:K12874">K12874</a>  AQR; intron-binding protein aquarius
D      isotig26888|intron-binding; <a href="/dbget-bin/www_bget?ko:K12874">K12874</a>  AQR; intron-binding protein aquarius
D      isotig10182|protein; <a href="/dbget-bin/www_bget?ko:K12873">K12873</a>  BUD31, G10; bud site selection protein 31
D      isotig16404|coiled-coil; <a href="/dbget-bin/www_bget?ko:K12871">K12871</a>  CCDC12; coiled-coil domain-containing protein 12
D      isotig10747|pre-mrna-splicing; <a href="/dbget-bin/www_bget?ko:K12870">K12870</a>  ISY1; pre-mRNA-splicing factor ISY1
D      isotig26074|pre-mrna-splicing; <a href="/dbget-bin/www_bget?ko:K12870">K12870</a>  ISY1; pre-mRNA-splicing factor ISY1
D      isotig37078|peptidylprolyl; <a href="/dbget-bin/www_bget?ko:K09564">K09564</a>  PPIE; peptidyl-prolyl isomerase E (cyclophilin E) [EC:5.2.1.8]
D      isotig06881|papillary; <a href="/dbget-bin/www_bget?ko:K13105">K13105</a>  PRCC; proline-rich protein PRCC
D      isotig22215|proline-rich; <a href="/dbget-bin/www_bget?ko:K13105">K13105</a>  PRCC; proline-rich protein PRCC
D      isotig15475|rna; <a href="/dbget-bin/www_bget?ko:K12872">K12872</a>  RBM22, SLT11; pre-mRNA-splicing factor RBM22/SLT11
C    RES complex
D      isotig09673|rna; <a href="/dbget-bin/www_bget?ko:K13107">K13107</a>  RBMX2, IST3; RNA-binding motif protein, X-linked 2
D      isotig35585|smad; <a href="/dbget-bin/www_bget?ko:K13108">K13108</a>  SNIP1; smad nuclear-interacting protein 1
C    Complex B specific factors
D      isotig03895|protein; <a href="/dbget-bin/www_bget?ko:K13109">K13109</a>  IK, RED, RER; IK cytokine
D      isotig03896|protein; <a href="/dbget-bin/www_bget?ko:K13109">K13109</a>  IK, RED, RER; IK cytokine
D      isotig05978|ik; <a href="/dbget-bin/www_bget?ko:K13109">K13109</a>  IK, RED, RER; IK cytokine
D      isotig04993|ubiquitin-like; <a href="/dbget-bin/www_bget?ko:K13113">K13113</a>  UBL5, HUB1; ubiquitin-like protein 5
D      isotig04994|ubiquitin-like; <a href="/dbget-bin/www_bget?ko:K13113">K13113</a>  UBL5, HUB1; ubiquitin-like protein 5
#
A<b>Complex C</b>
B  U2 snRNP components
C    Sm proteins
D      isotig09661|small; <a href="/dbget-bin/www_bget?ko:K11096">K11096</a>  SNRPD2, SMD2; small nuclear ribonucleoprotein D2
D      isotig11390|small; <a href="/dbget-bin/www_bget?ko:K11088">K11088</a>  SNRPD3, SMD3; small nuclear ribonucleoprotein D3
D      isotig12779|small; <a href="/dbget-bin/www_bget?ko:K11097">K11097</a>  SNRPE, SME; small nuclear ribonucleoprotein E
D      isotig05039|small; <a href="/dbget-bin/www_bget?ko:K11099">K11099</a>  SNRPG, SMG; small nuclear ribonucleoprotein G
D      isotig05040|small; <a href="/dbget-bin/www_bget?ko:K11099">K11099</a>  SNRPG, SMG; small nuclear ribonucleoprotein G
C    LSm proteins
D      isotig22084|lsm2; <a href="/dbget-bin/www_bget?ko:K12621">K12621</a>  LSM2; U6 snRNA-associated Sm-like protein LSm2
D      isotig10798|u6; <a href="/dbget-bin/www_bget?ko:K12622">K12622</a>  LSM3; U6 snRNA-associated Sm-like protein LSm3
C    U2 SnRNP specific factors
D      isotig26006|small; <a href="/dbget-bin/www_bget?ko:K11094">K11094</a>  SNRPB2; U2 small nuclear ribonucleoprotein B''
D      isotig09077|splicing; <a href="/dbget-bin/www_bget?ko:K12825">K12825</a>  SF3A1, SAP114; splicing factor 3A subunit 1
D      isotig13088|splicing; <a href="/dbget-bin/www_bget?ko:K12825">K12825</a>  SF3A1, SAP114; splicing factor 3A subunit 1
D      isotig26707|splicing; <a href="/dbget-bin/www_bget?ko:K12826">K12826</a>  SF3A2, SAP62; splicing factor 3A subunit 2
D      isotig03079|splicing; <a href="/dbget-bin/www_bget?ko:K12827">K12827</a>  SF3A3, SAP61, PRP9; splicing factor 3A subunit 3
D      isotig03080|splicing; <a href="/dbget-bin/www_bget?ko:K12827">K12827</a>  SF3A3, SAP61, PRP9; splicing factor 3A subunit 3
D      isotig05314|splicing; <a href="/dbget-bin/www_bget?ko:K12828">K12828</a>  SF3B1, SAP155; splicing factor 3B subunit 1
D      isotig18832|splicing; <a href="/dbget-bin/www_bget?ko:K12828">K12828</a>  SF3B1, SAP155; splicing factor 3B subunit 1
D      isotig19440|splicing; <a href="/dbget-bin/www_bget?ko:K12828">K12828</a>  SF3B1, SAP155; splicing factor 3B subunit 1
D      isotig24216|splicing; <a href="/dbget-bin/www_bget?ko:K12828">K12828</a>  SF3B1, SAP155; splicing factor 3B subunit 1
D      isotig18997|splicing; <a href="/dbget-bin/www_bget?ko:K12829">K12829</a>  SF3B2, SAP145, CUS1; splicing factor 3B subunit 2
D      isotig13435|splicing; <a href="/dbget-bin/www_bget?ko:K12830">K12830</a>  SF3B3, SAP130, RSE1; splicing factor 3B subunit 3
D      isotig16724|splicing; <a href="/dbget-bin/www_bget?ko:K12830">K12830</a>  SF3B3, SAP130, RSE1; splicing factor 3B subunit 3
D      isotig25443|splicing; <a href="/dbget-bin/www_bget?ko:K12830">K12830</a>  SF3B3, SAP130, RSE1; splicing factor 3B subunit 3
D      isotig08688|splicing; <a href="/dbget-bin/www_bget?ko:K12832">K12832</a>  SF3B5, SF3B10; splicing factor 3B subunit 5
D      isotig07439|pre-mrna; <a href="/dbget-bin/www_bget?ko:K12833">K12833</a>  SF3B14; pre-mRNA branch site protein p14
D      isotig39224|atp-dependent; <a href="/dbget-bin/www_bget?ko:K12835">K12835</a>  DDX42, SF3B125; ATP-dependent RNA helicase DDX42 [EC:3.6.4.13]
D      isotig14408|phd; <a href="/dbget-bin/www_bget?ko:K12834">K12834</a>  PHF5A; PHD finger-like domain-containing protein 5A
B  U4/U6.U5 tri-snRNP components
C    Sm proteins
D      isotig09661|small; <a href="/dbget-bin/www_bget?ko:K11096">K11096</a>  SNRPD2, SMD2; small nuclear ribonucleoprotein D2
D      isotig11390|small; <a href="/dbget-bin/www_bget?ko:K11088">K11088</a>  SNRPD3, SMD3; small nuclear ribonucleoprotein D3
D      isotig12779|small; <a href="/dbget-bin/www_bget?ko:K11097">K11097</a>  SNRPE, SME; small nuclear ribonucleoprotein E
D      isotig05039|small; <a href="/dbget-bin/www_bget?ko:K11099">K11099</a>  SNRPG, SMG; small nuclear ribonucleoprotein G
D      isotig05040|small; <a href="/dbget-bin/www_bget?ko:K11099">K11099</a>  SNRPG, SMG; small nuclear ribonucleoprotein G
C    U5 SnRNP specific factors
D      isotig24737|elongation; <a href="/dbget-bin/www_bget?ko:K12852">K12852</a>  EFTUD2; 116 kDa U5 small nuclear ribonucleoprotein component
D      isotig25167|116; <a href="/dbget-bin/www_bget?ko:K12852">K12852</a>  EFTUD2; 116 kDa U5 small nuclear ribonucleoprotein component
D      isotig02548|u5; <a href="/dbget-bin/www_bget?ko:K12854">K12854</a>  SNRNP200, BRR2; pre-mRNA-splicing helicase BRR2 [EC:3.6.1.-]
D      isotig02549|u5; <a href="/dbget-bin/www_bget?ko:K12854">K12854</a>  SNRNP200, BRR2; pre-mRNA-splicing helicase BRR2 [EC:3.6.1.-]
D      isotig02550|activating; <a href="/dbget-bin/www_bget?ko:K12854">K12854</a>  SNRNP200, BRR2; pre-mRNA-splicing helicase BRR2 [EC:3.6.1.-]
D      isotig10248|u5; <a href="/dbget-bin/www_bget?ko:K12854">K12854</a>  SNRNP200, BRR2; pre-mRNA-splicing helicase BRR2 [EC:3.6.1.-]
D      isotig24514|u5; <a href="/dbget-bin/www_bget?ko:K12854">K12854</a>  SNRNP200, BRR2; pre-mRNA-splicing helicase BRR2 [EC:3.6.1.-]
D      isotig25635|u5; <a href="/dbget-bin/www_bget?ko:K12854">K12854</a>  SNRNP200, BRR2; pre-mRNA-splicing helicase BRR2 [EC:3.6.1.-]
D      isotig31390|u5; <a href="/dbget-bin/www_bget?ko:K12854">K12854</a>  SNRNP200, BRR2; pre-mRNA-splicing helicase BRR2 [EC:3.6.1.-]
D      isotig04108|pre-mrna-processing-splicing; <a href="/dbget-bin/www_bget?ko:K12856">K12856</a>  PRPF8, PRP8; pre-mRNA-processing factor 8
D      isotig04109|pre-mrna-processing-splicing; <a href="/dbget-bin/www_bget?ko:K12856">K12856</a>  PRPF8, PRP8; pre-mRNA-processing factor 8
D      isotig05653|pre-mrna-processing-splicing; <a href="/dbget-bin/www_bget?ko:K12856">K12856</a>  PRPF8, PRP8; pre-mRNA-processing factor 8
D      isotig12849|pre-mrna-processing-splicing; <a href="/dbget-bin/www_bget?ko:K12856">K12856</a>  PRPF8, PRP8; pre-mRNA-processing factor 8
D      isotig18029|pre-mrna-processing-splicing; <a href="/dbget-bin/www_bget?ko:K12856">K12856</a>  PRPF8, PRP8; pre-mRNA-processing factor 8
D      isotig25636|pre-mrna-processing-splicing; <a href="/dbget-bin/www_bget?ko:K12856">K12856</a>  PRPF8, PRP8; pre-mRNA-processing factor 8
D      isotig05719|probable; <a href="/dbget-bin/www_bget?ko:K12858">K12858</a>  DDX23, PRP28; ATP-dependent RNA helicase DDX23/PRP28 [EC:3.6.4.13]
D      isotig06231|probable; <a href="/dbget-bin/www_bget?ko:K12858">K12858</a>  DDX23, PRP28; ATP-dependent RNA helicase DDX23/PRP28 [EC:3.6.4.13]
C    U4/U6.U5 tri-SnRNP specific factors
D      isotig06633|squamous; <a href="/dbget-bin/www_bget?ko:K11984">K11984</a>  SART1, HAF, SNU66; U4/U6.U5 tri-snRNP-associated protein 1
D      isotig08567|squamous; <a href="/dbget-bin/www_bget?ko:K11984">K11984</a>  SART1, HAF, SNU66; U4/U6.U5 tri-snRNP-associated protein 1
D      isotig10552|squamous; <a href="/dbget-bin/www_bget?ko:K11984">K11984</a>  SART1, HAF, SNU66; U4/U6.U5 tri-snRNP-associated protein 1
C    U4/U6.U5 tri-SnRNP related factors
D      isotig22859|zinc; <a href="/dbget-bin/www_bget?ko:K12848">K12848</a>  SNU23; U4/U6.U5 tri-snRNP component SNU23
D      isotig21708|pre-mrna-splicing; <a href="/dbget-bin/www_bget?ko:K13100">K13100</a>  CWC22; pre-mRNA-splicing factor CWC22
D      isotig10905|deah; <a href="/dbget-bin/www_bget?ko:K12813">K12813</a>  DHX16; pre-mRNA-splicing factor ATP-dependent RNA helicase DHX16 [EC:3.6.4.13]
D      isotig19769|t54l; <a href="/dbget-bin/www_bget?ko:K13101">K13101</a>  GPKOW; G patch domain and KOW motifs-containing protein
D      isotig02347|heat; <a href="/dbget-bin/www_bget?ko:K04455">K04455</a>  HSPB1; heat shock 27kDa protein 1
D      isotig13133|peptidylprolyl; <a href="/dbget-bin/www_bget?ko:K10598">K10598</a>  PPIL2, CYC4, CHP60; peptidyl-prolyl cis-trans isomerase-like 2 [EC:5.2.1.8]
D      isotig21065|peptidylprolyl; <a href="/dbget-bin/www_bget?ko:K10598">K10598</a>  PPIL2, CYC4, CHP60; peptidyl-prolyl cis-trans isomerase-like 2 [EC:5.2.1.8]
D      isotig15132|superkiller; <a href="/dbget-bin/www_bget?ko:K12598">K12598</a>  MTR4, SKIV2L2; ATP-dependent RNA helicase DOB1 [EC:3.6.4.13]
D      isotig06914|zinc; <a href="/dbget-bin/www_bget?ko:K13104">K13104</a>  ZNF830, CCDC16; zinc finger protein 830
D      isotig15929|tuftelin-interacting; <a href="/dbget-bin/www_bget?ko:K13103">K13103</a>  TFIP11; tuftelin-interacting protein 11
D      isotig19373|tuftelin-interacting; <a href="/dbget-bin/www_bget?ko:K13103">K13103</a>  TFIP11; tuftelin-interacting protein 11
D      isotig30671|tuftelin-interacting; <a href="/dbget-bin/www_bget?ko:K13103">K13103</a>  TFIP11; tuftelin-interacting protein 11
B  Other components
C    Prp19-CDC5 complex
D      isotig08836|pre-mrna-processing; <a href="/dbget-bin/www_bget?ko:K10599">K10599</a>  PRPF19, PRP19; pre-mRNA-processing factor 19 [EC:6.3.2.19]
D      isotig22371|pre-mrna-processing; <a href="/dbget-bin/www_bget?ko:K10599">K10599</a>  PRPF19, PRP19; pre-mRNA-processing factor 19 [EC:6.3.2.19]
D      isotig03680|cdc5; <a href="/dbget-bin/www_bget?ko:K12860">K12860</a>  CDC5L, CDC5, CEF1; pre-mRNA-splicing factor CDC5/CEF1
D      isotig03681|cdc5; <a href="/dbget-bin/www_bget?ko:K12860">K12860</a>  CDC5L, CDC5, CEF1; pre-mRNA-splicing factor CDC5/CEF1
D      isotig08017|cwc15; <a href="/dbget-bin/www_bget?ko:K12863">K12863</a>  CWC15; protein CWC15
D      isotig03897|pleiotropic; <a href="/dbget-bin/www_bget?ko:K12862">K12862</a>  PLRG1, PRL1, PRP46; pleiotropic regulator 1
D      isotig03898|pleiotropic; <a href="/dbget-bin/www_bget?ko:K12862">K12862</a>  PLRG1, PRL1, PRP46; pleiotropic regulator 1
D      isotig06095|pleiotropic; <a href="/dbget-bin/www_bget?ko:K12862">K12862</a>  PLRG1, PRL1, PRP46; pleiotropic regulator 1
D      contig02826|heat; <a href="/dbget-bin/www_bget?ko:K03283">K03283</a>  HSPA1_8; heat shock 70kDa protein 1/8
D      contig05225|heat; <a href="/dbget-bin/www_bget?ko:K03283">K03283</a>  HSPA1_8; heat shock 70kDa protein 1/8
D      contig05252|heat; <a href="/dbget-bin/www_bget?ko:K03283">K03283</a>  HSPA1_8; heat shock 70kDa protein 1/8
D      contig05344|heat; <a href="/dbget-bin/www_bget?ko:K03283">K03283</a>  HSPA1_8; heat shock 70kDa protein 1/8
D      contig08198|heat; <a href="/dbget-bin/www_bget?ko:K03283">K03283</a>  HSPA1_8; heat shock 70kDa protein 1/8
D      contig08235|heat; <a href="/dbget-bin/www_bget?ko:K03283">K03283</a>  HSPA1_8; heat shock 70kDa protein 1/8
D      isotig26997|heat; <a href="/dbget-bin/www_bget?ko:K03283">K03283</a>  HSPA1_8; heat shock 70kDa protein 1/8
D      isotig28424|heat; <a href="/dbget-bin/www_bget?ko:K03283">K03283</a>  HSPA1_8; heat shock 70kDa protein 1/8
D      isotig34192|heat; <a href="/dbget-bin/www_bget?ko:K03283">K03283</a>  HSPA1_8; heat shock 70kDa protein 1/8
D      isotig36333|heat; <a href="/dbget-bin/www_bget?ko:K03283">K03283</a>  HSPA1_8; heat shock 70kDa protein 1/8
C    Prp19-related factors
D      isotig06415|xpa; <a href="/dbget-bin/www_bget?ko:K12867">K12867</a>  SYF1, XAB2; pre-mRNA-splicing factor SYF1
D      isotig08573|xpa; <a href="/dbget-bin/www_bget?ko:K12867">K12867</a>  SYF1, XAB2; pre-mRNA-splicing factor SYF1
D      isotig07105|pre-mrna-splicing; <a href="/dbget-bin/www_bget?ko:K12868">K12868</a>  SYF2; pre-mRNA-splicing factor SYF2
D      isotig06063|crooked; <a href="/dbget-bin/www_bget?ko:K12869">K12869</a>  CRN, CRNKL1, CLF1, SYF3; crooked neck
D      isotig08927|intron-binding; <a href="/dbget-bin/www_bget?ko:K12874">K12874</a>  AQR; intron-binding protein aquarius
D      isotig12962|intron-binding; <a href="/dbget-bin/www_bget?ko:K12874">K12874</a>  AQR; intron-binding protein aquarius
D      isotig14382|aquarius; <a href="/dbget-bin/www_bget?ko:K12874">K12874</a>  AQR; intron-binding protein aquarius
D      isotig26078|intron-binding; <a href="/dbget-bin/www_bget?ko:K12874">K12874</a>  AQR; intron-binding protein aquarius
D      isotig26888|intron-binding; <a href="/dbget-bin/www_bget?ko:K12874">K12874</a>  AQR; intron-binding protein aquarius
D      isotig10182|protein; <a href="/dbget-bin/www_bget?ko:K12873">K12873</a>  BUD31, G10; bud site selection protein 31
D      isotig16404|coiled-coil; <a href="/dbget-bin/www_bget?ko:K12871">K12871</a>  CCDC12; coiled-coil domain-containing protein 12
D      isotig10747|pre-mrna-splicing; <a href="/dbget-bin/www_bget?ko:K12870">K12870</a>  ISY1; pre-mRNA-splicing factor ISY1
D      isotig26074|pre-mrna-splicing; <a href="/dbget-bin/www_bget?ko:K12870">K12870</a>  ISY1; pre-mRNA-splicing factor ISY1
D      isotig37078|peptidylprolyl; <a href="/dbget-bin/www_bget?ko:K09564">K09564</a>  PPIE; peptidyl-prolyl isomerase E (cyclophilin E) [EC:5.2.1.8]
D      isotig15475|rna; <a href="/dbget-bin/www_bget?ko:K12872">K12872</a>  RBM22, SLT11; pre-mRNA-splicing factor RBM22/SLT11
C    RES complex
D      isotig09673|rna; <a href="/dbget-bin/www_bget?ko:K13107">K13107</a>  RBMX2, IST3; RNA-binding motif protein, X-linked 2
D      isotig35585|smad; <a href="/dbget-bin/www_bget?ko:K13108">K13108</a>  SNIP1; smad nuclear-interacting protein 1
C    EJC/TREX
D      isotig24887|loc559360; <a href="/dbget-bin/www_bget?ko:K12875">K12875</a>  ACIN1, ACINUS; apoptotic chromatin condensation inducer in the nucleus
D      isotig03343|atp-dependent; <a href="/dbget-bin/www_bget?ko:K12812">K12812</a>  UAP56, BAT1, SUB2; ATP-dependent RNA helicase UAP56/SUB2 [EC:3.6.4.13]
D      isotig18754|hla-b; <a href="/dbget-bin/www_bget?ko:K12812">K12812</a>  UAP56, BAT1, SUB2; ATP-dependent RNA helicase UAP56/SUB2 [EC:3.6.4.13]
D      isotig05995|eukaryotic; <a href="/dbget-bin/www_bget?ko:K13025">K13025</a>  eIF-4A3, EIF4A3, FAL1; ATP-dependent RNA helicase [EC:3.6.4.13]
D      isotig10827|mago-nashi; <a href="/dbget-bin/www_bget?ko:K12877">K12877</a>  MAGOH; protein mago nashi
D      isotig07647|rna-binding; <a href="/dbget-bin/www_bget?ko:K12876">K12876</a>  RBM8A, Y14; RNA-binding protein 8A
D      isotig19939|tho; <a href="/dbget-bin/www_bget?ko:K12878">K12878</a>  THOC1; THO complex subunit 1
D      isotig07420|tho; <a href="/dbget-bin/www_bget?ko:K12879">K12879</a>  THOC2; THO complex subunit 2
D      isotig13847|tho; <a href="/dbget-bin/www_bget?ko:K12879">K12879</a>  THOC2; THO complex subunit 2
D      isotig16226|tho; <a href="/dbget-bin/www_bget?ko:K12879">K12879</a>  THOC2; THO complex subunit 2
D      isotig17210|tho; <a href="/dbget-bin/www_bget?ko:K12879">K12879</a>  THOC2; THO complex subunit 2
D      isotig38614|tho; <a href="/dbget-bin/www_bget?ko:K12880">K12880</a>  THOC3; THO complex subunit 3
C    Step II factors
D      isotig36608|pre-mrna-processing; <a href="/dbget-bin/www_bget?ko:K12816">K12816</a>  CDC40, PRP17; pre-mRNA-processing factor 17
D      isotig03130|pre-mrna-splicing; <a href="/dbget-bin/www_bget?ko:K12817">K12817</a>  PRPF18, PRP18; pre-mRNA-splicing factor 18
D      isotig03131|pre-mrna-splicing; <a href="/dbget-bin/www_bget?ko:K12817">K12817</a>  PRPF18, PRP18; pre-mRNA-splicing factor 18
D      isotig13186|pre-mrna-splicing; <a href="/dbget-bin/www_bget?ko:K12819">K12819</a>  SLU7; pre-mRNA-processing factor SLU7
D      isotig04178|deah; <a href="/dbget-bin/www_bget?ko:K12818">K12818</a>  DHX8, PRP22; ATP-dependent RNA helicase DHX8/PRP22 [EC:3.6.4.13]
D      isotig09449|deah; <a href="/dbget-bin/www_bget?ko:K12818">K12818</a>  DHX8, PRP22; ATP-dependent RNA helicase DHX8/PRP22 [EC:3.6.4.13]
D      isotig11700|deah; <a href="/dbget-bin/www_bget?ko:K12815">K12815</a>  DHX38, PRP16; pre-mRNA-splicing factor ATP-dependent RNA helicase PRP16 [EC:3.6.4.13]
C    PPlases
D      isotig14409|peptidyl-prolyl; <a href="/dbget-bin/www_bget?ko:K12734">K12734</a>  PPIL3; peptidyl-prolyl cis-trans isomerase-like 3 [EC:5.2.1.8]
D      isotig03473|peptidylprolyl; <a href="/dbget-bin/www_bget?ko:K12735">K12735</a>  PPIL4; peptidyl-prolyl cis-trans isomerase-like 4 [EC:5.2.1.8]
D      isotig25024|peptidyl-prolyl; <a href="/dbget-bin/www_bget?ko:K09566">K09566</a>  PPIG; peptidyl-prolyl isomerase G (cyclophilin G) [EC:5.2.1.8]
D      isotig26197|ppig; <a href="/dbget-bin/www_bget?ko:K09566">K09566</a>  PPIG; peptidyl-prolyl isomerase G (cyclophilin G) [EC:5.2.1.8]
D      isotig04447|peptidyl-prolyl; <a href="/dbget-bin/www_bget?ko:K12737">K12737</a>  SDCCAG10; peptidyl-prolyl cis-trans isomerase SDCCAG10 [EC:5.2.1.8]
D      isotig11569|peptidyl-prolyl; <a href="/dbget-bin/www_bget?ko:K12737">K12737</a>  SDCCAG10; peptidyl-prolyl cis-trans isomerase SDCCAG10 [EC:5.2.1.8]
C    Complex C specific factors
D      isotig02191|probable; <a href="/dbget-bin/www_bget?ko:K13116">K13116</a>  DDX41, ABS; ATP-dependent RNA helicase DDX41 [EC:3.6.1.-]
D      isotig02192|probable; <a href="/dbget-bin/www_bget?ko:K13116">K13116</a>  DDX41, ABS; ATP-dependent RNA helicase DDX41 [EC:3.6.1.-]
D      isotig02193|probable; <a href="/dbget-bin/www_bget?ko:K13116">K13116</a>  DDX41, ABS; ATP-dependent RNA helicase DDX41 [EC:3.6.1.-]
D      isotig09539|eorge; <a href="/dbget-bin/www_bget?ko:K13118">K13118</a>  DGCR14; protein DGCR14
D      isotig01868|family; <a href="/dbget-bin/www_bget?ko:K13119">K13119</a>  FAM50, XAP5; protein FAM50
D      isotig01869|family; <a href="/dbget-bin/www_bget?ko:K13119">K13119</a>  FAM50, XAP5; protein FAM50
D      isotig01870|family; <a href="/dbget-bin/www_bget?ko:K13119">K13119</a>  FAM50, XAP5; protein FAM50
D      isotig13597|fam32a-like; <a href="/dbget-bin/www_bget?ko:K13120">K13120</a>  FAM32A; protein FAM32A
D      isotig14935|fra10ac1; <a href="/dbget-bin/www_bget?ko:K13121">K13121</a>  FRA10AC1; protein FRA10AC1
D      isotig07496|fshd; <a href="/dbget-bin/www_bget?ko:K13122">K13122</a>  FRG1; protein FRG1
D      isotig06057|nitric; <a href="/dbget-bin/www_bget?ko:K13125">K13125</a>  NOSIP; nitric oxide synthase-interacting protein
D      contig06824|poly; <a href="/dbget-bin/www_bget?ko:K13126">K13126</a>  PABPC; polyadenylate-binding protein
D      isotig02503|poly; <a href="/dbget-bin/www_bget?ko:K13126">K13126</a>  PABPC; polyadenylate-binding protein
D      isotig02504|poly; <a href="/dbget-bin/www_bget?ko:K13126">K13126</a>  PABPC; polyadenylate-binding protein
D      isotig03563|polyadenylate-binding; <a href="/dbget-bin/www_bget?ko:K13126">K13126</a>  PABPC; polyadenylate-binding protein
D      isotig03564|poly; <a href="/dbget-bin/www_bget?ko:K13126">K13126</a>  PABPC; polyadenylate-binding protein
D      isotig03688|poly; <a href="/dbget-bin/www_bget?ko:K13126">K13126</a>  PABPC; polyadenylate-binding protein
D      isotig07669|poly; <a href="/dbget-bin/www_bget?ko:K13126">K13126</a>  PABPC; polyadenylate-binding protein
D      isotig11349|poly; <a href="/dbget-bin/www_bget?ko:K13126">K13126</a>  PABPC; polyadenylate-binding protein
D      isotig07175|zinc; <a href="/dbget-bin/www_bget?ko:K13127">K13127</a>  RNF113A, CWC24; RING finger protein 113A
D      isotig15929|tuftelin-interacting; <a href="/dbget-bin/www_bget?ko:K13103">K13103</a>  TFIP11; tuftelin-interacting protein 11
D      isotig19373|tuftelin-interacting; <a href="/dbget-bin/www_bget?ko:K13103">K13103</a>  TFIP11; tuftelin-interacting protein 11
D      isotig30671|tuftelin-interacting; <a href="/dbget-bin/www_bget?ko:K13103">K13103</a>  TFIP11; tuftelin-interacting protein 11
#
A<b>Other splicing related proteins</b>
B  Proteins involved in snRNP biogenesis
C    SMN complex factors
D      isotig19277|survival; <a href="/dbget-bin/www_bget?ko:K13129">K13129</a>  SMN; survival motor neuron protein
D      isotig36741|survival; <a href="/dbget-bin/www_bget?ko:K13129">K13129</a>  SMN; survival motor neuron protein
D      isotig05502|serine; <a href="/dbget-bin/www_bget?ko:K13137">K13137</a>  STRAP, UNRIP; serine-threonine kinase receptor-associated protein
C    Integrator complex
D      isotig14657|integrator; <a href="/dbget-bin/www_bget?ko:K13140">K13140</a>  INTS3; integrator complex subunit 3
D      isotig12853|cleavage; <a href="/dbget-bin/www_bget?ko:K13148">K13148</a>  CPSF3L, INTS11; integrator complex subunit 11 [EC:3.1.27.-]
D      isotig21080|cleavage; <a href="/dbget-bin/www_bget?ko:K13148">K13148</a>  CPSF3L, INTS11; integrator complex subunit 11 [EC:3.1.27.-]
C    Other proteins involved in snRNP biogenesis
D      isotig06054|survival; <a href="/dbget-bin/www_bget?ko:K12839">K12839</a>  SMNDC1, SPF30; survival of motor neuron-related-splicing factor 30
D      isotig02707|snurportin; <a href="/dbget-bin/www_bget?ko:K13151">K13151</a>  SNUPN, RNUT1; snurportin-1
D      isotig02708|snurportin; <a href="/dbget-bin/www_bget?ko:K13151">K13151</a>  SNUPN, RNUT1; snurportin-1
D      isotig16458|snurportin; <a href="/dbget-bin/www_bget?ko:K13151">K13151</a>  SNUPN, RNUT1; snurportin-1
B  Minor spliceosome components
C    Minor spliceosome specific factors
D      isotig16424|zinc; <a href="/dbget-bin/www_bget?ko:K13154">K13154</a>  ZCRB1; U11/U12 small nuclear ribonucleoprotein 31 kDa protein
D      isotig17894|zinc; <a href="/dbget-bin/www_bget?ko:K13154">K13154</a>  ZCRB1; U11/U12 small nuclear ribonucleoprotein 31 kDa protein
D      isotig06623|rna-binding; <a href="/dbget-bin/www_bget?ko:K13157">K13157</a>  RNPC3; U11/U12 small nuclear ribonucleoprotein 65 kDa protein
D      isotig24391|rna-binding; <a href="/dbget-bin/www_bget?ko:K13157">K13157</a>  RNPC3; U11/U12 small nuclear ribonucleoprotein 65 kDa protein
B  Spliceosome associated proteins (SAPs)
C    HnRNP proteins
D      isotig03335|heterogeneous; <a href="/dbget-bin/www_bget?ko:K13044">K13044</a>  HNRNPABD; heterogeneous nuclear ribonucleoprotein A/B/D
D      isotig03793|heterogeneous; <a href="/dbget-bin/www_bget?ko:K13044">K13044</a>  HNRNPABD; heterogeneous nuclear ribonucleoprotein A/B/D
D      isotig16509|heterogeneous; <a href="/dbget-bin/www_bget?ko:K13044">K13044</a>  HNRNPABD; heterogeneous nuclear ribonucleoprotein A/B/D
D      isotig09979|heterogeneous; <a href="/dbget-bin/www_bget?ko:K13159">K13159</a>  HNRNPL; heterogeneous nuclear ribonucleoprotein L
D      isotig14897|heterogeneous; <a href="/dbget-bin/www_bget?ko:K13159">K13159</a>  HNRNPL; heterogeneous nuclear ribonucleoprotein L
D      isotig26586|heterogeneous; <a href="/dbget-bin/www_bget?ko:K13159">K13159</a>  HNRNPL; heterogeneous nuclear ribonucleoprotein L
D      isotig11847|syncrip; <a href="/dbget-bin/www_bget?ko:K13160">K13160</a>  SYNCRIP, HNRPQ; heterogeneous nuclear ribonucleoprotein Q
D      isotig22716|synaptotagmin; <a href="/dbget-bin/www_bget?ko:K13160">K13160</a>  SYNCRIP, HNRPQ; heterogeneous nuclear ribonucleoprotein Q
D      isotig06147|heterogeneous; <a href="/dbget-bin/www_bget?ko:K13161">K13161</a>  HNRNPR; heterogeneous nuclear ribonucleoprotein R
D      isotig16513|heterogeneous; <a href="/dbget-bin/www_bget?ko:K13161">K13161</a>  HNRNPR; heterogeneous nuclear ribonucleoprotein R
D      isotig02999|poly; <a href="/dbget-bin/www_bget?ko:K13162">K13162</a>  PCBP2_3_4; poly(rC)-binding protein 2/3/4
D      isotig03000|poly; <a href="/dbget-bin/www_bget?ko:K13162">K13162</a>  PCBP2_3_4; poly(rC)-binding protein 2/3/4
D      isotig06411|poly; <a href="/dbget-bin/www_bget?ko:K13162">K13162</a>  PCBP2_3_4; poly(rC)-binding protein 2/3/4
D      isotig07679|poly; <a href="/dbget-bin/www_bget?ko:K13162">K13162</a>  PCBP2_3_4; poly(rC)-binding protein 2/3/4
D      isotig27077|poly; <a href="/dbget-bin/www_bget?ko:K13162">K13162</a>  PCBP2_3_4; poly(rC)-binding protein 2/3/4
D      isotig05698|male-specific; <a href="/dbget-bin/www_bget?ko:K13163">K13163</a>  MSL1; male-specific lethal 1
D      isotig07574|male-specific; <a href="/dbget-bin/www_bget?ko:K13163">K13163</a>  MSL1; male-specific lethal 1
C    SR proteins
D      isotig02483|splicing; <a href="/dbget-bin/www_bget?ko:K12899">K12899</a>  SFRS11; splicing factor, arginine/serine-rich 11
D      isotig02484|splicing; <a href="/dbget-bin/www_bget?ko:K12899">K12899</a>  SFRS11; splicing factor, arginine/serine-rich 11
D      isotig05507|splicing; <a href="/dbget-bin/www_bget?ko:K12899">K12899</a>  SFRS11; splicing factor, arginine/serine-rich 11
D      isotig09974|splicing; <a href="/dbget-bin/www_bget?ko:K13165">K13165</a>  SFRS12; splicing factor, arginine/serine-rich 12
D      isotig13115|splicing; <a href="/dbget-bin/www_bget?ko:K13165">K13165</a>  SFRS12; splicing factor, arginine/serine-rich 12
D      isotig16607|splicing; <a href="/dbget-bin/www_bget?ko:K13167">K13167</a>  SFRS15; splicing factor, arginine/serine-rich 15
C    SR-related proteins
D      isotig11602|serine; <a href="/dbget-bin/www_bget?ko:K13171">K13171</a>  SRRM1, SRM160; serine/arginine repetitive matrix protein 1
D      isotig18878|srrm2; <a href="/dbget-bin/www_bget?ko:K13172">K13172</a>  SRRM2, SRM300; serine/arginine repetitive matrix protein 2
C    TREX complex
D      isotig19939|tho; <a href="/dbget-bin/www_bget?ko:K12878">K12878</a>  THOC1; THO complex subunit 1
D      isotig07420|tho; <a href="/dbget-bin/www_bget?ko:K12879">K12879</a>  THOC2; THO complex subunit 2
D      isotig13847|tho; <a href="/dbget-bin/www_bget?ko:K12879">K12879</a>  THOC2; THO complex subunit 2
D      isotig16226|tho; <a href="/dbget-bin/www_bget?ko:K12879">K12879</a>  THOC2; THO complex subunit 2
D      isotig17210|tho; <a href="/dbget-bin/www_bget?ko:K12879">K12879</a>  THOC2; THO complex subunit 2
D      isotig38614|tho; <a href="/dbget-bin/www_bget?ko:K12880">K12880</a>  THOC3; THO complex subunit 3
D      isotig09799|tho; <a href="/dbget-bin/www_bget?ko:K13174">K13174</a>  THOC5; THO complex subunit 5
D      isotig08499|tho; <a href="/dbget-bin/www_bget?ko:K13175">K13175</a>  THOC6; THO complex subunit 6
D      isotig27815|tho; <a href="/dbget-bin/www_bget?ko:K13175">K13175</a>  THOC6; THO complex subunit 6
D      isotig03795|tho; <a href="/dbget-bin/www_bget?ko:K13176">K13176</a>  THOC7; THO complex subunit 7
D      isotig03796|tho; <a href="/dbget-bin/www_bget?ko:K13176">K13176</a>  THOC7; THO complex subunit 7
D      isotig03343|atp-dependent; <a href="/dbget-bin/www_bget?ko:K12812">K12812</a>  UAP56, BAT1, SUB2; ATP-dependent RNA helicase UAP56/SUB2 [EC:3.6.4.13]
D      isotig18754|hla-b; <a href="/dbget-bin/www_bget?ko:K12812">K12812</a>  UAP56, BAT1, SUB2; ATP-dependent RNA helicase UAP56/SUB2 [EC:3.6.4.13]
C    RNA helicase-like proteins
D      isotig03107|dead; <a href="/dbget-bin/www_bget?ko:K13177">K13177</a>  DDX1; ATP-dependent RNA helicase DDX1 [EC:3.6.1.-]
D      isotig03108|dead; <a href="/dbget-bin/www_bget?ko:K13177">K13177</a>  DDX1; ATP-dependent RNA helicase DDX1 [EC:3.6.1.-]
D      isotig24536|atp-dependent; <a href="/dbget-bin/www_bget?ko:K13177">K13177</a>  DDX1; ATP-dependent RNA helicase DDX1 [EC:3.6.1.-]
D      isotig06577|dead; <a href="/dbget-bin/www_bget?ko:K11594">K11594</a>  DDX3X, bel; ATP-dependent RNA helicase [EC:3.6.4.13]
D      isotig12950|dead; <a href="/dbget-bin/www_bget?ko:K11594">K11594</a>  DDX3X, bel; ATP-dependent RNA helicase [EC:3.6.4.13]
D      isotig01660|dead; <a href="/dbget-bin/www_bget?ko:K13181">K13181</a>  DDX27, DRS1; ATP-dependent RNA helicase DDX27 [EC:3.6.1.-]
D      isotig01661|dead; <a href="/dbget-bin/www_bget?ko:K13181">K13181</a>  DDX27, DRS1; ATP-dependent RNA helicase DDX27 [EC:3.6.1.-]
D      isotig01662|probable; <a href="/dbget-bin/www_bget?ko:K13181">K13181</a>  DDX27, DRS1; ATP-dependent RNA helicase DDX27 [EC:3.6.1.-]
D      isotig01663|dead; <a href="/dbget-bin/www_bget?ko:K13181">K13181</a>  DDX27, DRS1; ATP-dependent RNA helicase DDX27 [EC:3.6.1.-]
D      isotig05587|atp-dependent; <a href="/dbget-bin/www_bget?ko:K13182">K13182</a>  DDX39; ATP-dependent RNA helicase DDX39 [EC:3.6.1.-]
D      isotig04791|dead; <a href="/dbget-bin/www_bget?ko:K13183">K13183</a>  DDX50; ATP-dependent RNA helicase DDX50 [EC:3.6.1.-]
D      isotig04792|dead; <a href="/dbget-bin/www_bget?ko:K13183">K13183</a>  DDX50; ATP-dependent RNA helicase DDX50 [EC:3.6.1.-]
D      isotig33143|atp-dependent; <a href="/dbget-bin/www_bget?ko:K13185">K13185</a>  DHX30; ATP-dependent RNA helicase DHX30 [EC:3.6.1.-]
C    RNA binding proteins (RBPs)
D      isotig10921|rna; <a href="/dbget-bin/www_bget?ko:K13187">K13187</a>  RBM4; RNA-binding protein 4
D      isotig26313|rna; <a href="/dbget-bin/www_bget?ko:K13187">K13187</a>  RBM4; RNA-binding protein 4
D      isotig25359|rna; <a href="/dbget-bin/www_bget?ko:K13188">K13188</a>  RBM7; RNA-binding protein 7
D      isotig02737|chromobox; <a href="/dbget-bin/www_bget?ko:K11586">K11586</a>  CBX3, HP1G; chromobox protein 3
D      isotig02738|chromobox; <a href="/dbget-bin/www_bget?ko:K11586">K11586</a>  CBX3, HP1G; chromobox protein 3
D      isotig20660|cold-inducible; <a href="/dbget-bin/www_bget?ko:K13195">K13195</a>  CIRBP; cold-inducible RNA-binding protein
D      isotig32132|zinc; <a href="/dbget-bin/www_bget?ko:K13196">K13196</a>  DPF2, REQ; zinc finger protein ubi-d4
D      isotig04789|serpine1; <a href="/dbget-bin/www_bget?ko:K13199">K13199</a>  SERBP1; plasminogen activator inhibitor 1 RNA-binding protein
D      isotig04790|serpine1; <a href="/dbget-bin/www_bget?ko:K13199">K13199</a>  SERBP1; plasminogen activator inhibitor 1 RNA-binding protein
D      isotig19638|serpine1; <a href="/dbget-bin/www_bget?ko:K13199">K13199</a>  SERBP1; plasminogen activator inhibitor 1 RNA-binding protein
D      isotig12953|sb:cb627; <a href="/dbget-bin/www_bget?ko:K13200">K13200</a>  STRBP; spermatid perinuclear RNA-binding protein
D      isotig22432|spermatid; <a href="/dbget-bin/www_bget?ko:K13200">K13200</a>  STRBP; spermatid perinuclear RNA-binding protein
D      isotig14777|target; <a href="/dbget-bin/www_bget?ko:K13202">K13202</a>  TOE1; target of EGR1 protein 1
D      isotig23597|zinc; <a href="/dbget-bin/www_bget?ko:K13203">K13203</a>  ZFR; zinc finger RNA-binding protein
D      isotig26178|zinc; <a href="/dbget-bin/www_bget?ko:K13203">K13203</a>  ZFR; zinc finger RNA-binding protein
C    Other SAPs
D      isotig10555|chromosome; <a href="/dbget-bin/www_bget?ko:K13205">K13205</a>  AAR2, C20orf4; A1 cistron-splicing factor AAR2
D      isotig09311|coiled-coil; <a href="/dbget-bin/www_bget?ko:K13206">K13206</a>  CCDC55; coiled-coil domain-containing protein 55
D      isotig05177|cdc-like; <a href="/dbget-bin/www_bget?ko:K08823">K08823</a>  CLK; CDC-like kinase [EC:2.7.12.1]
D      isotig05687|cdc-like; <a href="/dbget-bin/www_bget?ko:K08823">K08823</a>  CLK; CDC-like kinase [EC:2.7.12.1]
D      isotig23301|cdc-like; <a href="/dbget-bin/www_bget?ko:K08823">K08823</a>  CLK; CDC-like kinase [EC:2.7.12.1]
D      isotig29934|cdc-like; <a href="/dbget-bin/www_bget?ko:K08823">K08823</a>  CLK; CDC-like kinase [EC:2.7.12.1]
D      isotig07154|cug; <a href="/dbget-bin/www_bget?ko:K13207">K13207</a>  CUGBP, BRUNOL, CELF; CUG-BP- and ETR3-like factor
D      isotig08455|cug; <a href="/dbget-bin/www_bget?ko:K13207">K13207</a>  CUGBP, BRUNOL, CELF; CUG-BP- and ETR3-like factor
D      isotig11343|cug; <a href="/dbget-bin/www_bget?ko:K13207">K13207</a>  CUGBP, BRUNOL, CELF; CUG-BP- and ETR3-like factor
D      isotig08672|homolog; <a href="/dbget-bin/www_bget?ko:K09528">K09528</a>  DNAJC8; DnaJ homolog subfamily C member 8
D      isotig05176|rna-binding; <a href="/dbget-bin/www_bget?ko:K13210">K13210</a>  FUBP; far upstream element-binding protein
D      isotig09899|far; <a href="/dbget-bin/www_bget?ko:K13210">K13210</a>  FUBP; far upstream element-binding protein
D      isotig07482|gc-rich; <a href="/dbget-bin/www_bget?ko:K13211">K13211</a>  GCFC; GC-rich sequence DNA-binding factor
D      isotig14918|isoform; <a href="/dbget-bin/www_bget?ko:K13211">K13211</a>  GCFC; GC-rich sequence DNA-binding factor
D      isotig08038|luc7-like; <a href="/dbget-bin/www_bget?ko:K13212">K13212</a>  LUC7L2; RNA-binding protein Luc7-like 2
D      isotig30444|luc7-like; <a href="/dbget-bin/www_bget?ko:K13212">K13212</a>  LUC7L2; RNA-binding protein Luc7-like 2
D      isotig00966|probable; <a href="/dbget-bin/www_bget?ko:K13213">K13213</a>  MATR3; matrin 3
D      isotig02101|probable; <a href="/dbget-bin/www_bget?ko:K13213">K13213</a>  MATR3; matrin 3
D      isotig27473|matrin; <a href="/dbget-bin/www_bget?ko:K13213">K13213</a>  MATR3; matrin 3
D      isotig29984|matrin; <a href="/dbget-bin/www_bget?ko:K13213">K13213</a>  MATR3; matrin 3
D      isotig02197|serine; <a href="/dbget-bin/www_bget?ko:K06269">K06269</a>  PPP1C; protein phosphatase 1, catalytic subunit [EC:3.1.3.16]
D      contig12084|serine; <a href="/dbget-bin/www_bget?ko:K06269">K06269</a>  PPP1C; protein phosphatase 1, catalytic subunit [EC:3.1.3.16]
D      isotig06514|serine; <a href="/dbget-bin/www_bget?ko:K06269">K06269</a>  PPP1C; protein phosphatase 1, catalytic subunit [EC:3.1.3.16]
D      isotig08761|serine; <a href="/dbget-bin/www_bget?ko:K06269">K06269</a>  PPP1C; protein phosphatase 1, catalytic subunit [EC:3.1.3.16]
D      isotig11154|serine; <a href="/dbget-bin/www_bget?ko:K06269">K06269</a>  PPP1C; protein phosphatase 1, catalytic subunit [EC:3.1.3.16]
D      isotig12313|serine; <a href="/dbget-bin/www_bget?ko:K06269">K06269</a>  PPP1C; protein phosphatase 1, catalytic subunit [EC:3.1.3.16]
D      isotig24679|serine; <a href="/dbget-bin/www_bget?ko:K06269">K06269</a>  PPP1C; protein phosphatase 1, catalytic subunit [EC:3.1.3.16]
D      isotig18403|protein; <a href="/dbget-bin/www_bget?ko:K02516">K02516</a>  PRMT5, HSL7; protein arginine N-methyltransferase 5 [EC:2.1.1.125]
D      isotig29056|protein; <a href="/dbget-bin/www_bget?ko:K02516">K02516</a>  PRMT5, HSL7; protein arginine N-methyltransferase 5 [EC:2.1.1.125]
D      isotig07211|pre-mrna-processing; <a href="/dbget-bin/www_bget?ko:K13217">K13217</a>  PRPF39, PRP39; pre-mRNA-processing factor 39
D      isotig25157|pre-mrna-processing; <a href="/dbget-bin/www_bget?ko:K13217">K13217</a>  PRPF39, PRP39; pre-mRNA-processing factor 39
D      isotig12371|polypyrimidine; <a href="/dbget-bin/www_bget?ko:K13218">K13218</a>  PTBP1, PTB; polypyrimidine tract-binding protein 1
D      isotig15069|polypyrimidine; <a href="/dbget-bin/www_bget?ko:K13218">K13218</a>  PTBP1, PTB; polypyrimidine tract-binding protein 1
D      isotig22500|polypyrimidine; <a href="/dbget-bin/www_bget?ko:K13218">K13218</a>  PTBP1, PTB; polypyrimidine tract-binding protein 1
D      isotig32186|polypyrimidine; <a href="/dbget-bin/www_bget?ko:K13218">K13218</a>  PTBP1, PTB; polypyrimidine tract-binding protein 1
D      isotig35574|polypyrimidine; <a href="/dbget-bin/www_bget?ko:K13218">K13218</a>  PTBP1, PTB; polypyrimidine tract-binding protein 1
D      isotig07146|splicing; <a href="/dbget-bin/www_bget?ko:K13219">K13219</a>  SFPQ, PSF; splicing factor, proline- and glutamine-rich
D      isotig03664|sfrs; <a href="/dbget-bin/www_bget?ko:K08831">K08831</a>  SRPK; SFRS protein kinase [EC:2.7.11.1]
D      isotig06455|serine; <a href="/dbget-bin/www_bget?ko:K08831">K08831</a>  SRPK; SFRS protein kinase [EC:2.7.11.1]
D      isotig07454|serine; <a href="/dbget-bin/www_bget?ko:K08831">K08831</a>  SRPK; SFRS protein kinase [EC:2.7.11.1]
D      isotig08377|sfrs; <a href="/dbget-bin/www_bget?ko:K08831">K08831</a>  SRPK; SFRS protein kinase [EC:2.7.11.1]
D      isotig12828|serine; <a href="/dbget-bin/www_bget?ko:K08831">K08831</a>  SRPK; SFRS protein kinase [EC:2.7.11.1]
D      isotig24741|sfrs; <a href="/dbget-bin/www_bget?ko:K08831">K08831</a>  SRPK; SFRS protein kinase [EC:2.7.11.1]
D      isotig33702|sfrs; <a href="/dbget-bin/www_bget?ko:K08831">K08831</a>  SRPK; SFRS protein kinase [EC:2.7.11.1]
D      isotig16690|x-ray; <a href="/dbget-bin/www_bget?ko:K10884">K10884</a>  XRCC6, KU70, G22P1; ATP-dependent DNA helicase 2 subunit 1
#
A<b>Spliceosomal RNAs</b>
B  <a href="/dbget-bin/www_bget?ko:K14276">K14276</a> U1snRNA; U1 spliceosomal RNA
B  <a href="/dbget-bin/www_bget?ko:K14277">K14277</a> U2snRNA; U2 spliceosomal RNA
B  <a href="/dbget-bin/www_bget?ko:K14278">K14278</a> U4snRNA; U4 spliceosomal RNA
B  <a href="/dbget-bin/www_bget?ko:K14279">K14279</a> U5snRNA; U5 spliceosomal RNA
B  <a href="/dbget-bin/www_bget?ko:K14280">K14280</a> U6snRNA; U6 spliceosomal RNA
!
#<hr>
#<b>[ <a href="/kegg/brite.html">BRITE</a> | <a href="/kegg/kegg2.html">KEGG2</a> | <a href="/kegg/">KEGG</a> ]</b><br>
#Last updated: December 9, 2010
