# Supplementary material for: Fast skeletal muscle transcriptome of the Gilthead sea bream (Sparus aurata) determined by next generation sequencing
Source: BMC Genomics. 2012 May 11;13:181. doi: 10.1186/1471-2164-13-181 (PMC3418159; doi:10.1186/1471-2164-13-181)
Supplement: Additional file 7 — Hierarchical information of the isotigs mapped to the KEGG pathways maps using the automatic annotation tool KAAS. File can be opened using KegHier from [60] when maps are displayed the pathway components with an isotig mapped are labeled in red. [file 1471-2164-13-181-S7.tar › hier/q03110.keg]

+D	Chaperone	Subcellular location
%<style type="text/css"><!--#grid{table-layout:fixed;font-family:monospace;position:relative;color:black;width:1000px;}.col1{position:relative;background:white;z-index:1;overflow:hidden;width:600px;}.col2{position:relative;background:white;z-index:2;padding-left:10px;}--></style>
#<h2><a href="/kegg/kegg2.html"><img src="/Fig/bget/kegg3.gif" align="middle" border=0></a> &nbsp; Chaperones and folding catalysts</h2>
#<!---
#ENTRY       ko03110
#NAME        Chaperone
#DEFINITION  Chaperones and folding catalysts annotated_newbler2.5_only_our_reads
#--->
!
A<b>Heat shock proteins</b>
B  HSP110
C    <a href="/dbget-bin/www_bget?ko:K09485">K09485</a>  HSP110; heat shock protein 110kDa	Cytoplasm
C    <a href="/dbget-bin/www_bget?ko:K09486">K09486</a>  HYOU1; hypoxia up-regulated 1	Endoplasmic reticulum
B  HSP100
C    <a href="/dbget-bin/www_bget?ko:K03694">K03694</a>  clpA; ATP-dependent Clp protease ATP-binding subunit ClpA
C    <a href="/dbget-bin/www_bget?ko:K03695">K03695</a>  clpB; ATP-dependent Clp protease ATP-binding subunit ClpB	Cytoplasm
C    <a href="/dbget-bin/www_bget?ko:K03696">K03696</a>  clpC; ATP-dependent Clp protease ATP-binding subunit ClpC
C    <a href="/dbget-bin/www_bget?ko:K03697">K03697</a>  clpE; ATP-dependent Clp protease ATP-binding subunit ClpE
C    <a href="/dbget-bin/www_bget?ko:K04086">K04086</a>  clpL; ATP-dependent Clp protease ATP-binding subunit ClpL
C    <a href="/dbget-bin/www_bget?ko:K03544">K03544</a>  clpX, CLPX; ATP-dependent Clp protease ATP-binding subunit ClpX	Mitochondria
C    <a href="/dbget-bin/www_bget?ko:K03667">K03667</a>  hslU; ATP-dependent HslUV protease ATP-binding subunit HslU
B  HSP90
C    <a href="/dbget-bin/www_bget?ko:K04079">K04079</a>  htpG, HSP90A; molecular chaperone HtpG	Cytoplasm
C    <a href="/dbget-bin/www_bget?ko:K09487">K09487</a>  HSP90B, TRA1; heat shock protein 90kDa beta	Endoplasmic reticulum
C    <a href="/dbget-bin/www_bget?ko:K09488">K09488</a>  TRAP1, HSP75; TNF receptor-associated protein 1	Mitochondria
B  HSP70 / DNAK
C    <a href="/dbget-bin/www_bget?ko:K03283">K03283</a>  HSPA1_8; heat shock 70kDa protein 1/8	Cytoplasm
C    <a href="/dbget-bin/www_bget?ko:K09489">K09489</a>  HSPA4; heat shock 70kDa protein 4
C    <a href="/dbget-bin/www_bget?ko:K09490">K09490</a>  HSPA5, BIP; heat shock 70kDa protein 5	Endoplasmic reticulum
C    <a href="/dbget-bin/www_bget?ko:K09491">K09491</a>  STCH; stress 70 protein chaperone microsome-associated 60kDa protein	Endoplasmic reticulum
C    <a href="/dbget-bin/www_bget?ko:K04043">K04043</a>  dnaK; molecular chaperone DnaK	Mitochondria
C    <a href="/dbget-bin/www_bget?ko:K04044">K04044</a>  hscA; molecular chaperone HscA
C    <a href="/dbget-bin/www_bget?ko:K04045">K04045</a>  hscC; molecular chaperone HscC
C    <a href="/dbget-bin/www_bget?ko:K04046">K04046</a>  yegD; hypothetical chaperone protein
B  HSP60 / Chaperonin
C    <a href="/dbget-bin/www_bget?ko:K09492">K09492</a>  MKKS; McKusick-Kaufman syndrome protein	Cytoplasm
C    <a href="/dbget-bin/www_bget?ko:K09493">K09493</a>  CCT1, TCP1; T-complex protein 1 subunit alpha	Cytoplasm
C    <a href="/dbget-bin/www_bget?ko:K09494">K09494</a>  CCT2; T-complex protein 1 subunit beta	Cytoplasm
C    <a href="/dbget-bin/www_bget?ko:K09495">K09495</a>  CCT3, TRIC5; T-complex protein 1 subunit gamma	Cytoplasm
C    <a href="/dbget-bin/www_bget?ko:K09496">K09496</a>  CCT4; T-complex protein 1 subunit delta	Cytoplasm
C    <a href="/dbget-bin/www_bget?ko:K09497">K09497</a>  CCT5; T-complex protein 1 subunit epsilon	Cytoplasm
C    <a href="/dbget-bin/www_bget?ko:K09498">K09498</a>  CCT6; T-complex protein 1 subunit zeta	Cytoplasm
C    <a href="/dbget-bin/www_bget?ko:K09499">K09499</a>  CCT7; T-complex protein 1 subunit eta	Cytoplasm
C    <a href="/dbget-bin/www_bget?ko:K09500">K09500</a>  CCT8; T-complex protein 1 subunit theta	Cytoplasm
C    <a href="/dbget-bin/www_bget?ko:K04077">K04077</a>  groEL, HSPD1; chaperonin GroEL	Mitochondria
B  HSP47
C    <a href="/dbget-bin/www_bget?ko:K09501">K09501</a>  SERPINH1, HSP47; serpin peptidase inhibitor, clade H, member 1	Endoplasmic reticulum
B  HSP40 / DNAJ
C    <a href="/dbget-bin/www_bget?ko:K09502">K09502</a>  DNAJA1; DnaJ homolog subfamily A member 1	Cytoplasm
C    <a href="/dbget-bin/www_bget?ko:K09503">K09503</a>  DNAJA2; DnaJ homolog subfamily A member 2	Cytoplasm
C    <a href="/dbget-bin/www_bget?ko:K09504">K09504</a>  DNAJA3; DnaJ homolog subfamily A member 3	Mitochondria
C    <a href="/dbget-bin/www_bget?ko:K09505">K09505</a>  DNAJA4; DnaJ homolog subfamily A member 4	Cytoplasm
C    <a href="/dbget-bin/www_bget?ko:K09506">K09506</a>  DNAJA5; DnaJ homolog subfamily A member 5
C    <a href="/dbget-bin/www_bget?ko:K09507">K09507</a>  DNAJB1; DnaJ homolog subfamily B member 1	Cytoplasm
C    <a href="/dbget-bin/www_bget?ko:K09508">K09508</a>  DNAJB2; DnaJ homolog subfamily B member 2	Cytoplasm
C    <a href="/dbget-bin/www_bget?ko:K09509">K09509</a>  DNAJB3; DnaJ homolog subfamily B member 3	Cytoplasm
C    <a href="/dbget-bin/www_bget?ko:K09510">K09510</a>  DNAJB4; DnaJ homolog subfamily B member 4
C    <a href="/dbget-bin/www_bget?ko:K09511">K09511</a>  DNAJB5; DnaJ homolog subfamily B member 5	Cytoplasm
C    <a href="/dbget-bin/www_bget?ko:K09512">K09512</a>  DNAJB6; DnaJ homolog subfamily B member 6	Cytoplasm
C    <a href="/dbget-bin/www_bget?ko:K09513">K09513</a>  DNAJB7; DnaJ homolog subfamily B member 7	Cytoplasm
C    <a href="/dbget-bin/www_bget?ko:K09514">K09514</a>  DNAJB8; DnaJ homolog subfamily B member 8	Cytoplasm
C    <a href="/dbget-bin/www_bget?ko:K09515">K09515</a>  DNAJB9; DnaJ homolog subfamily B member 9	Endoplasmic reticulum
C    <a href="/dbget-bin/www_bget?ko:K09517">K09517</a>  DNAJB11; DnaJ homolog subfamily B member 11	Endoplasmic reticulum
C    <a href="/dbget-bin/www_bget?ko:K09518">K09518</a>  DNAJB12; DnaJ homolog subfamily B member 12	Cytoplasm
C    <a href="/dbget-bin/www_bget?ko:K09519">K09519</a>  DNAJB13; DnaJ homolog subfamily B member 13
C    <a href="/dbget-bin/www_bget?ko:K09520">K09520</a>  DNAJB14; DnaJ homolog subfamily B member 14
C    <a href="/dbget-bin/www_bget?ko:K09521">K09521</a>  DNAJC1; DnaJ homolog subfamily C member 1	Endoplasmic reticulum
C    <a href="/dbget-bin/www_bget?ko:K09522">K09522</a>  DNAJC2; DnaJ homolog subfamily C member 2	Cytoplasm
C    <a href="/dbget-bin/www_bget?ko:K09523">K09523</a>  DNAJC3; DnaJ homolog subfamily C member 3	Endoplasmic reticulum
C    <a href="/dbget-bin/www_bget?ko:K09524">K09524</a>  DNAJC4; DnaJ homolog subfamily C member 4	Cytoplasm
C    <a href="/dbget-bin/www_bget?ko:K09525">K09525</a>  DNAJC5; DnaJ homolog subfamily C member 5	Cytoplasm
C    <a href="/dbget-bin/www_bget?ko:K09526">K09526</a>  DNAJC6; DnaJ homolog subfamily C member 6	Cytoplasm
C    <a href="/dbget-bin/www_bget?ko:K09527">K09527</a>  DNAJC7; DnaJ homolog subfamily C member 7	Cytoplasm
C    <a href="/dbget-bin/www_bget?ko:K09528">K09528</a>  DNAJC8; DnaJ homolog subfamily C member 8
C    <a href="/dbget-bin/www_bget?ko:K09529">K09529</a>  DNAJC9; DnaJ homolog subfamily C member 9
C    <a href="/dbget-bin/www_bget?ko:K09530">K09530</a>  DNAJC10; DnaJ homolog subfamily C member 10	Endoplasmic reticulum
C    <a href="/dbget-bin/www_bget?ko:K09531">K09531</a>  DNAJC11; DnaJ homolog subfamily C member 11
C    <a href="/dbget-bin/www_bget?ko:K09532">K09532</a>  DNAJC12; DnaJ homolog subfamily C member 12
C    <a href="/dbget-bin/www_bget?ko:K09533">K09533</a>  DNAJC13; DnaJ homolog subfamily C member 13
C    <a href="/dbget-bin/www_bget?ko:K09534">K09534</a>  DNAJC14; DnaJ homolog subfamily C member 14	Endoplasmic reticulum
C    <a href="/dbget-bin/www_bget?ko:K09535">K09535</a>  DNAJC15; DnaJ homolog subfamily C member 15
C    <a href="/dbget-bin/www_bget?ko:K09536">K09536</a>  DNAJC16; DnaJ homolog subfamily C member 16
C    <a href="/dbget-bin/www_bget?ko:K09537">K09537</a>  DNAJC17; DnaJ homolog subfamily C member 17
C    <a href="/dbget-bin/www_bget?ko:K09538">K09538</a>  DNAJC18; DnaJ homolog subfamily C member 18
C    <a href="/dbget-bin/www_bget?ko:K09539">K09539</a>  DNAJC19; DnaJ homolog subfamily C member 19
C    <a href="/dbget-bin/www_bget?ko:K09540">K09540</a>  SEC63; translocation protein SEC63	Endoplasmic reticulum
C    <a href="/dbget-bin/www_bget?ko:K03686">K03686</a>  dnaJ; molecular chaperone DnaJ
C    <a href="/dbget-bin/www_bget?ko:K05516">K05516</a>  cbpA; curved DNA-binding protein
C    <a href="/dbget-bin/www_bget?ko:K05801">K05801</a>  djlA; DnaJ like chaperone protein
C    <a href="/dbget-bin/www_bget?ko:K04082">K04082</a>  hscB, HSCB, HSC20; molecular chaperone HscB
B  HSP33
C    <a href="/dbget-bin/www_bget?ko:K04083">K04083</a>  hslO; molecular chaperone Hsp33
B  HSP27
C    <a href="/dbget-bin/www_bget?ko:K09541">K09541</a>  CRYAA; crystallin, alpha A	Cytoplasm
C    <a href="/dbget-bin/www_bget?ko:K09542">K09542</a>  CRYAB; crystallin, alpha B	Cytoplasm
C    <a href="/dbget-bin/www_bget?ko:K04455">K04455</a>  HSPB1; heat shock 27kDa protein 1	Cytoplasm
C    <a href="/dbget-bin/www_bget?ko:K09543">K09543</a>  HSPB2; heat shock 27kDa protein 2	Cytoplasm
C    <a href="/dbget-bin/www_bget?ko:K09544">K09544</a>  HSPB3; heat shock 27kDa protein 3	Cytoplasm
C    <a href="/dbget-bin/www_bget?ko:K09545">K09545</a>  HSPB6; heat shock 27kDa protein 6
C    <a href="/dbget-bin/www_bget?ko:K09546">K09546</a>  HSPB7; heat shock 27kDa protein 7	Cytoplasm
C    <a href="/dbget-bin/www_bget?ko:K09547">K09547</a>  HSPB9; heat shock 27kDa protein 9
C    <a href="/dbget-bin/www_bget?ko:K13993">K13993</a>  HSP20; HSP20 family protein
C    <a href="/dbget-bin/www_bget?ko:K04080">K04080</a>  ibpA; molecular chaperone IbpA
C    <a href="/dbget-bin/www_bget?ko:K04081">K04081</a>  ibpB; molecular chaperone IbpB
B  HSP24
C    <a href="/dbget-bin/www_bget?ko:K03687">K03687</a>  GRPE; molecular chaperone GrpE	Mitochondria
B  HSP15
C    <a href="/dbget-bin/www_bget?ko:K04762">K04762</a>  hslR; ribosome-associated heat shock protein Hsp15
B  HSP10
C    <a href="/dbget-bin/www_bget?ko:K04078">K04078</a>  groES, HSPE1; chaperonin GroES	Mitochondria
B  GimC
C    <a href="/dbget-bin/www_bget?ko:K09548">K09548</a>  PFDN1; prefoldin subunit 1	Cytoplasm
C    <a href="/dbget-bin/www_bget?ko:K09549">K09549</a>  PFDN2; prefoldin subunit 2	Cytoplasm
C    <a href="/dbget-bin/www_bget?ko:K09550">K09550</a>  PFDN4; prefoldin subunit 4	Cytoplasm
C    <a href="/dbget-bin/www_bget?ko:K04797">K04797</a>  pfdA, PFDN5; prefoldin alpha subunit	Cytoplasm
C    <a href="/dbget-bin/www_bget?ko:K04798">K04798</a>  pfdB, PFDN6; prefoldin beta subunit	Cytoplasm
#
A<b>Other chaperones and cochaperones</b>
B  Calnexin / calreticulin
C    <a href="/dbget-bin/www_bget?ko:K08054">K08054</a>  CANX; calnexin	Endoplasmic reticulum
C    <a href="/dbget-bin/www_bget?ko:K08057">K08057</a>  CALR; calreticulin	Endoplasmic reticulum
C    <a href="/dbget-bin/www_bget?ko:K09551">K09551</a>  CLGN; calmegin	Endoplasmic reticulum
B  DegP / HtrA
C    <a href="/dbget-bin/www_bget?ko:K08784">K08784</a>  HTRA1, PRSS11; HtrA serine peptidase 1 [EC:3.4.21.-]	Cytoplasm
C    <a href="/dbget-bin/www_bget?ko:K08669">K08669</a>  HTRA2, PRSS25; HtrA serine peptidase 2 [EC:3.4.21.108]	Cytoplasm
C    <a href="/dbget-bin/www_bget?ko:K08785">K08785</a>  HTRA3; HtrA serine peptidase 3 [EC:3.4.21.-]	Cytoplasm
C    <a href="/dbget-bin/www_bget?ko:K08786">K08786</a>  HTRA4; HtrA serine peptidase 4 [EC:3.4.21.-]	Cytoplasm
C    <a href="/dbget-bin/www_bget?ko:K04771">K04771</a>  degP, htrA; serine protease Do [EC:3.4.21.107]
B  AAA proteases
C    <a href="/dbget-bin/www_bget?ko:K09552">K09552</a>  SPG7; spastic paraplegia 7 [EC:3.4.24.-]	Mitochondria
C    <a href="/dbget-bin/www_bget?ko:K08956">K08956</a>  AFG3; AFG3 family protein [EC:3.4.24.-]	Mitochondria
C    <a href="/dbget-bin/www_bget?ko:K03798">K03798</a>  ftsH, hflB; cell division protease FtsH [EC:3.4.24.-]
B  PapD
C    <a href="/dbget-bin/www_bget?ko:K02108">K02108</a>  ATPF0A, atpB; F-type H+-transporting ATPase subunit a [EC:3.6.3.14]
C    <a href="/dbget-bin/www_bget?ko:K07346">K07346</a>  fimC; fimbrial chaperone protein
B  SecB
C    <a href="/dbget-bin/www_bget?ko:K03071">K03071</a>  secB; preprotein translocase subunit SecB
B  Sti1 / p60
C    <a href="/dbget-bin/www_bget?ko:K09553">K09553</a>  STIP1; stress-induced-phosphoprotein 1	Cytoplasm
B  Cdc37 / p50
C    <a href="/dbget-bin/www_bget?ko:K09554">K09554</a>  CDC37; cell division cycle protein 37	Cytoplasm
B  BAG
C    <a href="/dbget-bin/www_bget?ko:K09555">K09555</a>  BAG1; BCL2-associated athanogene 1	Cytoplasm
C    <a href="/dbget-bin/www_bget?ko:K09556">K09556</a>  BAG2; BCL2-associated athanogene 2	Cytoplasm
C    <a href="/dbget-bin/www_bget?ko:K09557">K09557</a>  BAG3; BCL2-associated athanogene 3	Cytoplasm
C    <a href="/dbget-bin/www_bget?ko:K09558">K09558</a>  BAG4; BCL2-associated athanogene 4	Cytoplasm
C    <a href="/dbget-bin/www_bget?ko:K09559">K09559</a>  BAG5; BCL2-associated athanogene 5	Cytoplasm
B  Others
C    <a href="/dbget-bin/www_bget?ko:K09560">K09560</a>  ST13; suppressor of tumorigenicity protein 13	Cytoplasm
C    <a href="/dbget-bin/www_bget?ko:K09561">K09561</a>  STUB1, CHIP; STIP1 homology and U-box containing protein 1 [EC:6.3.2.19]	Cytoplasm
C    <a href="/dbget-bin/www_bget?ko:K09562">K09562</a>  HSPBP1; hsp70-interacting protein	Cytoplasm
C    <a href="/dbget-bin/www_bget?ko:K14214">K14214</a>  NFKBID; NF-kappa-B inhibitor delta	Nucleus
C    <a href="/dbget-bin/www_bget?ko:K14242">K14242</a>  NFKBIZ; NF-kappa-B inhibitor zeta	Nucleus
C    <a href="/dbget-bin/www_bget?ko:K09256">K09256</a>  NFKBIL1; NF-kappa-B inhibitor-like protein 1	Nucleus
C    <a href="/dbget-bin/www_bget?ko:K09258">K09258</a>  BCL3; B-cell CLL/lymphoma protein 3	Nucleus
#
A<b>Intramolecular chaperones</b>
B  Subtilisin family
C    <a href="/dbget-bin/www_bget?ko:K01342">K01342</a>  E3.4.21.62, aprE; subtilisin [EC:3.4.21.62]
C    <a href="/dbget-bin/www_bget?ko:K13274">K13274</a>  wprA; cell wall-associated protease [EC:3.4.21.-]
C    <a href="/dbget-bin/www_bget?ko:K08651">K08651</a>  E3.4.21.66; thermitase [EC:3.4.21.66]
C    <a href="/dbget-bin/www_bget?ko:K13276">K13276</a>  bpr; bacillopeptidase F [EC:3.4.21.-]
C    <a href="/dbget-bin/www_bget?ko:K01361">K01361</a>  E3.4.21.96; lactocepin [EC:3.4.21.96]
C    <a href="/dbget-bin/www_bget?ko:K08652">K08652</a>  C5AP, scpA, scpB; C5a peptidase [EC:3.4.21.110]
C    <a href="/dbget-bin/www_bget?ko:K01336">K01336</a>  E3.4.21.48; cerevisin [EC:3.4.21.48]
C    <a href="/dbget-bin/www_bget?ko:K13275">K13275</a>  isp; major intracellular serine protease [EC:3.4.21.-]
C    <a href="/dbget-bin/www_bget?ko:K08653">K08653</a>  MBTPS1; membrane-bound transcription factor site-1 protease [EC:3.4.21.112]
C    <a href="/dbget-bin/www_bget?ko:K01341">K01341</a>  E3.4.21.61; kexin [EC:3.4.21.61]
C    <a href="/dbget-bin/www_bget?ko:K01349">K01349</a>  FURIN; furin [EC:3.4.21.75]
C    <a href="/dbget-bin/www_bget?ko:K01359">K01359</a>  PCSK1; proprotein convertase subtilisin/kexin type 1 [EC:3.4.21.93]
C    <a href="/dbget-bin/www_bget?ko:K01360">K01360</a>  PCSK2; proprotein convertase subtilisin/kexin type 2 [EC:3.4.21.94]
C    <a href="/dbget-bin/www_bget?ko:K08671">K08671</a>  PCSK4; proprotein convertase subtilisin/kexin type 4 [EC:3.4.21.-]
C    <a href="/dbget-bin/www_bget?ko:K08654">K08654</a>  PCSK5; proprotein convertase subtilisin/kexin type 5 [EC:3.4.21.-]
C    <a href="/dbget-bin/www_bget?ko:K08672">K08672</a>  PCSK6; proprotein convertase subtilisin/kexin type 6 [EC:3.4.21.-]
C    <a href="/dbget-bin/www_bget?ko:K08673">K08673</a>  PCSK7; proprotein convertase subtilisin/kexin type 7 [EC:3.4.21.-]
C    <a href="/dbget-bin/www_bget?ko:K13050">K13050</a>  PCSK9; proprotein convertase subtilisin/kexin type 9 [EC:3.4.21.-]
C    <a href="/dbget-bin/www_bget?ko:K01279">K01279</a>  TPP1, CLN2; tripeptidyl-peptidase I [EC:3.4.14.9]
C    <a href="/dbget-bin/www_bget?ko:K01280">K01280</a>  TPP2; tripeptidyl-peptidase II [EC:3.4.14.10]
C    <a href="/dbget-bin/www_bget?ko:K13277">K13277</a>  epr; minor extracellular protease Epr [EC:3.4.21.-]
B  Papain family
C    <a href="/dbget-bin/www_bget?ko:K01363">K01363</a>  CTSB; cathepsin B [EC:3.4.22.1]
C    <a href="/dbget-bin/www_bget?ko:K01275">K01275</a>  CTSC; cathepsin C [EC:3.4.14.1]
C    <a href="/dbget-bin/www_bget?ko:K01371">K01371</a>  CTSK; cathepsin K [EC:3.4.22.38]
C    <a href="/dbget-bin/www_bget?ko:K01365">K01365</a>  CTSL; cathepsin L [EC:3.4.22.15]
C    <a href="/dbget-bin/www_bget?ko:K01368">K01368</a>  CTSS; cathepsin S [EC:3.4.22.27]
C    <a href="/dbget-bin/www_bget?ko:K08571">K08571</a>  E3.4.22.51; cruzipain [EC:3.4.22.51]
C    <a href="/dbget-bin/www_bget?ko:K06000">K06000</a>  E3.4.22.2; papain [EC:3.4.22.2]
B  Other peptidases
C    <a href="/dbget-bin/www_bget?ko:K08779">K08779</a>  CPA1; carboxypeptidase A1 [EC:3.4.17.1]
C    <a href="/dbget-bin/www_bget?ko:K13289">K13289</a>  CTSA; cathepsin A (carboxypeptidase C) [EC:3.4.16.5]
C    <a href="/dbget-bin/www_bget?ko:K01327">K01327</a>  ELANE; leukocyte elastase [EC:3.4.21.37]
C    <a href="/dbget-bin/www_bget?ko:K08603">K08603</a>  E3.4.24.27; thermolysin [EC:3.4.24.27]
C    <a href="/dbget-bin/www_bget?ko:K06009">K06009</a>  E3.4.23.41; yapsin 1 [EC:3.4.23.41]
B  Others
C    <a href="/dbget-bin/www_bget?ko:K10948">K10948</a>  hlyA; hemolysin
C    <a href="/dbget-bin/www_bget?ko:K04667">K04667</a>  INHB; inhibin, beta
C    <a href="/dbget-bin/www_bget?ko:K09782">K09782</a>  AREG; amphiregulin
C    <a href="/dbget-bin/www_bget?ko:K12373">K12373</a>  HEX; beta-hexosaminidase [EC:3.2.1.52]
C    <a href="/dbget-bin/www_bget?ko:K02582">K02582</a>  NGFB; nerve growth factor, beta
C    <a href="/dbget-bin/www_bget?ko:K01229">K01229</a>  LCT; lactase-phlorizin hydrolase [EC:3.2.1.108 3.2.1.62]
C    <a href="/dbget-bin/www_bget?ko:K13375">K13375</a>  TGFB1; transforming growth factor beta-1
C    <a href="/dbget-bin/www_bget?ko:K03900">K03900</a>  VWF; von Willebrand factor
#
A<b>Protein folding catalysts</b>
B  Peptidyl prolyl isomerase
C    Cyclophilin
D      isotig04916|cyclophilin-like; <a href="/dbget-bin/www_bget?ko:K03767">K03767</a>  PPIA; peptidyl-prolyl cis-trans isomerase A (cyclophilin A) [EC:5.2.1.8]	Cytoplasm
D      isotig04917|cyclophilin-like; <a href="/dbget-bin/www_bget?ko:K03767">K03767</a>  PPIA; peptidyl-prolyl cis-trans isomerase A (cyclophilin A) [EC:5.2.1.8]	Cytoplasm
D      isotig02419|peptidylprolyl; <a href="/dbget-bin/www_bget?ko:K03768">K03768</a>  PPIB, ppiB; peptidyl-prolyl cis-trans isomerase B (cyclophilin B) [EC:5.2.1.8]	Endoplasmic reticulum
D      isotig02420|peptidylprolyl; <a href="/dbget-bin/www_bget?ko:K03768">K03768</a>  PPIB, ppiB; peptidyl-prolyl cis-trans isomerase B (cyclophilin B) [EC:5.2.1.8]	Endoplasmic reticulum
D      isotig02421|peptidyl-prolyl; <a href="/dbget-bin/www_bget?ko:K03768">K03768</a>  PPIB, ppiB; peptidyl-prolyl cis-trans isomerase B (cyclophilin B) [EC:5.2.1.8]	Endoplasmic reticulum
D      isotig02422|peptidyl-prolyl; <a href="/dbget-bin/www_bget?ko:K03768">K03768</a>  PPIB, ppiB; peptidyl-prolyl cis-trans isomerase B (cyclophilin B) [EC:5.2.1.8]	Endoplasmic reticulum
D      isotig13893|peptidylprolyl; <a href="/dbget-bin/www_bget?ko:K09563">K09563</a>  CYPC, PPIC; peptidyl-prolyl isomerase C (cyclophilin C) [EC:5.2.1.8]	Endoplasmic reticulum
D      isotig02791|peptidyl-prolyl; <a href="/dbget-bin/www_bget?ko:K05864">K05864</a>  CYPD, PPID; peptidyl-prolyl isomerase D (cyclophilin D) [EC:5.2.1.8]	Mitochondria
D      isotig37078|peptidylprolyl; <a href="/dbget-bin/www_bget?ko:K09564">K09564</a>  PPIE; peptidyl-prolyl isomerase E (cyclophilin E) [EC:5.2.1.8]
D      isotig07492|peptidyl-prolyl; <a href="/dbget-bin/www_bget?ko:K09565">K09565</a>  PPIF; peptidyl-prolyl isomerase F (cyclophilin F) [EC:5.2.1.8]
D      isotig08489|cyclophilin; <a href="/dbget-bin/www_bget?ko:K09565">K09565</a>  PPIF; peptidyl-prolyl isomerase F (cyclophilin F) [EC:5.2.1.8]
D      isotig25024|peptidyl-prolyl; <a href="/dbget-bin/www_bget?ko:K09566">K09566</a>  PPIG; peptidyl-prolyl isomerase G (cyclophilin G) [EC:5.2.1.8]
D      isotig26197|ppig; <a href="/dbget-bin/www_bget?ko:K09566">K09566</a>  PPIG; peptidyl-prolyl isomerase G (cyclophilin G) [EC:5.2.1.8]
D      isotig07886|peptidyl-prolyl; <a href="/dbget-bin/www_bget?ko:K09567">K09567</a>  PPIH, CYPH; peptidyl-prolyl isomerase H (cyclophilin H) [EC:5.2.1.8]
D      isotig13133|peptidylprolyl; <a href="/dbget-bin/www_bget?ko:K10598">K10598</a>  PPIL2, CYC4, CHP60; peptidyl-prolyl cis-trans isomerase-like 2 [EC:5.2.1.8]
D      isotig21065|peptidylprolyl; <a href="/dbget-bin/www_bget?ko:K10598">K10598</a>  PPIL2, CYC4, CHP60; peptidyl-prolyl cis-trans isomerase-like 2 [EC:5.2.1.8]
D      isotig14409|peptidyl-prolyl; <a href="/dbget-bin/www_bget?ko:K12734">K12734</a>  PPIL3; peptidyl-prolyl cis-trans isomerase-like 3 [EC:5.2.1.8]
D      isotig03473|peptidylprolyl; <a href="/dbget-bin/www_bget?ko:K12735">K12735</a>  PPIL4; peptidyl-prolyl cis-trans isomerase-like 4 [EC:5.2.1.8]
D      isotig04447|peptidyl-prolyl; <a href="/dbget-bin/www_bget?ko:K12737">K12737</a>  SDCCAG10; peptidyl-prolyl cis-trans isomerase SDCCAG10 [EC:5.2.1.8]
D      isotig11569|peptidyl-prolyl; <a href="/dbget-bin/www_bget?ko:K12737">K12737</a>  SDCCAG10; peptidyl-prolyl cis-trans isomerase SDCCAG10 [EC:5.2.1.8]
D      isotig19993|nktr; <a href="/dbget-bin/www_bget?ko:K12740">K12740</a>  NKTR; NK-tumor recognition protein
D      isotig06345|e3; <a href="/dbget-bin/www_bget?ko:K12172">K12172</a>  RANBP2, NUP358; E3 SUMO-protein ligase RanBP2
D      isotig06915|2; <a href="/dbget-bin/www_bget?ko:K12172">K12172</a>  RANBP2, NUP358; E3 SUMO-protein ligase RanBP2
D      isotig23506|e3; <a href="/dbget-bin/www_bget?ko:K12172">K12172</a>  RANBP2, NUP358; E3 SUMO-protein ligase RanBP2
D      isotig27603|e3; <a href="/dbget-bin/www_bget?ko:K12172">K12172</a>  RANBP2, NUP358; E3 SUMO-protein ligase RanBP2
D      isotig35118|e3; <a href="/dbget-bin/www_bget?ko:K12172">K12172</a>  RANBP2, NUP358; E3 SUMO-protein ligase RanBP2
C    FKBP
D      isotig05635|fk506-binding; <a href="/dbget-bin/www_bget?ko:K09568">K09568</a>  FKBP1; FK506-binding protein 1 [EC:5.2.1.8]	Cytoplasm
D      isotig06262|fk506-binding; <a href="/dbget-bin/www_bget?ko:K09568">K09568</a>  FKBP1; FK506-binding protein 1 [EC:5.2.1.8]	Cytoplasm
D      isotig06299|peptidyl-prolyl; <a href="/dbget-bin/www_bget?ko:K09568">K09568</a>  FKBP1; FK506-binding protein 1 [EC:5.2.1.8]	Cytoplasm
D      isotig06417|fk506-binding; <a href="/dbget-bin/www_bget?ko:K09568">K09568</a>  FKBP1; FK506-binding protein 1 [EC:5.2.1.8]	Cytoplasm
D      isotig04893|fk506; <a href="/dbget-bin/www_bget?ko:K09570">K09570</a>  FKBP3; FK506-binding protein 3 [EC:5.2.1.8]	Cytoplasm
D      isotig04894|fk506; <a href="/dbget-bin/www_bget?ko:K09570">K09570</a>  FKBP3; FK506-binding protein 3 [EC:5.2.1.8]	Cytoplasm
D      isotig02079|fk506; <a href="/dbget-bin/www_bget?ko:K09571">K09571</a>  FKBP4_5; FK506-binding protein 4/5 [EC:5.2.1.8]	Cytoplasm
D      isotig06007|fk506; <a href="/dbget-bin/www_bget?ko:K09571">K09571</a>  FKBP4_5; FK506-binding protein 4/5 [EC:5.2.1.8]	Cytoplasm
D      isotig09572|fk506-binding; <a href="/dbget-bin/www_bget?ko:K09574">K09574</a>  FKBP8; FK506-binding protein 8 [EC:5.2.1.8]
D      isotig19618|fk506; <a href="/dbget-bin/www_bget?ko:K09574">K09574</a>  FKBP8; FK506-binding protein 8 [EC:5.2.1.8]
D      isotig14899|fk506; <a href="/dbget-bin/www_bget?ko:K09575">K09575</a>  FKBP9_10; FK506-binding protein 9/10 [EC:5.2.1.8]
D      isotig16463|fk506; <a href="/dbget-bin/www_bget?ko:K09575">K09575</a>  FKBP9_10; FK506-binding protein 9/10 [EC:5.2.1.8]
D      isotig17625|fk506; <a href="/dbget-bin/www_bget?ko:K09575">K09575</a>  FKBP9_10; FK506-binding protein 9/10 [EC:5.2.1.8]
D      isotig30944|fk506; <a href="/dbget-bin/www_bget?ko:K09575">K09575</a>  FKBP9_10; FK506-binding protein 9/10 [EC:5.2.1.8]
D      isotig08632|fk506-binding; <a href="/dbget-bin/www_bget?ko:K09576">K09576</a>  FKBP11; FK506-binding protein 11 [EC:5.2.1.8]
C    Parvulin
D      isotig26082|peptidyl-prolyl; <a href="/dbget-bin/www_bget?ko:K09578">K09578</a>  PIN1; peptidyl-prolyl cis-trans isomerase NIMA-interacting 1 [EC:5.2.1.8]	Cytoplasm
D      isotig19841|peptidyl-prolyl; <a href="/dbget-bin/www_bget?ko:K09579">K09579</a>  PIN4; peptidyl-prolyl cis-trans isomerase NIMA-interacting 4 [EC:5.2.1.8]	Cytoplasm
B  Protein disulfide isomerase
C    <a href="/dbget-bin/www_bget?ko:K03671">K03671</a>  trxA; thioredoxin 1	Endoplasmic reticulum
C    <a href="/dbget-bin/www_bget?ko:K03672">K03672</a>  trxC; thioredoxin 2 [EC:1.8.1.8]
C    <a href="/dbget-bin/www_bget?ko:K05838">K05838</a>  ybbN; putative thioredoxin	Endoplasmic reticulum
C    <a href="/dbget-bin/www_bget?ko:K03674">K03674</a>  grxA; glutaredoxin 1
C    <a href="/dbget-bin/www_bget?ko:K03675">K03675</a>  grxB; glutaredoxin 2
C    <a href="/dbget-bin/www_bget?ko:K03676">K03676</a>  grxC, GLRX, GLRX2; glutaredoxin 3	Endoplasmic reticulum
C    <a href="/dbget-bin/www_bget?ko:K07390">K07390</a>  grxD, GLRX5; monothiol glutaredoxin	Endoplasmic reticulum
C    <a href="/dbget-bin/www_bget?ko:K09580">K09580</a>  PDIA1, P4HB; protein disulfide-isomerase A1 [EC:5.3.4.1]
C    <a href="/dbget-bin/www_bget?ko:K09581">K09581</a>  PDIA2; protein disulfide isomerase family A, member 2 [EC:5.3.4.1]	Endoplasmic reticulum
C    <a href="/dbget-bin/www_bget?ko:K08056">K08056</a>  PDIA3, GRP58; protein disulfide isomerase family A, member 3 [EC:5.3.4.1]	Endoplasmic reticulum
C    <a href="/dbget-bin/www_bget?ko:K09582">K09582</a>  PDIA4, ERP72; protein disulfide-isomerase A4 [EC:5.3.4.1]	Endoplasmic reticulum
C    <a href="/dbget-bin/www_bget?ko:K09583">K09583</a>  PDIA5; protein disulfide isomerase family A, member 5 [EC:5.3.4.1]	Endoplasmic reticulum
C    <a href="/dbget-bin/www_bget?ko:K09584">K09584</a>  PDIA6, TXNDC7; protein disulfide-isomerase A6 [EC:5.3.4.1]	Endoplasmic reticulum
C    <a href="/dbget-bin/www_bget?ko:K13996">K13996</a>  EPS1; protein disulfide-isomerase [EC:5.3.4.1]	Endoplasmic reticulum
C    <a href="/dbget-bin/www_bget?ko:K13984">K13984</a>  TXNDC5, ERP46; thioredoxin domain-containing protein 5	Endoplasmic reticulum
C    <a href="/dbget-bin/www_bget?ko:K09585">K09585</a>  TXNDC10; thioredoxin domain-containing protein 10 [EC:5.3.4.1]
C    <a href="/dbget-bin/www_bget?ko:K09586">K09586</a>  ERP29; endoplasmic reticulum protein 29	Endoplasmic reticulum
C    <a href="/dbget-bin/www_bget?ko:K03673">K03673</a>  dsbA; thiol:disulfide interchange protein DsbA
C    <a href="/dbget-bin/www_bget?ko:K03611">K03611</a>  dsbB; disulfide bond formation protein DsbB
C    <a href="/dbget-bin/www_bget?ko:K03981">K03981</a>  dsbC; thiol:disulfide interchange protein DsbC [EC:5.3.4.1]
C    <a href="/dbget-bin/www_bget?ko:K04084">K04084</a>  dsbD; thiol:disulfide interchange protein DsbD [EC:1.8.1.8]
C    <a href="/dbget-bin/www_bget?ko:K02199">K02199</a>  ccmG, dsbE; cytochrome c biogenesis protein CcmG, thiol:disulfide interchange protein DsbE
C    <a href="/dbget-bin/www_bget?ko:K03805">K03805</a>  dsbG; thiol:disulfide interchange protein DsbG
!
#<hr>
#<b>[ <a href="/kegg/brite.html">BRITE</a> | <a href="/kegg/kegg2.html">KEGG2</a> | <a href="/kegg/">KEGG</a> ]</b><br>
#Last updated: December 27, 2011
