# Supplementary material for: Fast skeletal muscle transcriptome of the Gilthead sea bream (Sparus aurata) determined by next generation sequencing
Source: BMC Genomics. 2012 May 11;13:181. doi: 10.1186/1471-2164-13-181 (PMC3418159; doi:10.1186/1471-2164-13-181)
Supplement: Additional file 7 — Hierarchical information of the isotigs mapped to the KEGG pathways maps using the automatic annotation tool KAAS. File can be opened using KegHier from [60] when maps are displayed the pathway components with an isotig mapped are labeled in red. [file 1471-2164-13-181-S7.tar › hier/q03310.keg]

+C	Receptor
#<h2><a href="/kegg/kegg2.html"><img src="/Fig/bget/kegg3.gif" align="middle" border=0></a> &nbsp; Nuclear Receptors</h2>
#<!---
#ENTRY       ko03310
#DEFINITION  Nuclear receptors annotated_newbler2.5_only_our_reads
#--->
!
A<b>1. Thyroid hormone like</b>
B  1A. Thyroid hormone receptor (THR)
B  1B. Retinoic acid receptor (RAR)
C    isotig19246|retinoic; <a href="/dbget-bin/www_bget?ko:K08527">K08527</a>  NR1B1, RARA; retinoic acid receptor alpha
C    isotig34054|retinoic; <a href="/dbget-bin/www_bget?ko:K08527">K08527</a>  NR1B1, RARA; retinoic acid receptor alpha
C    isotig21547|retinoic; <a href="/dbget-bin/www_bget?ko:K08528">K08528</a>  NR1B2, RARB; retinoic acid receptor beta
C    isotig14320|retinoic; <a href="/dbget-bin/www_bget?ko:K08529">K08529</a>  NR1B3, RARG; retinoic acid receptor gamma
B  1C. Peroxisome proliferator-activated receptor (PPAR)
C    isotig08801|peroxisome; <a href="/dbget-bin/www_bget?ko:K07294">K07294</a>  NR1C1, PPARA; peroxisome proliferator-activated receptor alpha
C    isotig12645|peroxisome; <a href="/dbget-bin/www_bget?ko:K08530">K08530</a>  NR1C3, PPARG; peroxisome proliferator-activated receptor gamma
B  1D. Rev-Erb
C    isotig08822|nuclear; <a href="/dbget-bin/www_bget?ko:K03728">K03728</a>  NR1D1; nuclear receptor subfamily 1 group D member 1
C    isotig05816|nuclear; <a href="/dbget-bin/www_bget?ko:K08531">K08531</a>  NR1D2; nuclear receptor subfamily 1 group D member 2
B  1F. RAR-related orphan receptor
C    isotig14668|rar-related; <a href="/dbget-bin/www_bget?ko:K08532">K08532</a>  NR1F1, RORA; RAR-related orphan receptor alpha
C    isotig09781|rar-related; <a href="/dbget-bin/www_bget?ko:K08533">K08533</a>  NR1F2, RORB; RAR-related orphan receptor beta
C    isotig28783|nuclear; <a href="/dbget-bin/www_bget?ko:K08533">K08533</a>  NR1F2, RORB; RAR-related orphan receptor beta
B  1H. Liver X receptor like receptor
B  1I. Vitamin D3 like receptor
#
A<b>2. Hepatocyte nuclear factor 4 like</b>
B  2A. Hepatocyte nuclear factor 4 receptor
B  2B. Retinoid X receptor (RXR)
C    isotig05196|retinoid; <a href="/dbget-bin/www_bget?ko:K08525">K08525</a>  NR2B2, RXRB; retinoid X receptor beta
C    isotig05236|retinoid; <a href="/dbget-bin/www_bget?ko:K08525">K08525</a>  NR2B2, RXRB; retinoid X receptor beta
C    isotig16650|retinoid; <a href="/dbget-bin/www_bget?ko:K08525">K08525</a>  NR2B2, RXRB; retinoid X receptor beta
C    isotig05601|retinoid; <a href="/dbget-bin/www_bget?ko:K08526">K08526</a>  NR2B3, RXRG; retinoid X receptor gamma
B  2C. Testicular receptor
C    isotig25754|nuclear; <a href="/dbget-bin/www_bget?ko:K08544">K08544</a>  NR2C2, TR4; testicular receptor 4
B  2E. Tailless like receptor
B  2F. COUP-TF like receptor
C    isotig10308|nuclear; <a href="/dbget-bin/www_bget?ko:K08548">K08548</a>  NR2F2, TFCOUP2; COUP transcription factor 2
#
A<b>3. Estrogen like</b>
B  3A. Estrogen receptor
B  3B. Estrogen-related receptor
B  3C. 3-Ketosteroid receptor
C    isotig08814|glucocorticoid; <a href="/dbget-bin/www_bget?ko:K05771">K05771</a>  NR3C1, GR; glucocorticoid receptor
C    isotig11834|glucocorticoid; <a href="/dbget-bin/www_bget?ko:K05771">K05771</a>  NR3C1, GR; glucocorticoid receptor
C    isotig04248|mineralocorticoid; <a href="/dbget-bin/www_bget?ko:K08555">K08555</a>  NR3C2, MR; mineralocorticoid receptor
C    isotig13123|androgen; <a href="/dbget-bin/www_bget?ko:K08557">K08557</a>  NR3C4, AR; androgen receptor
#
A<b>4. Nerve growth factor IB like</b>
B  4A. Nerve growth factor IB like receptor
C    isotig04276|nuclear; <a href="/dbget-bin/www_bget?ko:K04465">K04465</a>  NR4A1, HMR; nuclear receptor subfamily 4 group A member 1
C    isotig04277|nuclear; <a href="/dbget-bin/www_bget?ko:K04465">K04465</a>  NR4A1, HMR; nuclear receptor subfamily 4 group A member 1
C    isotig05334|nuclear; <a href="/dbget-bin/www_bget?ko:K04465">K04465</a>  NR4A1, HMR; nuclear receptor subfamily 4 group A member 1
C    isotig21881|nuclear; <a href="/dbget-bin/www_bget?ko:K08558">K08558</a>  NR4A2, NURR1; nuclear receptor subfamily 4 group A member 2
C    isotig25523|nuclear; <a href="/dbget-bin/www_bget?ko:K08558">K08558</a>  NR4A2, NURR1; nuclear receptor subfamily 4 group A member 2
#
A<b>5. Fushi tarazu-F1 like</b>
B  5A. Fushi tarazu-F1 like receptor
#
A<b>6. Germ cell nuclear factor</b>
B  6A. Germ cell nuclear factor receptor
#
A<b>0. Knirps / DAX like</b>
B  0A. Knirps like receptor
B  0B. DAX like receptor
!
#<hr>
#<b>[ <a href="/kegg/brite.html">BRITE</a> | <a href="/kegg/kegg2.html">KEGG2</a> | <a href="/kegg/">KEGG</a> ]</b><br>
#Last updated: August 31, 2010
#<br>Classification taken and modified from <a href="http://www.ncbi.nlm.nih.gov/pubmed/10219237">Nuclear Receptor Nomenclature</a>
