# Supplementary material for: Fast skeletal muscle transcriptome of the Gilthead sea bream (Sparus aurata) determined by next generation sequencing
Source: BMC Genomics. 2012 May 11;13:181. doi: 10.1186/1471-2164-13-181 (PMC3418159; doi:10.1186/1471-2164-13-181)
Supplement: Additional file 7 — Hierarchical information of the isotigs mapped to the KEGG pathways maps using the automatic annotation tool KAAS. File can be opened using KegHier from [60] when maps are displayed the pathway components with an isotig mapped are labeled in red. [file 1471-2164-13-181-S7.tar › hier/q04030.keg]

+D	Receptor
#<h2><a href="/kegg/kegg2.html"><img src="/Fig/bget/kegg3.gif" align="middle" border=0></a> &nbsp; G Protein-Coupled Receptors</h2>
#<!---
#ENTRY       ko04030
#NAME        GPCR
#DEFINITION  G Protein-Coupled Receptors annotated_newbler2.5_only_our_reads
#--->
!
A<b>Class A. Rhodopsin family</b>
B  Biogenic amine [<a href="/kegg/compound/gpcr_amine.html" target="_blank">Fig</a>]
C    Acetylcholine (muscarinic) [<a href="/kegg-bin/view_ortholog_table?orthology=K04129+K04131+K04133+K04130+K04132+K04134" target="_blank">Table</a>]
C    Adrenaline [<a href="/kegg-bin/view_ortholog_table?orthology=K04135+K04136+K04137+K04138+K04139+K04140+K04141+K04142+K04143" target="_blank">Table</a>]
D      isotig15529|alpha-2a-; <a href="/dbget-bin/www_bget?ko:K04138">K04138</a>  ADRA2A; adrenergic receptor alpha-2A
C    Dopamine [<a href="/kegg-bin/view_ortholog_table?orthology=K04144+K05840+K04148+K04145+K04146+K04147+K14049" target="_blank">Table</a>]
C    Histamine [<a href="/kegg-bin/view_ortholog_table?orthology=K04149+K04150+K04151+K04152" target="_blank">Table</a>]
C    Serotonin [<a href="/kegg-bin/view_ortholog_table?orthology=K04153+K04157+K04160+K04161+K04162+K04163" target="_blank">Table</a>]
C    Octopamine
C    Trace amine
B  Neuropeptide
C    Tachykinin [<a href="/kegg-bin/view_ortholog_table?orthology=K04222+K04223+K04224+K04225+K14071+K14072" target="_blank">Table</a>]
C    Neurotensin
C    Ghrelin
C    Galanin [<a href="/kegg-bin/view_ortholog_table?orthology=K04230+K04231+K04232+K04233" target="_blank">Table</a>]
C    Melanin-concentrating hormone
C    Orexin
C    Neuromedin U
C    Neuropeptide Y [<a href="/kegg-bin/view_ortholog_table?orthology=K04204+K04205+K04207+K04210+K04209" target="_blank">Table</a>]
C    Neuropeptide W / neuropeptide B
C    Neuropeptide FF
C    Neuropeptide S
C    Opioid
C    Bombesin
C    fMet-Leu-Phe
C    Orexigenic neuropeptide QRFP
B  Cardiovascular peptide
C    Angiotensin
C    Bradykinin
D      isotig19923|b2; <a href="/dbget-bin/www_bget?ko:K03916">K03916</a>  BDKRB2; bradykinin receptor B2
C    Endothelin
D      isotig28556|endothelin; <a href="/dbget-bin/www_bget?ko:K04197">K04197</a>  EDNRA; endothelin receptor type A
C    Urotensin II
C    Adrenomedullin (G10D)
C    Endothelin B like
B  Pituitary hormone
C    Thyrotropin
C    Lutropin-choriogonadotropic hormone
C    Follicle stimulating hormone
C    Oxytocin
C    Vasopressin
C    Melanocortin
B  Hypothalamic hormone
C    Gonadotropin-releasing hormone
C    Somatostatin
C    Thyrotropin-releasing hormone
C    Kisspeptin
B  Pancreatic peptide
C    Relaxin
B  Gut peptide
C    Cholecystokinin
C    Motilin
C    Apelin
C    Prokineticin
B  Complement peptide
C    Anaphylatoxin
C    Thrombin
D      isotig10279|coagulation; <a href="/dbget-bin/www_bget?ko:K03914">K03914</a>  F2R, PAR1; coagulation factor II (thrombin) receptor
D      isotig21013|par-3; <a href="/dbget-bin/www_bget?ko:K04237">K04237</a>  PARD3; partitioning defective protein 3
D      isotig25221|par-3; <a href="/dbget-bin/www_bget?ko:K04237">K04237</a>  PARD3; partitioning defective protein 3
B  Chemokine
C    CC Chemokine
D      isotig10282|c-c; <a href="/dbget-bin/www_bget?ko:K04179">K04179</a>  CCR4; C-C chemokine receptor type 4
D      isotig36037|c-c; <a href="/dbget-bin/www_bget?ko:K04184">K04184</a>  CCR9; C-C chemokine receptor type 9
D      isotig08737|chemokine; <a href="/dbget-bin/www_bget?ko:K04186">K04186</a>  CCRL1, CCR11; chemokine (C-C motif) receptor 11
D      isotig15206|c-c; <a href="/dbget-bin/www_bget?ko:K04186">K04186</a>  CCRL1, CCR11; chemokine (C-C motif) receptor 11
C    CXC Chemokine
D      isotig05885|c-x-c; <a href="/dbget-bin/www_bget?ko:K04189">K04189</a>  CXCR4; C-X-C chemokine receptor type 4
D      isotig14038|c-x-c; <a href="/dbget-bin/www_bget?ko:K04190">K04190</a>  CXCR5, BLR1; C-X-C chemokine receptor type 5
C    CX3C Chemokine
C    C Chemokine
C    Chemokine like
D      isotig13596|chemokine; <a href="/dbget-bin/www_bget?ko:K04245">K04245</a>  CMKLR1; chemokine-like receptor 1
B  Base and nucleoside
C    Purine / pyrimidine
D      isotig12454|purinergic; <a href="/dbget-bin/www_bget?ko:K04270">K04270</a>  P2RY1; purinergic receptor P2Y, G protein-coupled, 1
D      isotig11030|pyrimidinergic; <a href="/dbget-bin/www_bget?ko:K04272">K04272</a>  P2RY6; pyrimidinergic receptor P2Y, G protein-coupled, 6
D      isotig15437|pyrimidinergic; <a href="/dbget-bin/www_bget?ko:K04272">K04272</a>  P2RY6; pyrimidinergic receptor P2Y, G protein-coupled, 6
D      isotig04130|suppressor; <a href="/dbget-bin/www_bget?ko:K08387">K08387</a>  P2RY11; purinergic receptor P2Y, G protein-coupled, 11
D      isotig04131|suppressor; <a href="/dbget-bin/www_bget?ko:K08387">K08387</a>  P2RY11; purinergic receptor P2Y, G protein-coupled, 11
D      isotig07823|suppressor; <a href="/dbget-bin/www_bget?ko:K08387">K08387</a>  P2RY11; purinergic receptor P2Y, G protein-coupled, 11
C    Adenosine
B  Lipid
C    Prostaglandin
C    Prostacyclin
C    Leukotriene
C    Thromboxane
D      isotig11983|thromboxane; <a href="/dbget-bin/www_bget?ko:K04264">K04264</a>  TBXA2R; thromboxane A2 receptor
D      isotig15244|thromboxane; <a href="/dbget-bin/www_bget?ko:K04264">K04264</a>  TBXA2R; thromboxane A2 receptor
C    Lysophosphatidic acid [<a href="/kegg-bin/view_ortholog_table?orthology=K04289+K04291+K04294+K04275+K08390+K04273" target="_blank">Table</a>]
D      isotig29593|lysophosphatidic; <a href="/dbget-bin/www_bget?ko:K04291">K04291</a>  LPAR2, EDG4; lysophosphatidic acid receptor 2
C    Sphingolipid [<a href="/kegg-bin/view_ortholog_table?orthology=K04288+K04292+K04290+K04293+K04295" target="_blank">Table</a>]
C    Lysophosphatidylinositol
C    Free fatty acid
C    Bile acid
B  Vision
C    Opsin [<a href="/kegg-bin/view_ortholog_table?orthology=K04250+K04252+K04251+K04256+K13802+K04255+K08385+K04253+K04254" target="_blank">Table</a>]
D      isotig21101|short; <a href="/dbget-bin/www_bget?ko:K04252">K04252</a>  OPN1SW; short wavelength-sensitive opsin
B  Chemoreception
C    Olfactory
B  Other
C    Cannabinoid
D      isotig01843|cannabinoid; <a href="/dbget-bin/www_bget?ko:K04277">K04277</a>  CNR1; cannabinoid receptor 1
D      isotig01844|cannabinoid; <a href="/dbget-bin/www_bget?ko:K04277">K04277</a>  CNR1; cannabinoid receptor 1
D      isotig01845|cannabinoid; <a href="/dbget-bin/www_bget?ko:K04277">K04277</a>  CNR1; cannabinoid receptor 1
D      isotig11731|cannabinoid; <a href="/dbget-bin/www_bget?ko:K04277">K04277</a>  CNR1; cannabinoid receptor 1
C    Platelet activating factor
D      isotig29809|platelet-activating; <a href="/dbget-bin/www_bget?ko:K04279">K04279</a>  PTAFR; platelet-activating factor receptor
C    Melatonin
C    SREB
C    Mas proto-oncogene & Mas-related (MRGs)
C    EBV-induced
C    LGR like
D      isotig20783|leucine-rich; <a href="/dbget-bin/www_bget?ko:K04309">K04309</a>  LGR4, GPR48; leucine-rich repeat-containing G protein-coupled receptor 4
D      isotig21068|leucine-rich; <a href="/dbget-bin/www_bget?ko:K04309">K04309</a>  LGR4, GPR48; leucine-rich repeat-containing G protein-coupled receptor 4
C    Nicotinic acid
C    Lactate
C    GPR
C    GPR45 like
C    Cysteinyl leukotriene
C    Putative / unclassified Class A GPCRs
D      isotig22743|oxoglutarate; <a href="/dbget-bin/www_bget?ko:K08419">K08419</a>  OXGR1, GPR78; oxoglutarate (alpha-ketoglutarate) receptor 1
#
A<b>Class B. Secretin receptor family</b>
B  Calcium-regulating peptide
C    Calcitonin
D      isotig04306|calcitonin; <a href="/dbget-bin/www_bget?ko:K04577">K04577</a>  CALCRL; calcitonin receptor-like
D      isotig04307|calcitonin; <a href="/dbget-bin/www_bget?ko:K04577">K04577</a>  CALCRL; calcitonin receptor-like
D      isotig13344|calcitonin; <a href="/dbget-bin/www_bget?ko:K04577">K04577</a>  CALCRL; calcitonin receptor-like
D      isotig38427|calcitonin; <a href="/dbget-bin/www_bget?ko:K04577">K04577</a>  CALCRL; calcitonin receptor-like
C    Parathyroid hormone
B  Hypothalamic hormone
C    Corticotropin-releasing hormone
C    Growth hormone-releasing hormone
C    Pituitary adenyl cyclase-activating peptide (PACAP)
B  Pancreatic peptide
C    Glucagon
B  Gut peptide
C    Gastric inhibitory peptide
C    Vasoactive intestinal polypeptide
C    Secretin
B  Cell adhesion
C    Cadherin EGF LAG (CELSR)
B  Other
C    EMR1
D      isotig20593|egf-like; <a href="/dbget-bin/www_bget?ko:K08445">K08445</a>  EMR4; egf-like module containing, mucin-like, hormone receptor-like 4
D      isotig11480|cd97; <a href="/dbget-bin/www_bget?ko:K08446">K08446</a>  CD97; CD97 molecule
C    Latrophilin
D      isotig37268|latrophilin; <a href="/dbget-bin/www_bget?ko:K04593">K04593</a>  LPHN2; latrophilin 2
D      isotig04059|latrophilin; <a href="/dbget-bin/www_bget?ko:K04595">K04595</a>  ELTD1; latrophilin and seven transmembrane domain containing 1
D      isotig04060|latrophilin; <a href="/dbget-bin/www_bget?ko:K04595">K04595</a>  ELTD1; latrophilin and seven transmembrane domain containing 1
C    Brain-specific angiogenesis inhibitor (BAI)
C    Methuselah-like proteins (MTH)
C    Putative / unclassified Class B GPCRs
D      isotig07143|receptor; <a href="/dbget-bin/www_bget?ko:K08447">K08447</a>  RAMP1; receptor activity modifying protein 1
D      isotig18705|receptor; <a href="/dbget-bin/www_bget?ko:K08448">K08448</a>  RAMP2; receptor activity modifying protein 2
D      isotig12994|g-protein; <a href="/dbget-bin/www_bget?ko:K08463">K08463</a>  GPR126; G protein-coupled receptor 126
D      isotig40196|g; <a href="/dbget-bin/www_bget?ko:K08463">K08463</a>  GPR126; G protein-coupled receptor 126
D      isotig15046|g; <a href="/dbget-bin/www_bget?ko:K08465">K08465</a>  GPR133; G protein-coupled receptor 133
#
A<b>Class C. Metabotropic glutamate receptor family</b>
B  Biogenic amine
C    Glutamate (metabotropic) [<a href="/kegg-bin/view_ortholog_table?orthology=K04604+K04605+K04607+K04608+K04611" target="_blank">Table</a>]
D      isotig10608|metabotropic; <a href="/dbget-bin/www_bget?ko:K04607">K04607</a>  GRM4; metabotropic glutamate receptor 4
D      isotig20506|glutamate; <a href="/dbget-bin/www_bget?ko:K04607">K04607</a>  GRM4; metabotropic glutamate receptor 4
C    GABA
D      isotig30304|g; <a href="/dbget-bin/www_bget?ko:K04617">K04617</a>  GABABL; gamma-aminobutyric acid (GABA) B receptor-like
B  Chemoreception
C    Taste type 1
C    Vomeronasal pheromone type 2
B  Calcium-sensing
C    Extracellular calcium-sensing
B  Glucose-responding
C    Bride of sevenless proteins (BOSS)
B  Other
C    Orphan GPRC5
C    Orphan GPCR6
C    Putative / unclassified Class C GPCRs
#
A<b>Others</b>
B  Chemoreception
C    Fungal mating pheromone
C    Taste type 2
C    Vomeronasal pheromone type 1
C    Insect odorant
C    Nematode chemoreception
B  cAMP signaling
C    cAMP (Dictyostelium)
B  Wnt signaling
C    Frizzled / Smoothened family
D      isotig24392|frizzled-6; <a href="/dbget-bin/www_bget?ko:K02376">K02376</a>  FZD6; frizzled 6
B  Other
C    Ocular albinism proteins
C    Plant Mlo receptors
C    Bacterial rhodopsin
C    Carbon/amino acid receptor
!
#<hr>
#<b>[ <a href="/kegg/brite.html">BRITE</a> | <a href="/kegg/kegg2.html">KEGG2</a> | <a href="/kegg/">KEGG</a> ]</b><br>
#Last updated: October 13, 2010
#<br>Classification taken and modified from <a href="http://www.gpcr.org/7tm/">GPCRDB</a>
