# Supplementary material for: Fast skeletal muscle transcriptome of the Gilthead sea bream (Sparus aurata) determined by next generation sequencing
Source: BMC Genomics. 2012 May 11;13:181. doi: 10.1186/1471-2164-13-181 (PMC3418159; doi:10.1186/1471-2164-13-181)
Supplement: Additional file 7 — Hierarchical information of the isotigs mapped to the KEGG pathways maps using the automatic annotation tool KAAS. File can be opened using KegHier from [60] when maps are displayed the pathway components with an isotig mapped are labeled in red. [file 1471-2164-13-181-S7.tar › hier/q04031.keg]

+D	GTP-binding proteins
#<h2><a href="/kegg/kegg2.html"><img src="/Fig/bget/kegg3.gif" align="middle" border=0></a> &nbsp; GTP-Binding Proteins</h2>
#<!---
#ENTRY       ko04031
#NAME        G protein
#DEFINITION  GTP-binding proteins annotated_newbler2.5_only_our_reads
#--->
!
A<b>Heterotrimeric G-proteins</b>
B
B  <b>Alpha Subunits</b>
C    Alpha type 1 (Gi)
D      isotig01572|guanine; <a href="/dbget-bin/www_bget?ko:K04630">K04630</a>  GNAI; guanine nucleotide binding protein (G protein), alpha inhibiting activity polypeptide
D      isotig01573|guanine; <a href="/dbget-bin/www_bget?ko:K04630">K04630</a>  GNAI; guanine nucleotide binding protein (G protein), alpha inhibiting activity polypeptide
D      isotig01574|guanine; <a href="/dbget-bin/www_bget?ko:K04630">K04630</a>  GNAI; guanine nucleotide binding protein (G protein), alpha inhibiting activity polypeptide
D      isotig01575|guanine; <a href="/dbget-bin/www_bget?ko:K04630">K04630</a>  GNAI; guanine nucleotide binding protein (G protein), alpha inhibiting activity polypeptide
D      isotig01576|guanine; <a href="/dbget-bin/www_bget?ko:K04630">K04630</a>  GNAI; guanine nucleotide binding protein (G protein), alpha inhibiting activity polypeptide
D      isotig01577|guanine; <a href="/dbget-bin/www_bget?ko:K04630">K04630</a>  GNAI; guanine nucleotide binding protein (G protein), alpha inhibiting activity polypeptide
D      isotig22024|guanine; <a href="/dbget-bin/www_bget?ko:K04630">K04630</a>  GNAI; guanine nucleotide binding protein (G protein), alpha inhibiting activity polypeptide
C    Alpha type 2 (Gs)
D      isotig06686|gnas; <a href="/dbget-bin/www_bget?ko:K04632">K04632</a>  GNAS; guanine nucleotide binding protein (G protein), alpha stimulating activity polypeptide
D      isotig09177|gnas; <a href="/dbget-bin/www_bget?ko:K04632">K04632</a>  GNAS; guanine nucleotide binding protein (G protein), alpha stimulating activity polypeptide
D      isotig11761|gnas; <a href="/dbget-bin/www_bget?ko:K04632">K04632</a>  GNAS; guanine nucleotide binding protein (G protein), alpha stimulating activity polypeptide
C    Alpha type 3 (Gq)
C    Alpha type 4 (G12)
D      isotig08816|guanine; <a href="/dbget-bin/www_bget?ko:K04346">K04346</a>  GNA12; guanine nucleotide binding protein (G protein), alpha 12
C    Alpha others - lower eukaryotes
B
B  <b>Beta Subunits</b>
C    Beta
D      isotig05782|guanine; <a href="/dbget-bin/www_bget?ko:K04536">K04536</a>  GNB1; guanine nucleotide binding protein (G protein), beta 1
B
B  <b>Gamma Subunits</b>
C    Gamma
D      isotig06740|guanine; <a href="/dbget-bin/www_bget?ko:K07826">K07826</a>  GNG2; guanine nucleotide binding protein (G protein), gamma 2
D      isotig11872|guanine; <a href="/dbget-bin/www_bget?ko:K04542">K04542</a>  GNG5; guanine nucleotide binding protein (G protein), gamma 5
D      isotig13628|guanine; <a href="/dbget-bin/www_bget?ko:K04542">K04542</a>  GNG5; guanine nucleotide binding protein (G protein), gamma 5
D      isotig08711|guanine; <a href="/dbget-bin/www_bget?ko:K04543">K04543</a>  GNG7; guanine nucleotide binding protein (G protein), gamma 7
D      isotig06448|guanine; <a href="/dbget-bin/www_bget?ko:K04545">K04545</a>  GNG10; guanine nucleotide binding protein (G protein), gamma 10
D      isotig18412|guanine; <a href="/dbget-bin/www_bget?ko:K04545">K04545</a>  GNG10; guanine nucleotide binding protein (G protein), gamma 10
#
A<b>Small (Monomeric) G-proteins</b>
B
B  <b>Ras Family</b>
C    Ras
D      isotig04596|related; <a href="/dbget-bin/www_bget?ko:K07830">K07830</a>  RRAS2, TC21; Ras-related protein R-Ras2
D      isotig17097|related; <a href="/dbget-bin/www_bget?ko:K07830">K07830</a>  RRAS2, TC21; Ras-related protein R-Ras2
D      isotig05340|muscle; <a href="/dbget-bin/www_bget?ko:K07831">K07831</a>  MRAS; Ras-related protein M-Ras
C    Rit
C    Ral
D      isotig08135|v-ral; <a href="/dbget-bin/www_bget?ko:K07835">K07835</a>  RALB; Ras-related protein Ral-B
C    Rap
D      isotig04807|ras-related; <a href="/dbget-bin/www_bget?ko:K04353">K04353</a>  RAP1A; Ras-related protein Rap-1A
D      isotig04808|ras-related; <a href="/dbget-bin/www_bget?ko:K04353">K04353</a>  RAP1A; Ras-related protein Rap-1A
D      isotig05930|ras-related; <a href="/dbget-bin/www_bget?ko:K04353">K04353</a>  RAP1A; Ras-related protein Rap-1A
D      isotig15188|ras-related; <a href="/dbget-bin/www_bget?ko:K07836">K07836</a>  RAP1B; Ras-related protein Rap-1B
D      isotig09514|member; <a href="/dbget-bin/www_bget?ko:K07839">K07839</a>  RAP2C; Ras-related protein Rap-2C
C    Di-Ras
C    RasD
C    Rad/Gem/Kir
C    Rheb
D      isotig03865|ras; <a href="/dbget-bin/www_bget?ko:K07208">K07208</a>  RHEB; Ras homolog enriched in brain
D      isotig03866|ras; <a href="/dbget-bin/www_bget?ko:K07208">K07208</a>  RHEB; Ras homolog enriched in brain
D      isotig05335|ras; <a href="/dbget-bin/www_bget?ko:K07208">K07208</a>  RHEB; Ras homolog enriched in brain
D      isotig25140|ras; <a href="/dbget-bin/www_bget?ko:K07208">K07208</a>  RHEB; Ras homolog enriched in brain
C    Others - mammals
C    Others - lower eukaryotes
B
B  <b>Rho Family</b>
C    RhoA/B/C
D      isotig06466|transforming; <a href="/dbget-bin/www_bget?ko:K04513">K04513</a>  RHOA; Ras homolog gene family, member A
D      isotig07331|ras; <a href="/dbget-bin/www_bget?ko:K04513">K04513</a>  RHOA; Ras homolog gene family, member A
D      isotig22216|ras-like; <a href="/dbget-bin/www_bget?ko:K04513">K04513</a>  RHOA; Ras homolog gene family, member A
D      isotig07007|ras; <a href="/dbget-bin/www_bget?ko:K07856">K07856</a>  RHOB; Ras homolog gene family, member B
C    Rnd
D      isotig07255|rho; <a href="/dbget-bin/www_bget?ko:K07859">K07859</a>  RND3; Rho family GTPase 3
C    Rac/Cdc42
D      isotig11446|ras-related; <a href="/dbget-bin/www_bget?ko:K04392">K04392</a>  RAC1; Ras-related C3 botulinum toxin substrate 1
D      isotig05378|ras-related; <a href="/dbget-bin/www_bget?ko:K07860">K07860</a>  RAC2; Ras-related C3 botulinum toxin substrate 2
D      isotig06618|ras-related; <a href="/dbget-bin/www_bget?ko:K07860">K07860</a>  RAC2; Ras-related C3 botulinum toxin substrate 2
D      isotig03172|cell; <a href="/dbget-bin/www_bget?ko:K04393">K04393</a>  CDC42; cell division control protein 42
D      isotig03173|cell; <a href="/dbget-bin/www_bget?ko:K04393">K04393</a>  CDC42; cell division control protein 42
D      isotig14287|cell; <a href="/dbget-bin/www_bget?ko:K04393">K04393</a>  CDC42; cell division control protein 42
D      isotig16760|cell; <a href="/dbget-bin/www_bget?ko:K04393">K04393</a>  CDC42; cell division control protein 42
D      isotig42860|cell; <a href="/dbget-bin/www_bget?ko:K04393">K04393</a>  CDC42; cell division control protein 42
D      isotig17959|ras; <a href="/dbget-bin/www_bget?ko:K07194">K07194</a>  RHOQ, TC10; Ras homolog gene family, member Q
D      isotig18226|ras; <a href="/dbget-bin/www_bget?ko:K07866">K07866</a>  RHOV, WRCH2; Ras homolog gene family, member V
C    RhoBTB
D      isotig02842|rho-related; <a href="/dbget-bin/www_bget?ko:K07868">K07868</a>  RHOBTB1_2; Rho-related BTB domain-containing protein 1/2
D      isotig24774|rho-related; <a href="/dbget-bin/www_bget?ko:K07868">K07868</a>  RHOBTB1_2; Rho-related BTB domain-containing protein 1/2
D      isotig28750|rho-related; <a href="/dbget-bin/www_bget?ko:K07868">K07868</a>  RHOBTB1_2; Rho-related BTB domain-containing protein 1/2
C    Miro
D      isotig04025|ras; <a href="/dbget-bin/www_bget?ko:K07870">K07870</a>  RHOT1, ARHT1; Ras homolog gene family, member T1
D      isotig04026|ras; <a href="/dbget-bin/www_bget?ko:K07870">K07870</a>  RHOT1, ARHT1; Ras homolog gene family, member T1
D      isotig05714|ras; <a href="/dbget-bin/www_bget?ko:K07870">K07870</a>  RHOT1, ARHT1; Ras homolog gene family, member T1
D      isotig06250|mitochondrial; <a href="/dbget-bin/www_bget?ko:K07870">K07870</a>  RHOT1, ARHT1; Ras homolog gene family, member T1
D      isotig07726|ras; <a href="/dbget-bin/www_bget?ko:K07870">K07870</a>  RHOT1, ARHT1; Ras homolog gene family, member T1
D      isotig20517|mitochondrial; <a href="/dbget-bin/www_bget?ko:K07870">K07870</a>  RHOT1, ARHT1; Ras homolog gene family, member T1
D      isotig17522|ras; <a href="/dbget-bin/www_bget?ko:K07871">K07871</a>  RHOT2, ARHT2; Ras homolog gene family, member T2
D      isotig18871|mitochondrial; <a href="/dbget-bin/www_bget?ko:K07871">K07871</a>  RHOT2, ARHT2; Ras homolog gene family, member T2
C    Others - mammals
C    Others - lower eukaryotes
B
B  <b>Rab Family</b>
C    Rab1/35
D      isotig03926|member; <a href="/dbget-bin/www_bget?ko:K07874">K07874</a>  RAB1A; Ras-related protein Rab-1A
D      isotig03927|member; <a href="/dbget-bin/www_bget?ko:K07874">K07874</a>  RAB1A; Ras-related protein Rab-1A
D      isotig03936|member; <a href="/dbget-bin/www_bget?ko:K07874">K07874</a>  RAB1A; Ras-related protein Rab-1A
D      isotig07202|member; <a href="/dbget-bin/www_bget?ko:K07876">K07876</a>  RAB35, RAB1C; Ras-related protein Rab-35
C    Rab2/4/14
D      isotig03152|ras-related; <a href="/dbget-bin/www_bget?ko:K07877">K07877</a>  RAB2A; Ras-related protein Rab-2A
D      isotig03153|ras-related; <a href="/dbget-bin/www_bget?ko:K07877">K07877</a>  RAB2A; Ras-related protein Rab-2A
D      isotig14201|member; <a href="/dbget-bin/www_bget?ko:K07877">K07877</a>  RAB2A; Ras-related protein Rab-2A
D      isotig41507|member; <a href="/dbget-bin/www_bget?ko:K07880">K07880</a>  RAB4B; Ras-related protein Rab-4B
D      isotig19831|member; <a href="/dbget-bin/www_bget?ko:K07881">K07881</a>  RAB14; Ras-related protein Rab-14
C    Rab3/27
D      isotig12146|ras-related; <a href="/dbget-bin/www_bget?ko:K07885">K07885</a>  RAB27A; Ras-related protein Rab-27A
C    Rab5/21/22/31
D      isotig11101|member; <a href="/dbget-bin/www_bget?ko:K07890">K07890</a>  RAB21; Ras-related protein Rab-21
D      isotig07568|member; <a href="/dbget-bin/www_bget?ko:K07892">K07892</a>  RAB31, RAB22B; Ras-related protein Rab-31
C    Rab6/41
D      isotig06669|member; <a href="/dbget-bin/www_bget?ko:K07893">K07893</a>  RAB6A; Ras-related protein Rab-6A
D      isotig29830|member; <a href="/dbget-bin/www_bget?ko:K07893">K07893</a>  RAB6A; Ras-related protein Rab-6A
D      isotig39041|ras-related; <a href="/dbget-bin/www_bget?ko:K07893">K07893</a>  RAB6A; Ras-related protein Rab-6A
C    Rab7/9
D      isotig02005|ras-related; <a href="/dbget-bin/www_bget?ko:K07897">K07897</a>  RAB7A; Ras-related protein Rab-7A
D      isotig02006|ras-related; <a href="/dbget-bin/www_bget?ko:K07897">K07897</a>  RAB7A; Ras-related protein Rab-7A
D      isotig02007|ras-related; <a href="/dbget-bin/www_bget?ko:K07897">K07897</a>  RAB7A; Ras-related protein Rab-7A
D      isotig02008|ras-related; <a href="/dbget-bin/www_bget?ko:K07897">K07897</a>  RAB7A; Ras-related protein Rab-7A
D      isotig05843|member; <a href="/dbget-bin/www_bget?ko:K07899">K07899</a>  RAB9A, RAB9; Ras-related protein Rab-9A
C    Rab8/10/13
D      isotig08709|member; <a href="/dbget-bin/www_bget?ko:K07902">K07902</a>  RAB8B; Ras-related protein Rab-8B
D      isotig03289|ras-related; <a href="/dbget-bin/www_bget?ko:K07903">K07903</a>  RAB10; Ras-related protein Rab-10
C    Rab11/25
D      isotig06243|ras-related; <a href="/dbget-bin/www_bget?ko:K07905">K07905</a>  RAB11B; Ras-related protein Rab-11B
C    Rab12
D      isotig03714|member; <a href="/dbget-bin/www_bget?ko:K07907">K07907</a>  RAB12; Ras-related protein Rab-12
C    Rab15
C    Rab17
C    Rab18
D      isotig22623|ras-related; <a href="/dbget-bin/www_bget?ko:K07910">K07910</a>  RAB18; Ras-related protein Rab-18
D      isotig32553|ras-related; <a href="/dbget-bin/www_bget?ko:K07910">K07910</a>  RAB18; Ras-related protein Rab-18
C    Rab20
C    Rab23
C    Rab24
D      isotig17448|member; <a href="/dbget-bin/www_bget?ko:K07912">K07912</a>  RAB24; Ras-related protein Rab-24
C    Rab26/37
C    Rab28
C    Rab29
C    Rab30
C    Rab32
D      isotig11152|member; <a href="/dbget-bin/www_bget?ko:K07918">K07918</a>  RAB32; Ras-related protein Rab-32
C    Rab33
C    Rab34/36
C    Rab38
C    Rab39
C    Rab40
D      isotig14579|member; <a href="/dbget-bin/www_bget?ko:K07928">K07928</a>  RAB40; Ras-related protein Rab-40
D      isotig30590|member; <a href="/dbget-bin/www_bget?ko:K07928">K07928</a>  RAB40; Ras-related protein Rab-40
C    Rab42
C    Rab43
C    Rab-like
C    Others - lower eukaryotes
B
B  <b>Ran Family</b>
C    Ran
D      isotig07283|member; <a href="/dbget-bin/www_bget?ko:K07936">K07936</a>  RAN; GTP-binding nuclear protein Ran
B
B  <b>Arf/Sar Family</b>
C    Arf/Arl1
D      isotig06105|adp-ribosylation; <a href="/dbget-bin/www_bget?ko:K07937">K07937</a>  ARF1; ADP-ribosylation factor 1
D      isotig06248|adp-ribosylation; <a href="/dbget-bin/www_bget?ko:K07937">K07937</a>  ARF1; ADP-ribosylation factor 1
D      isotig15679|adp-ribosylation; <a href="/dbget-bin/www_bget?ko:K07939">K07939</a>  ARF4; ADP-ribosylation factor 4
D      isotig06530|adp-ribosylation; <a href="/dbget-bin/www_bget?ko:K07941">K07941</a>  ARF6; ADP-ribosylation factor 6
D      isotig08355|adp-ribosylation; <a href="/dbget-bin/www_bget?ko:K07941">K07941</a>  ARF6; ADP-ribosylation factor 6
D      isotig10726|adp-ribosylation; <a href="/dbget-bin/www_bget?ko:K07941">K07941</a>  ARF6; ADP-ribosylation factor 6
D      isotig14634|adp-ribosylation; <a href="/dbget-bin/www_bget?ko:K07942">K07942</a>  ARL1; ADP-ribosylation factor-like 1
C    Arl2/Arl3
D      isotig08694|adp-ribosylation; <a href="/dbget-bin/www_bget?ko:K07943">K07943</a>  ARL2; ADP-ribosylation factor-like 2
C    Arl4/Arl7
D      isotig13711|adp-ribosylation; <a href="/dbget-bin/www_bget?ko:K07945">K07945</a>  ARL4A, ARL4; ADP-ribosylation factor-like 4A
C    Arl5
D      isotig14768|adp-ribosylation; <a href="/dbget-bin/www_bget?ko:K07949">K07949</a>  ARL5A; ADP-ribosylation factor-like 5A
D      isotig20201|adp-ribosylation; <a href="/dbget-bin/www_bget?ko:K07949">K07949</a>  ARL5A; ADP-ribosylation factor-like 5A
D      isotig11784|adp-ribosylation; <a href="/dbget-bin/www_bget?ko:K07950">K07950</a>  ARL5B; ADP-ribosylation factor-like 5B
C    Arl6
C    Arp
C    Sar
D      isotig05650|gtp-binding; <a href="/dbget-bin/www_bget?ko:K07953">K07953</a>  SAR1; GTP-binding protein SAR1 [EC:3.6.5.-]
D      isotig21985|sar1; <a href="/dbget-bin/www_bget?ko:K07953">K07953</a>  SAR1; GTP-binding protein SAR1 [EC:3.6.5.-]
C    Arl8
D      isotig05917|adp-ribosylation; <a href="/dbget-bin/www_bget?ko:K07956">K07956</a>  ARL8B; ADP-ribosylation factor-like 8B
D      isotig28179|adp-ribosylation; <a href="/dbget-bin/www_bget?ko:K07956">K07956</a>  ARL8B; ADP-ribosylation factor-like 8B
D      isotig29909|adp-ribosylation; <a href="/dbget-bin/www_bget?ko:K07956">K07956</a>  ARL8B; ADP-ribosylation factor-like 8B
C    Others - mammals
D      isotig12480|adp-ribosylation; <a href="/dbget-bin/www_bget?ko:K07957">K07957</a>  ARL9; ADP-ribosylation factor-like 9
C    Others - lower eukaryotes
!
#<hr>
#<b>[ <a href="/kegg/brite.html">BRITE</a> | <a href="/kegg/kegg2.html">KEGG2</a> | <a href="/kegg/">KEGG</a> ]</b><br>
#Last updated: August 17, 2010
