# Supplementary material for: Fast skeletal muscle transcriptome of the Gilthead sea bream (Sparus aurata) determined by next generation sequencing
Source: BMC Genomics. 2012 May 11;13:181. doi: 10.1186/1471-2164-13-181 (PMC3418159; doi:10.1186/1471-2164-13-181)
Supplement: Additional file 7 — Hierarchical information of the isotigs mapped to the KEGG pathways maps using the automatic annotation tool KAAS. File can be opened using KegHier from [60] when maps are displayed the pathway components with an isotig mapped are labeled in red. [file 1471-2164-13-181-S7.tar › hier/q04040.keg]

+C	Channel
#<h2><a href="/kegg/kegg2.html"><img src="/Fig/bget/kegg3.gif" align="middle" border=0></a> &nbsp; Ion Channels</h2>
#<!---
#ENTRY       ko04040
#NAME        Channels
#DEFINITION  Ion Channels annotated_newbler2.5_only_our_reads
#--->
!
A<b>Cys-loop superfamily</b>
B  GABA-A
C    isotig27692|gamma-aminobutyric; <a href="/dbget-bin/www_bget?ko:K05180">K05180</a>  GABRA6; gamma-aminobutyric acid (GABA) A receptor alpha-6
C    isotig10020|circumsporozoite; <a href="/dbget-bin/www_bget?ko:K05185">K05185</a>  GABRE; gamma-aminobutyric acid (GABA) A receptor epsilon
B  Glycine
C    isotig30054|glycine; <a href="/dbget-bin/www_bget?ko:K05195">K05195</a>  GLRA3; glycine receptor alpha-3
B  Anionic glutamate
B  Acetylcholine (nicotinic)
C    isotig03214|cholinergic; <a href="/dbget-bin/www_bget?ko:K04803">K04803</a>  CHRNA1; nicotinic acetylcholine receptor alpha-1 (muscle)
C    isotig03215|acetylcholine; <a href="/dbget-bin/www_bget?ko:K04803">K04803</a>  CHRNA1; nicotinic acetylcholine receptor alpha-1 (muscle)
C    isotig04713|acetylcholine; <a href="/dbget-bin/www_bget?ko:K04803">K04803</a>  CHRNA1; nicotinic acetylcholine receptor alpha-1 (muscle)
C    isotig04714|acetylcholine; <a href="/dbget-bin/www_bget?ko:K04803">K04803</a>  CHRNA1; nicotinic acetylcholine receptor alpha-1 (muscle)
C    isotig01416|cholinergic; <a href="/dbget-bin/www_bget?ko:K04812">K04812</a>  CHRNB1; nicotinic acetylcholine receptor beta-1 (muscle)
C    isotig01417|cholinergic; <a href="/dbget-bin/www_bget?ko:K04812">K04812</a>  CHRNB1; nicotinic acetylcholine receptor beta-1 (muscle)
C    isotig01418|cholinergic; <a href="/dbget-bin/www_bget?ko:K04812">K04812</a>  CHRNB1; nicotinic acetylcholine receptor beta-1 (muscle)
C    isotig01419|cholinergic; <a href="/dbget-bin/www_bget?ko:K04812">K04812</a>  CHRNB1; nicotinic acetylcholine receptor beta-1 (muscle)
C    isotig01420|cholinergic; <a href="/dbget-bin/www_bget?ko:K04812">K04812</a>  CHRNB1; nicotinic acetylcholine receptor beta-1 (muscle)
C    isotig01421|cholinergic; <a href="/dbget-bin/www_bget?ko:K04812">K04812</a>  CHRNB1; nicotinic acetylcholine receptor beta-1 (muscle)
C    isotig05545|acetylcholine; <a href="/dbget-bin/www_bget?ko:K04816">K04816</a>  CHRND; nicotinic acetylcholine receptor delta
C    isotig05388|acetylcholine; <a href="/dbget-bin/www_bget?ko:K04817">K04817</a>  CHRNE; nicotinic acetylcholine receptor epsilon
B  Serotonin (5-HT3)
#
A<b>Glutamate-gated cation channels</b>
B  Glutamate (ionotropic), non-NMDA
C    isotig03128|probable; <a href="/dbget-bin/www_bget?ko:K05202">K05202</a>  GRIK2; glutamate receptor, ionotropic, kainate 2
C    isotig03129|probable; <a href="/dbget-bin/www_bget?ko:K05203">K05203</a>  GRIK3; glutamate receptor, ionotropic, kainate 3
B  Glutamate (ionotropic), NMDA
#
A<b>Epithelial and related Na+ channels</b>
B  Epithelial sodium channel (SCNN)
B  Acid-sensing ion channel (ASIC)
B  ATP-gated cation channel (P2X)
C    isotig05946|purinergic; <a href="/dbget-bin/www_bget?ko:K05219">K05219</a>  P2RX5; purinergic receptor P2X, ligand-gated ion channel 5
#
A<b>Voltage-gated cation channels</b>
B  Na+ channel, SCN alpha, NaV1.x
C    isotig13903|voltage-gated; <a href="/dbget-bin/www_bget?ko:K04833">K04833</a>  SCN1A; sodium channel, voltage-gated, type I, alpha
C    isotig07622|voltage-gated; <a href="/dbget-bin/www_bget?ko:K04834">K04834</a>  SCN2A; sodium channel, voltage-gated, type II, alpha
C    isotig08482|voltage-gated; <a href="/dbget-bin/www_bget?ko:K04834">K04834</a>  SCN2A; sodium channel, voltage-gated, type II, alpha
C    isotig18621|voltage-gated; <a href="/dbget-bin/www_bget?ko:K04834">K04834</a>  SCN2A; sodium channel, voltage-gated, type II, alpha
C    isotig20891|voltage-gated; <a href="/dbget-bin/www_bget?ko:K04834">K04834</a>  SCN2A; sodium channel, voltage-gated, type II, alpha
C    isotig21193|voltage-gated; <a href="/dbget-bin/www_bget?ko:K04834">K04834</a>  SCN2A; sodium channel, voltage-gated, type II, alpha
C    isotig25035|voltage-gated; <a href="/dbget-bin/www_bget?ko:K04834">K04834</a>  SCN2A; sodium channel, voltage-gated, type II, alpha
C    isotig02093|voltage-gated; <a href="/dbget-bin/www_bget?ko:K04837">K04837</a>  SCN4A; sodium channel, voltage-gated, type IV, alpha
C    isotig02094|voltage-gated; <a href="/dbget-bin/www_bget?ko:K04837">K04837</a>  SCN4A; sodium channel, voltage-gated, type IV, alpha
C    isotig05424|sodium; <a href="/dbget-bin/www_bget?ko:K04837">K04837</a>  SCN4A; sodium channel, voltage-gated, type IV, alpha
C    isotig12019|voltage-gated; <a href="/dbget-bin/www_bget?ko:K04837">K04837</a>  SCN4A; sodium channel, voltage-gated, type IV, alpha
C    isotig24287|voltage-gated; <a href="/dbget-bin/www_bget?ko:K04837">K04837</a>  SCN4A; sodium channel, voltage-gated, type IV, alpha
C    isotig25059|voltage-gated; <a href="/dbget-bin/www_bget?ko:K04837">K04837</a>  SCN4A; sodium channel, voltage-gated, type IV, alpha
C    isotig30392|voltage-gated; <a href="/dbget-bin/www_bget?ko:K04838">K04838</a>  SCN5A; sodium channel, voltage-gated, type V, alpha
C    isotig14124|voltage-gated; <a href="/dbget-bin/www_bget?ko:K04840">K04840</a>  SCN8A; sodium channel, voltage-gated, type VIII, alpha
C    isotig02836|voltage-gated; <a href="/dbget-bin/www_bget?ko:K04841">K04841</a>  SCN9A; sodium channel, voltage-gated, type IX, alpha
B  Na+ channel, SCN beta
C    isotig05467|sodium; <a href="/dbget-bin/www_bget?ko:K04845">K04845</a>  SCN1B; sodium channel, voltage-gated, type I, beta
C    isotig08847|sodium; <a href="/dbget-bin/www_bget?ko:K04845">K04845</a>  SCN1B; sodium channel, voltage-gated, type I, beta
C    isotig05217|sodium; <a href="/dbget-bin/www_bget?ko:K04848">K04848</a>  SCN4B; sodium channel, voltage-gated, type IV, beta
B  Ca2+ channel, CACN alpha-1, CaVx.x
C    isotig02931|calcium; <a href="/dbget-bin/www_bget?ko:K04857">K04857</a>  CACNA1S; voltage-dependent calcium channel L type alpha-1S
C    isotig02932|calcium; <a href="/dbget-bin/www_bget?ko:K04857">K04857</a>  CACNA1S; voltage-dependent calcium channel L type alpha-1S
C    isotig06280|calcium; <a href="/dbget-bin/www_bget?ko:K04857">K04857</a>  CACNA1S; voltage-dependent calcium channel L type alpha-1S
C    isotig30420|calcium; <a href="/dbget-bin/www_bget?ko:K04857">K04857</a>  CACNA1S; voltage-dependent calcium channel L type alpha-1S
C    isotig30614|calcium; <a href="/dbget-bin/www_bget?ko:K04857">K04857</a>  CACNA1S; voltage-dependent calcium channel L type alpha-1S
B  Ca2+ channel, CACN alpha-2 delta
C    isotig02939|calcium; <a href="/dbget-bin/www_bget?ko:K04858">K04858</a>  CACNA2D1; voltage-dependent calcium channel alpha-2/delta-1
C    isotig02940|calcium; <a href="/dbget-bin/www_bget?ko:K04858">K04858</a>  CACNA2D1; voltage-dependent calcium channel alpha-2/delta-1
B  Ca2+ channel, CACN beta
C    isotig36160|calcium; <a href="/dbget-bin/www_bget?ko:K04862">K04862</a>  CACNB1; voltage-dependent calcium channel beta-1
B  Ca2+ channel, CACN gamma
C    isotig02969|calcium; <a href="/dbget-bin/www_bget?ko:K04866">K04866</a>  CACNG1; voltage-dependent calcium channel gamma-1
C    isotig02970|voltage-dependent; <a href="/dbget-bin/www_bget?ko:K04866">K04866</a>  CACNG1; voltage-dependent calcium channel gamma-1
C    isotig12458|calcium; <a href="/dbget-bin/www_bget?ko:K04871">K04871</a>  CACNG6; voltage-dependent calcium channel gamma-6
C    isotig24371|calcium; <a href="/dbget-bin/www_bget?ko:K04871">K04871</a>  CACNG6; voltage-dependent calcium channel gamma-6
C    isotig39525|voltage-dependent; <a href="/dbget-bin/www_bget?ko:K04871">K04871</a>  CACNG6; voltage-dependent calcium channel gamma-6
B  K+ channel, KCNA, Kv1.x (Shaker)
C    isotig06732|potassium; <a href="/dbget-bin/www_bget?ko:K04874">K04874</a>  KCNA1; potassium voltage-gated channel, Shaker-related subfamily A, member 1
C    isotig13566|potassium; <a href="/dbget-bin/www_bget?ko:K04874">K04874</a>  KCNA1; potassium voltage-gated channel, Shaker-related subfamily A, member 1
C    isotig29581|potassium; <a href="/dbget-bin/www_bget?ko:K04874">K04874</a>  KCNA1; potassium voltage-gated channel, Shaker-related subfamily A, member 1
C    isotig03409|potassium; <a href="/dbget-bin/www_bget?ko:K04875">K04875</a>  KCNA2; potassium voltage-gated channel, Shaker-related subfamily A, member 2
C    isotig03410|potassium; <a href="/dbget-bin/www_bget?ko:K04875">K04875</a>  KCNA2; potassium voltage-gated channel, Shaker-related subfamily A, member 2
C    isotig07094|potassium; <a href="/dbget-bin/www_bget?ko:K04875">K04875</a>  KCNA2; potassium voltage-gated channel, Shaker-related subfamily A, member 2
C    isotig26923|potassium; <a href="/dbget-bin/www_bget?ko:K04875">K04875</a>  KCNA2; potassium voltage-gated channel, Shaker-related subfamily A, member 2
B  K+ channel, KCNB, Kv2.x (Shab)
B  K+ channel, KCNC, Kv3.x (Shaw)
C    isotig14759|potassium; <a href="/dbget-bin/www_bget?ko:K04887">K04887</a>  KCNC1; potassium voltage-gated channel, Shaw-related subfamily C, member 1
B  K+ channel, KCND, Kv4.x (Shal)
B  K+ channel, KCNE, (Isk)
C    isotig21388|potassium; <a href="/dbget-bin/www_bget?ko:K04896">K04896</a>  KCNE2; potassium voltage-gated channel Isk-related subfamily E member 2
B  K+ channel, KCNF, Kv5.x
B  K+ channel, KCNG, Kv6.x
B  K+ channel, KCNH, Kv10-12.x (Ether-a-go-go)
B  K+ channel, KCNK, K2px.x
C    isotig03315|potassium; <a href="/dbget-bin/www_bget?ko:K04920">K04920</a>  KCNK10; potassium channel subfamily K member 10
B  K+ channel, KCNQ, Kv7.x (KQT-like)
B  K+ channel, KCNS, Kv9.x (Delayed-rectifier)
B  K+ channel, KCNV, Kv8.x
B  K+ channel, KCNM, KCa1.x
C    isotig11282|calcium-activated; <a href="/dbget-bin/www_bget?ko:K04936">K04936</a>  KCNMA1; potassium large conductance calcium-activated channel subfamily M alpha member 1
B  K+ channel, KCNN, KCa2-3.x (Small conductance)
B  K+ channel, KCNT, KCa4.x
#
A<b>Related to voltage-gated cation channels</b>
B  Cyclic nucleotide-gated channel (CNG)
C    isotig08670|af286475_1retinitis; <a href="/dbget-bin/www_bget?ko:K04952">K04952</a>  CNGB1; cyclic nucleotide gated channel beta 1
B  Brain cyclic nucleotide-gated channel (HCN)
B  IP3 receptor
C    isotig18021|inositol; <a href="/dbget-bin/www_bget?ko:K04958">K04958</a>  ITPR1; inositol 1,4,5-triphosphate receptor type 1
C    isotig37617|inositol; <a href="/dbget-bin/www_bget?ko:K04958">K04958</a>  ITPR1; inositol 1,4,5-triphosphate receptor type 1
B  Ryanodine receptor (RYR)
C    isotig01184|ryanodine; <a href="/dbget-bin/www_bget?ko:K04961">K04961</a>  RYR1; ryanodine receptor 1
C    isotig01185|ryanodine; <a href="/dbget-bin/www_bget?ko:K04961">K04961</a>  RYR1; ryanodine receptor 1
C    isotig12407|ryanodine; <a href="/dbget-bin/www_bget?ko:K04961">K04961</a>  RYR1; ryanodine receptor 1
C    isotig14327|ryanodine; <a href="/dbget-bin/www_bget?ko:K04961">K04961</a>  RYR1; ryanodine receptor 1
C    isotig16112|ryanodine; <a href="/dbget-bin/www_bget?ko:K04961">K04961</a>  RYR1; ryanodine receptor 1
C    isotig17120|ryanodine; <a href="/dbget-bin/www_bget?ko:K04961">K04961</a>  RYR1; ryanodine receptor 1
C    isotig30036|ryanodine; <a href="/dbget-bin/www_bget?ko:K04961">K04961</a>  RYR1; ryanodine receptor 1
C    isotig12641|low; <a href="/dbget-bin/www_bget?ko:K04962">K04962</a>  RYR2; ryanodine receptor 2
C    contig07109|ryanodine; <a href="/dbget-bin/www_bget?ko:K04963">K04963</a>  RYR3; ryanodine receptor 3
C    isotig02395|ryanodine; <a href="/dbget-bin/www_bget?ko:K04963">K04963</a>  RYR3; ryanodine receptor 3
C    isotig02396|ryanodine; <a href="/dbget-bin/www_bget?ko:K04963">K04963</a>  RYR3; ryanodine receptor 3
C    isotig02397|ryanodine; <a href="/dbget-bin/www_bget?ko:K04963">K04963</a>  RYR3; ryanodine receptor 3
C    isotig02398|ryanodine; <a href="/dbget-bin/www_bget?ko:K04963">K04963</a>  RYR3; ryanodine receptor 3
C    isotig03176|ryanodine; <a href="/dbget-bin/www_bget?ko:K04963">K04963</a>  RYR3; ryanodine receptor 3
C    isotig03177|ryanodine; <a href="/dbget-bin/www_bget?ko:K04963">K04963</a>  RYR3; ryanodine receptor 3
C    isotig03252|ryanodine; <a href="/dbget-bin/www_bget?ko:K04963">K04963</a>  RYR3; ryanodine receptor 3
C    isotig03253|ryanodine; <a href="/dbget-bin/www_bget?ko:K04963">K04963</a>  RYR3; ryanodine receptor 3
C    isotig05409|ryanodine; <a href="/dbget-bin/www_bget?ko:K04963">K04963</a>  RYR3; ryanodine receptor 3
C    isotig07768|ryanodine; <a href="/dbget-bin/www_bget?ko:K04963">K04963</a>  RYR3; ryanodine receptor 3
C    isotig22328|ryanodine; <a href="/dbget-bin/www_bget?ko:K04963">K04963</a>  RYR3; ryanodine receptor 3
C    isotig34952|ryanodine; <a href="/dbget-bin/www_bget?ko:K04963">K04963</a>  RYR3; ryanodine receptor 3
C    isotig35873|ryanodine; <a href="/dbget-bin/www_bget?ko:K04963">K04963</a>  RYR3; ryanodine receptor 3
C    isotig36896|ryanodine; <a href="/dbget-bin/www_bget?ko:K04963">K04963</a>  RYR3; ryanodine receptor 3
B  Transient receptor potential family, TRPC (Classical)
C    isotig20734|short; <a href="/dbget-bin/www_bget?ko:K04967">K04967</a>  TRPC4; transient receptor potential cation channel, subfamily C, member 4
C    isotig17984|transient; <a href="/dbget-bin/www_bget?ko:K04970">K04970</a>  TRPC7; transient receptor potential cation channel, subfamily C, member 7
B  Transient receptor potential family, TRPV (Vanilloid)
B  Transient receptor potential family, TRPM (Melastatin/Long TRP)
C    isotig25963|transient; <a href="/dbget-bin/www_bget?ko:K04982">K04982</a>  TRPM7; transient receptor potential cation channel, subfamily M, member 7 [EC:2.7.11.1]
B  Transient receptor potential family, TRPA (ANKTM1)
B  Transient receptor potential family, TRPP (Polycystin)
C    isotig06205|polycystic; <a href="/dbget-bin/www_bget?ko:K04985">K04985</a>  PKD1; polycystin 1
C    isotig15305|polycystin; <a href="/dbget-bin/www_bget?ko:K04985">K04985</a>  PKD1; polycystin 1
C    isotig19710|polycystin; <a href="/dbget-bin/www_bget?ko:K04985">K04985</a>  PKD1; polycystin 1
C    isotig19292|polycystic; <a href="/dbget-bin/www_bget?ko:K04986">K04986</a>  PKD2; polycystin 2
B  Transient receptor potential family, TRPML (Mucolipin)
#
A<b>Related to inward rectifier K+ channels</b>
B  Inward rectifier channel (Kir)
C    isotig05708|potassium; <a href="/dbget-bin/www_bget?ko:K05005">K05005</a>  KCNJ12; potassium inwardly-rectifying channel, subfamily J, member 12
#
A<b>Chloride channels</b>
B  CLCN chloride channel
C    isotig22039|chloride; <a href="/dbget-bin/www_bget?ko:K05010">K05010</a>  CLCN1; chloride channel 1, skeletal muscle
C    isotig20456|wu:fb78c02; <a href="/dbget-bin/www_bget?ko:K05012">K05012</a>  CLCN3; chloride channel 3
B  Nucleotide sensitive chloride channel
C    isotig20250|methylosome; <a href="/dbget-bin/www_bget?ko:K05019">K05019</a>  CLNS1A; chloride channel, nucleotide-sensitive, 1A
B  Chloride intracellular channel
C    isotig08470|chloride; <a href="/dbget-bin/www_bget?ko:K05021">K05021</a>  CLIC1; chloride intracellular channel 1
C    isotig03212|chloride; <a href="/dbget-bin/www_bget?ko:K05022">K05022</a>  CLIC2; chloride intracellular channel 2
C    isotig03213|chloride; <a href="/dbget-bin/www_bget?ko:K05022">K05022</a>  CLIC2; chloride intracellular channel 2
C    isotig05213|chloride; <a href="/dbget-bin/www_bget?ko:K05025">K05025</a>  CLIC5; chloride intracellular channel 5
C    isotig10051|chloride; <a href="/dbget-bin/www_bget?ko:K05025">K05025</a>  CLIC5; chloride intracellular channel 5
B  Calcium activated chloride channel
#
A<b>Related to ATPase-linked transporters</b>
B  ATP-activated anion channel (CFTR)
B  High-affinity sulfonylurea receptor (SUR)
C    isotig12598|atp-binding; <a href="/dbget-bin/www_bget?ko:K05032">K05032</a>  ABCC8, SUR1; ATP-binding cassette subfamily C (CFTR/MRP) member 8
C    isotig10000|atp-binding; <a href="/dbget-bin/www_bget?ko:K05033">K05033</a>  ABCC9, SUR2; ATP-binding cassette subfamily C (CFTR/MRP) member 9
C    isotig21053|atp-binding; <a href="/dbget-bin/www_bget?ko:K05033">K05033</a>  ABCC9, SUR2; ATP-binding cassette subfamily C (CFTR/MRP) member 9
#
A<b>Related to neurotransmitter transporters</b>
B  Neurotransmitter transporters
C    isotig05163|sodium-; <a href="/dbget-bin/www_bget?ko:K05039">K05039</a>  SLC6A6; solute carrier family 6 (neurotransmitter transporter, taurine), member 6
C    isotig12409|sodium-; <a href="/dbget-bin/www_bget?ko:K05039">K05039</a>  SLC6A6; solute carrier family 6 (neurotransmitter transporter, taurine), member 6
C    isotig16556|sodium-; <a href="/dbget-bin/www_bget?ko:K05039">K05039</a>  SLC6A6; solute carrier family 6 (neurotransmitter transporter, taurine), member 6
C    isotig20195|gaba; <a href="/dbget-bin/www_bget?ko:K05039">K05039</a>  SLC6A6; solute carrier family 6 (neurotransmitter transporter, taurine), member 6
C    isotig07708|solute; <a href="/dbget-bin/www_bget?ko:K05041">K05041</a>  SLC6A8; solute carrier family 6 (neurotransmitter transporter, creatine), member 8
C    isotig09362|slc6a8; <a href="/dbget-bin/www_bget?ko:K05041">K05041</a>  SLC6A8; solute carrier family 6 (neurotransmitter transporter, creatine), member 8
C    isotig24810|solute; <a href="/dbget-bin/www_bget?ko:K05044">K05044</a>  SLC6A11; solute carrier family 6 (neurotransmitter transporter, GABA), member 11
C    isotig26316|solute; <a href="/dbget-bin/www_bget?ko:K05044">K05044</a>  SLC6A11; solute carrier family 6 (neurotransmitter transporter, GABA), member 11
#
A<b>Non-ion channels</b>
B  Aquaporins
C    isotig06529|aquaporin; <a href="/dbget-bin/www_bget?ko:K09864">K09864</a>  AQP1; aquaporin-1
C    isotig06559|aquaporin; <a href="/dbget-bin/www_bget?ko:K09866">K09866</a>  AQP4; aquaporin-4
C    isotig14778|aquaporin-4; <a href="/dbget-bin/www_bget?ko:K09866">K09866</a>  AQP4; aquaporin-4
B  Aquaglyceroporins or glycerol-uptake facilitators
!
#<hr>
#<b>[ <a href="/kegg/brite.html">BRITE</a> | <a href="/kegg/kegg2.html">KEGG2</a> | <a href="/kegg/">KEGG</a> ]</b><br>
#Last updated: August 29, 2010
