# Supplementary material for: Fast skeletal muscle transcriptome of the Gilthead sea bream (Sparus aurata) determined by next generation sequencing
Source: BMC Genomics. 2012 May 11;13:181. doi: 10.1186/1471-2164-13-181 (PMC3418159; doi:10.1186/1471-2164-13-181)
Supplement: Additional file 7 — Hierarchical information of the isotigs mapped to the KEGG pathways maps using the automatic annotation tool KAAS. File can be opened using KegHier from [60] when maps are displayed the pathway components with an isotig mapped are labeled in red. [file 1471-2164-13-181-S7.tar › hier/q04050.keg]

+C	Receptor
#<h2><a href="/kegg/kegg2.html"><img src="/Fig/bget/kegg3.gif" align="middle" border=0></a> &nbsp; Cytokine Receptors</h2>
#<!---
#ENTRY       ko04050
#DEFINITION  Cytokine receptors annotated_newbler2.5_only_our_reads
#--->
!
A<b>Class I cytokine receptor (hematopoietin family receptor)</b>
B  <a href="/dbget-bin/www_bget?ko:K05068">K05068</a>  IL2RA, CD25; interleukin 2 receptor alpha
B  <a href="/dbget-bin/www_bget?ko:K05069">K05069</a>  IL2RB; interleukin 2 receptor beta
B  <a href="/dbget-bin/www_bget?ko:K05070">K05070</a>  IL2RG; interleukin 2 receptor gamma
B  <a href="/dbget-bin/www_bget?ko:K04737">K04737</a>  IL3RA; interleukin 3 receptor alpha
B  <a href="/dbget-bin/www_bget?ko:K05071">K05071</a>  IL4R; interleukin 4 receptor
B  <a href="/dbget-bin/www_bget?ko:K05067">K05067</a>  IL5RA; interleukin 5 receptor alpha
B  <a href="/dbget-bin/www_bget?ko:K05055">K05055</a>  IL6R; interleukin 6 receptor
B  <a href="/dbget-bin/www_bget?ko:K05072">K05072</a>  IL7R; interleukin 7 receptor
B  <a href="/dbget-bin/www_bget?ko:K05073">K05073</a>  IL9R; interleukin 9 receptor
B  <a href="/dbget-bin/www_bget?ko:K05056">K05056</a>  IL11RA; interleukin 11 receptor alpha
B  <a href="/dbget-bin/www_bget?ko:K05063">K05063</a>  IL12RB1; interleukin 12 receptor beta-1
B  <a href="/dbget-bin/www_bget?ko:K05064">K05064</a>  IL12RB2; interleukin 12 receptor beta-2
B  <a href="/dbget-bin/www_bget?ko:K05076">K05076</a>  IL13RA1; interleukin 13 receptor alpha-1
B  <a href="/dbget-bin/www_bget?ko:K05077">K05077</a>  IL13RA2; interleukin 13 receptor alpha-2
B  <a href="/dbget-bin/www_bget?ko:K05074">K05074</a>  IL15RA; interleukin 15 receptor alphan
B  <a href="/dbget-bin/www_bget?ko:K05075">K05075</a>  IL21R; interleukin 21 receptor
B  <a href="/dbget-bin/www_bget?ko:K05065">K05065</a>  IL23R; interleukin 23 receptor
B  <a href="/dbget-bin/www_bget?ko:K05060">K05060</a>  IL6ST, GP130; interleukin 6 signal transducer
B  <a href="/dbget-bin/www_bget?ko:K05058">K05058</a>  LIFR; leukemia inhibitory factor receptor
B  <a href="/dbget-bin/www_bget?ko:K05057">K05057</a>  OSMR; oncostatin M receptor
B  <a href="/dbget-bin/www_bget?ko:K05059">K05059</a>  CNTFR; ciliary neurotrophic factor receptor
B  <a href="/dbget-bin/www_bget?ko:K05066">K05066</a>  CSF2RA, GMCSFR; granulocyte-macrophage colony-stimulating factor receptor alpha
B  <a href="/dbget-bin/www_bget?ko:K04738">K04738</a>  CSF2RB, IL3RB; cytokine receptor common subunit beta
B  <a href="/dbget-bin/www_bget?ko:K05061">K05061</a>  CSF3R; granulocyte colony-stimulating factor receptor
B  <a href="/dbget-bin/www_bget?ko:K05062">K05062</a>  LEPR; leptin receptor
B  <a href="/dbget-bin/www_bget?ko:K05078">K05078</a>  TSLPR; thymic stromal-derived lymphopoietin receptor
B  <a href="/dbget-bin/www_bget?ko:K05079">K05079</a>  EPOR; erythropoietin receptor
B  <a href="/dbget-bin/www_bget?ko:K05080">K05080</a>  GHR; growth hormone receptor
B  <a href="/dbget-bin/www_bget?ko:K05081">K05081</a>  PRLR; prolactin receptor
B  <a href="/dbget-bin/www_bget?ko:K05082">K05082</a>  TPOR, MPL; thrombopoietin receptor
#
A<b>Class II cytokine receptor (interferon/IL-10 family receptor)</b>
B  <a href="/dbget-bin/www_bget?ko:K05130">K05130</a>  IFNAR1; interferon receptor 1
B  <a href="/dbget-bin/www_bget?ko:K05131">K05131</a>  IFNAR2; interferon receptor 2
B  <a href="/dbget-bin/www_bget?ko:K05132">K05132</a>  IFNGR1, CD119; interferon gamma receptor 1
B  <a href="/dbget-bin/www_bget?ko:K05133">K05133</a>  IFNGR2; interferon gamma receptor 2
B  <a href="/dbget-bin/www_bget?ko:K05134">K05134</a>  IL10RA; interleukin 10 receptor alpha
B  <a href="/dbget-bin/www_bget?ko:K05135">K05135</a>  IL10RB; interleukin 10 receptor beta
B  <a href="/dbget-bin/www_bget?ko:K05136">K05136</a>  IL20RA; interleukin 20 receptor alpha
B  <a href="/dbget-bin/www_bget?ko:K05137">K05137</a>  IL20RB; interleukin 20 receptor beta
B  <a href="/dbget-bin/www_bget?ko:K05138">K05138</a>  IL22RA1; interleukin 22 receptor alpha 1
B  <a href="/dbget-bin/www_bget?ko:K05139">K05139</a>  IL22RA2; interleukin 22 receptor alpha 2
B  <a href="/dbget-bin/www_bget?ko:K05140">K05140</a>  IL28RA; interleukin 28 receptor alpha
#
A<b>Receptor tyrosine kinase</b>
B  RTK class I (EGF receptor family)
C    isotig08677|epidermal; <a href="/dbget-bin/www_bget?ko:K04361">K04361</a>  EGFR, ERBB1; epidermal growth factor receptor [EC:2.7.10.1]
C    isotig30660|epidermal; <a href="/dbget-bin/www_bget?ko:K04361">K04361</a>  EGFR, ERBB1; epidermal growth factor receptor [EC:2.7.10.1]
B  RTK class II (Insulin receptor family)
C    isotig16351|insulin; <a href="/dbget-bin/www_bget?ko:K04527">K04527</a>  INSR; insulin receptor [EC:2.7.10.1]
C    isotig18271|insulin; <a href="/dbget-bin/www_bget?ko:K04527">K04527</a>  INSR; insulin receptor [EC:2.7.10.1]
C    isotig24943|insulin; <a href="/dbget-bin/www_bget?ko:K04527">K04527</a>  INSR; insulin receptor [EC:2.7.10.1]
C    isotig17845|insulin-like; <a href="/dbget-bin/www_bget?ko:K05087">K05087</a>  IGF1R; insulin-like growth factor 1 receptor [EC:2.7.10.1]
B  RTK class III (PDGF receptor family)
C    isotig21612|platelet; <a href="/dbget-bin/www_bget?ko:K04363">K04363</a>  PDGFRA; platelet-derived growth factor receptor alpha [EC:2.7.10.1]
C    isotig07366|beta-type; <a href="/dbget-bin/www_bget?ko:K05089">K05089</a>  PDGFRB; platelet-derived growth factor receptor beta [EC:2.7.10.1]
C    isotig10132|platelet-derived; <a href="/dbget-bin/www_bget?ko:K05089">K05089</a>  PDGFRB; platelet-derived growth factor receptor beta [EC:2.7.10.1]
C    isotig12656|platelet-derived; <a href="/dbget-bin/www_bget?ko:K05089">K05089</a>  PDGFRB; platelet-derived growth factor receptor beta [EC:2.7.10.1]
C    isotig19991|platelet-derived; <a href="/dbget-bin/www_bget?ko:K05089">K05089</a>  PDGFRB; platelet-derived growth factor receptor beta [EC:2.7.10.1]
C    isotig28231|colony-stimulating; <a href="/dbget-bin/www_bget?ko:K05090">K05090</a>  CSF1R, FMS; macrophage colony-stimulating factor 1 receptor [EC:2.7.10.1]
C    isotig37861|colony-stimulating; <a href="/dbget-bin/www_bget?ko:K05090">K05090</a>  CSF1R, FMS; macrophage colony-stimulating factor 1 receptor [EC:2.7.10.1]
C    isotig27520|v-kit; <a href="/dbget-bin/www_bget?ko:K05091">K05091</a>  KIT, SCFR; proto-oncogene tyrosine-protein kinase Kit [EC:2.7.10.1]
B  RTK class IV (FGF receptor family)
C    isotig15576|fibroblast; <a href="/dbget-bin/www_bget?ko:K04362">K04362</a>  FGFR1; fibroblast growth factor receptor 1 [EC:2.7.10.1]
C    isotig23186|fibroblast; <a href="/dbget-bin/www_bget?ko:K04362">K04362</a>  FGFR1; fibroblast growth factor receptor 1 [EC:2.7.10.1]
C    isotig24647|fibroblast; <a href="/dbget-bin/www_bget?ko:K04362">K04362</a>  FGFR1; fibroblast growth factor receptor 1 [EC:2.7.10.1]
B  RTK class V (VEGF receptor family)
C    isotig24378|fms-related; <a href="/dbget-bin/www_bget?ko:K05096">K05096</a>  FLT1, VEGFR1; FMS-like tyrosine kinase 1 [EC:2.7.10.1]
C    isotig27445|kinase; <a href="/dbget-bin/www_bget?ko:K05096">K05096</a>  FLT1, VEGFR1; FMS-like tyrosine kinase 1 [EC:2.7.10.1]
C    isotig30982|vascular; <a href="/dbget-bin/www_bget?ko:K05096">K05096</a>  FLT1, VEGFR1; FMS-like tyrosine kinase 1 [EC:2.7.10.1]
C    isotig29003|kinase; <a href="/dbget-bin/www_bget?ko:K05098">K05098</a>  KDR, VEGFR2; kinase insert domain protein receptor [EC:2.7.10.1]
B  RTK class VI (HGF receptor family)
B  RTK class VII (TRK receptor family)
C    isotig18911|neurotrophic; <a href="/dbget-bin/www_bget?ko:K04360">K04360</a>  NTRK2, TRKB; neurotrophic tyrosine kinase receptor type 2 [EC:2.7.10.1]
B  RTK class VIII (EPH receptor family)
C    isotig34856|eph; <a href="/dbget-bin/www_bget?ko:K05105">K05105</a>  EPHA4, SEK, TYRO1; Eph receptor A4 [EC:2.7.10.1]
C    isotig10852|ephrin; <a href="/dbget-bin/www_bget?ko:K05106">K05106</a>  EPHA5, EHK1, TYRO4; Eph receptor A5 [EC:2.7.10.1]
B  RTK class IX (AXL receptor family)
C    isotig18925|axl; <a href="/dbget-bin/www_bget?ko:K05115">K05115</a>  AXL, UFO; AXL receptor tyrosine kinase [EC:2.7.10.1]
B  RTK class X (LTK receptor family)
B  RTK class XI (TIE receptor family)
B  RTK class XII (ROR receptor family)
B  RTK class XIII (DDR receptor family)
C    isotig40791|discoidin; <a href="/dbget-bin/www_bget?ko:K05124">K05124</a>  DDR1, NEP; discoidin domain receptor family, member 1 [EC:2.7.10.1]
B  RTK class XIV (RET receptor family)
B  RTK class XV (KLG receptor family)
B  RTK class XVI (RYK receptor family)
B  RTK class XVII (MuSK receptor family)
C    isotig10817|receptor; <a href="/dbget-bin/www_bget?ko:K05129">K05129</a>  MUSK; muscle, skeletal, receptor tyrosine kinase [EC:2.7.10.1]
C    isotig17854|receptor; <a href="/dbget-bin/www_bget?ko:K05129">K05129</a>  MUSK; muscle, skeletal, receptor tyrosine kinase [EC:2.7.10.1]
C    isotig22403|receptor; <a href="/dbget-bin/www_bget?ko:K05129">K05129</a>  MUSK; muscle, skeletal, receptor tyrosine kinase [EC:2.7.10.1]
#
A<b>TNF receptor family</b>
B  <a href="/dbget-bin/www_bget?ko:K03158">K03158</a>  TNFRSF1A, TNFR1; tumor necrosis factor receptor superfamily member 1A
B  <a href="/dbget-bin/www_bget?ko:K05141">K05141</a>  TNFRSF1B, TNFR2; tumor necrosis factor receptor superfamily member 1B
B  <a href="/dbget-bin/www_bget?ko:K03159">K03159</a>  TNFRSF3, LTBR; lymphotoxin beta receptor TNFR superfamily member 3
B  <a href="/dbget-bin/www_bget?ko:K05142">K05142</a>  TNFRSF4, OX40; tumor necrosis factor receptor superfamily member 4
B  <a href="/dbget-bin/www_bget?ko:K03160">K03160</a>  TNFRSF5, CD40; tumor necrosis factor receptor superfamily member 5
B  <a href="/dbget-bin/www_bget?ko:K04390">K04390</a>  TNFRSF6, FAS; tumor necrosis factor receptor superfamily member 6
B  <a href="/dbget-bin/www_bget?ko:K05143">K05143</a>  TNFRSF6B, DCR3; tumor necrosis factor receptor superfamily member 6B
B  <a href="/dbget-bin/www_bget?ko:K05144">K05144</a>  TNFRSF7, CD27; tumor necrosis factor receptor superfamily member 7
B  <a href="/dbget-bin/www_bget?ko:K05145">K05145</a>  TNFRSF8, CD30; tumor necrosis factor receptor superfamily member 8
B  <a href="/dbget-bin/www_bget?ko:K05146">K05146</a>  TNFRSF9, CD137; tumor necrosis factor receptor superfamily member 9
B  <a href="/dbget-bin/www_bget?ko:K04722">K04722</a>  TNFRSF10, TRAILR; tumor necrosis factor receptor superfamily member 10
B  <a href="/dbget-bin/www_bget?ko:K05147">K05147</a>  TNFRSF11A, RANK; tumor necrosis factor receptor superfamily member 11A
B  <a href="/dbget-bin/www_bget?ko:K05148">K05148</a>  TNFRSF11B, OPG; tumor necrosis factor receptor superfamily member 11B
B  <a href="/dbget-bin/www_bget?ko:K05149">K05149</a>  TNFRSF12A, FN14, TWEAKR; tumor necrosis factor receptor superfamily member 12A
B  <a href="/dbget-bin/www_bget?ko:K05150">K05150</a>  TNFRSF13B, TACI; tumor necrosis factor receptor superfamily member 13B
B  <a href="/dbget-bin/www_bget?ko:K05151">K05151</a>  TNFRSF13C, BAFFR; tumor necrosis factor receptor superfamily member 13C
B  <a href="/dbget-bin/www_bget?ko:K05152">K05152</a>  TNFRSF14, HVEM; tumor necrosis factor receptor superfamily member 14
B  <a href="/dbget-bin/www_bget?ko:K02583">K02583</a>  NGFR; nerve growth factor receptor (TNFR superfamily member 16)
B  <a href="/dbget-bin/www_bget?ko:K05153">K05153</a>  TNFRSF17, BCMA; tumor necrosis factor receptor superfamily member 17
B  <a href="/dbget-bin/www_bget?ko:K05154">K05154</a>  TNFRSF18, GITR; tumor necrosis factor receptor superfamily member 18
B  <a href="/dbget-bin/www_bget?ko:K05155">K05155</a>  TNFRSF19, TROY; tumor necrosis factor receptor superfamily member 19
B  <a href="/dbget-bin/www_bget?ko:K05156">K05156</a>  TNFRSF19L, RELT; tumor necrosis factor receptor superfamily member 19-like
B  <a href="/dbget-bin/www_bget?ko:K05157">K05157</a>  TNFRSF21, DR6; tumor necrosis factor receptor superfamily member 21
B  <a href="/dbget-bin/www_bget?ko:K05158">K05158</a>  TNFRSF22; tumor necrosis factor receptor superfamily, member 22
B  <a href="/dbget-bin/www_bget?ko:K05159">K05159</a>  TNFRSF23; tumor necrosis factor receptor superfamily, member 23
B  <a href="/dbget-bin/www_bget?ko:K05160">K05160</a>  TNFRSF25; tumor necrosis factor receptor superfamily member 25
B  <a href="/dbget-bin/www_bget?ko:K05161">K05161</a>  TNFRSF26; tumor necrosis factor receptor superfamily, member 26
B  <a href="/dbget-bin/www_bget?ko:K05162">K05162</a>  EDAR; ectodysplasin 1, anhidrotic receptor
B  <a href="/dbget-bin/www_bget?ko:K05163">K05163</a>  XEDAR; ectodysplasin A2 isoform receptor
#
A<b>IL-1 receptor family</b>
B  <a href="/dbget-bin/www_bget?ko:K04386">K04386</a>  IL1R1; interleukin 1 receptor type I
B  <a href="/dbget-bin/www_bget?ko:K04387">K04387</a>  IL1R2; interleukin 1 receptor type II
B  <a href="/dbget-bin/www_bget?ko:K05172">K05172</a>  IL1RL2, IL1RRP2; interleukin 1 receptor-like 2
B  <a href="/dbget-bin/www_bget?ko:K04723">K04723</a>  IL1RAP; interleukin 1 receptor accessory protein
B  <a href="/dbget-bin/www_bget?ko:K05173">K05173</a>  IL18R1, IL1RRP; interleukin 18 receptor 1
B  <a href="/dbget-bin/www_bget?ko:K05174">K05174</a>  IL18RAP, ACPL; interleukin 18 receptor accessory protein
B  <a href="/dbget-bin/www_bget?ko:K05171">K05171</a>  IL1RL1, ST2; interleukin 1 receptor-like 1
B  <a href="/dbget-bin/www_bget?ko:K05169">K05169</a>  SIGIRR; single Ig IL-1R-related molecule
B  <a href="/dbget-bin/www_bget?ko:K05170">K05170</a>  IL1RAPL, IL1R8_9; interleukin 1 receptor accessory protein-like
#
A<b>IL-17 receptor family</b>
B  <a href="/dbget-bin/www_bget?ko:K05164">K05164</a>  IL17R; interleukin 17 receptor
B  <a href="/dbget-bin/www_bget?ko:K05165">K05165</a>  IL17RB, IL17RH1; interleukin 17 receptor B
B  <a href="/dbget-bin/www_bget?ko:K05166">K05166</a>  IL17RC, IL17RL; interleukin 17 receptor C
B  <a href="/dbget-bin/www_bget?ko:K05167">K05167</a>  IL17RD, SEF; interleukin 17 receptor D
B  <a href="/dbget-bin/www_bget?ko:K05168">K05168</a>  IL17RE; interleukin 17 receptor E
#
A<b>TGF-beta receptors</b>
B  Type I TGF-beta receptor
C    isotig15059|activin; <a href="/dbget-bin/www_bget?ko:K04675">K04675</a>  ACVR1; activin receptor type-1 [EC:2.7.11.30]
C    isotig15876|activin; <a href="/dbget-bin/www_bget?ko:K04675">K04675</a>  ACVR1; activin receptor type-1 [EC:2.7.11.30]
C    isotig27605|activin; <a href="/dbget-bin/www_bget?ko:K04675">K04675</a>  ACVR1; activin receptor type-1 [EC:2.7.11.30]
C    isotig28541|activin; <a href="/dbget-bin/www_bget?ko:K04675">K04675</a>  ACVR1; activin receptor type-1 [EC:2.7.11.30]
C    isotig16407|activin; <a href="/dbget-bin/www_bget?ko:K13567">K13567</a>  ACVR1B; activin receptor type-1B [EC:2.7.11.30]
B  Type II TGF-beta receptor
C    isotig18048|activin; <a href="/dbget-bin/www_bget?ko:K13596">K13596</a>  ACVR2B; activin receptor type-2B [EC:2.7.11.30]
C    isotig18585|activin; <a href="/dbget-bin/www_bget?ko:K13596">K13596</a>  ACVR2B; activin receptor type-2B [EC:2.7.11.30]
C    isotig09787|transforming; <a href="/dbget-bin/www_bget?ko:K04388">K04388</a>  TGFBR2; TGF-beta receptor type-2 [EC:2.7.11.30]
C    isotig10593|tgf-beta; <a href="/dbget-bin/www_bget?ko:K04388">K04388</a>  TGFBR2; TGF-beta receptor type-2 [EC:2.7.11.30]
C    isotig16507|tgf-beta; <a href="/dbget-bin/www_bget?ko:K04388">K04388</a>  TGFBR2; TGF-beta receptor type-2 [EC:2.7.11.30]
#
A<b>Chemokine receptors</b>
B  CC Chemokine
C    isotig10282|c-c; <a href="/dbget-bin/www_bget?ko:K04179">K04179</a>  CCR4; C-C chemokine receptor type 4
C    isotig36037|c-c; <a href="/dbget-bin/www_bget?ko:K04184">K04184</a>  CCR9; C-C chemokine receptor type 9
C    isotig08737|chemokine; <a href="/dbget-bin/www_bget?ko:K04186">K04186</a>  CCRL1, CCR11; chemokine (C-C motif) receptor 11
C    isotig15206|c-c; <a href="/dbget-bin/www_bget?ko:K04186">K04186</a>  CCRL1, CCR11; chemokine (C-C motif) receptor 11
B  CXC Chemokine
C    isotig05885|c-x-c; <a href="/dbget-bin/www_bget?ko:K04189">K04189</a>  CXCR4; C-X-C chemokine receptor type 4
C    isotig14038|c-x-c; <a href="/dbget-bin/www_bget?ko:K04190">K04190</a>  CXCR5, BLR1; C-X-C chemokine receptor type 5
B  CX3C Chemokine
B  C Chemokine
!
#<hr>
#<b>[ <a href="/kegg/brite.html">BRITE</a> | <a href="/kegg/kegg2.html">KEGG2</a> | <a href="/kegg/">KEGG</a> ]</b><br>
#Last updated: September 5, 2010
