# Supplementary material for: Fast skeletal muscle transcriptome of the Gilthead sea bream (Sparus aurata) determined by next generation sequencing
Source: BMC Genomics. 2012 May 11;13:181. doi: 10.1186/1471-2164-13-181 (PMC3418159; doi:10.1186/1471-2164-13-181)
Supplement: Additional file 7 — Hierarchical information of the isotigs mapped to the KEGG pathways maps using the automatic annotation tool KAAS. File can be opened using KegHier from [60] when maps are displayed the pathway components with an isotig mapped are labeled in red. [file 1471-2164-13-181-S7.tar › hier/q04052.keg]

+D	Cytokines
#<h2><a href="/kegg/kegg2.html"><img src="/Fig/bget/kegg3.gif" align="middle" border=0></a> &nbsp; Cytokines</h2>
#<!---
#ENTRY       ko04052
#NAME        Cytokine
#DEFINITION  Cytokines annotated_newbler2.5_only_our_reads
#--->
!
A<b>Class I cytokines (hematopoietin family)</b>
B  IL-2 receptor family
C    <a href="/dbget-bin/www_bget?ko+K05429">K05429</a>  IL2; interleukin 2
C    <a href="/dbget-bin/www_bget?ko+K05430">K05430</a>  IL4; interleukin 4
C    <a href="/dbget-bin/www_bget?ko+K05431">K05431</a>  IL7; interleukin 7
C    <a href="/dbget-bin/www_bget?ko+K05432">K05432</a>  IL9; interleukin 9
C    <a href="/dbget-bin/www_bget?ko+K05435">K05435</a>  IL13; interleukin 13
C    <a href="/dbget-bin/www_bget?ko+K05433">K05433</a>  IL15; interleukin 15
C    <a href="/dbget-bin/www_bget?ko+K05434">K05434</a>  IL21; interleukin 21
C    <a href="/dbget-bin/www_bget?ko+K05436">K05436</a>  TSLP; thymic stromal lymphopoietin
B  IL-3 receptor family
C    <a href="/dbget-bin/www_bget?ko+K04736">K04736</a>  IL3; interleukin 3
C    <a href="/dbget-bin/www_bget?ko+K05428">K05428</a>  IL5; interleukin 5
C    <a href="/dbget-bin/www_bget?ko+K05427">K05427</a>  CSF2, GMCSF; granulocyte-macrophage colony-stimulating factor
B  IL-6 receptor family
C    <a href="/dbget-bin/www_bget?ko+K05405">K05405</a>  IL6; interleukin 6
C    <a href="/dbget-bin/www_bget?ko+K05417">K05417</a>  IL11; interleukin 11
C    <a href="/dbget-bin/www_bget?ko+K05406">K05406</a>  IL12A; interleukin 12A
C    <a href="/dbget-bin/www_bget?ko+K05425">K05425</a>  IL12B; interleukin 12B
C    <a href="/dbget-bin/www_bget?ko+K05426">K05426</a>  IL23A; interleukin 23, alpha subunit p19
C    <a href="/dbget-bin/www_bget?ko+K05418">K05418</a>  OSM; oncostatin M
C    <a href="/dbget-bin/www_bget?ko+K05419">K05419</a>  LIF; leukemia inhibitory factor
C    <a href="/dbget-bin/www_bget?ko+K05420">K05420</a>  CNTF; ciliary neurotrophic factor
C    <a href="/dbget-bin/www_bget?ko+K05421">K05421</a>  BSF3, CLC; B-cell stimulating factor 3
C    <a href="/dbget-bin/www_bget?ko+K05422">K05422</a>  CTF1, CT1; cardiotrophin 1
C    <a href="/dbget-bin/www_bget?ko+K05423">K05423</a>  CSF3, GCSF; granulocyte colony-stimulating factor
C    <a href="/dbget-bin/www_bget?ko+K05424">K05424</a>  LEP; leptin
B  Single chain family
C    <a href="/dbget-bin/www_bget?ko+K05437">K05437</a>  EPO; erythropoietin
C    <a href="/dbget-bin/www_bget?ko+K05438">K05438</a>  GH; growth hormone
C    <a href="/dbget-bin/www_bget?ko+K05439">K05439</a>  PRL; prolactin
C    <a href="/dbget-bin/www_bget?ko+K00431">K00431</a>  TPO; thyroid peroxidase [EC:1.11.1.8]
#
A<b>Class II cytokines (interferon/IL-10 family)</b>
B  Type I interferons
C    <a href="/dbget-bin/www_bget?ko+K05414">K05414</a>  IFNA; interferon, alpha
C    <a href="/dbget-bin/www_bget?ko+K05415">K05415</a>  IFNB; interferon, beta
C    <a href="/dbget-bin/www_bget?ko+K05440">K05440</a>  IFNW1; interferon, omega 1
C    <a href="/dbget-bin/www_bget?ko+K05441">K05441</a>  IFNK; interferon, kappa
C    <a href="/dbget-bin/www_bget?ko+K05442">K05442</a>  IFNT1; interferon, tau-1
B  Type II interferons
C    <a href="/dbget-bin/www_bget?ko+K04687">K04687</a>  IFNG; interferon, gamma
B  Type III interferons
C    <a href="/dbget-bin/www_bget?ko+K05447">K05447</a>  IL28_29, IFNL; interleukin 28/29 (interferon, lambda)
B  IL-10 family
C    <a href="/dbget-bin/www_bget?ko+K05443">K05443</a>  IL10, CSIF; interleukin 10
C    <a href="/dbget-bin/www_bget?ko+K05444">K05444</a>  IL19_20_24; interleukin 19/20/24
C    <a href="/dbget-bin/www_bget?ko+K05445">K05445</a>  IL22, IL-TIF; interleukin 22
C    <a href="/dbget-bin/www_bget?ko+K05446">K05446</a>  IL26; interleukin 26
#
A<b>PDGF family</b>
B  Cysteine-knot growth factors
C    Subclass I
D      isotig06833|vascular; <a href="/dbget-bin/www_bget?ko+K05448">K05448</a>  VEGFA_B; vascular endothelial growth factor A/B, PGF
D      isotig06888|vascular; <a href="/dbget-bin/www_bget?ko+K05448">K05448</a>  VEGFA_B; vascular endothelial growth factor A/B, PGF
D      isotig09099|vascular; <a href="/dbget-bin/www_bget?ko+K05448">K05448</a>  VEGFA_B; vascular endothelial growth factor A/B, PGF
D      isotig09110|platelet-derived; <a href="/dbget-bin/www_bget?ko+K04359">K04359</a>  PDGFA_B; platelet derived growth factor A/B
D      isotig11433|platelet-derived; <a href="/dbget-bin/www_bget?ko+K05450">K05450</a>  PDGFC_D; platelet derived growth factor C/D
C    Subclass II
C    Subclass III
B  4-Helix bundle growth factors
C    <a href="/dbget-bin/www_bget?ko+K05453">K05453</a>  CSF1, MCSF; macrophage colony-stimulating factor 1
C    <a href="/dbget-bin/www_bget?ko+K05454">K05454</a>  FLT3LG; fms-related tyrosine kinase 3 ligand
B  Beta-trefoil growth factors
C    <a href="/dbget-bin/www_bget?ko+K04358">K04358</a>  FGF; fibroblast growth factor
B  Other growth factors
C    <a href="/dbget-bin/www_bget?ko+K05455">K05455</a>  NRG1; neuregulin 1
C    <a href="/dbget-bin/www_bget?ko+K05456">K05456</a>  NRG2; neuregulin 2
C    <a href="/dbget-bin/www_bget?ko+K05457">K05457</a>  NRG3; neuregulin 3
C    <a href="/dbget-bin/www_bget?ko+K05458">K05458</a>  NRG4; neuregulin 4
C    <a href="/dbget-bin/www_bget?ko+K05459">K05459</a>  IGF1; insulin-like growth factor 1
C    <a href="/dbget-bin/www_bget?ko+K13769">K13769</a>  IGF2; insulin-like growth factor 2
C    <a href="/dbget-bin/www_bget?ko+K05460">K05460</a>  HGF; hepatocyte growth factor
C    <a href="/dbget-bin/www_bget?ko+K04357">K04357</a>  EGF; epidermal growth factor
C    <a href="/dbget-bin/www_bget?ko+K05461">K05461</a>  KITLG; KIT ligand
C    <a href="/dbget-bin/www_bget?ko+K05462">K05462</a>  EFNA; ephrin-A
C    <a href="/dbget-bin/www_bget?ko+K05463">K05463</a>  EFNB; ephrin-B
C    <a href="/dbget-bin/www_bget?ko+K05464">K05464</a>  GAS6; growth arrest-specific 6
C    <a href="/dbget-bin/www_bget?ko+K05465">K05465</a>  ANGPT1; angiopoietin 1
C    <a href="/dbget-bin/www_bget?ko+K05466">K05466</a>  ANGPT2; angiopoietin 2
C    <a href="/dbget-bin/www_bget?ko+K05467">K05467</a>  ANGPT4; angiopoietin 4
#
A<b>TNF family</b>
B  <a href="/dbget-bin/www_bget?ko+K03156">K03156</a>  TNFA; tumor necrosis factor superfamily, member 2
B  <a href="/dbget-bin/www_bget?ko+K05468">K05468</a>  LTA, TNFB; lymphotoxin alpha (TNF superfamily, member 1)
B  <a href="/dbget-bin/www_bget?ko+K03157">K03157</a>  LTB, TNFC; lymphotoxin beta (TNF superfamily, member 3)
B  <a href="/dbget-bin/www_bget?ko+K05469">K05469</a>  TNFSF4, OX40L; tumor necrosis factor (ligand) superfamily, member 4
B  <a href="/dbget-bin/www_bget?ko+K03161">K03161</a>  TNFSF5, CD40L; tumor necrosis factor (ligand) superfamily, member 5
B  <a href="/dbget-bin/www_bget?ko+K04389">K04389</a>  TNFSF6, FASL; tumor necrosis factor superfamily, member 6
B  <a href="/dbget-bin/www_bget?ko+K05470">K05470</a>  TNFSF7, CD70; tumor necrosis factor (ligand) superfamily, member 7
B  <a href="/dbget-bin/www_bget?ko+K05471">K05471</a>  TNFSF8, CD153; tumor necrosis factor (ligand) superfamily, member 8
B  <a href="/dbget-bin/www_bget?ko+K05472">K05472</a>  TNFSF9, CD137L; tumor necrosis factor (ligand) superfamily, member 9
B  <a href="/dbget-bin/www_bget?ko+K04721">K04721</a>  TNFSF10, TRAIL; tumor necrosis factor superfamily, member 10
B  <a href="/dbget-bin/www_bget?ko+K05473">K05473</a>  TNFSF11, RANKL; tumor necrosis factor (ligand) superfamily, member 11
B  <a href="/dbget-bin/www_bget?ko+K05474">K05474</a>  TNFSF12, TWEAK; tumor necrosis factor (ligand) superfamily, member 12
B  <a href="/dbget-bin/www_bget?ko+K05475">K05475</a>  TNFSF13, APRIL; tumor necrosis factor (ligand) superfamily, member 13
B  <a href="/dbget-bin/www_bget?ko+K05476">K05476</a>  TNFSF13B, TNFSF20; tumor necrosis factor (ligand) superfamily, member 13B
B  <a href="/dbget-bin/www_bget?ko+K05477">K05477</a>  TNFSF14, LIGHT; tumor necrosis factor (ligand) superfamily, member 14
B  <a href="/dbget-bin/www_bget?ko+K05478">K05478</a>  TNFSF15, VEGI; tumor necrosis factor (ligand) superfamily, member 15
B  <a href="/dbget-bin/www_bget?ko+K05479">K05479</a>  TNFSF18, GITRL; tumor necrosis factor (ligand) superfamily, member 18
B  <a href="/dbget-bin/www_bget?ko+K05480">K05480</a>  EDA; ectodysplasin-A
#
A<b>IL-1 family</b>
B  <a href="/dbget-bin/www_bget?ko+K04383">K04383</a>  IL1A; interleukin 1, alpha
B  <a href="/dbget-bin/www_bget?ko+K04519">K04519</a>  IL1B; interleukin 1, beta
B  <a href="/dbget-bin/www_bget?ko+K05481">K05481</a>  IL1RN, IL1F3; interleukin 1 receptor antagonist
B  <a href="/dbget-bin/www_bget?ko+K05482">K05482</a>  IL18, IL1F4; interleukin 18
B  <a href="/dbget-bin/www_bget?ko+K05483">K05483</a>  IL1F5; interleukin 1 family, member 5 (delta)
B  <a href="/dbget-bin/www_bget?ko+K05484">K05484</a>  IL1F6; interleukin 1 family, member 6 (epsilon)
B  <a href="/dbget-bin/www_bget?ko+K05485">K05485</a>  IL1F7; interleukin 1 family, member 7 (zeta)
B  <a href="/dbget-bin/www_bget?ko+K05486">K05486</a>  IL1F8; interleukin 1 family, member 8 (eta)
B  <a href="/dbget-bin/www_bget?ko+K05487">K05487</a>  IL1F9, IL1RP2; interleukin 1 family, member 9
B  <a href="/dbget-bin/www_bget?ko+K05488">K05488</a>  IL1F10, FKSG75; interleukin 1 family, member 10 (theta)
#
A<b>IL-17 family</b>
B  <a href="/dbget-bin/www_bget?ko+K05489">K05489</a>  IL17, CTLA8; interleukin 17
B  <a href="/dbget-bin/www_bget?ko+K05490">K05490</a>  IL17B, CX1; interleukin 17B
B  <a href="/dbget-bin/www_bget?ko+K05491">K05491</a>  IL17C, CX2; interleukin 17C
B  <a href="/dbget-bin/www_bget?ko+K05492">K05492</a>  IL17D, IL27; interleukin 17D
B  <a href="/dbget-bin/www_bget?ko+K05493">K05493</a>  IL17E, IL25; interleukin 17E
B  <a href="/dbget-bin/www_bget?ko+K05494">K05494</a>  IL17F, ML1; interleukin 17F
#
A<b>TGF-beta family</b>
B  BMP2 subfamily
C    <a href="/dbget-bin/www_bget?ko+K04662">K04662</a>  BMP2_4; bone morphogenetic protein 2/4
B  BMP5 subfamily
C    <a href="/dbget-bin/www_bget?ko+K04663">K04663</a>  BMP7S; bone morphogenetic protein 5/6/7/8
B  GDF5 subfamily
C    <a href="/dbget-bin/www_bget?ko+K04664">K04664</a>  GDF5_6_7; growth differentiation factor 5/6/7
B  Vg1 subfamily
C    <a href="/dbget-bin/www_bget?ko+K05495">K05495</a>  GDF1_3; growth differentiation factor 1/3
B  BMP3 subfamily
C    <a href="/dbget-bin/www_bget?ko+K05496">K05496</a>  BMP3_3B; bone morphogenetic protein 3/3B
B  Intermediate members
C    <a href="/dbget-bin/www_bget?ko+K04666">K04666</a>  NODAL; nodal
C    <a href="/dbget-bin/www_bget?ko+K05497">K05497</a>  GDF8_11; growth differentiation factor 8/11
C    <a href="/dbget-bin/www_bget?ko+K05498">K05498</a>  GDF9_9B; growth differentiation factor 9/9B
B  Activin subfamily
C    <a href="/dbget-bin/www_bget?ko+K04667">K04667</a>  INHB; inhibin, beta
B  TGF-beta subfamily
C    <a href="/dbget-bin/www_bget?ko+K13375">K13375</a>  TGFB1; transforming growth factor beta-1
C    <a href="/dbget-bin/www_bget?ko+K13376">K13376</a>  TGFB2; transforming growth factor beta-2
C    <a href="/dbget-bin/www_bget?ko+K13377">K13377</a>  TGFB3; transforming growth factor beta-3
C    <a href="/dbget-bin/www_bget?ko+K04384">K04384</a>  TGFBN; transforming growth factor beta, invertebrate
B  Distant members
C    <a href="/dbget-bin/www_bget?ko+K04665">K04665</a>  AMH; anti-Mullerian hormone
C    <a href="/dbget-bin/www_bget?ko+K05500">K05500</a>  INHA; inhibin, alpha
C    <a href="/dbget-bin/www_bget?ko+K05502">K05502</a>  BMP1, TLD; bone morphogenetic protein 1 [EC:3.4.24.19]
C    <a href="/dbget-bin/www_bget?ko+K05503">K05503</a>  BMP9_10; bone morphogenetic protein 9/10
C    <a href="/dbget-bin/www_bget?ko+K05504">K05504</a>  GDF15; growth differentiation factor 15
C    <a href="/dbget-bin/www_bget?ko+K04668">K04668</a>  LEFTY; left-right determination
#
A<b>Chemokines</b>
B  CC chemokine family
C    <a href="/dbget-bin/www_bget?ko+K05509">K05509</a>  CCL2S; C-C motif chemokine 2/7/8/11/12/13
C    <a href="/dbget-bin/www_bget?ko+K05408">K05408</a> CCL3; C-C motif chemokine 3
C    <a href="/dbget-bin/www_bget?ko+K12964">K12964</a> CCL4; C-C motif chemokine 4
C    <a href="/dbget-bin/www_bget?ko+K12499">K12499</a>  CCL5; C-C motif chemokine 5
C    <a href="/dbget-bin/www_bget?ko+K05510">K05510</a>  CCL6_9; C-C motif chemokine 6/9
C    <a href="/dbget-bin/www_bget?ko+K05511">K05511</a>  CCL15_23; C-C motif chemokine 15/23
C    <a href="/dbget-bin/www_bget?ko+K05512">K05512</a>  CCL19_21; C-C motif chemokine 19/21
C    <a href="/dbget-bin/www_bget?ko+K13072">K13072</a>  CCL25; C-C motif chemokine 25
C    <a href="/dbget-bin/www_bget?ko+K05513">K05513</a>  CCL27_28; C-C motif chemokine 27/28
C    <a href="/dbget-bin/www_bget?ko+K05514">K05514</a>  CCLX; C-C motif chemokine, other
B  CXC chemokine family
C    <a href="/dbget-bin/www_bget?ko+K05505">K05505</a>  CXCL1_2_3, GRO; C-X-C motif chemokine 1/2/3
C    <a href="/dbget-bin/www_bget?ko+K05407">K05407</a>  PF4, CXCL4; platelet factor 4
C    <a href="/dbget-bin/www_bget?ko+K05506">K05506</a>  CXCL5_6, SCYB5_6; C-X-C motif chemokine 5/6
C    <a href="/dbget-bin/www_bget?ko+K10029">K10029</a>  PPBP, CXCL7; platelet basic protein
C    <a href="/dbget-bin/www_bget?ko+K10030">K10030</a>  IL8, CXCL8; interleukin 8
C    <a href="/dbget-bin/www_bget?ko+K05416">K05416</a>  CXCL9; C-X-C motif chemokine 9
C    <a href="/dbget-bin/www_bget?ko+K12671">K12671</a>  CXCL10, IP10; C-X-C motif chemokine 10
C    <a href="/dbget-bin/www_bget?ko+K12672">K12672</a>  CXCL11, I-TAC; C-X-C motif chemokine 11
C    <a href="/dbget-bin/www_bget?ko+K10031">K10031</a>  CXCL12; C-X-C motif chemokine 12
C    <a href="/dbget-bin/www_bget?ko+K10032">K10032</a>  CXCL13; C-X-C motif chemokine 13
C    <a href="/dbget-bin/www_bget?ko+K10033">K10033</a>  CXCL14, SCYB14; C-X-C motif chemokine 14
C    <a href="/dbget-bin/www_bget?ko+K10034">K10034</a>  CXCL15; C-X-C motif chemokine 15
C    <a href="/dbget-bin/www_bget?ko+K10035">K10035</a>  CXCL16; C-X-C motif chemokine 16
B  CX3C chemokine family
C    <a href="/dbget-bin/www_bget?ko+K05508">K05508</a>  CX3CL1, NTT; C-X3-C motif chemokine 1
B  C chemokine family
C    <a href="/dbget-bin/www_bget?ko+K05507">K05507</a>  XCL, SCM1; C motif chemokine 1/2
!
#<hr>
#<b>[ <a href="/kegg/brite.html">BRITE</a> | <a href="/kegg/kegg2.html">KEGG2</a> | <a href="/kegg/">KEGG</a> ]</b><br>
#Last updated: June 1, 2010
