# Supplementary material for: Fast skeletal muscle transcriptome of the Gilthead sea bream (Sparus aurata) determined by next generation sequencing
Source: BMC Genomics. 2012 May 11;13:181. doi: 10.1186/1471-2164-13-181 (PMC3418159; doi:10.1186/1471-2164-13-181)
Supplement: Additional file 7 — Hierarchical information of the isotigs mapped to the KEGG pathways maps using the automatic annotation tool KAAS. File can be opened using KegHier from [60] when maps are displayed the pathway components with an isotig mapped are labeled in red. [file 1471-2164-13-181-S7.tar › hier/q04090.keg]

+B	CD
#<h2><a href="/kegg/kegg2.html"><img src="/Fig/bget/kegg3.gif" align="middle" border=0></a> &nbsp; Cellular Antigens</h2>
#<!---
#ENTRY       ko04090
#NAME        CD
#DEFINITION  Cellular antigens annotated_newbler2.5_only_our_reads
#--->
!
A<b>CD (clusters of differentiation) molecules</b>
B  isotig02985|cd9; <a href="/dbget-bin/www_bget?ko:K06460">K06460</a>  CD9; CD9 antigen [HSA:928]
B  isotig02986|cd9; <a href="/dbget-bin/www_bget?ko:K06460">K06460</a>  CD9; CD9 antigen [HSA:928]
B  isotig06225|cd9; <a href="/dbget-bin/www_bget?ko:K06460">K06460</a>  CD9; CD9 antigen [HSA:928]
B  isotig08035|neprilysin; <a href="/dbget-bin/www_bget?ko:K01389">K01389</a>  CD10; membrane metallo-endopeptidase [EC:3.4.24.11] [HSA:4311]
B  isotig06503|alpha; <a href="/dbget-bin/www_bget?ko:K06461">K06461</a>  CD11b; integrin alpha M [HSA:3684]
B  isotig06300|aminopeptidase; <a href="/dbget-bin/www_bget?ko:K11140">K11140</a>  CD13; alanyl (membrane) aminopeptidase [EC:3.4.11.2] [HSA:290]
B  isotig21575|aminopeptidase; <a href="/dbget-bin/www_bget?ko:K11140">K11140</a>  CD13; alanyl (membrane) aminopeptidase [EC:3.4.11.2] [HSA:290]
B  isotig30554|aminopeptidase; <a href="/dbget-bin/www_bget?ko:K11140">K11140</a>  CD13; alanyl (membrane) aminopeptidase [EC:3.4.11.2] [HSA:290]
B  isotig25080|pregnancy; <a href="/dbget-bin/www_bget?ko:K06467">K06467</a>  CD22, SIGLEC2; CD22 antigen [HSA:933]
B  isotig13803|venom; <a href="/dbget-bin/www_bget?ko:K01278">K01278</a>  CD26; dipeptidylpeptidase 4 [EC:3.4.14.5] [HSA:1803]
B  isotig05180|integrin; <a href="/dbget-bin/www_bget?ko:K05719">K05719</a>  CD29; integrin beta 1 [HSA:3688]
B  isotig07324|integrin; <a href="/dbget-bin/www_bget?ko:K05719">K05719</a>  CD29; integrin beta 1 [HSA:3688]
B  isotig07795|integrin; <a href="/dbget-bin/www_bget?ko:K05719">K05719</a>  CD29; integrin beta 1 [HSA:3688]
B  isotig09946|platelet; <a href="/dbget-bin/www_bget?ko:K06471">K06471</a>  CD31; platelet/endothelial cell adhesion molecule [HSA:5175]
B  isotig28058|ectonucleoside; <a href="/dbget-bin/www_bget?ko:K01510">K01510</a>  CD39; ectonucleoside triphosphate diphosphohydrolase 1 [EC:3.6.1.5] [HSA:953]
B  isotig06012|protein; <a href="/dbget-bin/www_bget?ko:K06478">K06478</a>  CD45; protein tyrosine phosphatase, receptor type, C [EC:3.1.3.48] [HSA:5788]
B  isotig06192|alpha; <a href="/dbget-bin/www_bget?ko:K06480">K06480</a>  CD49a; integrin alpha 1 [HSA:3672]
B  isotig10865|alpha; <a href="/dbget-bin/www_bget?ko:K06480">K06480</a>  CD49a; integrin alpha 1 [HSA:3672]
B  isotig22884|integrin; <a href="/dbget-bin/www_bget?ko:K06481">K06481</a>  CD49b; integrin alpha 2 [HSA:3673]
B  isotig21816|alpha; <a href="/dbget-bin/www_bget?ko:K06484">K06484</a>  CD49e; integrin alpha 5 [HSA:3678]
B  isotig02469|tetraspanin; <a href="/dbget-bin/www_bget?ko:K06489">K06489</a>  CD53; CD53 antigen [HSA:963]
B  isotig02470|tetraspanin; <a href="/dbget-bin/www_bget?ko:K06489">K06489</a>  CD53; CD53 antigen [HSA:963]
B  isotig09322|leukocyte; <a href="/dbget-bin/www_bget?ko:K06489">K06489</a>  CD53; CD53 antigen [HSA:963]
B  isotig15351|galactosylgalactosylxylosylprotein; <a href="/dbget-bin/www_bget?ko:K00735">K00735</a>  CD57; CD57 antigen [HSA:27087]
B  isotig06581|cd63; <a href="/dbget-bin/www_bget?ko:K06497">K06497</a>  CD63; CD63 antigen [HSA:967]
B  isotig05895|high; <a href="/dbget-bin/www_bget?ko:K06498">K06498</a>  CD64; Fc receptor, IgG, high affinity I [HSA:2209]
B  isotig05895|high; <a href="/dbget-bin/www_bget?gl:G00197">G00197</a>  CD65; ceramide dodecasacharide 4c (carbohydrate)
B  isotig05895|high; <a href="/dbget-bin/www_bget?gl:G00196">G00196</a>  CD65s; sialyated-CD65 (carbohydrate)
B  isotig08164|transferrin; <a href="/dbget-bin/www_bget?ko:K06503">K06503</a>  CD71; transferrin receptor [HSA:7037]
B  isotig21723|transferrin; <a href="/dbget-bin/www_bget?ko:K06503">K06503</a>  CD71; transferrin receptor [HSA:7037]
B  isotig02995|5; <a href="/dbget-bin/www_bget?ko:K01081">K01081</a>  CD73; 5'-nucleotidase, ecto [EC:3.1.3.5] [HSA:4907]
B  isotig05193|5; <a href="/dbget-bin/www_bget?ko:K01081">K01081</a>  CD73; 5'-nucleotidase, ecto [EC:3.1.3.5] [HSA:4907]
B  isotig06813|cytosolic; <a href="/dbget-bin/www_bget?ko:K01081">K01081</a>  CD73; 5'-nucleotidase, ecto [EC:3.1.3.5] [HSA:4907]
B  isotig08770|cytosolic; <a href="/dbget-bin/www_bget?ko:K01081">K01081</a>  CD73; 5'-nucleotidase, ecto [EC:3.1.3.5] [HSA:4907]
B  isotig16768|5; <a href="/dbget-bin/www_bget?ko:K01081">K01081</a>  CD73; 5'-nucleotidase, ecto [EC:3.1.3.5] [HSA:4907]
B  isotig16864|5; <a href="/dbget-bin/www_bget?ko:K01081">K01081</a>  CD73; 5'-nucleotidase, ecto [EC:3.1.3.5] [HSA:4907]
B  isotig11693|h-2; <a href="/dbget-bin/www_bget?ko:K06505">K06505</a>  CD74; CD74 antigen [HSA:972]
B  isotig11693|h-2; ------  CD75; lactosamines
B  isotig11693|h-2; ------  CD75s; alpha-2,6-sialylated lactosamines (formerly CDw75 and CDw76)
B  isotig11693|h-2; <a href="/dbget-bin/www_bget?gl:G00093">G00093</a>  CD77; globotriaocylceramide (carbohydrate)
B  isotig05184|cd81; <a href="/dbget-bin/www_bget?ko:K06508">K06508</a>  CD81; CD81 antigen [HSA:975]
B  isotig03722|cd82; <a href="/dbget-bin/www_bget?ko:K06509">K06509</a>  CD82; CD82 antigen [HSA:3732]
B  isotig03537|low; <a href="/dbget-bin/www_bget?ko:K04550">K04550</a>  CD91; low density lipoprotein-related protein 1 (alpha-2-macroglobulin receptor) [HSA:4035]
B  isotig03538|low; <a href="/dbget-bin/www_bget?ko:K04550">K04550</a>  CD91; low density lipoprotein-related protein 1 (alpha-2-macroglobulin receptor) [HSA:4035]
B  isotig04450|prolow-density; <a href="/dbget-bin/www_bget?ko:K04550">K04550</a>  CD91; low density lipoprotein-related protein 1 (alpha-2-macroglobulin receptor) [HSA:4035]
B  isotig09534|low; <a href="/dbget-bin/www_bget?ko:K04550">K04550</a>  CD91; low density lipoprotein-related protein 1 (alpha-2-macroglobulin receptor) [HSA:4035]
B  isotig12020|low; <a href="/dbget-bin/www_bget?ko:K04550">K04550</a>  CD91; low density lipoprotein-related protein 1 (alpha-2-macroglobulin receptor) [HSA:4035]
B  isotig13510|prolow-density; <a href="/dbget-bin/www_bget?ko:K04550">K04550</a>  CD91; low density lipoprotein-related protein 1 (alpha-2-macroglobulin receptor) [HSA:4035]
B  isotig16401|low; <a href="/dbget-bin/www_bget?ko:K04550">K04550</a>  CD91; low density lipoprotein-related protein 1 (alpha-2-macroglobulin receptor) [HSA:4035]
B  isotig18293|prolow-density; <a href="/dbget-bin/www_bget?ko:K04550">K04550</a>  CD91; low density lipoprotein-related protein 1 (alpha-2-macroglobulin receptor) [HSA:4035]
B  isotig25151|alpha-2-macroglobulin; <a href="/dbget-bin/www_bget?ko:K04550">K04550</a>  CD91; low density lipoprotein-related protein 1 (alpha-2-macroglobulin receptor) [HSA:4035]
B  isotig28918|lrp1; <a href="/dbget-bin/www_bget?ko:K04550">K04550</a>  CD91; low density lipoprotein-related protein 1 (alpha-2-macroglobulin receptor) [HSA:4035]
B  isotig33262|low; <a href="/dbget-bin/www_bget?ko:K04550">K04550</a>  CD91; low density lipoprotein-related protein 1 (alpha-2-macroglobulin receptor) [HSA:4035]
B  isotig09972|solute; <a href="/dbget-bin/www_bget?ko:K06515">K06515</a>  CD92; CDw92 antigen [HSA:23446]
B  isotig13919|solute; <a href="/dbget-bin/www_bget?ko:K06515">K06515</a>  CD92; CDw92 antigen [HSA:23446]
B  isotig18671|solute; <a href="/dbget-bin/www_bget?ko:K06515">K06515</a>  CD92; CDw92 antigen [HSA:23446]
B  isotig32498|solute; <a href="/dbget-bin/www_bget?ko:K06515">K06515</a>  CD92; CDw92 antigen [HSA:23446]
B  isotig11480|cd97; <a href="/dbget-bin/www_bget?ko:K08446">K08446</a>  CD97; CD97 antigen [HSA:976]
B  isotig07130|4f2; <a href="/dbget-bin/www_bget?ko:K06519">K06519</a>  CD98; solute carrier family 3 member 2 [HSA:6520]
B  isotig07717|solute; <a href="/dbget-bin/www_bget?ko:K06519">K06519</a>  CD98; solute carrier family 3 member 2 [HSA:6520]
B  isotig22188|4f2; <a href="/dbget-bin/www_bget?ko:K06519">K06519</a>  CD98; solute carrier family 3 member 2 [HSA:6520]
B  isotig02140|novel; <a href="/dbget-bin/www_bget?ko:K06520">K06520</a>  CD99; CD99 antigen [HSA:4267]
B  isotig06642|cd99; <a href="/dbget-bin/www_bget?ko:K06520">K06520</a>  CD99; CD99 antigen [HSA:4267]
B  isotig03879|sema; <a href="/dbget-bin/www_bget?ko:K06521">K06521</a>  CD100; sema domain, immunoglobulin domain (Ig), transmembrane domain (TM) and short cytoplasmic domain, (semaphorin) 4D [HSA:10507]
B  isotig03880|sema; <a href="/dbget-bin/www_bget?ko:K06521">K06521</a>  CD100; sema domain, immunoglobulin domain (Ig), transmembrane domain (TM) and short cytoplasmic domain, (semaphorin) 4D [HSA:10507]
B  isotig06074|sema; <a href="/dbget-bin/www_bget?ko:K06521">K06521</a>  CD100; sema domain, immunoglobulin domain (Ig), transmembrane domain (TM) and short cytoplasmic domain, (semaphorin) 4D [HSA:10507]
B  isotig09089|semaphorin; <a href="/dbget-bin/www_bget?ko:K06521">K06521</a>  CD100; sema domain, immunoglobulin domain (Ig), transmembrane domain (TM) and short cytoplasmic domain, (semaphorin) 4D [HSA:10507]
B  isotig10733|semaphorin; <a href="/dbget-bin/www_bget?ko:K06521">K06521</a>  CD100; sema domain, immunoglobulin domain (Ig), transmembrane domain (TM) and short cytoplasmic domain, (semaphorin) 4D [HSA:10507]
B  isotig17812|sema; <a href="/dbget-bin/www_bget?ko:K06521">K06521</a>  CD100; sema domain, immunoglobulin domain (Ig), transmembrane domain (TM) and short cytoplasmic domain, (semaphorin) 4D [HSA:10507]
B  isotig11935|beta; <a href="/dbget-bin/www_bget?ko:K06525">K06525</a>  CD104; integrin, beta 4 [HSA:3691]
B  isotig17205|integrin; <a href="/dbget-bin/www_bget?ko:K06525">K06525</a>  CD104; integrin, beta 4 [HSA:3691]
B  isotig05247|lysosomal-associated; <a href="/dbget-bin/www_bget?ko:K06528">K06528</a>  CD107a; lysosomal-associated membrane protein 1 [HSA:3916]
B  isotig05956|lysosomal-associated; <a href="/dbget-bin/www_bget?ko:K06528">K06528</a>  CD107a; lysosomal-associated membrane protein 1 [HSA:3916]
B  isotig06573|lysosomal-associated; <a href="/dbget-bin/www_bget?ko:K06528">K06528</a>  CD107a; lysosomal-associated membrane protein 1 [HSA:3916]
B  isotig05247|lysosomal-associated; <a href="/dbget-bin/www_bget?ko:K06528">K06528</a>  CD107b; lysosomal-associated membrane protein 2 [HSA:3920]
B  isotig05956|lysosomal-associated; <a href="/dbget-bin/www_bget?ko:K06528">K06528</a>  CD107b; lysosomal-associated membrane protein 2 [HSA:3920]
B  isotig06573|lysosomal-associated; <a href="/dbget-bin/www_bget?ko:K06528">K06528</a>  CD107b; lysosomal-associated membrane protein 2 [HSA:3920]
B  isotig21298|sema; <a href="/dbget-bin/www_bget?ko:K06529">K06529</a>  CD108; sema domain, immunoglobulin domain (Ig), and GPI membrane anchor, (semaphorin) 7A [HSA:8482]
B  isotig08440|poliovirus; <a href="/dbget-bin/www_bget?ko:K06592">K06592</a>  CDw113; poliovirus receptor-related protein 3 [HSA:25945]
B  isotig25016|granulocyte; <a href="/dbget-bin/www_bget?ko:K05061">K05061</a>  CD114; colony stimulating factor 3 receptor (granulocyte) [HSA:1441]
B  isotig28231|colony-stimulating; <a href="/dbget-bin/www_bget?ko:K05090">K05090</a>  CD115; colony stimulating factor 1 receptor (macrophage) [EC:2.7.10.1] [HSA:1436]
B  isotig37861|colony-stimulating; <a href="/dbget-bin/www_bget?ko:K05090">K05090</a>  CD115; colony stimulating factor 1 receptor (macrophage) [EC:2.7.10.1] [HSA:1436]
B  isotig27520|v-kit; <a href="/dbget-bin/www_bget?ko:K05091">K05091</a>  CD117; v-kit Hardy-Zuckerman 4 feline sarcoma viral oncogene homolog [EC:2.7.10.1] [HSA:3815]
B  isotig07389|leukemia; <a href="/dbget-bin/www_bget?ko:K05058">K05058</a>  CD118; leukemia inhibitory factor receptor [HSA:3977]
B  isotig09649|leukemia; <a href="/dbget-bin/www_bget?ko:K05058">K05058</a>  CD118; leukemia inhibitory factor receptor [HSA:3977]
B  isotig19223|tumor; <a href="/dbget-bin/www_bget?ko:K03158">K03158</a>  CD120a; tumor necrosis factor receptor superfamily, member 1A [HSA:7132]
B  isotig10098|interleukin; <a href="/dbget-bin/www_bget?ko:K05055">K05055</a>  CD126; interleukin 6 receptor [HSA:3570]
B  isotig05413|interleukin; <a href="/dbget-bin/www_bget?ko:K05060">K05060</a>  CD130; interleukin 6 signal transducer [HSA:3572]
B  isotig17848|interleukin-6; <a href="/dbget-bin/www_bget?ko:K05060">K05060</a>  CD130; interleukin 6 signal transducer [HSA:3572]
B  isotig19177|interleukin; <a href="/dbget-bin/www_bget?ko:K05070">K05070</a>  CD132; interleukin 2 receptor, gamma [HSA:3561]
B  isotig13825|tumor; <a href="/dbget-bin/www_bget?ko:K05146">K05146</a>  CDw137; tumor necrosis factor receptor superfamily, member 9 [HSA:3604]
B  isotig09247|syndecan-2-a; <a href="/dbget-bin/www_bget?ko:K06257">K06257</a>  CD138; syndecan 1 [HSA:6382]
B  isotig09247|syndecan-2-a; ------  CD139; CD139 antigen
B  isotig21612|platelet; <a href="/dbget-bin/www_bget?ko:K04363">K04363</a>  CD140a; platelet-derived growth factor receptor, alpha polypeptide [EC:2.7.10.1] [HSA:5156]
B  isotig07366|beta-type; <a href="/dbget-bin/www_bget?ko:K05089">K05089</a>  CD140b; platelet-derived growth factor receptor, beta polypeptide [EC:2.7.10.1] [HSA:5159]
B  isotig10132|platelet-derived; <a href="/dbget-bin/www_bget?ko:K05089">K05089</a>  CD140b; platelet-derived growth factor receptor, beta polypeptide [EC:2.7.10.1] [HSA:5159]
B  isotig12656|platelet-derived; <a href="/dbget-bin/www_bget?ko:K05089">K05089</a>  CD140b; platelet-derived growth factor receptor, beta polypeptide [EC:2.7.10.1] [HSA:5159]
B  isotig19991|platelet-derived; <a href="/dbget-bin/www_bget?ko:K05089">K05089</a>  CD140b; platelet-derived growth factor receptor, beta polypeptide [EC:2.7.10.1] [HSA:5159]
B  isotig01641|melanoma; <a href="/dbget-bin/www_bget?ko:K06534">K06534</a>  CD146; melanoma cell adhesion molecule [HSA:4162]
B  isotig01642|melanoma; <a href="/dbget-bin/www_bget?ko:K06534">K06534</a>  CD146; melanoma cell adhesion molecule [HSA:4162]
B  isotig05457|basigin; <a href="/dbget-bin/www_bget?ko:K06535">K06535</a>  CD147; basigin (OK blood group glycoprotein) [HSA:682]
B  isotig11296|protein; <a href="/dbget-bin/www_bget?ko:K05698">K05698</a>  CD148; protein tyrosine phosphatase, receptor type, J [EC:3.1.3.48] [HSA:5795]
B  isotig06127|cd151; <a href="/dbget-bin/www_bget?ko:K06537">K06537</a>  CD151; CD151 antigen [HSA:977]
B  isotig22974|cd151; <a href="/dbget-bin/www_bget?ko:K06537">K06537</a>  CD151; CD151 antigen [HSA:977]
B  isotig09912|disintegrin; <a href="/dbget-bin/www_bget?ko:K06704">K06704</a>  CDw156C; a disintegrin and metalloproteinase domain 10 [EC:3.4.24.81] [HSA:102]
B  isotig16219|disintegrin; <a href="/dbget-bin/www_bget?ko:K06704">K06704</a>  CDw156C; a disintegrin and metalloproteinase domain 10 [EC:3.4.24.81] [HSA:102]
B  isotig40791|discoidin; <a href="/dbget-bin/www_bget?ko:K05124">K05124</a>  CD167a; discoidin domain receptor family, member 1 [EC:2.7.10.1] [HSA:780]
B  isotig24645|neural; <a href="/dbget-bin/www_bget?ko:K06550">K06550</a>  CD171; L1 cell adhesion molecule [HSA:3897]
B  isotig05885|c-x-c; <a href="/dbget-bin/www_bget?ko:K04189">K04189</a>  CD184; chemokine (C-X-C motif) receptor 4 [HSA:7852]
B  isotig14038|c-x-c; <a href="/dbget-bin/www_bget?ko:K04190">K04190</a>  CD185; Burkitt lymphoma receptor 1, GTP binding protein (chemokine (C-X-C motif) receptor 5) [HSA:643]
B  isotig36037|c-c; <a href="/dbget-bin/www_bget?ko:K04184">K04184</a>  CDw199; chemokine (C-C motif) receptor 9 [HSA:10803]
B  isotig03873|ectonucleotide; <a href="/dbget-bin/www_bget?ko:K01513">K01513</a>  CD203c; ectonucleotide pyrophosphatase/phosphodiesterase 3 [EC:3.6.1.9] [HSA:5169]
B  isotig03874|ectonucleotide; <a href="/dbget-bin/www_bget?ko:K01513">K01513</a>  CD203c; ectonucleotide pyrophosphatase/phosphodiesterase 3 [EC:3.6.1.9] [HSA:5169]
B  isotig30918|ectonucleotide; <a href="/dbget-bin/www_bget?ko:K01513">K01513</a>  CD203c; ectonucleotide pyrophosphatase/phosphodiesterase 3 [EC:3.6.1.9] [HSA:5169]
B  isotig34132|ectonucleotide; <a href="/dbget-bin/www_bget?ko:K01513">K01513</a>  CD203c; ectonucleotide pyrophosphatase/phosphodiesterase 3 [EC:3.6.1.9] [HSA:5169]
B  isotig07770|phospholipase; <a href="/dbget-bin/www_bget?ko:K06559">K06559</a>  CD205; lymphocyte antigen 75 [HSA:4065]
B  isotig11921|lymphocyte; <a href="/dbget-bin/www_bget?ko:K06559">K06559</a>  CD205; lymphocyte antigen 75 [HSA:4065]
B  isotig16698|lymphocyte; <a href="/dbget-bin/www_bget?ko:K06559">K06559</a>  CD205; lymphocyte antigen 75 [HSA:4065]
B  isotig18395|dec-205; <a href="/dbget-bin/www_bget?ko:K06559">K06559</a>  CD205; lymphocyte antigen 75 [HSA:4065]
B  isotig23625|lymphocyte; <a href="/dbget-bin/www_bget?ko:K06559">K06559</a>  CD205; lymphocyte antigen 75 [HSA:4065]
B  isotig29787|lymphocyte; <a href="/dbget-bin/www_bget?ko:K06559">K06559</a>  CD205; lymphocyte antigen 75 [HSA:4065]
B  isotig19235|mannose; <a href="/dbget-bin/www_bget?ko:K06560">K06560</a>  CD206; mannose receptor, C type 1 [HSA:4360]
B  isotig07702|cd209; <a href="/dbget-bin/www_bget?ko:K06563">K06563</a>  CD209; CD209 antigen [HSA:30835]
B  isotig16215|interleukin; <a href="/dbget-bin/www_bget?ko:K05077">K05077</a>  CD213a2; interleukin 13 receptor, alpha 2 [HSA:3598]
B  isotig16351|insulin; <a href="/dbget-bin/www_bget?ko:K04527">K04527</a>  CD220; insulin receptor [EC:2.7.10.1] [HSA:3643]
B  isotig18271|insulin; <a href="/dbget-bin/www_bget?ko:K04527">K04527</a>  CD220; insulin receptor [EC:2.7.10.1] [HSA:3643]
B  isotig24943|insulin; <a href="/dbget-bin/www_bget?ko:K04527">K04527</a>  CD220; insulin receptor [EC:2.7.10.1] [HSA:3643]
B  isotig17845|insulin-like; <a href="/dbget-bin/www_bget?ko:K05087">K05087</a>  CD221; insulin-like growth factor 1 receptor [HSA:3480]
B  isotig07856|insulin-like; <a href="/dbget-bin/www_bget?ko:K06564">K06564</a>  CD222; insulin-like growth factor 2 receptor [HSA:3482]
B  isotig26022|cation-independent; <a href="/dbget-bin/www_bget?ko:K06564">K06564</a>  CD222; insulin-like growth factor 2 receptor [HSA:3482]
B  isotig28149|cation-independent; <a href="/dbget-bin/www_bget?ko:K06564">K06564</a>  CD222; insulin-like growth factor 2 receptor [HSA:3482]
B  isotig34748|cation-independent; <a href="/dbget-bin/www_bget?ko:K06564">K06564</a>  CD222; insulin-like growth factor 2 receptor [HSA:3482]
B  isotig36888|insulin-like; <a href="/dbget-bin/www_bget?ko:K06564">K06564</a>  CD222; insulin-like growth factor 2 receptor [HSA:3482]
B  isotig05615|tetraspanin; <a href="/dbget-bin/www_bget?ko:K06571">K06571</a>  CD231; tetraspanin 7 [HSA:7102]
B  isotig05932|tetraspanin; <a href="/dbget-bin/www_bget?ko:K06571">K06571</a>  CD231; tetraspanin 7 [HSA:7102]
B  isotig11859|tetraspanin; <a href="/dbget-bin/www_bget?ko:K06571">K06571</a>  CD231; tetraspanin 7 [HSA:7102]
B  isotig05780|basal; <a href="/dbget-bin/www_bget?ko:K06578">K06578</a>  CD239; Lutheran blood group glycoprotein [HSA:4059]
B  isotig12069|cd248; <a href="/dbget-bin/www_bget?ko:K06706">K06706</a>  CD248; CD248 antigen, endosialin [HSA:57124]
B  isotig10955|tumor; <a href="/dbget-bin/www_bget?ko:K05476">K05476</a>  CD257; tumor necrosis factor (ligand) superfamily, member 13b [HSA:10673]
B  isotig05035|v-set; <a href="/dbget-bin/www_bget?ko:K06746">K06746</a>  CD276; CD276 antigen [HSA:80381]
B  isotig05783|cd276; <a href="/dbget-bin/www_bget?ko:K06746">K06746</a>  CD276; CD276 antigen [HSA:80381]
B  isotig02128|subfamily; <a href="/dbget-bin/www_bget?ko:K06712">K06712</a>  CD277; butyrophilin, subfamily 3, member A1 [HSA:11119]
B  isotig02129|subfamily; <a href="/dbget-bin/www_bget?ko:K06712">K06712</a>  CD277; butyrophilin, subfamily 3, member A1 [HSA:11119]
B  isotig02130|subfamily; <a href="/dbget-bin/www_bget?ko:K06712">K06712</a>  CD277; butyrophilin, subfamily 3, member A1 [HSA:11119]
B  isotig10141|myelin-oligodendrocyte; <a href="/dbget-bin/www_bget?ko:K06712">K06712</a>  CD277; butyrophilin, subfamily 3, member A1 [HSA:11119]
B  isotig12428|butyrophilin; <a href="/dbget-bin/www_bget?ko:K06712">K06712</a>  CD277; butyrophilin, subfamily 3, member A1 [HSA:11119]
B  isotig14665|myelin-oligodendrocyte; <a href="/dbget-bin/www_bget?ko:K06712">K06712</a>  CD277; butyrophilin, subfamily 3, member A1 [HSA:11119]
B  isotig19235|mannose; <a href="/dbget-bin/www_bget?ko:K06560">K06560</a>  CD280; mannose receptor, C type 2 [HSA:9902]
B  isotig05386|sodium; <a href="/dbget-bin/www_bget?ko:K01540">K01540</a>  CD298; ATPase, Na+/K+ transporting, beta 3 polypeptide [EC:3.6.3.9] [HSA:483]
B  isotig16626|na+; <a href="/dbget-bin/www_bget?ko:K01540">K01540</a>  CD298; ATPase, Na+/K+ transporting, beta 3 polypeptide [EC:3.6.3.9] [HSA:483]
B  isotig26432|-atpase; <a href="/dbget-bin/www_bget?ko:K01540">K01540</a>  CD298; ATPase, Na+/K+ transporting, beta 3 polypeptide [EC:3.6.3.9] [HSA:483]
B  isotig07702|cd209; <a href="/dbget-bin/www_bget?ko:K06563">K06563</a>  CD299; C-type lectin domain family 4, member M [HSA:10332]
B  isotig13417|cd300e; <a href="/dbget-bin/www_bget?ko:K06719">K06719</a>  CD300a; CD300A antigen [HSA:11314]
B  isotig13417|cd300e; <a href="/dbget-bin/www_bget?ko:K06719">K06719</a>  CD300c; CD300C antigen [HSA:10871]
B  isotig13417|cd300e; <a href="/dbget-bin/www_bget?ko:K06719">K06719</a>  CD300e; CD300E antigen [HSA:342510]
B  isotig29003|kinase; <a href="/dbget-bin/www_bget?ko:K05098">K05098</a>  CD309; kinase insert domain receptor [EC:2.7.10.1] [HSA:3791]
B  isotig04071|cadherin; <a href="/dbget-bin/www_bget?ko:K06736">K06736</a>  CDw325; cadherin 2, type 1, N-cadherin (neuronal) [HSA:1000]
B  isotig15576|fibroblast; <a href="/dbget-bin/www_bget?ko:K04362">K04362</a>  CD331; fibroblast growth factor receptor 1 [EC:2.7.10.1] [HSA:2260]
B  isotig23186|fibroblast; <a href="/dbget-bin/www_bget?ko:K04362">K04362</a>  CD331; fibroblast growth factor receptor 1 [EC:2.7.10.1] [HSA:2260]
B  isotig24647|fibroblast; <a href="/dbget-bin/www_bget?ko:K04362">K04362</a>  CD331; fibroblast growth factor receptor 1 [EC:2.7.10.1] [HSA:2260]
B  isotig15011|jagged; <a href="/dbget-bin/www_bget?ko:K06052">K06052</a>  CD339; jagged 1 (Alagille syndrome) [HSA:182]
B  isotig28801|jagged; <a href="/dbget-bin/www_bget?ko:K06052">K06052</a>  CD339; jagged 1 (Alagille syndrome) [HSA:182]
#
A<b>non-CD molecules</b>
B  isotig13596|chemokine; <a href="/dbget-bin/www_bget?ko:K04245">K04245</a>  CMKLR1; chemokine-like receptor 1 [HSA:1240]
B  isotig06346|granzyme; <a href="/dbget-bin/www_bget?ko:K01353">K01353</a>  GZMB; granzyme B (granzyme 2, cytotoxic T-lymphocyte-associated serine esterase 1) [EC:3.4.21.79] [HSA:3002]
B  isotig17632|chymase; <a href="/dbget-bin/www_bget?ko:K01353">K01353</a>  GZMB; granzyme B (granzyme 2, cytotoxic T-lymphocyte-associated serine esterase 1) [EC:3.4.21.79] [HSA:3002]
B  isotig00448|mhc; <a href="/dbget-bin/www_bget?ko:K06751">K06751</a>  HLA-A; major histocompatibility complex, class I, A [HSA:3105]
B  isotig00449|mhc; <a href="/dbget-bin/www_bget?ko:K06751">K06751</a>  HLA-A; major histocompatibility complex, class I, A [HSA:3105]
B  isotig00450|mhc; <a href="/dbget-bin/www_bget?ko:K06751">K06751</a>  HLA-A; major histocompatibility complex, class I, A [HSA:3105]
B  isotig00451|mhc; <a href="/dbget-bin/www_bget?ko:K06751">K06751</a>  HLA-A; major histocompatibility complex, class I, A [HSA:3105]
B  isotig00452|mhc; <a href="/dbget-bin/www_bget?ko:K06751">K06751</a>  HLA-A; major histocompatibility complex, class I, A [HSA:3105]
B  isotig00453|mhc; <a href="/dbget-bin/www_bget?ko:K06751">K06751</a>  HLA-A; major histocompatibility complex, class I, A [HSA:3105]
B  isotig00454|mhc; <a href="/dbget-bin/www_bget?ko:K06751">K06751</a>  HLA-A; major histocompatibility complex, class I, A [HSA:3105]
B  isotig00455|mhc; <a href="/dbget-bin/www_bget?ko:K06751">K06751</a>  HLA-A; major histocompatibility complex, class I, A [HSA:3105]
B  isotig00456|mhc; <a href="/dbget-bin/www_bget?ko:K06751">K06751</a>  HLA-A; major histocompatibility complex, class I, A [HSA:3105]
B  isotig00457|mhc; <a href="/dbget-bin/www_bget?ko:K06751">K06751</a>  HLA-A; major histocompatibility complex, class I, A [HSA:3105]
B  isotig00458|mhc; <a href="/dbget-bin/www_bget?ko:K06751">K06751</a>  HLA-A; major histocompatibility complex, class I, A [HSA:3105]
B  isotig00459|mhc; <a href="/dbget-bin/www_bget?ko:K06751">K06751</a>  HLA-A; major histocompatibility complex, class I, A [HSA:3105]
B  isotig00460|mhc; <a href="/dbget-bin/www_bget?ko:K06751">K06751</a>  HLA-A; major histocompatibility complex, class I, A [HSA:3105]
B  isotig00461|mhc; <a href="/dbget-bin/www_bget?ko:K06751">K06751</a>  HLA-A; major histocompatibility complex, class I, A [HSA:3105]
B  isotig00462|mhc; <a href="/dbget-bin/www_bget?ko:K06751">K06751</a>  HLA-A; major histocompatibility complex, class I, A [HSA:3105]
B  isotig00463|mhc; <a href="/dbget-bin/www_bget?ko:K06751">K06751</a>  HLA-A; major histocompatibility complex, class I, A [HSA:3105]
B  isotig00464|mhc; <a href="/dbget-bin/www_bget?ko:K06751">K06751</a>  HLA-A; major histocompatibility complex, class I, A [HSA:3105]
B  isotig00465|mhc; <a href="/dbget-bin/www_bget?ko:K06751">K06751</a>  HLA-A; major histocompatibility complex, class I, A [HSA:3105]
B  isotig00466|mhc; <a href="/dbget-bin/www_bget?ko:K06751">K06751</a>  HLA-A; major histocompatibility complex, class I, A [HSA:3105]
B  isotig00467|mhc; <a href="/dbget-bin/www_bget?ko:K06751">K06751</a>  HLA-A; major histocompatibility complex, class I, A [HSA:3105]
B  isotig00468|mhc; <a href="/dbget-bin/www_bget?ko:K06751">K06751</a>  HLA-A; major histocompatibility complex, class I, A [HSA:3105]
B  isotig00470|mhc; <a href="/dbget-bin/www_bget?ko:K06751">K06751</a>  HLA-A; major histocompatibility complex, class I, A [HSA:3105]
B  isotig00471|mhc; <a href="/dbget-bin/www_bget?ko:K06751">K06751</a>  HLA-A; major histocompatibility complex, class I, A [HSA:3105]
B  isotig00472|mhc; <a href="/dbget-bin/www_bget?ko:K06751">K06751</a>  HLA-A; major histocompatibility complex, class I, A [HSA:3105]
B  isotig01210|mhc; <a href="/dbget-bin/www_bget?ko:K06751">K06751</a>  HLA-A; major histocompatibility complex, class I, A [HSA:3105]
B  isotig01211|mhc; <a href="/dbget-bin/www_bget?ko:K06751">K06751</a>  HLA-A; major histocompatibility complex, class I, A [HSA:3105]
B  isotig01212|mhc; <a href="/dbget-bin/www_bget?ko:K06751">K06751</a>  HLA-A; major histocompatibility complex, class I, A [HSA:3105]
B  isotig11483|mhc; <a href="/dbget-bin/www_bget?ko:K06751">K06751</a>  HLA-A; major histocompatibility complex, class I, A [HSA:3105]
B  isotig12030|mhc; <a href="/dbget-bin/www_bget?ko:K06751">K06751</a>  HLA-A; major histocompatibility complex, class I, A [HSA:3105]
B  isotig17995|mhc; <a href="/dbget-bin/www_bget?ko:K06751">K06751</a>  HLA-A; major histocompatibility complex, class I, A [HSA:3105]
B  isotig25399|mhc; <a href="/dbget-bin/www_bget?ko:K06751">K06751</a>  HLA-A; major histocompatibility complex, class I, A [HSA:3105]
B  isotig34317|mhc; <a href="/dbget-bin/www_bget?ko:K06751">K06751</a>  HLA-A; major histocompatibility complex, class I, A [HSA:3105]
B  isotig00448|mhc; <a href="/dbget-bin/www_bget?ko:K06751">K06751</a>  HLA-B; major histocompatibility complex, class I, B [HSA:3106]
B  isotig00449|mhc; <a href="/dbget-bin/www_bget?ko:K06751">K06751</a>  HLA-B; major histocompatibility complex, class I, B [HSA:3106]
B  isotig00450|mhc; <a href="/dbget-bin/www_bget?ko:K06751">K06751</a>  HLA-B; major histocompatibility complex, class I, B [HSA:3106]
B  isotig00451|mhc; <a href="/dbget-bin/www_bget?ko:K06751">K06751</a>  HLA-B; major histocompatibility complex, class I, B [HSA:3106]
B  isotig00452|mhc; <a href="/dbget-bin/www_bget?ko:K06751">K06751</a>  HLA-B; major histocompatibility complex, class I, B [HSA:3106]
B  isotig00453|mhc; <a href="/dbget-bin/www_bget?ko:K06751">K06751</a>  HLA-B; major histocompatibility complex, class I, B [HSA:3106]
B  isotig00454|mhc; <a href="/dbget-bin/www_bget?ko:K06751">K06751</a>  HLA-B; major histocompatibility complex, class I, B [HSA:3106]
B  isotig00455|mhc; <a href="/dbget-bin/www_bget?ko:K06751">K06751</a>  HLA-B; major histocompatibility complex, class I, B [HSA:3106]
B  isotig00456|mhc; <a href="/dbget-bin/www_bget?ko:K06751">K06751</a>  HLA-B; major histocompatibility complex, class I, B [HSA:3106]
B  isotig00457|mhc; <a href="/dbget-bin/www_bget?ko:K06751">K06751</a>  HLA-B; major histocompatibility complex, class I, B [HSA:3106]
B  isotig00458|mhc; <a href="/dbget-bin/www_bget?ko:K06751">K06751</a>  HLA-B; major histocompatibility complex, class I, B [HSA:3106]
B  isotig00459|mhc; <a href="/dbget-bin/www_bget?ko:K06751">K06751</a>  HLA-B; major histocompatibility complex, class I, B [HSA:3106]
B  isotig00460|mhc; <a href="/dbget-bin/www_bget?ko:K06751">K06751</a>  HLA-B; major histocompatibility complex, class I, B [HSA:3106]
B  isotig00461|mhc; <a href="/dbget-bin/www_bget?ko:K06751">K06751</a>  HLA-B; major histocompatibility complex, class I, B [HSA:3106]
B  isotig00462|mhc; <a href="/dbget-bin/www_bget?ko:K06751">K06751</a>  HLA-B; major histocompatibility complex, class I, B [HSA:3106]
B  isotig00463|mhc; <a href="/dbget-bin/www_bget?ko:K06751">K06751</a>  HLA-B; major histocompatibility complex, class I, B [HSA:3106]
B  isotig00464|mhc; <a href="/dbget-bin/www_bget?ko:K06751">K06751</a>  HLA-B; major histocompatibility complex, class I, B [HSA:3106]
B  isotig00465|mhc; <a href="/dbget-bin/www_bget?ko:K06751">K06751</a>  HLA-B; major histocompatibility complex, class I, B [HSA:3106]
B  isotig00466|mhc; <a href="/dbget-bin/www_bget?ko:K06751">K06751</a>  HLA-B; major histocompatibility complex, class I, B [HSA:3106]
B  isotig00467|mhc; <a href="/dbget-bin/www_bget?ko:K06751">K06751</a>  HLA-B; major histocompatibility complex, class I, B [HSA:3106]
B  isotig00468|mhc; <a href="/dbget-bin/www_bget?ko:K06751">K06751</a>  HLA-B; major histocompatibility complex, class I, B [HSA:3106]
B  isotig00470|mhc; <a href="/dbget-bin/www_bget?ko:K06751">K06751</a>  HLA-B; major histocompatibility complex, class I, B [HSA:3106]
B  isotig00471|mhc; <a href="/dbget-bin/www_bget?ko:K06751">K06751</a>  HLA-B; major histocompatibility complex, class I, B [HSA:3106]
B  isotig00472|mhc; <a href="/dbget-bin/www_bget?ko:K06751">K06751</a>  HLA-B; major histocompatibility complex, class I, B [HSA:3106]
B  isotig01210|mhc; <a href="/dbget-bin/www_bget?ko:K06751">K06751</a>  HLA-B; major histocompatibility complex, class I, B [HSA:3106]
B  isotig01211|mhc; <a href="/dbget-bin/www_bget?ko:K06751">K06751</a>  HLA-B; major histocompatibility complex, class I, B [HSA:3106]
B  isotig01212|mhc; <a href="/dbget-bin/www_bget?ko:K06751">K06751</a>  HLA-B; major histocompatibility complex, class I, B [HSA:3106]
B  isotig11483|mhc; <a href="/dbget-bin/www_bget?ko:K06751">K06751</a>  HLA-B; major histocompatibility complex, class I, B [HSA:3106]
B  isotig12030|mhc; <a href="/dbget-bin/www_bget?ko:K06751">K06751</a>  HLA-B; major histocompatibility complex, class I, B [HSA:3106]
B  isotig17995|mhc; <a href="/dbget-bin/www_bget?ko:K06751">K06751</a>  HLA-B; major histocompatibility complex, class I, B [HSA:3106]
B  isotig25399|mhc; <a href="/dbget-bin/www_bget?ko:K06751">K06751</a>  HLA-B; major histocompatibility complex, class I, B [HSA:3106]
B  isotig34317|mhc; <a href="/dbget-bin/www_bget?ko:K06751">K06751</a>  HLA-B; major histocompatibility complex, class I, B [HSA:3106]
B  isotig00448|mhc; <a href="/dbget-bin/www_bget?ko:K06751">K06751</a>  HLA-C, HLA-JY3, D6S204; major histocompatibility complex, class I, C [HSA:3107]
B  isotig00449|mhc; <a href="/dbget-bin/www_bget?ko:K06751">K06751</a>  HLA-C, HLA-JY3, D6S204; major histocompatibility complex, class I, C [HSA:3107]
B  isotig00450|mhc; <a href="/dbget-bin/www_bget?ko:K06751">K06751</a>  HLA-C, HLA-JY3, D6S204; major histocompatibility complex, class I, C [HSA:3107]
B  isotig00451|mhc; <a href="/dbget-bin/www_bget?ko:K06751">K06751</a>  HLA-C, HLA-JY3, D6S204; major histocompatibility complex, class I, C [HSA:3107]
B  isotig00452|mhc; <a href="/dbget-bin/www_bget?ko:K06751">K06751</a>  HLA-C, HLA-JY3, D6S204; major histocompatibility complex, class I, C [HSA:3107]
B  isotig00453|mhc; <a href="/dbget-bin/www_bget?ko:K06751">K06751</a>  HLA-C, HLA-JY3, D6S204; major histocompatibility complex, class I, C [HSA:3107]
B  isotig00454|mhc; <a href="/dbget-bin/www_bget?ko:K06751">K06751</a>  HLA-C, HLA-JY3, D6S204; major histocompatibility complex, class I, C [HSA:3107]
B  isotig00455|mhc; <a href="/dbget-bin/www_bget?ko:K06751">K06751</a>  HLA-C, HLA-JY3, D6S204; major histocompatibility complex, class I, C [HSA:3107]
B  isotig00456|mhc; <a href="/dbget-bin/www_bget?ko:K06751">K06751</a>  HLA-C, HLA-JY3, D6S204; major histocompatibility complex, class I, C [HSA:3107]
B  isotig00457|mhc; <a href="/dbget-bin/www_bget?ko:K06751">K06751</a>  HLA-C, HLA-JY3, D6S204; major histocompatibility complex, class I, C [HSA:3107]
B  isotig00458|mhc; <a href="/dbget-bin/www_bget?ko:K06751">K06751</a>  HLA-C, HLA-JY3, D6S204; major histocompatibility complex, class I, C [HSA:3107]
B  isotig00459|mhc; <a href="/dbget-bin/www_bget?ko:K06751">K06751</a>  HLA-C, HLA-JY3, D6S204; major histocompatibility complex, class I, C [HSA:3107]
B  isotig00460|mhc; <a href="/dbget-bin/www_bget?ko:K06751">K06751</a>  HLA-C, HLA-JY3, D6S204; major histocompatibility complex, class I, C [HSA:3107]
B  isotig00461|mhc; <a href="/dbget-bin/www_bget?ko:K06751">K06751</a>  HLA-C, HLA-JY3, D6S204; major histocompatibility complex, class I, C [HSA:3107]
B  isotig00462|mhc; <a href="/dbget-bin/www_bget?ko:K06751">K06751</a>  HLA-C, HLA-JY3, D6S204; major histocompatibility complex, class I, C [HSA:3107]
B  isotig00463|mhc; <a href="/dbget-bin/www_bget?ko:K06751">K06751</a>  HLA-C, HLA-JY3, D6S204; major histocompatibility complex, class I, C [HSA:3107]
B  isotig00464|mhc; <a href="/dbget-bin/www_bget?ko:K06751">K06751</a>  HLA-C, HLA-JY3, D6S204; major histocompatibility complex, class I, C [HSA:3107]
B  isotig00465|mhc; <a href="/dbget-bin/www_bget?ko:K06751">K06751</a>  HLA-C, HLA-JY3, D6S204; major histocompatibility complex, class I, C [HSA:3107]
B  isotig00466|mhc; <a href="/dbget-bin/www_bget?ko:K06751">K06751</a>  HLA-C, HLA-JY3, D6S204; major histocompatibility complex, class I, C [HSA:3107]
B  isotig00467|mhc; <a href="/dbget-bin/www_bget?ko:K06751">K06751</a>  HLA-C, HLA-JY3, D6S204; major histocompatibility complex, class I, C [HSA:3107]
B  isotig00468|mhc; <a href="/dbget-bin/www_bget?ko:K06751">K06751</a>  HLA-C, HLA-JY3, D6S204; major histocompatibility complex, class I, C [HSA:3107]
B  isotig00470|mhc; <a href="/dbget-bin/www_bget?ko:K06751">K06751</a>  HLA-C, HLA-JY3, D6S204; major histocompatibility complex, class I, C [HSA:3107]
B  isotig00471|mhc; <a href="/dbget-bin/www_bget?ko:K06751">K06751</a>  HLA-C, HLA-JY3, D6S204; major histocompatibility complex, class I, C [HSA:3107]
B  isotig00472|mhc; <a href="/dbget-bin/www_bget?ko:K06751">K06751</a>  HLA-C, HLA-JY3, D6S204; major histocompatibility complex, class I, C [HSA:3107]
B  isotig01210|mhc; <a href="/dbget-bin/www_bget?ko:K06751">K06751</a>  HLA-C, HLA-JY3, D6S204; major histocompatibility complex, class I, C [HSA:3107]
B  isotig01211|mhc; <a href="/dbget-bin/www_bget?ko:K06751">K06751</a>  HLA-C, HLA-JY3, D6S204; major histocompatibility complex, class I, C [HSA:3107]
B  isotig01212|mhc; <a href="/dbget-bin/www_bget?ko:K06751">K06751</a>  HLA-C, HLA-JY3, D6S204; major histocompatibility complex, class I, C [HSA:3107]
B  isotig11483|mhc; <a href="/dbget-bin/www_bget?ko:K06751">K06751</a>  HLA-C, HLA-JY3, D6S204; major histocompatibility complex, class I, C [HSA:3107]
B  isotig12030|mhc; <a href="/dbget-bin/www_bget?ko:K06751">K06751</a>  HLA-C, HLA-JY3, D6S204; major histocompatibility complex, class I, C [HSA:3107]
B  isotig17995|mhc; <a href="/dbget-bin/www_bget?ko:K06751">K06751</a>  HLA-C, HLA-JY3, D6S204; major histocompatibility complex, class I, C [HSA:3107]
B  isotig25399|mhc; <a href="/dbget-bin/www_bget?ko:K06751">K06751</a>  HLA-C, HLA-JY3, D6S204; major histocompatibility complex, class I, C [HSA:3107]
B  isotig34317|mhc; <a href="/dbget-bin/www_bget?ko:K06751">K06751</a>  HLA-C, HLA-JY3, D6S204; major histocompatibility complex, class I, C [HSA:3107]
B  isotig00279|mhc; <a href="/dbget-bin/www_bget?ko:K06752">K06752</a>  HLA-DRA; major histocompatibility complex, class II, DR alpha [HSA:3122]
B  isotig00280|mhc; <a href="/dbget-bin/www_bget?ko:K06752">K06752</a>  HLA-DRA; major histocompatibility complex, class II, DR alpha [HSA:3122]
B  isotig00281|mhc; <a href="/dbget-bin/www_bget?ko:K06752">K06752</a>  HLA-DRA; major histocompatibility complex, class II, DR alpha [HSA:3122]
B  isotig00282|mhc; <a href="/dbget-bin/www_bget?ko:K06752">K06752</a>  HLA-DRA; major histocompatibility complex, class II, DR alpha [HSA:3122]
B  isotig00283|mhc; <a href="/dbget-bin/www_bget?ko:K06752">K06752</a>  HLA-DRA; major histocompatibility complex, class II, DR alpha [HSA:3122]
B  isotig00284|mhc; <a href="/dbget-bin/www_bget?ko:K06752">K06752</a>  HLA-DRA; major histocompatibility complex, class II, DR alpha [HSA:3122]
B  isotig00285|mhc; <a href="/dbget-bin/www_bget?ko:K06752">K06752</a>  HLA-DRA; major histocompatibility complex, class II, DR alpha [HSA:3122]
B  isotig00286|mhc; <a href="/dbget-bin/www_bget?ko:K06752">K06752</a>  HLA-DRA; major histocompatibility complex, class II, DR alpha [HSA:3122]
B  isotig00287|mhc; <a href="/dbget-bin/www_bget?ko:K06752">K06752</a>  HLA-DRA; major histocompatibility complex, class II, DR alpha [HSA:3122]
B  isotig00288|mhc; <a href="/dbget-bin/www_bget?ko:K06752">K06752</a>  HLA-DRA; major histocompatibility complex, class II, DR alpha [HSA:3122]
B  isotig00289|mhc; <a href="/dbget-bin/www_bget?ko:K06752">K06752</a>  HLA-DRA; major histocompatibility complex, class II, DR alpha [HSA:3122]
B  isotig00290|mhc; <a href="/dbget-bin/www_bget?ko:K06752">K06752</a>  HLA-DRA; major histocompatibility complex, class II, DR alpha [HSA:3122]
B  isotig00291|mhc; <a href="/dbget-bin/www_bget?ko:K06752">K06752</a>  HLA-DRA; major histocompatibility complex, class II, DR alpha [HSA:3122]
B  isotig00292|mhc; <a href="/dbget-bin/www_bget?ko:K06752">K06752</a>  HLA-DRA; major histocompatibility complex, class II, DR alpha [HSA:3122]
B  isotig00293|mhc; <a href="/dbget-bin/www_bget?ko:K06752">K06752</a>  HLA-DRA; major histocompatibility complex, class II, DR alpha [HSA:3122]
B  isotig00294|mhc; <a href="/dbget-bin/www_bget?ko:K06752">K06752</a>  HLA-DRA; major histocompatibility complex, class II, DR alpha [HSA:3122]
B  isotig00295|mhc; <a href="/dbget-bin/www_bget?ko:K06752">K06752</a>  HLA-DRA; major histocompatibility complex, class II, DR alpha [HSA:3122]
B  isotig00296|mhc; <a href="/dbget-bin/www_bget?ko:K06752">K06752</a>  HLA-DRA; major histocompatibility complex, class II, DR alpha [HSA:3122]
B  isotig00297|mhc; <a href="/dbget-bin/www_bget?ko:K06752">K06752</a>  HLA-DRA; major histocompatibility complex, class II, DR alpha [HSA:3122]
B  isotig00298|mhc; <a href="/dbget-bin/www_bget?ko:K06752">K06752</a>  HLA-DRA; major histocompatibility complex, class II, DR alpha [HSA:3122]
B  isotig00299|mhc; <a href="/dbget-bin/www_bget?ko:K06752">K06752</a>  HLA-DRA; major histocompatibility complex, class II, DR alpha [HSA:3122]
B  isotig00300|mhc; <a href="/dbget-bin/www_bget?ko:K06752">K06752</a>  HLA-DRA; major histocompatibility complex, class II, DR alpha [HSA:3122]
B  isotig00301|mhc; <a href="/dbget-bin/www_bget?ko:K06752">K06752</a>  HLA-DRA; major histocompatibility complex, class II, DR alpha [HSA:3122]
B  isotig00302|mhc; <a href="/dbget-bin/www_bget?ko:K06752">K06752</a>  HLA-DRA; major histocompatibility complex, class II, DR alpha [HSA:3122]
B  isotig00303|mhc; <a href="/dbget-bin/www_bget?ko:K06752">K06752</a>  HLA-DRA; major histocompatibility complex, class II, DR alpha [HSA:3122]
B  isotig00304|mhc; <a href="/dbget-bin/www_bget?ko:K06752">K06752</a>  HLA-DRA; major histocompatibility complex, class II, DR alpha [HSA:3122]
B  isotig00305|mhc; <a href="/dbget-bin/www_bget?ko:K06752">K06752</a>  HLA-DRA; major histocompatibility complex, class II, DR alpha [HSA:3122]
B  isotig00306|mhc; <a href="/dbget-bin/www_bget?ko:K06752">K06752</a>  HLA-DRA; major histocompatibility complex, class II, DR alpha [HSA:3122]
B  isotig00307|mhc; <a href="/dbget-bin/www_bget?ko:K06752">K06752</a>  HLA-DRA; major histocompatibility complex, class II, DR alpha [HSA:3122]
B  isotig00308|mhc; <a href="/dbget-bin/www_bget?ko:K06752">K06752</a>  HLA-DRA; major histocompatibility complex, class II, DR alpha [HSA:3122]
B  isotig00309|mhc; <a href="/dbget-bin/www_bget?ko:K06752">K06752</a>  HLA-DRA; major histocompatibility complex, class II, DR alpha [HSA:3122]
B  isotig00310|mhc; <a href="/dbget-bin/www_bget?ko:K06752">K06752</a>  HLA-DRA; major histocompatibility complex, class II, DR alpha [HSA:3122]
B  isotig00311|mhc; <a href="/dbget-bin/www_bget?ko:K06752">K06752</a>  HLA-DRA; major histocompatibility complex, class II, DR alpha [HSA:3122]
B  isotig00312|mhc; <a href="/dbget-bin/www_bget?ko:K06752">K06752</a>  HLA-DRA; major histocompatibility complex, class II, DR alpha [HSA:3122]
B  isotig00313|mhc; <a href="/dbget-bin/www_bget?ko:K06752">K06752</a>  HLA-DRA; major histocompatibility complex, class II, DR alpha [HSA:3122]
B  isotig00314|mhc; <a href="/dbget-bin/www_bget?ko:K06752">K06752</a>  HLA-DRA; major histocompatibility complex, class II, DR alpha [HSA:3122]
B  isotig00315|mhc; <a href="/dbget-bin/www_bget?ko:K06752">K06752</a>  HLA-DRA; major histocompatibility complex, class II, DR alpha [HSA:3122]
B  isotig00316|mhc; <a href="/dbget-bin/www_bget?ko:K06752">K06752</a>  HLA-DRA; major histocompatibility complex, class II, DR alpha [HSA:3122]
B  isotig00317|mhc; <a href="/dbget-bin/www_bget?ko:K06752">K06752</a>  HLA-DRA; major histocompatibility complex, class II, DR alpha [HSA:3122]
B  isotig00318|mhc; <a href="/dbget-bin/www_bget?ko:K06752">K06752</a>  HLA-DRA; major histocompatibility complex, class II, DR alpha [HSA:3122]
B  isotig00319|mhc; <a href="/dbget-bin/www_bget?ko:K06752">K06752</a>  HLA-DRA; major histocompatibility complex, class II, DR alpha [HSA:3122]
B  isotig00320|mhc; <a href="/dbget-bin/www_bget?ko:K06752">K06752</a>  HLA-DRA; major histocompatibility complex, class II, DR alpha [HSA:3122]
B  isotig00321|mhc; <a href="/dbget-bin/www_bget?ko:K06752">K06752</a>  HLA-DRA; major histocompatibility complex, class II, DR alpha [HSA:3122]
B  isotig00322|mhc; <a href="/dbget-bin/www_bget?ko:K06752">K06752</a>  HLA-DRA; major histocompatibility complex, class II, DR alpha [HSA:3122]
B  isotig00323|mhc; <a href="/dbget-bin/www_bget?ko:K06752">K06752</a>  HLA-DRA; major histocompatibility complex, class II, DR alpha [HSA:3122]
B  isotig00324|mhc; <a href="/dbget-bin/www_bget?ko:K06752">K06752</a>  HLA-DRA; major histocompatibility complex, class II, DR alpha [HSA:3122]
B  isotig00325|mhc; <a href="/dbget-bin/www_bget?ko:K06752">K06752</a>  HLA-DRA; major histocompatibility complex, class II, DR alpha [HSA:3122]
B  isotig00326|mhc; <a href="/dbget-bin/www_bget?ko:K06752">K06752</a>  HLA-DRA; major histocompatibility complex, class II, DR alpha [HSA:3122]
B  isotig00327|mhc; <a href="/dbget-bin/www_bget?ko:K06752">K06752</a>  HLA-DRA; major histocompatibility complex, class II, DR alpha [HSA:3122]
B  isotig00487|mhc; <a href="/dbget-bin/www_bget?ko:K06752">K06752</a>  HLA-DRA; major histocompatibility complex, class II, DR alpha [HSA:3122]
B  isotig00488|mhc; <a href="/dbget-bin/www_bget?ko:K06752">K06752</a>  HLA-DRA; major histocompatibility complex, class II, DR alpha [HSA:3122]
B  isotig00489|mhc; <a href="/dbget-bin/www_bget?ko:K06752">K06752</a>  HLA-DRA; major histocompatibility complex, class II, DR alpha [HSA:3122]
B  isotig00490|mhc; <a href="/dbget-bin/www_bget?ko:K06752">K06752</a>  HLA-DRA; major histocompatibility complex, class II, DR alpha [HSA:3122]
B  isotig00491|mhc; <a href="/dbget-bin/www_bget?ko:K06752">K06752</a>  HLA-DRA; major histocompatibility complex, class II, DR alpha [HSA:3122]
B  isotig00492|mhc; <a href="/dbget-bin/www_bget?ko:K06752">K06752</a>  HLA-DRA; major histocompatibility complex, class II, DR alpha [HSA:3122]
B  isotig00493|mhc; <a href="/dbget-bin/www_bget?ko:K06752">K06752</a>  HLA-DRA; major histocompatibility complex, class II, DR alpha [HSA:3122]
B  isotig00494|mhc; <a href="/dbget-bin/www_bget?ko:K06752">K06752</a>  HLA-DRA; major histocompatibility complex, class II, DR alpha [HSA:3122]
B  isotig00495|mhc; <a href="/dbget-bin/www_bget?ko:K06752">K06752</a>  HLA-DRA; major histocompatibility complex, class II, DR alpha [HSA:3122]
B  isotig00496|mhc; <a href="/dbget-bin/www_bget?ko:K06752">K06752</a>  HLA-DRA; major histocompatibility complex, class II, DR alpha [HSA:3122]
B  isotig00497|mhc; <a href="/dbget-bin/www_bget?ko:K06752">K06752</a>  HLA-DRA; major histocompatibility complex, class II, DR alpha [HSA:3122]
B  isotig00498|mhc; <a href="/dbget-bin/www_bget?ko:K06752">K06752</a>  HLA-DRA; major histocompatibility complex, class II, DR alpha [HSA:3122]
B  isotig00499|mhc; <a href="/dbget-bin/www_bget?ko:K06752">K06752</a>  HLA-DRA; major histocompatibility complex, class II, DR alpha [HSA:3122]
B  isotig00500|mhc; <a href="/dbget-bin/www_bget?ko:K06752">K06752</a>  HLA-DRA; major histocompatibility complex, class II, DR alpha [HSA:3122]
B  isotig00501|mhc; <a href="/dbget-bin/www_bget?ko:K06752">K06752</a>  HLA-DRA; major histocompatibility complex, class II, DR alpha [HSA:3122]
B  isotig00502|mhc; <a href="/dbget-bin/www_bget?ko:K06752">K06752</a>  HLA-DRA; major histocompatibility complex, class II, DR alpha [HSA:3122]
B  isotig00503|mhc; <a href="/dbget-bin/www_bget?ko:K06752">K06752</a>  HLA-DRA; major histocompatibility complex, class II, DR alpha [HSA:3122]
B  isotig00504|mhc; <a href="/dbget-bin/www_bget?ko:K06752">K06752</a>  HLA-DRA; major histocompatibility complex, class II, DR alpha [HSA:3122]
B  isotig00505|mhc; <a href="/dbget-bin/www_bget?ko:K06752">K06752</a>  HLA-DRA; major histocompatibility complex, class II, DR alpha [HSA:3122]
B  isotig00506|mhc; <a href="/dbget-bin/www_bget?ko:K06752">K06752</a>  HLA-DRA; major histocompatibility complex, class II, DR alpha [HSA:3122]
B  isotig00507|mhc; <a href="/dbget-bin/www_bget?ko:K06752">K06752</a>  HLA-DRA; major histocompatibility complex, class II, DR alpha [HSA:3122]
B  isotig00508|mhc; <a href="/dbget-bin/www_bget?ko:K06752">K06752</a>  HLA-DRA; major histocompatibility complex, class II, DR alpha [HSA:3122]
B  isotig00509|mhc; <a href="/dbget-bin/www_bget?ko:K06752">K06752</a>  HLA-DRA; major histocompatibility complex, class II, DR alpha [HSA:3122]
B  isotig00510|mhc; <a href="/dbget-bin/www_bget?ko:K06752">K06752</a>  HLA-DRA; major histocompatibility complex, class II, DR alpha [HSA:3122]
B  isotig00511|mhc; <a href="/dbget-bin/www_bget?ko:K06752">K06752</a>  HLA-DRA; major histocompatibility complex, class II, DR alpha [HSA:3122]
B  isotig00512|mhc; <a href="/dbget-bin/www_bget?ko:K06752">K06752</a>  HLA-DRA; major histocompatibility complex, class II, DR alpha [HSA:3122]
B  isotig00513|mhc; <a href="/dbget-bin/www_bget?ko:K06752">K06752</a>  HLA-DRA; major histocompatibility complex, class II, DR alpha [HSA:3122]
B  isotig00514|mhc; <a href="/dbget-bin/www_bget?ko:K06752">K06752</a>  HLA-DRA; major histocompatibility complex, class II, DR alpha [HSA:3122]
B  isotig00515|mhc; <a href="/dbget-bin/www_bget?ko:K06752">K06752</a>  HLA-DRA; major histocompatibility complex, class II, DR alpha [HSA:3122]
B  isotig00516|mhc; <a href="/dbget-bin/www_bget?ko:K06752">K06752</a>  HLA-DRA; major histocompatibility complex, class II, DR alpha [HSA:3122]
B  isotig00517|mhc; <a href="/dbget-bin/www_bget?ko:K06752">K06752</a>  HLA-DRA; major histocompatibility complex, class II, DR alpha [HSA:3122]
B  isotig00518|mhc; <a href="/dbget-bin/www_bget?ko:K06752">K06752</a>  HLA-DRA; major histocompatibility complex, class II, DR alpha [HSA:3122]
B  isotig00519|mhc; <a href="/dbget-bin/www_bget?ko:K06752">K06752</a>  HLA-DRA; major histocompatibility complex, class II, DR alpha [HSA:3122]
B  isotig00520|mhc; <a href="/dbget-bin/www_bget?ko:K06752">K06752</a>  HLA-DRA; major histocompatibility complex, class II, DR alpha [HSA:3122]
B  isotig00521|mhc; <a href="/dbget-bin/www_bget?ko:K06752">K06752</a>  HLA-DRA; major histocompatibility complex, class II, DR alpha [HSA:3122]
B  isotig00522|mhc; <a href="/dbget-bin/www_bget?ko:K06752">K06752</a>  HLA-DRA; major histocompatibility complex, class II, DR alpha [HSA:3122]
B  isotig00523|mhc; <a href="/dbget-bin/www_bget?ko:K06752">K06752</a>  HLA-DRA; major histocompatibility complex, class II, DR alpha [HSA:3122]
B  isotig00524|mhc; <a href="/dbget-bin/www_bget?ko:K06752">K06752</a>  HLA-DRA; major histocompatibility complex, class II, DR alpha [HSA:3122]
B  isotig00525|mhc; <a href="/dbget-bin/www_bget?ko:K06752">K06752</a>  HLA-DRA; major histocompatibility complex, class II, DR alpha [HSA:3122]
B  isotig00526|mhc; <a href="/dbget-bin/www_bget?ko:K06752">K06752</a>  HLA-DRA; major histocompatibility complex, class II, DR alpha [HSA:3122]
B  isotig00527|mhc; <a href="/dbget-bin/www_bget?ko:K06752">K06752</a>  HLA-DRA; major histocompatibility complex, class II, DR alpha [HSA:3122]
B  isotig00528|mhc; <a href="/dbget-bin/www_bget?ko:K06752">K06752</a>  HLA-DRA; major histocompatibility complex, class II, DR alpha [HSA:3122]
B  isotig00529|mhc; <a href="/dbget-bin/www_bget?ko:K06752">K06752</a>  HLA-DRA; major histocompatibility complex, class II, DR alpha [HSA:3122]
B  isotig00530|mhc; <a href="/dbget-bin/www_bget?ko:K06752">K06752</a>  HLA-DRA; major histocompatibility complex, class II, DR alpha [HSA:3122]
B  isotig00531|mhc; <a href="/dbget-bin/www_bget?ko:K06752">K06752</a>  HLA-DRA; major histocompatibility complex, class II, DR alpha [HSA:3122]
B  isotig00532|mhc; <a href="/dbget-bin/www_bget?ko:K06752">K06752</a>  HLA-DRA; major histocompatibility complex, class II, DR alpha [HSA:3122]
B  isotig00533|mhc; <a href="/dbget-bin/www_bget?ko:K06752">K06752</a>  HLA-DRA; major histocompatibility complex, class II, DR alpha [HSA:3122]
B  isotig00534|mhc; <a href="/dbget-bin/www_bget?ko:K06752">K06752</a>  HLA-DRA; major histocompatibility complex, class II, DR alpha [HSA:3122]
B  isotig00535|mhc; <a href="/dbget-bin/www_bget?ko:K06752">K06752</a>  HLA-DRA; major histocompatibility complex, class II, DR alpha [HSA:3122]
B  isotig00536|mhc; <a href="/dbget-bin/www_bget?ko:K06752">K06752</a>  HLA-DRA; major histocompatibility complex, class II, DR alpha [HSA:3122]
B  isotig00537|mhc; <a href="/dbget-bin/www_bget?ko:K06752">K06752</a>  HLA-DRA; major histocompatibility complex, class II, DR alpha [HSA:3122]
B  isotig00538|mhc; <a href="/dbget-bin/www_bget?ko:K06752">K06752</a>  HLA-DRA; major histocompatibility complex, class II, DR alpha [HSA:3122]
B  isotig00539|mhc; <a href="/dbget-bin/www_bget?ko:K06752">K06752</a>  HLA-DRA; major histocompatibility complex, class II, DR alpha [HSA:3122]
B  isotig00540|mhc; <a href="/dbget-bin/www_bget?ko:K06752">K06752</a>  HLA-DRA; major histocompatibility complex, class II, DR alpha [HSA:3122]
B  isotig00541|mhc; <a href="/dbget-bin/www_bget?ko:K06752">K06752</a>  HLA-DRA; major histocompatibility complex, class II, DR alpha [HSA:3122]
B  isotig00542|mhc; <a href="/dbget-bin/www_bget?ko:K06752">K06752</a>  HLA-DRA; major histocompatibility complex, class II, DR alpha [HSA:3122]
B  isotig00543|mhc; <a href="/dbget-bin/www_bget?ko:K06752">K06752</a>  HLA-DRA; major histocompatibility complex, class II, DR alpha [HSA:3122]
B  isotig00544|mhc; <a href="/dbget-bin/www_bget?ko:K06752">K06752</a>  HLA-DRA; major histocompatibility complex, class II, DR alpha [HSA:3122]
B  isotig00545|mhc; <a href="/dbget-bin/www_bget?ko:K06752">K06752</a>  HLA-DRA; major histocompatibility complex, class II, DR alpha [HSA:3122]
B  isotig19152|mhc; <a href="/dbget-bin/www_bget?ko:K06752">K06752</a>  HLA-DRA; major histocompatibility complex, class II, DR alpha [HSA:3122]
B  isotig22634|mhc; <a href="/dbget-bin/www_bget?ko:K06752">K06752</a>  HLA-DRA; major histocompatibility complex, class II, DR alpha [HSA:3122]
B  isotig34309|mhc; <a href="/dbget-bin/www_bget?ko:K06752">K06752</a>  HLA-DRA; major histocompatibility complex, class II, DR alpha [HSA:3122]
B  isotig00279|mhc; <a href="/dbget-bin/www_bget?ko:K06752">K06752</a>  HLA-DRB1, HLA-DR1B; major histocompatibility complex, class II, DR beta 1 [HSA:3123]
B  isotig00280|mhc; <a href="/dbget-bin/www_bget?ko:K06752">K06752</a>  HLA-DRB1, HLA-DR1B; major histocompatibility complex, class II, DR beta 1 [HSA:3123]
B  isotig00281|mhc; <a href="/dbget-bin/www_bget?ko:K06752">K06752</a>  HLA-DRB1, HLA-DR1B; major histocompatibility complex, class II, DR beta 1 [HSA:3123]
B  isotig00282|mhc; <a href="/dbget-bin/www_bget?ko:K06752">K06752</a>  HLA-DRB1, HLA-DR1B; major histocompatibility complex, class II, DR beta 1 [HSA:3123]
B  isotig00283|mhc; <a href="/dbget-bin/www_bget?ko:K06752">K06752</a>  HLA-DRB1, HLA-DR1B; major histocompatibility complex, class II, DR beta 1 [HSA:3123]
B  isotig00284|mhc; <a href="/dbget-bin/www_bget?ko:K06752">K06752</a>  HLA-DRB1, HLA-DR1B; major histocompatibility complex, class II, DR beta 1 [HSA:3123]
B  isotig00285|mhc; <a href="/dbget-bin/www_bget?ko:K06752">K06752</a>  HLA-DRB1, HLA-DR1B; major histocompatibility complex, class II, DR beta 1 [HSA:3123]
B  isotig00286|mhc; <a href="/dbget-bin/www_bget?ko:K06752">K06752</a>  HLA-DRB1, HLA-DR1B; major histocompatibility complex, class II, DR beta 1 [HSA:3123]
B  isotig00287|mhc; <a href="/dbget-bin/www_bget?ko:K06752">K06752</a>  HLA-DRB1, HLA-DR1B; major histocompatibility complex, class II, DR beta 1 [HSA:3123]
B  isotig00288|mhc; <a href="/dbget-bin/www_bget?ko:K06752">K06752</a>  HLA-DRB1, HLA-DR1B; major histocompatibility complex, class II, DR beta 1 [HSA:3123]
B  isotig00289|mhc; <a href="/dbget-bin/www_bget?ko:K06752">K06752</a>  HLA-DRB1, HLA-DR1B; major histocompatibility complex, class II, DR beta 1 [HSA:3123]
B  isotig00290|mhc; <a href="/dbget-bin/www_bget?ko:K06752">K06752</a>  HLA-DRB1, HLA-DR1B; major histocompatibility complex, class II, DR beta 1 [HSA:3123]
B  isotig00291|mhc; <a href="/dbget-bin/www_bget?ko:K06752">K06752</a>  HLA-DRB1, HLA-DR1B; major histocompatibility complex, class II, DR beta 1 [HSA:3123]
B  isotig00292|mhc; <a href="/dbget-bin/www_bget?ko:K06752">K06752</a>  HLA-DRB1, HLA-DR1B; major histocompatibility complex, class II, DR beta 1 [HSA:3123]
B  isotig00293|mhc; <a href="/dbget-bin/www_bget?ko:K06752">K06752</a>  HLA-DRB1, HLA-DR1B; major histocompatibility complex, class II, DR beta 1 [HSA:3123]
B  isotig00294|mhc; <a href="/dbget-bin/www_bget?ko:K06752">K06752</a>  HLA-DRB1, HLA-DR1B; major histocompatibility complex, class II, DR beta 1 [HSA:3123]
B  isotig00295|mhc; <a href="/dbget-bin/www_bget?ko:K06752">K06752</a>  HLA-DRB1, HLA-DR1B; major histocompatibility complex, class II, DR beta 1 [HSA:3123]
B  isotig00296|mhc; <a href="/dbget-bin/www_bget?ko:K06752">K06752</a>  HLA-DRB1, HLA-DR1B; major histocompatibility complex, class II, DR beta 1 [HSA:3123]
B  isotig00297|mhc; <a href="/dbget-bin/www_bget?ko:K06752">K06752</a>  HLA-DRB1, HLA-DR1B; major histocompatibility complex, class II, DR beta 1 [HSA:3123]
B  isotig00298|mhc; <a href="/dbget-bin/www_bget?ko:K06752">K06752</a>  HLA-DRB1, HLA-DR1B; major histocompatibility complex, class II, DR beta 1 [HSA:3123]
B  isotig00299|mhc; <a href="/dbget-bin/www_bget?ko:K06752">K06752</a>  HLA-DRB1, HLA-DR1B; major histocompatibility complex, class II, DR beta 1 [HSA:3123]
B  isotig00300|mhc; <a href="/dbget-bin/www_bget?ko:K06752">K06752</a>  HLA-DRB1, HLA-DR1B; major histocompatibility complex, class II, DR beta 1 [HSA:3123]
B  isotig00301|mhc; <a href="/dbget-bin/www_bget?ko:K06752">K06752</a>  HLA-DRB1, HLA-DR1B; major histocompatibility complex, class II, DR beta 1 [HSA:3123]
B  isotig00302|mhc; <a href="/dbget-bin/www_bget?ko:K06752">K06752</a>  HLA-DRB1, HLA-DR1B; major histocompatibility complex, class II, DR beta 1 [HSA:3123]
B  isotig00303|mhc; <a href="/dbget-bin/www_bget?ko:K06752">K06752</a>  HLA-DRB1, HLA-DR1B; major histocompatibility complex, class II, DR beta 1 [HSA:3123]
B  isotig00304|mhc; <a href="/dbget-bin/www_bget?ko:K06752">K06752</a>  HLA-DRB1, HLA-DR1B; major histocompatibility complex, class II, DR beta 1 [HSA:3123]
B  isotig00305|mhc; <a href="/dbget-bin/www_bget?ko:K06752">K06752</a>  HLA-DRB1, HLA-DR1B; major histocompatibility complex, class II, DR beta 1 [HSA:3123]
B  isotig00306|mhc; <a href="/dbget-bin/www_bget?ko:K06752">K06752</a>  HLA-DRB1, HLA-DR1B; major histocompatibility complex, class II, DR beta 1 [HSA:3123]
B  isotig00307|mhc; <a href="/dbget-bin/www_bget?ko:K06752">K06752</a>  HLA-DRB1, HLA-DR1B; major histocompatibility complex, class II, DR beta 1 [HSA:3123]
B  isotig00308|mhc; <a href="/dbget-bin/www_bget?ko:K06752">K06752</a>  HLA-DRB1, HLA-DR1B; major histocompatibility complex, class II, DR beta 1 [HSA:3123]
B  isotig00309|mhc; <a href="/dbget-bin/www_bget?ko:K06752">K06752</a>  HLA-DRB1, HLA-DR1B; major histocompatibility complex, class II, DR beta 1 [HSA:3123]
B  isotig00310|mhc; <a href="/dbget-bin/www_bget?ko:K06752">K06752</a>  HLA-DRB1, HLA-DR1B; major histocompatibility complex, class II, DR beta 1 [HSA:3123]
B  isotig00311|mhc; <a href="/dbget-bin/www_bget?ko:K06752">K06752</a>  HLA-DRB1, HLA-DR1B; major histocompatibility complex, class II, DR beta 1 [HSA:3123]
B  isotig00312|mhc; <a href="/dbget-bin/www_bget?ko:K06752">K06752</a>  HLA-DRB1, HLA-DR1B; major histocompatibility complex, class II, DR beta 1 [HSA:3123]
B  isotig00313|mhc; <a href="/dbget-bin/www_bget?ko:K06752">K06752</a>  HLA-DRB1, HLA-DR1B; major histocompatibility complex, class II, DR beta 1 [HSA:3123]
B  isotig00314|mhc; <a href="/dbget-bin/www_bget?ko:K06752">K06752</a>  HLA-DRB1, HLA-DR1B; major histocompatibility complex, class II, DR beta 1 [HSA:3123]
B  isotig00315|mhc; <a href="/dbget-bin/www_bget?ko:K06752">K06752</a>  HLA-DRB1, HLA-DR1B; major histocompatibility complex, class II, DR beta 1 [HSA:3123]
B  isotig00316|mhc; <a href="/dbget-bin/www_bget?ko:K06752">K06752</a>  HLA-DRB1, HLA-DR1B; major histocompatibility complex, class II, DR beta 1 [HSA:3123]
B  isotig00317|mhc; <a href="/dbget-bin/www_bget?ko:K06752">K06752</a>  HLA-DRB1, HLA-DR1B; major histocompatibility complex, class II, DR beta 1 [HSA:3123]
B  isotig00318|mhc; <a href="/dbget-bin/www_bget?ko:K06752">K06752</a>  HLA-DRB1, HLA-DR1B; major histocompatibility complex, class II, DR beta 1 [HSA:3123]
B  isotig00319|mhc; <a href="/dbget-bin/www_bget?ko:K06752">K06752</a>  HLA-DRB1, HLA-DR1B; major histocompatibility complex, class II, DR beta 1 [HSA:3123]
B  isotig00320|mhc; <a href="/dbget-bin/www_bget?ko:K06752">K06752</a>  HLA-DRB1, HLA-DR1B; major histocompatibility complex, class II, DR beta 1 [HSA:3123]
B  isotig00321|mhc; <a href="/dbget-bin/www_bget?ko:K06752">K06752</a>  HLA-DRB1, HLA-DR1B; major histocompatibility complex, class II, DR beta 1 [HSA:3123]
B  isotig00322|mhc; <a href="/dbget-bin/www_bget?ko:K06752">K06752</a>  HLA-DRB1, HLA-DR1B; major histocompatibility complex, class II, DR beta 1 [HSA:3123]
B  isotig00323|mhc; <a href="/dbget-bin/www_bget?ko:K06752">K06752</a>  HLA-DRB1, HLA-DR1B; major histocompatibility complex, class II, DR beta 1 [HSA:3123]
B  isotig00324|mhc; <a href="/dbget-bin/www_bget?ko:K06752">K06752</a>  HLA-DRB1, HLA-DR1B; major histocompatibility complex, class II, DR beta 1 [HSA:3123]
B  isotig00325|mhc; <a href="/dbget-bin/www_bget?ko:K06752">K06752</a>  HLA-DRB1, HLA-DR1B; major histocompatibility complex, class II, DR beta 1 [HSA:3123]
B  isotig00326|mhc; <a href="/dbget-bin/www_bget?ko:K06752">K06752</a>  HLA-DRB1, HLA-DR1B; major histocompatibility complex, class II, DR beta 1 [HSA:3123]
B  isotig00327|mhc; <a href="/dbget-bin/www_bget?ko:K06752">K06752</a>  HLA-DRB1, HLA-DR1B; major histocompatibility complex, class II, DR beta 1 [HSA:3123]
B  isotig00487|mhc; <a href="/dbget-bin/www_bget?ko:K06752">K06752</a>  HLA-DRB1, HLA-DR1B; major histocompatibility complex, class II, DR beta 1 [HSA:3123]
B  isotig00488|mhc; <a href="/dbget-bin/www_bget?ko:K06752">K06752</a>  HLA-DRB1, HLA-DR1B; major histocompatibility complex, class II, DR beta 1 [HSA:3123]
B  isotig00489|mhc; <a href="/dbget-bin/www_bget?ko:K06752">K06752</a>  HLA-DRB1, HLA-DR1B; major histocompatibility complex, class II, DR beta 1 [HSA:3123]
B  isotig00490|mhc; <a href="/dbget-bin/www_bget?ko:K06752">K06752</a>  HLA-DRB1, HLA-DR1B; major histocompatibility complex, class II, DR beta 1 [HSA:3123]
B  isotig00491|mhc; <a href="/dbget-bin/www_bget?ko:K06752">K06752</a>  HLA-DRB1, HLA-DR1B; major histocompatibility complex, class II, DR beta 1 [HSA:3123]
B  isotig00492|mhc; <a href="/dbget-bin/www_bget?ko:K06752">K06752</a>  HLA-DRB1, HLA-DR1B; major histocompatibility complex, class II, DR beta 1 [HSA:3123]
B  isotig00493|mhc; <a href="/dbget-bin/www_bget?ko:K06752">K06752</a>  HLA-DRB1, HLA-DR1B; major histocompatibility complex, class II, DR beta 1 [HSA:3123]
B  isotig00494|mhc; <a href="/dbget-bin/www_bget?ko:K06752">K06752</a>  HLA-DRB1, HLA-DR1B; major histocompatibility complex, class II, DR beta 1 [HSA:3123]
B  isotig00495|mhc; <a href="/dbget-bin/www_bget?ko:K06752">K06752</a>  HLA-DRB1, HLA-DR1B; major histocompatibility complex, class II, DR beta 1 [HSA:3123]
B  isotig00496|mhc; <a href="/dbget-bin/www_bget?ko:K06752">K06752</a>  HLA-DRB1, HLA-DR1B; major histocompatibility complex, class II, DR beta 1 [HSA:3123]
B  isotig00497|mhc; <a href="/dbget-bin/www_bget?ko:K06752">K06752</a>  HLA-DRB1, HLA-DR1B; major histocompatibility complex, class II, DR beta 1 [HSA:3123]
B  isotig00498|mhc; <a href="/dbget-bin/www_bget?ko:K06752">K06752</a>  HLA-DRB1, HLA-DR1B; major histocompatibility complex, class II, DR beta 1 [HSA:3123]
B  isotig00499|mhc; <a href="/dbget-bin/www_bget?ko:K06752">K06752</a>  HLA-DRB1, HLA-DR1B; major histocompatibility complex, class II, DR beta 1 [HSA:3123]
B  isotig00500|mhc; <a href="/dbget-bin/www_bget?ko:K06752">K06752</a>  HLA-DRB1, HLA-DR1B; major histocompatibility complex, class II, DR beta 1 [HSA:3123]
B  isotig00501|mhc; <a href="/dbget-bin/www_bget?ko:K06752">K06752</a>  HLA-DRB1, HLA-DR1B; major histocompatibility complex, class II, DR beta 1 [HSA:3123]
B  isotig00502|mhc; <a href="/dbget-bin/www_bget?ko:K06752">K06752</a>  HLA-DRB1, HLA-DR1B; major histocompatibility complex, class II, DR beta 1 [HSA:3123]
B  isotig00503|mhc; <a href="/dbget-bin/www_bget?ko:K06752">K06752</a>  HLA-DRB1, HLA-DR1B; major histocompatibility complex, class II, DR beta 1 [HSA:3123]
B  isotig00504|mhc; <a href="/dbget-bin/www_bget?ko:K06752">K06752</a>  HLA-DRB1, HLA-DR1B; major histocompatibility complex, class II, DR beta 1 [HSA:3123]
B  isotig00505|mhc; <a href="/dbget-bin/www_bget?ko:K06752">K06752</a>  HLA-DRB1, HLA-DR1B; major histocompatibility complex, class II, DR beta 1 [HSA:3123]
B  isotig00506|mhc; <a href="/dbget-bin/www_bget?ko:K06752">K06752</a>  HLA-DRB1, HLA-DR1B; major histocompatibility complex, class II, DR beta 1 [HSA:3123]
B  isotig00507|mhc; <a href="/dbget-bin/www_bget?ko:K06752">K06752</a>  HLA-DRB1, HLA-DR1B; major histocompatibility complex, class II, DR beta 1 [HSA:3123]
B  isotig00508|mhc; <a href="/dbget-bin/www_bget?ko:K06752">K06752</a>  HLA-DRB1, HLA-DR1B; major histocompatibility complex, class II, DR beta 1 [HSA:3123]
B  isotig00509|mhc; <a href="/dbget-bin/www_bget?ko:K06752">K06752</a>  HLA-DRB1, HLA-DR1B; major histocompatibility complex, class II, DR beta 1 [HSA:3123]
B  isotig00510|mhc; <a href="/dbget-bin/www_bget?ko:K06752">K06752</a>  HLA-DRB1, HLA-DR1B; major histocompatibility complex, class II, DR beta 1 [HSA:3123]
B  isotig00511|mhc; <a href="/dbget-bin/www_bget?ko:K06752">K06752</a>  HLA-DRB1, HLA-DR1B; major histocompatibility complex, class II, DR beta 1 [HSA:3123]
B  isotig00512|mhc; <a href="/dbget-bin/www_bget?ko:K06752">K06752</a>  HLA-DRB1, HLA-DR1B; major histocompatibility complex, class II, DR beta 1 [HSA:3123]
B  isotig00513|mhc; <a href="/dbget-bin/www_bget?ko:K06752">K06752</a>  HLA-DRB1, HLA-DR1B; major histocompatibility complex, class II, DR beta 1 [HSA:3123]
B  isotig00514|mhc; <a href="/dbget-bin/www_bget?ko:K06752">K06752</a>  HLA-DRB1, HLA-DR1B; major histocompatibility complex, class II, DR beta 1 [HSA:3123]
B  isotig00515|mhc; <a href="/dbget-bin/www_bget?ko:K06752">K06752</a>  HLA-DRB1, HLA-DR1B; major histocompatibility complex, class II, DR beta 1 [HSA:3123]
B  isotig00516|mhc; <a href="/dbget-bin/www_bget?ko:K06752">K06752</a>  HLA-DRB1, HLA-DR1B; major histocompatibility complex, class II, DR beta 1 [HSA:3123]
B  isotig00517|mhc; <a href="/dbget-bin/www_bget?ko:K06752">K06752</a>  HLA-DRB1, HLA-DR1B; major histocompatibility complex, class II, DR beta 1 [HSA:3123]
B  isotig00518|mhc; <a href="/dbget-bin/www_bget?ko:K06752">K06752</a>  HLA-DRB1, HLA-DR1B; major histocompatibility complex, class II, DR beta 1 [HSA:3123]
B  isotig00519|mhc; <a href="/dbget-bin/www_bget?ko:K06752">K06752</a>  HLA-DRB1, HLA-DR1B; major histocompatibility complex, class II, DR beta 1 [HSA:3123]
B  isotig00520|mhc; <a href="/dbget-bin/www_bget?ko:K06752">K06752</a>  HLA-DRB1, HLA-DR1B; major histocompatibility complex, class II, DR beta 1 [HSA:3123]
B  isotig00521|mhc; <a href="/dbget-bin/www_bget?ko:K06752">K06752</a>  HLA-DRB1, HLA-DR1B; major histocompatibility complex, class II, DR beta 1 [HSA:3123]
B  isotig00522|mhc; <a href="/dbget-bin/www_bget?ko:K06752">K06752</a>  HLA-DRB1, HLA-DR1B; major histocompatibility complex, class II, DR beta 1 [HSA:3123]
B  isotig00523|mhc; <a href="/dbget-bin/www_bget?ko:K06752">K06752</a>  HLA-DRB1, HLA-DR1B; major histocompatibility complex, class II, DR beta 1 [HSA:3123]
B  isotig00524|mhc; <a href="/dbget-bin/www_bget?ko:K06752">K06752</a>  HLA-DRB1, HLA-DR1B; major histocompatibility complex, class II, DR beta 1 [HSA:3123]
B  isotig00525|mhc; <a href="/dbget-bin/www_bget?ko:K06752">K06752</a>  HLA-DRB1, HLA-DR1B; major histocompatibility complex, class II, DR beta 1 [HSA:3123]
B  isotig00526|mhc; <a href="/dbget-bin/www_bget?ko:K06752">K06752</a>  HLA-DRB1, HLA-DR1B; major histocompatibility complex, class II, DR beta 1 [HSA:3123]
B  isotig00527|mhc; <a href="/dbget-bin/www_bget?ko:K06752">K06752</a>  HLA-DRB1, HLA-DR1B; major histocompatibility complex, class II, DR beta 1 [HSA:3123]
B  isotig00528|mhc; <a href="/dbget-bin/www_bget?ko:K06752">K06752</a>  HLA-DRB1, HLA-DR1B; major histocompatibility complex, class II, DR beta 1 [HSA:3123]
B  isotig00529|mhc; <a href="/dbget-bin/www_bget?ko:K06752">K06752</a>  HLA-DRB1, HLA-DR1B; major histocompatibility complex, class II, DR beta 1 [HSA:3123]
B  isotig00530|mhc; <a href="/dbget-bin/www_bget?ko:K06752">K06752</a>  HLA-DRB1, HLA-DR1B; major histocompatibility complex, class II, DR beta 1 [HSA:3123]
B  isotig00531|mhc; <a href="/dbget-bin/www_bget?ko:K06752">K06752</a>  HLA-DRB1, HLA-DR1B; major histocompatibility complex, class II, DR beta 1 [HSA:3123]
B  isotig00532|mhc; <a href="/dbget-bin/www_bget?ko:K06752">K06752</a>  HLA-DRB1, HLA-DR1B; major histocompatibility complex, class II, DR beta 1 [HSA:3123]
B  isotig00533|mhc; <a href="/dbget-bin/www_bget?ko:K06752">K06752</a>  HLA-DRB1, HLA-DR1B; major histocompatibility complex, class II, DR beta 1 [HSA:3123]
B  isotig00534|mhc; <a href="/dbget-bin/www_bget?ko:K06752">K06752</a>  HLA-DRB1, HLA-DR1B; major histocompatibility complex, class II, DR beta 1 [HSA:3123]
B  isotig00535|mhc; <a href="/dbget-bin/www_bget?ko:K06752">K06752</a>  HLA-DRB1, HLA-DR1B; major histocompatibility complex, class II, DR beta 1 [HSA:3123]
B  isotig00536|mhc; <a href="/dbget-bin/www_bget?ko:K06752">K06752</a>  HLA-DRB1, HLA-DR1B; major histocompatibility complex, class II, DR beta 1 [HSA:3123]
B  isotig00537|mhc; <a href="/dbget-bin/www_bget?ko:K06752">K06752</a>  HLA-DRB1, HLA-DR1B; major histocompatibility complex, class II, DR beta 1 [HSA:3123]
B  isotig00538|mhc; <a href="/dbget-bin/www_bget?ko:K06752">K06752</a>  HLA-DRB1, HLA-DR1B; major histocompatibility complex, class II, DR beta 1 [HSA:3123]
B  isotig00539|mhc; <a href="/dbget-bin/www_bget?ko:K06752">K06752</a>  HLA-DRB1, HLA-DR1B; major histocompatibility complex, class II, DR beta 1 [HSA:3123]
B  isotig00540|mhc; <a href="/dbget-bin/www_bget?ko:K06752">K06752</a>  HLA-DRB1, HLA-DR1B; major histocompatibility complex, class II, DR beta 1 [HSA:3123]
B  isotig00541|mhc; <a href="/dbget-bin/www_bget?ko:K06752">K06752</a>  HLA-DRB1, HLA-DR1B; major histocompatibility complex, class II, DR beta 1 [HSA:3123]
B  isotig00542|mhc; <a href="/dbget-bin/www_bget?ko:K06752">K06752</a>  HLA-DRB1, HLA-DR1B; major histocompatibility complex, class II, DR beta 1 [HSA:3123]
B  isotig00543|mhc; <a href="/dbget-bin/www_bget?ko:K06752">K06752</a>  HLA-DRB1, HLA-DR1B; major histocompatibility complex, class II, DR beta 1 [HSA:3123]
B  isotig00544|mhc; <a href="/dbget-bin/www_bget?ko:K06752">K06752</a>  HLA-DRB1, HLA-DR1B; major histocompatibility complex, class II, DR beta 1 [HSA:3123]
B  isotig00545|mhc; <a href="/dbget-bin/www_bget?ko:K06752">K06752</a>  HLA-DRB1, HLA-DR1B; major histocompatibility complex, class II, DR beta 1 [HSA:3123]
B  isotig19152|mhc; <a href="/dbget-bin/www_bget?ko:K06752">K06752</a>  HLA-DRB1, HLA-DR1B; major histocompatibility complex, class II, DR beta 1 [HSA:3123]
B  isotig22634|mhc; <a href="/dbget-bin/www_bget?ko:K06752">K06752</a>  HLA-DRB1, HLA-DR1B; major histocompatibility complex, class II, DR beta 1 [HSA:3123]
B  isotig34309|mhc; <a href="/dbget-bin/www_bget?ko:K06752">K06752</a>  HLA-DRB1, HLA-DR1B; major histocompatibility complex, class II, DR beta 1 [HSA:3123]
B  isotig00279|mhc; <a href="/dbget-bin/www_bget?ko:K06752">K06752</a>  HLA-DRB3, HLA-DR3B; major histocompatibility complex, class II, DR beta 3 [HSA:3125]
B  isotig00280|mhc; <a href="/dbget-bin/www_bget?ko:K06752">K06752</a>  HLA-DRB3, HLA-DR3B; major histocompatibility complex, class II, DR beta 3 [HSA:3125]
B  isotig00281|mhc; <a href="/dbget-bin/www_bget?ko:K06752">K06752</a>  HLA-DRB3, HLA-DR3B; major histocompatibility complex, class II, DR beta 3 [HSA:3125]
B  isotig00282|mhc; <a href="/dbget-bin/www_bget?ko:K06752">K06752</a>  HLA-DRB3, HLA-DR3B; major histocompatibility complex, class II, DR beta 3 [HSA:3125]
B  isotig00283|mhc; <a href="/dbget-bin/www_bget?ko:K06752">K06752</a>  HLA-DRB3, HLA-DR3B; major histocompatibility complex, class II, DR beta 3 [HSA:3125]
B  isotig00284|mhc; <a href="/dbget-bin/www_bget?ko:K06752">K06752</a>  HLA-DRB3, HLA-DR3B; major histocompatibility complex, class II, DR beta 3 [HSA:3125]
B  isotig00285|mhc; <a href="/dbget-bin/www_bget?ko:K06752">K06752</a>  HLA-DRB3, HLA-DR3B; major histocompatibility complex, class II, DR beta 3 [HSA:3125]
B  isotig00286|mhc; <a href="/dbget-bin/www_bget?ko:K06752">K06752</a>  HLA-DRB3, HLA-DR3B; major histocompatibility complex, class II, DR beta 3 [HSA:3125]
B  isotig00287|mhc; <a href="/dbget-bin/www_bget?ko:K06752">K06752</a>  HLA-DRB3, HLA-DR3B; major histocompatibility complex, class II, DR beta 3 [HSA:3125]
B  isotig00288|mhc; <a href="/dbget-bin/www_bget?ko:K06752">K06752</a>  HLA-DRB3, HLA-DR3B; major histocompatibility complex, class II, DR beta 3 [HSA:3125]
B  isotig00289|mhc; <a href="/dbget-bin/www_bget?ko:K06752">K06752</a>  HLA-DRB3, HLA-DR3B; major histocompatibility complex, class II, DR beta 3 [HSA:3125]
B  isotig00290|mhc; <a href="/dbget-bin/www_bget?ko:K06752">K06752</a>  HLA-DRB3, HLA-DR3B; major histocompatibility complex, class II, DR beta 3 [HSA:3125]
B  isotig00291|mhc; <a href="/dbget-bin/www_bget?ko:K06752">K06752</a>  HLA-DRB3, HLA-DR3B; major histocompatibility complex, class II, DR beta 3 [HSA:3125]
B  isotig00292|mhc; <a href="/dbget-bin/www_bget?ko:K06752">K06752</a>  HLA-DRB3, HLA-DR3B; major histocompatibility complex, class II, DR beta 3 [HSA:3125]
B  isotig00293|mhc; <a href="/dbget-bin/www_bget?ko:K06752">K06752</a>  HLA-DRB3, HLA-DR3B; major histocompatibility complex, class II, DR beta 3 [HSA:3125]
B  isotig00294|mhc; <a href="/dbget-bin/www_bget?ko:K06752">K06752</a>  HLA-DRB3, HLA-DR3B; major histocompatibility complex, class II, DR beta 3 [HSA:3125]
B  isotig00295|mhc; <a href="/dbget-bin/www_bget?ko:K06752">K06752</a>  HLA-DRB3, HLA-DR3B; major histocompatibility complex, class II, DR beta 3 [HSA:3125]
B  isotig00296|mhc; <a href="/dbget-bin/www_bget?ko:K06752">K06752</a>  HLA-DRB3, HLA-DR3B; major histocompatibility complex, class II, DR beta 3 [HSA:3125]
B  isotig00297|mhc; <a href="/dbget-bin/www_bget?ko:K06752">K06752</a>  HLA-DRB3, HLA-DR3B; major histocompatibility complex, class II, DR beta 3 [HSA:3125]
B  isotig00298|mhc; <a href="/dbget-bin/www_bget?ko:K06752">K06752</a>  HLA-DRB3, HLA-DR3B; major histocompatibility complex, class II, DR beta 3 [HSA:3125]
B  isotig00299|mhc; <a href="/dbget-bin/www_bget?ko:K06752">K06752</a>  HLA-DRB3, HLA-DR3B; major histocompatibility complex, class II, DR beta 3 [HSA:3125]
B  isotig00300|mhc; <a href="/dbget-bin/www_bget?ko:K06752">K06752</a>  HLA-DRB3, HLA-DR3B; major histocompatibility complex, class II, DR beta 3 [HSA:3125]
B  isotig00301|mhc; <a href="/dbget-bin/www_bget?ko:K06752">K06752</a>  HLA-DRB3, HLA-DR3B; major histocompatibility complex, class II, DR beta 3 [HSA:3125]
B  isotig00302|mhc; <a href="/dbget-bin/www_bget?ko:K06752">K06752</a>  HLA-DRB3, HLA-DR3B; major histocompatibility complex, class II, DR beta 3 [HSA:3125]
B  isotig00303|mhc; <a href="/dbget-bin/www_bget?ko:K06752">K06752</a>  HLA-DRB3, HLA-DR3B; major histocompatibility complex, class II, DR beta 3 [HSA:3125]
B  isotig00304|mhc; <a href="/dbget-bin/www_bget?ko:K06752">K06752</a>  HLA-DRB3, HLA-DR3B; major histocompatibility complex, class II, DR beta 3 [HSA:3125]
B  isotig00305|mhc; <a href="/dbget-bin/www_bget?ko:K06752">K06752</a>  HLA-DRB3, HLA-DR3B; major histocompatibility complex, class II, DR beta 3 [HSA:3125]
B  isotig00306|mhc; <a href="/dbget-bin/www_bget?ko:K06752">K06752</a>  HLA-DRB3, HLA-DR3B; major histocompatibility complex, class II, DR beta 3 [HSA:3125]
B  isotig00307|mhc; <a href="/dbget-bin/www_bget?ko:K06752">K06752</a>  HLA-DRB3, HLA-DR3B; major histocompatibility complex, class II, DR beta 3 [HSA:3125]
B  isotig00308|mhc; <a href="/dbget-bin/www_bget?ko:K06752">K06752</a>  HLA-DRB3, HLA-DR3B; major histocompatibility complex, class II, DR beta 3 [HSA:3125]
B  isotig00309|mhc; <a href="/dbget-bin/www_bget?ko:K06752">K06752</a>  HLA-DRB3, HLA-DR3B; major histocompatibility complex, class II, DR beta 3 [HSA:3125]
B  isotig00310|mhc; <a href="/dbget-bin/www_bget?ko:K06752">K06752</a>  HLA-DRB3, HLA-DR3B; major histocompatibility complex, class II, DR beta 3 [HSA:3125]
B  isotig00311|mhc; <a href="/dbget-bin/www_bget?ko:K06752">K06752</a>  HLA-DRB3, HLA-DR3B; major histocompatibility complex, class II, DR beta 3 [HSA:3125]
B  isotig00312|mhc; <a href="/dbget-bin/www_bget?ko:K06752">K06752</a>  HLA-DRB3, HLA-DR3B; major histocompatibility complex, class II, DR beta 3 [HSA:3125]
B  isotig00313|mhc; <a href="/dbget-bin/www_bget?ko:K06752">K06752</a>  HLA-DRB3, HLA-DR3B; major histocompatibility complex, class II, DR beta 3 [HSA:3125]
B  isotig00314|mhc; <a href="/dbget-bin/www_bget?ko:K06752">K06752</a>  HLA-DRB3, HLA-DR3B; major histocompatibility complex, class II, DR beta 3 [HSA:3125]
B  isotig00315|mhc; <a href="/dbget-bin/www_bget?ko:K06752">K06752</a>  HLA-DRB3, HLA-DR3B; major histocompatibility complex, class II, DR beta 3 [HSA:3125]
B  isotig00316|mhc; <a href="/dbget-bin/www_bget?ko:K06752">K06752</a>  HLA-DRB3, HLA-DR3B; major histocompatibility complex, class II, DR beta 3 [HSA:3125]
B  isotig00317|mhc; <a href="/dbget-bin/www_bget?ko:K06752">K06752</a>  HLA-DRB3, HLA-DR3B; major histocompatibility complex, class II, DR beta 3 [HSA:3125]
B  isotig00318|mhc; <a href="/dbget-bin/www_bget?ko:K06752">K06752</a>  HLA-DRB3, HLA-DR3B; major histocompatibility complex, class II, DR beta 3 [HSA:3125]
B  isotig00319|mhc; <a href="/dbget-bin/www_bget?ko:K06752">K06752</a>  HLA-DRB3, HLA-DR3B; major histocompatibility complex, class II, DR beta 3 [HSA:3125]
B  isotig00320|mhc; <a href="/dbget-bin/www_bget?ko:K06752">K06752</a>  HLA-DRB3, HLA-DR3B; major histocompatibility complex, class II, DR beta 3 [HSA:3125]
B  isotig00321|mhc; <a href="/dbget-bin/www_bget?ko:K06752">K06752</a>  HLA-DRB3, HLA-DR3B; major histocompatibility complex, class II, DR beta 3 [HSA:3125]
B  isotig00322|mhc; <a href="/dbget-bin/www_bget?ko:K06752">K06752</a>  HLA-DRB3, HLA-DR3B; major histocompatibility complex, class II, DR beta 3 [HSA:3125]
B  isotig00323|mhc; <a href="/dbget-bin/www_bget?ko:K06752">K06752</a>  HLA-DRB3, HLA-DR3B; major histocompatibility complex, class II, DR beta 3 [HSA:3125]
B  isotig00324|mhc; <a href="/dbget-bin/www_bget?ko:K06752">K06752</a>  HLA-DRB3, HLA-DR3B; major histocompatibility complex, class II, DR beta 3 [HSA:3125]
B  isotig00325|mhc; <a href="/dbget-bin/www_bget?ko:K06752">K06752</a>  HLA-DRB3, HLA-DR3B; major histocompatibility complex, class II, DR beta 3 [HSA:3125]
B  isotig00326|mhc; <a href="/dbget-bin/www_bget?ko:K06752">K06752</a>  HLA-DRB3, HLA-DR3B; major histocompatibility complex, class II, DR beta 3 [HSA:3125]
B  isotig00327|mhc; <a href="/dbget-bin/www_bget?ko:K06752">K06752</a>  HLA-DRB3, HLA-DR3B; major histocompatibility complex, class II, DR beta 3 [HSA:3125]
B  isotig00487|mhc; <a href="/dbget-bin/www_bget?ko:K06752">K06752</a>  HLA-DRB3, HLA-DR3B; major histocompatibility complex, class II, DR beta 3 [HSA:3125]
B  isotig00488|mhc; <a href="/dbget-bin/www_bget?ko:K06752">K06752</a>  HLA-DRB3, HLA-DR3B; major histocompatibility complex, class II, DR beta 3 [HSA:3125]
B  isotig00489|mhc; <a href="/dbget-bin/www_bget?ko:K06752">K06752</a>  HLA-DRB3, HLA-DR3B; major histocompatibility complex, class II, DR beta 3 [HSA:3125]
B  isotig00490|mhc; <a href="/dbget-bin/www_bget?ko:K06752">K06752</a>  HLA-DRB3, HLA-DR3B; major histocompatibility complex, class II, DR beta 3 [HSA:3125]
B  isotig00491|mhc; <a href="/dbget-bin/www_bget?ko:K06752">K06752</a>  HLA-DRB3, HLA-DR3B; major histocompatibility complex, class II, DR beta 3 [HSA:3125]
B  isotig00492|mhc; <a href="/dbget-bin/www_bget?ko:K06752">K06752</a>  HLA-DRB3, HLA-DR3B; major histocompatibility complex, class II, DR beta 3 [HSA:3125]
B  isotig00493|mhc; <a href="/dbget-bin/www_bget?ko:K06752">K06752</a>  HLA-DRB3, HLA-DR3B; major histocompatibility complex, class II, DR beta 3 [HSA:3125]
B  isotig00494|mhc; <a href="/dbget-bin/www_bget?ko:K06752">K06752</a>  HLA-DRB3, HLA-DR3B; major histocompatibility complex, class II, DR beta 3 [HSA:3125]
B  isotig00495|mhc; <a href="/dbget-bin/www_bget?ko:K06752">K06752</a>  HLA-DRB3, HLA-DR3B; major histocompatibility complex, class II, DR beta 3 [HSA:3125]
B  isotig00496|mhc; <a href="/dbget-bin/www_bget?ko:K06752">K06752</a>  HLA-DRB3, HLA-DR3B; major histocompatibility complex, class II, DR beta 3 [HSA:3125]
B  isotig00497|mhc; <a href="/dbget-bin/www_bget?ko:K06752">K06752</a>  HLA-DRB3, HLA-DR3B; major histocompatibility complex, class II, DR beta 3 [HSA:3125]
B  isotig00498|mhc; <a href="/dbget-bin/www_bget?ko:K06752">K06752</a>  HLA-DRB3, HLA-DR3B; major histocompatibility complex, class II, DR beta 3 [HSA:3125]
B  isotig00499|mhc; <a href="/dbget-bin/www_bget?ko:K06752">K06752</a>  HLA-DRB3, HLA-DR3B; major histocompatibility complex, class II, DR beta 3 [HSA:3125]
B  isotig00500|mhc; <a href="/dbget-bin/www_bget?ko:K06752">K06752</a>  HLA-DRB3, HLA-DR3B; major histocompatibility complex, class II, DR beta 3 [HSA:3125]
B  isotig00501|mhc; <a href="/dbget-bin/www_bget?ko:K06752">K06752</a>  HLA-DRB3, HLA-DR3B; major histocompatibility complex, class II, DR beta 3 [HSA:3125]
B  isotig00502|mhc; <a href="/dbget-bin/www_bget?ko:K06752">K06752</a>  HLA-DRB3, HLA-DR3B; major histocompatibility complex, class II, DR beta 3 [HSA:3125]
B  isotig00503|mhc; <a href="/dbget-bin/www_bget?ko:K06752">K06752</a>  HLA-DRB3, HLA-DR3B; major histocompatibility complex, class II, DR beta 3 [HSA:3125]
B  isotig00504|mhc; <a href="/dbget-bin/www_bget?ko:K06752">K06752</a>  HLA-DRB3, HLA-DR3B; major histocompatibility complex, class II, DR beta 3 [HSA:3125]
B  isotig00505|mhc; <a href="/dbget-bin/www_bget?ko:K06752">K06752</a>  HLA-DRB3, HLA-DR3B; major histocompatibility complex, class II, DR beta 3 [HSA:3125]
B  isotig00506|mhc; <a href="/dbget-bin/www_bget?ko:K06752">K06752</a>  HLA-DRB3, HLA-DR3B; major histocompatibility complex, class II, DR beta 3 [HSA:3125]
B  isotig00507|mhc; <a href="/dbget-bin/www_bget?ko:K06752">K06752</a>  HLA-DRB3, HLA-DR3B; major histocompatibility complex, class II, DR beta 3 [HSA:3125]
B  isotig00508|mhc; <a href="/dbget-bin/www_bget?ko:K06752">K06752</a>  HLA-DRB3, HLA-DR3B; major histocompatibility complex, class II, DR beta 3 [HSA:3125]
B  isotig00509|mhc; <a href="/dbget-bin/www_bget?ko:K06752">K06752</a>  HLA-DRB3, HLA-DR3B; major histocompatibility complex, class II, DR beta 3 [HSA:3125]
B  isotig00510|mhc; <a href="/dbget-bin/www_bget?ko:K06752">K06752</a>  HLA-DRB3, HLA-DR3B; major histocompatibility complex, class II, DR beta 3 [HSA:3125]
B  isotig00511|mhc; <a href="/dbget-bin/www_bget?ko:K06752">K06752</a>  HLA-DRB3, HLA-DR3B; major histocompatibility complex, class II, DR beta 3 [HSA:3125]
B  isotig00512|mhc; <a href="/dbget-bin/www_bget?ko:K06752">K06752</a>  HLA-DRB3, HLA-DR3B; major histocompatibility complex, class II, DR beta 3 [HSA:3125]
B  isotig00513|mhc; <a href="/dbget-bin/www_bget?ko:K06752">K06752</a>  HLA-DRB3, HLA-DR3B; major histocompatibility complex, class II, DR beta 3 [HSA:3125]
B  isotig00514|mhc; <a href="/dbget-bin/www_bget?ko:K06752">K06752</a>  HLA-DRB3, HLA-DR3B; major histocompatibility complex, class II, DR beta 3 [HSA:3125]
B  isotig00515|mhc; <a href="/dbget-bin/www_bget?ko:K06752">K06752</a>  HLA-DRB3, HLA-DR3B; major histocompatibility complex, class II, DR beta 3 [HSA:3125]
B  isotig00516|mhc; <a href="/dbget-bin/www_bget?ko:K06752">K06752</a>  HLA-DRB3, HLA-DR3B; major histocompatibility complex, class II, DR beta 3 [HSA:3125]
B  isotig00517|mhc; <a href="/dbget-bin/www_bget?ko:K06752">K06752</a>  HLA-DRB3, HLA-DR3B; major histocompatibility complex, class II, DR beta 3 [HSA:3125]
B  isotig00518|mhc; <a href="/dbget-bin/www_bget?ko:K06752">K06752</a>  HLA-DRB3, HLA-DR3B; major histocompatibility complex, class II, DR beta 3 [HSA:3125]
B  isotig00519|mhc; <a href="/dbget-bin/www_bget?ko:K06752">K06752</a>  HLA-DRB3, HLA-DR3B; major histocompatibility complex, class II, DR beta 3 [HSA:3125]
B  isotig00520|mhc; <a href="/dbget-bin/www_bget?ko:K06752">K06752</a>  HLA-DRB3, HLA-DR3B; major histocompatibility complex, class II, DR beta 3 [HSA:3125]
B  isotig00521|mhc; <a href="/dbget-bin/www_bget?ko:K06752">K06752</a>  HLA-DRB3, HLA-DR3B; major histocompatibility complex, class II, DR beta 3 [HSA:3125]
B  isotig00522|mhc; <a href="/dbget-bin/www_bget?ko:K06752">K06752</a>  HLA-DRB3, HLA-DR3B; major histocompatibility complex, class II, DR beta 3 [HSA:3125]
B  isotig00523|mhc; <a href="/dbget-bin/www_bget?ko:K06752">K06752</a>  HLA-DRB3, HLA-DR3B; major histocompatibility complex, class II, DR beta 3 [HSA:3125]
B  isotig00524|mhc; <a href="/dbget-bin/www_bget?ko:K06752">K06752</a>  HLA-DRB3, HLA-DR3B; major histocompatibility complex, class II, DR beta 3 [HSA:3125]
B  isotig00525|mhc; <a href="/dbget-bin/www_bget?ko:K06752">K06752</a>  HLA-DRB3, HLA-DR3B; major histocompatibility complex, class II, DR beta 3 [HSA:3125]
B  isotig00526|mhc; <a href="/dbget-bin/www_bget?ko:K06752">K06752</a>  HLA-DRB3, HLA-DR3B; major histocompatibility complex, class II, DR beta 3 [HSA:3125]
B  isotig00527|mhc; <a href="/dbget-bin/www_bget?ko:K06752">K06752</a>  HLA-DRB3, HLA-DR3B; major histocompatibility complex, class II, DR beta 3 [HSA:3125]
B  isotig00528|mhc; <a href="/dbget-bin/www_bget?ko:K06752">K06752</a>  HLA-DRB3, HLA-DR3B; major histocompatibility complex, class II, DR beta 3 [HSA:3125]
B  isotig00529|mhc; <a href="/dbget-bin/www_bget?ko:K06752">K06752</a>  HLA-DRB3, HLA-DR3B; major histocompatibility complex, class II, DR beta 3 [HSA:3125]
B  isotig00530|mhc; <a href="/dbget-bin/www_bget?ko:K06752">K06752</a>  HLA-DRB3, HLA-DR3B; major histocompatibility complex, class II, DR beta 3 [HSA:3125]
B  isotig00531|mhc; <a href="/dbget-bin/www_bget?ko:K06752">K06752</a>  HLA-DRB3, HLA-DR3B; major histocompatibility complex, class II, DR beta 3 [HSA:3125]
B  isotig00532|mhc; <a href="/dbget-bin/www_bget?ko:K06752">K06752</a>  HLA-DRB3, HLA-DR3B; major histocompatibility complex, class II, DR beta 3 [HSA:3125]
B  isotig00533|mhc; <a href="/dbget-bin/www_bget?ko:K06752">K06752</a>  HLA-DRB3, HLA-DR3B; major histocompatibility complex, class II, DR beta 3 [HSA:3125]
B  isotig00534|mhc; <a href="/dbget-bin/www_bget?ko:K06752">K06752</a>  HLA-DRB3, HLA-DR3B; major histocompatibility complex, class II, DR beta 3 [HSA:3125]
B  isotig00535|mhc; <a href="/dbget-bin/www_bget?ko:K06752">K06752</a>  HLA-DRB3, HLA-DR3B; major histocompatibility complex, class II, DR beta 3 [HSA:3125]
B  isotig00536|mhc; <a href="/dbget-bin/www_bget?ko:K06752">K06752</a>  HLA-DRB3, HLA-DR3B; major histocompatibility complex, class II, DR beta 3 [HSA:3125]
B  isotig00537|mhc; <a href="/dbget-bin/www_bget?ko:K06752">K06752</a>  HLA-DRB3, HLA-DR3B; major histocompatibility complex, class II, DR beta 3 [HSA:3125]
B  isotig00538|mhc; <a href="/dbget-bin/www_bget?ko:K06752">K06752</a>  HLA-DRB3, HLA-DR3B; major histocompatibility complex, class II, DR beta 3 [HSA:3125]
B  isotig00539|mhc; <a href="/dbget-bin/www_bget?ko:K06752">K06752</a>  HLA-DRB3, HLA-DR3B; major histocompatibility complex, class II, DR beta 3 [HSA:3125]
B  isotig00540|mhc; <a href="/dbget-bin/www_bget?ko:K06752">K06752</a>  HLA-DRB3, HLA-DR3B; major histocompatibility complex, class II, DR beta 3 [HSA:3125]
B  isotig00541|mhc; <a href="/dbget-bin/www_bget?ko:K06752">K06752</a>  HLA-DRB3, HLA-DR3B; major histocompatibility complex, class II, DR beta 3 [HSA:3125]
B  isotig00542|mhc; <a href="/dbget-bin/www_bget?ko:K06752">K06752</a>  HLA-DRB3, HLA-DR3B; major histocompatibility complex, class II, DR beta 3 [HSA:3125]
B  isotig00543|mhc; <a href="/dbget-bin/www_bget?ko:K06752">K06752</a>  HLA-DRB3, HLA-DR3B; major histocompatibility complex, class II, DR beta 3 [HSA:3125]
B  isotig00544|mhc; <a href="/dbget-bin/www_bget?ko:K06752">K06752</a>  HLA-DRB3, HLA-DR3B; major histocompatibility complex, class II, DR beta 3 [HSA:3125]
B  isotig00545|mhc; <a href="/dbget-bin/www_bget?ko:K06752">K06752</a>  HLA-DRB3, HLA-DR3B; major histocompatibility complex, class II, DR beta 3 [HSA:3125]
B  isotig19152|mhc; <a href="/dbget-bin/www_bget?ko:K06752">K06752</a>  HLA-DRB3, HLA-DR3B; major histocompatibility complex, class II, DR beta 3 [HSA:3125]
B  isotig22634|mhc; <a href="/dbget-bin/www_bget?ko:K06752">K06752</a>  HLA-DRB3, HLA-DR3B; major histocompatibility complex, class II, DR beta 3 [HSA:3125]
B  isotig34309|mhc; <a href="/dbget-bin/www_bget?ko:K06752">K06752</a>  HLA-DRB3, HLA-DR3B; major histocompatibility complex, class II, DR beta 3 [HSA:3125]
B  isotig00279|mhc; <a href="/dbget-bin/www_bget?ko:K06752">K06752</a>  HLA-DRB4; major histocompatibility complex, class II, DR beta 4 [HSA:3126]
B  isotig00280|mhc; <a href="/dbget-bin/www_bget?ko:K06752">K06752</a>  HLA-DRB4; major histocompatibility complex, class II, DR beta 4 [HSA:3126]
B  isotig00281|mhc; <a href="/dbget-bin/www_bget?ko:K06752">K06752</a>  HLA-DRB4; major histocompatibility complex, class II, DR beta 4 [HSA:3126]
B  isotig00282|mhc; <a href="/dbget-bin/www_bget?ko:K06752">K06752</a>  HLA-DRB4; major histocompatibility complex, class II, DR beta 4 [HSA:3126]
B  isotig00283|mhc; <a href="/dbget-bin/www_bget?ko:K06752">K06752</a>  HLA-DRB4; major histocompatibility complex, class II, DR beta 4 [HSA:3126]
B  isotig00284|mhc; <a href="/dbget-bin/www_bget?ko:K06752">K06752</a>  HLA-DRB4; major histocompatibility complex, class II, DR beta 4 [HSA:3126]
B  isotig00285|mhc; <a href="/dbget-bin/www_bget?ko:K06752">K06752</a>  HLA-DRB4; major histocompatibility complex, class II, DR beta 4 [HSA:3126]
B  isotig00286|mhc; <a href="/dbget-bin/www_bget?ko:K06752">K06752</a>  HLA-DRB4; major histocompatibility complex, class II, DR beta 4 [HSA:3126]
B  isotig00287|mhc; <a href="/dbget-bin/www_bget?ko:K06752">K06752</a>  HLA-DRB4; major histocompatibility complex, class II, DR beta 4 [HSA:3126]
B  isotig00288|mhc; <a href="/dbget-bin/www_bget?ko:K06752">K06752</a>  HLA-DRB4; major histocompatibility complex, class II, DR beta 4 [HSA:3126]
B  isotig00289|mhc; <a href="/dbget-bin/www_bget?ko:K06752">K06752</a>  HLA-DRB4; major histocompatibility complex, class II, DR beta 4 [HSA:3126]
B  isotig00290|mhc; <a href="/dbget-bin/www_bget?ko:K06752">K06752</a>  HLA-DRB4; major histocompatibility complex, class II, DR beta 4 [HSA:3126]
B  isotig00291|mhc; <a href="/dbget-bin/www_bget?ko:K06752">K06752</a>  HLA-DRB4; major histocompatibility complex, class II, DR beta 4 [HSA:3126]
B  isotig00292|mhc; <a href="/dbget-bin/www_bget?ko:K06752">K06752</a>  HLA-DRB4; major histocompatibility complex, class II, DR beta 4 [HSA:3126]
B  isotig00293|mhc; <a href="/dbget-bin/www_bget?ko:K06752">K06752</a>  HLA-DRB4; major histocompatibility complex, class II, DR beta 4 [HSA:3126]
B  isotig00294|mhc; <a href="/dbget-bin/www_bget?ko:K06752">K06752</a>  HLA-DRB4; major histocompatibility complex, class II, DR beta 4 [HSA:3126]
B  isotig00295|mhc; <a href="/dbget-bin/www_bget?ko:K06752">K06752</a>  HLA-DRB4; major histocompatibility complex, class II, DR beta 4 [HSA:3126]
B  isotig00296|mhc; <a href="/dbget-bin/www_bget?ko:K06752">K06752</a>  HLA-DRB4; major histocompatibility complex, class II, DR beta 4 [HSA:3126]
B  isotig00297|mhc; <a href="/dbget-bin/www_bget?ko:K06752">K06752</a>  HLA-DRB4; major histocompatibility complex, class II, DR beta 4 [HSA:3126]
B  isotig00298|mhc; <a href="/dbget-bin/www_bget?ko:K06752">K06752</a>  HLA-DRB4; major histocompatibility complex, class II, DR beta 4 [HSA:3126]
B  isotig00299|mhc; <a href="/dbget-bin/www_bget?ko:K06752">K06752</a>  HLA-DRB4; major histocompatibility complex, class II, DR beta 4 [HSA:3126]
B  isotig00300|mhc; <a href="/dbget-bin/www_bget?ko:K06752">K06752</a>  HLA-DRB4; major histocompatibility complex, class II, DR beta 4 [HSA:3126]
B  isotig00301|mhc; <a href="/dbget-bin/www_bget?ko:K06752">K06752</a>  HLA-DRB4; major histocompatibility complex, class II, DR beta 4 [HSA:3126]
B  isotig00302|mhc; <a href="/dbget-bin/www_bget?ko:K06752">K06752</a>  HLA-DRB4; major histocompatibility complex, class II, DR beta 4 [HSA:3126]
B  isotig00303|mhc; <a href="/dbget-bin/www_bget?ko:K06752">K06752</a>  HLA-DRB4; major histocompatibility complex, class II, DR beta 4 [HSA:3126]
B  isotig00304|mhc; <a href="/dbget-bin/www_bget?ko:K06752">K06752</a>  HLA-DRB4; major histocompatibility complex, class II, DR beta 4 [HSA:3126]
B  isotig00305|mhc; <a href="/dbget-bin/www_bget?ko:K06752">K06752</a>  HLA-DRB4; major histocompatibility complex, class II, DR beta 4 [HSA:3126]
B  isotig00306|mhc; <a href="/dbget-bin/www_bget?ko:K06752">K06752</a>  HLA-DRB4; major histocompatibility complex, class II, DR beta 4 [HSA:3126]
B  isotig00307|mhc; <a href="/dbget-bin/www_bget?ko:K06752">K06752</a>  HLA-DRB4; major histocompatibility complex, class II, DR beta 4 [HSA:3126]
B  isotig00308|mhc; <a href="/dbget-bin/www_bget?ko:K06752">K06752</a>  HLA-DRB4; major histocompatibility complex, class II, DR beta 4 [HSA:3126]
B  isotig00309|mhc; <a href="/dbget-bin/www_bget?ko:K06752">K06752</a>  HLA-DRB4; major histocompatibility complex, class II, DR beta 4 [HSA:3126]
B  isotig00310|mhc; <a href="/dbget-bin/www_bget?ko:K06752">K06752</a>  HLA-DRB4; major histocompatibility complex, class II, DR beta 4 [HSA:3126]
B  isotig00311|mhc; <a href="/dbget-bin/www_bget?ko:K06752">K06752</a>  HLA-DRB4; major histocompatibility complex, class II, DR beta 4 [HSA:3126]
B  isotig00312|mhc; <a href="/dbget-bin/www_bget?ko:K06752">K06752</a>  HLA-DRB4; major histocompatibility complex, class II, DR beta 4 [HSA:3126]
B  isotig00313|mhc; <a href="/dbget-bin/www_bget?ko:K06752">K06752</a>  HLA-DRB4; major histocompatibility complex, class II, DR beta 4 [HSA:3126]
B  isotig00314|mhc; <a href="/dbget-bin/www_bget?ko:K06752">K06752</a>  HLA-DRB4; major histocompatibility complex, class II, DR beta 4 [HSA:3126]
B  isotig00315|mhc; <a href="/dbget-bin/www_bget?ko:K06752">K06752</a>  HLA-DRB4; major histocompatibility complex, class II, DR beta 4 [HSA:3126]
B  isotig00316|mhc; <a href="/dbget-bin/www_bget?ko:K06752">K06752</a>  HLA-DRB4; major histocompatibility complex, class II, DR beta 4 [HSA:3126]
B  isotig00317|mhc; <a href="/dbget-bin/www_bget?ko:K06752">K06752</a>  HLA-DRB4; major histocompatibility complex, class II, DR beta 4 [HSA:3126]
B  isotig00318|mhc; <a href="/dbget-bin/www_bget?ko:K06752">K06752</a>  HLA-DRB4; major histocompatibility complex, class II, DR beta 4 [HSA:3126]
B  isotig00319|mhc; <a href="/dbget-bin/www_bget?ko:K06752">K06752</a>  HLA-DRB4; major histocompatibility complex, class II, DR beta 4 [HSA:3126]
B  isotig00320|mhc; <a href="/dbget-bin/www_bget?ko:K06752">K06752</a>  HLA-DRB4; major histocompatibility complex, class II, DR beta 4 [HSA:3126]
B  isotig00321|mhc; <a href="/dbget-bin/www_bget?ko:K06752">K06752</a>  HLA-DRB4; major histocompatibility complex, class II, DR beta 4 [HSA:3126]
B  isotig00322|mhc; <a href="/dbget-bin/www_bget?ko:K06752">K06752</a>  HLA-DRB4; major histocompatibility complex, class II, DR beta 4 [HSA:3126]
B  isotig00323|mhc; <a href="/dbget-bin/www_bget?ko:K06752">K06752</a>  HLA-DRB4; major histocompatibility complex, class II, DR beta 4 [HSA:3126]
B  isotig00324|mhc; <a href="/dbget-bin/www_bget?ko:K06752">K06752</a>  HLA-DRB4; major histocompatibility complex, class II, DR beta 4 [HSA:3126]
B  isotig00325|mhc; <a href="/dbget-bin/www_bget?ko:K06752">K06752</a>  HLA-DRB4; major histocompatibility complex, class II, DR beta 4 [HSA:3126]
B  isotig00326|mhc; <a href="/dbget-bin/www_bget?ko:K06752">K06752</a>  HLA-DRB4; major histocompatibility complex, class II, DR beta 4 [HSA:3126]
B  isotig00327|mhc; <a href="/dbget-bin/www_bget?ko:K06752">K06752</a>  HLA-DRB4; major histocompatibility complex, class II, DR beta 4 [HSA:3126]
B  isotig00487|mhc; <a href="/dbget-bin/www_bget?ko:K06752">K06752</a>  HLA-DRB4; major histocompatibility complex, class II, DR beta 4 [HSA:3126]
B  isotig00488|mhc; <a href="/dbget-bin/www_bget?ko:K06752">K06752</a>  HLA-DRB4; major histocompatibility complex, class II, DR beta 4 [HSA:3126]
B  isotig00489|mhc; <a href="/dbget-bin/www_bget?ko:K06752">K06752</a>  HLA-DRB4; major histocompatibility complex, class II, DR beta 4 [HSA:3126]
B  isotig00490|mhc; <a href="/dbget-bin/www_bget?ko:K06752">K06752</a>  HLA-DRB4; major histocompatibility complex, class II, DR beta 4 [HSA:3126]
B  isotig00491|mhc; <a href="/dbget-bin/www_bget?ko:K06752">K06752</a>  HLA-DRB4; major histocompatibility complex, class II, DR beta 4 [HSA:3126]
B  isotig00492|mhc; <a href="/dbget-bin/www_bget?ko:K06752">K06752</a>  HLA-DRB4; major histocompatibility complex, class II, DR beta 4 [HSA:3126]
B  isotig00493|mhc; <a href="/dbget-bin/www_bget?ko:K06752">K06752</a>  HLA-DRB4; major histocompatibility complex, class II, DR beta 4 [HSA:3126]
B  isotig00494|mhc; <a href="/dbget-bin/www_bget?ko:K06752">K06752</a>  HLA-DRB4; major histocompatibility complex, class II, DR beta 4 [HSA:3126]
B  isotig00495|mhc; <a href="/dbget-bin/www_bget?ko:K06752">K06752</a>  HLA-DRB4; major histocompatibility complex, class II, DR beta 4 [HSA:3126]
B  isotig00496|mhc; <a href="/dbget-bin/www_bget?ko:K06752">K06752</a>  HLA-DRB4; major histocompatibility complex, class II, DR beta 4 [HSA:3126]
B  isotig00497|mhc; <a href="/dbget-bin/www_bget?ko:K06752">K06752</a>  HLA-DRB4; major histocompatibility complex, class II, DR beta 4 [HSA:3126]
B  isotig00498|mhc; <a href="/dbget-bin/www_bget?ko:K06752">K06752</a>  HLA-DRB4; major histocompatibility complex, class II, DR beta 4 [HSA:3126]
B  isotig00499|mhc; <a href="/dbget-bin/www_bget?ko:K06752">K06752</a>  HLA-DRB4; major histocompatibility complex, class II, DR beta 4 [HSA:3126]
B  isotig00500|mhc; <a href="/dbget-bin/www_bget?ko:K06752">K06752</a>  HLA-DRB4; major histocompatibility complex, class II, DR beta 4 [HSA:3126]
B  isotig00501|mhc; <a href="/dbget-bin/www_bget?ko:K06752">K06752</a>  HLA-DRB4; major histocompatibility complex, class II, DR beta 4 [HSA:3126]
B  isotig00502|mhc; <a href="/dbget-bin/www_bget?ko:K06752">K06752</a>  HLA-DRB4; major histocompatibility complex, class II, DR beta 4 [HSA:3126]
B  isotig00503|mhc; <a href="/dbget-bin/www_bget?ko:K06752">K06752</a>  HLA-DRB4; major histocompatibility complex, class II, DR beta 4 [HSA:3126]
B  isotig00504|mhc; <a href="/dbget-bin/www_bget?ko:K06752">K06752</a>  HLA-DRB4; major histocompatibility complex, class II, DR beta 4 [HSA:3126]
B  isotig00505|mhc; <a href="/dbget-bin/www_bget?ko:K06752">K06752</a>  HLA-DRB4; major histocompatibility complex, class II, DR beta 4 [HSA:3126]
B  isotig00506|mhc; <a href="/dbget-bin/www_bget?ko:K06752">K06752</a>  HLA-DRB4; major histocompatibility complex, class II, DR beta 4 [HSA:3126]
B  isotig00507|mhc; <a href="/dbget-bin/www_bget?ko:K06752">K06752</a>  HLA-DRB4; major histocompatibility complex, class II, DR beta 4 [HSA:3126]
B  isotig00508|mhc; <a href="/dbget-bin/www_bget?ko:K06752">K06752</a>  HLA-DRB4; major histocompatibility complex, class II, DR beta 4 [HSA:3126]
B  isotig00509|mhc; <a href="/dbget-bin/www_bget?ko:K06752">K06752</a>  HLA-DRB4; major histocompatibility complex, class II, DR beta 4 [HSA:3126]
B  isotig00510|mhc; <a href="/dbget-bin/www_bget?ko:K06752">K06752</a>  HLA-DRB4; major histocompatibility complex, class II, DR beta 4 [HSA:3126]
B  isotig00511|mhc; <a href="/dbget-bin/www_bget?ko:K06752">K06752</a>  HLA-DRB4; major histocompatibility complex, class II, DR beta 4 [HSA:3126]
B  isotig00512|mhc; <a href="/dbget-bin/www_bget?ko:K06752">K06752</a>  HLA-DRB4; major histocompatibility complex, class II, DR beta 4 [HSA:3126]
B  isotig00513|mhc; <a href="/dbget-bin/www_bget?ko:K06752">K06752</a>  HLA-DRB4; major histocompatibility complex, class II, DR beta 4 [HSA:3126]
B  isotig00514|mhc; <a href="/dbget-bin/www_bget?ko:K06752">K06752</a>  HLA-DRB4; major histocompatibility complex, class II, DR beta 4 [HSA:3126]
B  isotig00515|mhc; <a href="/dbget-bin/www_bget?ko:K06752">K06752</a>  HLA-DRB4; major histocompatibility complex, class II, DR beta 4 [HSA:3126]
B  isotig00516|mhc; <a href="/dbget-bin/www_bget?ko:K06752">K06752</a>  HLA-DRB4; major histocompatibility complex, class II, DR beta 4 [HSA:3126]
B  isotig00517|mhc; <a href="/dbget-bin/www_bget?ko:K06752">K06752</a>  HLA-DRB4; major histocompatibility complex, class II, DR beta 4 [HSA:3126]
B  isotig00518|mhc; <a href="/dbget-bin/www_bget?ko:K06752">K06752</a>  HLA-DRB4; major histocompatibility complex, class II, DR beta 4 [HSA:3126]
B  isotig00519|mhc; <a href="/dbget-bin/www_bget?ko:K06752">K06752</a>  HLA-DRB4; major histocompatibility complex, class II, DR beta 4 [HSA:3126]
B  isotig00520|mhc; <a href="/dbget-bin/www_bget?ko:K06752">K06752</a>  HLA-DRB4; major histocompatibility complex, class II, DR beta 4 [HSA:3126]
B  isotig00521|mhc; <a href="/dbget-bin/www_bget?ko:K06752">K06752</a>  HLA-DRB4; major histocompatibility complex, class II, DR beta 4 [HSA:3126]
B  isotig00522|mhc; <a href="/dbget-bin/www_bget?ko:K06752">K06752</a>  HLA-DRB4; major histocompatibility complex, class II, DR beta 4 [HSA:3126]
B  isotig00523|mhc; <a href="/dbget-bin/www_bget?ko:K06752">K06752</a>  HLA-DRB4; major histocompatibility complex, class II, DR beta 4 [HSA:3126]
B  isotig00524|mhc; <a href="/dbget-bin/www_bget?ko:K06752">K06752</a>  HLA-DRB4; major histocompatibility complex, class II, DR beta 4 [HSA:3126]
B  isotig00525|mhc; <a href="/dbget-bin/www_bget?ko:K06752">K06752</a>  HLA-DRB4; major histocompatibility complex, class II, DR beta 4 [HSA:3126]
B  isotig00526|mhc; <a href="/dbget-bin/www_bget?ko:K06752">K06752</a>  HLA-DRB4; major histocompatibility complex, class II, DR beta 4 [HSA:3126]
B  isotig00527|mhc; <a href="/dbget-bin/www_bget?ko:K06752">K06752</a>  HLA-DRB4; major histocompatibility complex, class II, DR beta 4 [HSA:3126]
B  isotig00528|mhc; <a href="/dbget-bin/www_bget?ko:K06752">K06752</a>  HLA-DRB4; major histocompatibility complex, class II, DR beta 4 [HSA:3126]
B  isotig00529|mhc; <a href="/dbget-bin/www_bget?ko:K06752">K06752</a>  HLA-DRB4; major histocompatibility complex, class II, DR beta 4 [HSA:3126]
B  isotig00530|mhc; <a href="/dbget-bin/www_bget?ko:K06752">K06752</a>  HLA-DRB4; major histocompatibility complex, class II, DR beta 4 [HSA:3126]
B  isotig00531|mhc; <a href="/dbget-bin/www_bget?ko:K06752">K06752</a>  HLA-DRB4; major histocompatibility complex, class II, DR beta 4 [HSA:3126]
B  isotig00532|mhc; <a href="/dbget-bin/www_bget?ko:K06752">K06752</a>  HLA-DRB4; major histocompatibility complex, class II, DR beta 4 [HSA:3126]
B  isotig00533|mhc; <a href="/dbget-bin/www_bget?ko:K06752">K06752</a>  HLA-DRB4; major histocompatibility complex, class II, DR beta 4 [HSA:3126]
B  isotig00534|mhc; <a href="/dbget-bin/www_bget?ko:K06752">K06752</a>  HLA-DRB4; major histocompatibility complex, class II, DR beta 4 [HSA:3126]
B  isotig00535|mhc; <a href="/dbget-bin/www_bget?ko:K06752">K06752</a>  HLA-DRB4; major histocompatibility complex, class II, DR beta 4 [HSA:3126]
B  isotig00536|mhc; <a href="/dbget-bin/www_bget?ko:K06752">K06752</a>  HLA-DRB4; major histocompatibility complex, class II, DR beta 4 [HSA:3126]
B  isotig00537|mhc; <a href="/dbget-bin/www_bget?ko:K06752">K06752</a>  HLA-DRB4; major histocompatibility complex, class II, DR beta 4 [HSA:3126]
B  isotig00538|mhc; <a href="/dbget-bin/www_bget?ko:K06752">K06752</a>  HLA-DRB4; major histocompatibility complex, class II, DR beta 4 [HSA:3126]
B  isotig00539|mhc; <a href="/dbget-bin/www_bget?ko:K06752">K06752</a>  HLA-DRB4; major histocompatibility complex, class II, DR beta 4 [HSA:3126]
B  isotig00540|mhc; <a href="/dbget-bin/www_bget?ko:K06752">K06752</a>  HLA-DRB4; major histocompatibility complex, class II, DR beta 4 [HSA:3126]
B  isotig00541|mhc; <a href="/dbget-bin/www_bget?ko:K06752">K06752</a>  HLA-DRB4; major histocompatibility complex, class II, DR beta 4 [HSA:3126]
B  isotig00542|mhc; <a href="/dbget-bin/www_bget?ko:K06752">K06752</a>  HLA-DRB4; major histocompatibility complex, class II, DR beta 4 [HSA:3126]
B  isotig00543|mhc; <a href="/dbget-bin/www_bget?ko:K06752">K06752</a>  HLA-DRB4; major histocompatibility complex, class II, DR beta 4 [HSA:3126]
B  isotig00544|mhc; <a href="/dbget-bin/www_bget?ko:K06752">K06752</a>  HLA-DRB4; major histocompatibility complex, class II, DR beta 4 [HSA:3126]
B  isotig00545|mhc; <a href="/dbget-bin/www_bget?ko:K06752">K06752</a>  HLA-DRB4; major histocompatibility complex, class II, DR beta 4 [HSA:3126]
B  isotig19152|mhc; <a href="/dbget-bin/www_bget?ko:K06752">K06752</a>  HLA-DRB4; major histocompatibility complex, class II, DR beta 4 [HSA:3126]
B  isotig22634|mhc; <a href="/dbget-bin/www_bget?ko:K06752">K06752</a>  HLA-DRB4; major histocompatibility complex, class II, DR beta 4 [HSA:3126]
B  isotig34309|mhc; <a href="/dbget-bin/www_bget?ko:K06752">K06752</a>  HLA-DRB4; major histocompatibility complex, class II, DR beta 4 [HSA:3126]
B  isotig00279|mhc; <a href="/dbget-bin/www_bget?ko:K06752">K06752</a>  HLA-DRB5; major histocompatibility complex, class II, DR beta 5 [HSA:3127]
B  isotig00280|mhc; <a href="/dbget-bin/www_bget?ko:K06752">K06752</a>  HLA-DRB5; major histocompatibility complex, class II, DR beta 5 [HSA:3127]
B  isotig00281|mhc; <a href="/dbget-bin/www_bget?ko:K06752">K06752</a>  HLA-DRB5; major histocompatibility complex, class II, DR beta 5 [HSA:3127]
B  isotig00282|mhc; <a href="/dbget-bin/www_bget?ko:K06752">K06752</a>  HLA-DRB5; major histocompatibility complex, class II, DR beta 5 [HSA:3127]
B  isotig00283|mhc; <a href="/dbget-bin/www_bget?ko:K06752">K06752</a>  HLA-DRB5; major histocompatibility complex, class II, DR beta 5 [HSA:3127]
B  isotig00284|mhc; <a href="/dbget-bin/www_bget?ko:K06752">K06752</a>  HLA-DRB5; major histocompatibility complex, class II, DR beta 5 [HSA:3127]
B  isotig00285|mhc; <a href="/dbget-bin/www_bget?ko:K06752">K06752</a>  HLA-DRB5; major histocompatibility complex, class II, DR beta 5 [HSA:3127]
B  isotig00286|mhc; <a href="/dbget-bin/www_bget?ko:K06752">K06752</a>  HLA-DRB5; major histocompatibility complex, class II, DR beta 5 [HSA:3127]
B  isotig00287|mhc; <a href="/dbget-bin/www_bget?ko:K06752">K06752</a>  HLA-DRB5; major histocompatibility complex, class II, DR beta 5 [HSA:3127]
B  isotig00288|mhc; <a href="/dbget-bin/www_bget?ko:K06752">K06752</a>  HLA-DRB5; major histocompatibility complex, class II, DR beta 5 [HSA:3127]
B  isotig00289|mhc; <a href="/dbget-bin/www_bget?ko:K06752">K06752</a>  HLA-DRB5; major histocompatibility complex, class II, DR beta 5 [HSA:3127]
B  isotig00290|mhc; <a href="/dbget-bin/www_bget?ko:K06752">K06752</a>  HLA-DRB5; major histocompatibility complex, class II, DR beta 5 [HSA:3127]
B  isotig00291|mhc; <a href="/dbget-bin/www_bget?ko:K06752">K06752</a>  HLA-DRB5; major histocompatibility complex, class II, DR beta 5 [HSA:3127]
B  isotig00292|mhc; <a href="/dbget-bin/www_bget?ko:K06752">K06752</a>  HLA-DRB5; major histocompatibility complex, class II, DR beta 5 [HSA:3127]
B  isotig00293|mhc; <a href="/dbget-bin/www_bget?ko:K06752">K06752</a>  HLA-DRB5; major histocompatibility complex, class II, DR beta 5 [HSA:3127]
B  isotig00294|mhc; <a href="/dbget-bin/www_bget?ko:K06752">K06752</a>  HLA-DRB5; major histocompatibility complex, class II, DR beta 5 [HSA:3127]
B  isotig00295|mhc; <a href="/dbget-bin/www_bget?ko:K06752">K06752</a>  HLA-DRB5; major histocompatibility complex, class II, DR beta 5 [HSA:3127]
B  isotig00296|mhc; <a href="/dbget-bin/www_bget?ko:K06752">K06752</a>  HLA-DRB5; major histocompatibility complex, class II, DR beta 5 [HSA:3127]
B  isotig00297|mhc; <a href="/dbget-bin/www_bget?ko:K06752">K06752</a>  HLA-DRB5; major histocompatibility complex, class II, DR beta 5 [HSA:3127]
B  isotig00298|mhc; <a href="/dbget-bin/www_bget?ko:K06752">K06752</a>  HLA-DRB5; major histocompatibility complex, class II, DR beta 5 [HSA:3127]
B  isotig00299|mhc; <a href="/dbget-bin/www_bget?ko:K06752">K06752</a>  HLA-DRB5; major histocompatibility complex, class II, DR beta 5 [HSA:3127]
B  isotig00300|mhc; <a href="/dbget-bin/www_bget?ko:K06752">K06752</a>  HLA-DRB5; major histocompatibility complex, class II, DR beta 5 [HSA:3127]
B  isotig00301|mhc; <a href="/dbget-bin/www_bget?ko:K06752">K06752</a>  HLA-DRB5; major histocompatibility complex, class II, DR beta 5 [HSA:3127]
B  isotig00302|mhc; <a href="/dbget-bin/www_bget?ko:K06752">K06752</a>  HLA-DRB5; major histocompatibility complex, class II, DR beta 5 [HSA:3127]
B  isotig00303|mhc; <a href="/dbget-bin/www_bget?ko:K06752">K06752</a>  HLA-DRB5; major histocompatibility complex, class II, DR beta 5 [HSA:3127]
B  isotig00304|mhc; <a href="/dbget-bin/www_bget?ko:K06752">K06752</a>  HLA-DRB5; major histocompatibility complex, class II, DR beta 5 [HSA:3127]
B  isotig00305|mhc; <a href="/dbget-bin/www_bget?ko:K06752">K06752</a>  HLA-DRB5; major histocompatibility complex, class II, DR beta 5 [HSA:3127]
B  isotig00306|mhc; <a href="/dbget-bin/www_bget?ko:K06752">K06752</a>  HLA-DRB5; major histocompatibility complex, class II, DR beta 5 [HSA:3127]
B  isotig00307|mhc; <a href="/dbget-bin/www_bget?ko:K06752">K06752</a>  HLA-DRB5; major histocompatibility complex, class II, DR beta 5 [HSA:3127]
B  isotig00308|mhc; <a href="/dbget-bin/www_bget?ko:K06752">K06752</a>  HLA-DRB5; major histocompatibility complex, class II, DR beta 5 [HSA:3127]
B  isotig00309|mhc; <a href="/dbget-bin/www_bget?ko:K06752">K06752</a>  HLA-DRB5; major histocompatibility complex, class II, DR beta 5 [HSA:3127]
B  isotig00310|mhc; <a href="/dbget-bin/www_bget?ko:K06752">K06752</a>  HLA-DRB5; major histocompatibility complex, class II, DR beta 5 [HSA:3127]
B  isotig00311|mhc; <a href="/dbget-bin/www_bget?ko:K06752">K06752</a>  HLA-DRB5; major histocompatibility complex, class II, DR beta 5 [HSA:3127]
B  isotig00312|mhc; <a href="/dbget-bin/www_bget?ko:K06752">K06752</a>  HLA-DRB5; major histocompatibility complex, class II, DR beta 5 [HSA:3127]
B  isotig00313|mhc; <a href="/dbget-bin/www_bget?ko:K06752">K06752</a>  HLA-DRB5; major histocompatibility complex, class II, DR beta 5 [HSA:3127]
B  isotig00314|mhc; <a href="/dbget-bin/www_bget?ko:K06752">K06752</a>  HLA-DRB5; major histocompatibility complex, class II, DR beta 5 [HSA:3127]
B  isotig00315|mhc; <a href="/dbget-bin/www_bget?ko:K06752">K06752</a>  HLA-DRB5; major histocompatibility complex, class II, DR beta 5 [HSA:3127]
B  isotig00316|mhc; <a href="/dbget-bin/www_bget?ko:K06752">K06752</a>  HLA-DRB5; major histocompatibility complex, class II, DR beta 5 [HSA:3127]
B  isotig00317|mhc; <a href="/dbget-bin/www_bget?ko:K06752">K06752</a>  HLA-DRB5; major histocompatibility complex, class II, DR beta 5 [HSA:3127]
B  isotig00318|mhc; <a href="/dbget-bin/www_bget?ko:K06752">K06752</a>  HLA-DRB5; major histocompatibility complex, class II, DR beta 5 [HSA:3127]
B  isotig00319|mhc; <a href="/dbget-bin/www_bget?ko:K06752">K06752</a>  HLA-DRB5; major histocompatibility complex, class II, DR beta 5 [HSA:3127]
B  isotig00320|mhc; <a href="/dbget-bin/www_bget?ko:K06752">K06752</a>  HLA-DRB5; major histocompatibility complex, class II, DR beta 5 [HSA:3127]
B  isotig00321|mhc; <a href="/dbget-bin/www_bget?ko:K06752">K06752</a>  HLA-DRB5; major histocompatibility complex, class II, DR beta 5 [HSA:3127]
B  isotig00322|mhc; <a href="/dbget-bin/www_bget?ko:K06752">K06752</a>  HLA-DRB5; major histocompatibility complex, class II, DR beta 5 [HSA:3127]
B  isotig00323|mhc; <a href="/dbget-bin/www_bget?ko:K06752">K06752</a>  HLA-DRB5; major histocompatibility complex, class II, DR beta 5 [HSA:3127]
B  isotig00324|mhc; <a href="/dbget-bin/www_bget?ko:K06752">K06752</a>  HLA-DRB5; major histocompatibility complex, class II, DR beta 5 [HSA:3127]
B  isotig00325|mhc; <a href="/dbget-bin/www_bget?ko:K06752">K06752</a>  HLA-DRB5; major histocompatibility complex, class II, DR beta 5 [HSA:3127]
B  isotig00326|mhc; <a href="/dbget-bin/www_bget?ko:K06752">K06752</a>  HLA-DRB5; major histocompatibility complex, class II, DR beta 5 [HSA:3127]
B  isotig00327|mhc; <a href="/dbget-bin/www_bget?ko:K06752">K06752</a>  HLA-DRB5; major histocompatibility complex, class II, DR beta 5 [HSA:3127]
B  isotig00487|mhc; <a href="/dbget-bin/www_bget?ko:K06752">K06752</a>  HLA-DRB5; major histocompatibility complex, class II, DR beta 5 [HSA:3127]
B  isotig00488|mhc; <a href="/dbget-bin/www_bget?ko:K06752">K06752</a>  HLA-DRB5; major histocompatibility complex, class II, DR beta 5 [HSA:3127]
B  isotig00489|mhc; <a href="/dbget-bin/www_bget?ko:K06752">K06752</a>  HLA-DRB5; major histocompatibility complex, class II, DR beta 5 [HSA:3127]
B  isotig00490|mhc; <a href="/dbget-bin/www_bget?ko:K06752">K06752</a>  HLA-DRB5; major histocompatibility complex, class II, DR beta 5 [HSA:3127]
B  isotig00491|mhc; <a href="/dbget-bin/www_bget?ko:K06752">K06752</a>  HLA-DRB5; major histocompatibility complex, class II, DR beta 5 [HSA:3127]
B  isotig00492|mhc; <a href="/dbget-bin/www_bget?ko:K06752">K06752</a>  HLA-DRB5; major histocompatibility complex, class II, DR beta 5 [HSA:3127]
B  isotig00493|mhc; <a href="/dbget-bin/www_bget?ko:K06752">K06752</a>  HLA-DRB5; major histocompatibility complex, class II, DR beta 5 [HSA:3127]
B  isotig00494|mhc; <a href="/dbget-bin/www_bget?ko:K06752">K06752</a>  HLA-DRB5; major histocompatibility complex, class II, DR beta 5 [HSA:3127]
B  isotig00495|mhc; <a href="/dbget-bin/www_bget?ko:K06752">K06752</a>  HLA-DRB5; major histocompatibility complex, class II, DR beta 5 [HSA:3127]
B  isotig00496|mhc; <a href="/dbget-bin/www_bget?ko:K06752">K06752</a>  HLA-DRB5; major histocompatibility complex, class II, DR beta 5 [HSA:3127]
B  isotig00497|mhc; <a href="/dbget-bin/www_bget?ko:K06752">K06752</a>  HLA-DRB5; major histocompatibility complex, class II, DR beta 5 [HSA:3127]
B  isotig00498|mhc; <a href="/dbget-bin/www_bget?ko:K06752">K06752</a>  HLA-DRB5; major histocompatibility complex, class II, DR beta 5 [HSA:3127]
B  isotig00499|mhc; <a href="/dbget-bin/www_bget?ko:K06752">K06752</a>  HLA-DRB5; major histocompatibility complex, class II, DR beta 5 [HSA:3127]
B  isotig00500|mhc; <a href="/dbget-bin/www_bget?ko:K06752">K06752</a>  HLA-DRB5; major histocompatibility complex, class II, DR beta 5 [HSA:3127]
B  isotig00501|mhc; <a href="/dbget-bin/www_bget?ko:K06752">K06752</a>  HLA-DRB5; major histocompatibility complex, class II, DR beta 5 [HSA:3127]
B  isotig00502|mhc; <a href="/dbget-bin/www_bget?ko:K06752">K06752</a>  HLA-DRB5; major histocompatibility complex, class II, DR beta 5 [HSA:3127]
B  isotig00503|mhc; <a href="/dbget-bin/www_bget?ko:K06752">K06752</a>  HLA-DRB5; major histocompatibility complex, class II, DR beta 5 [HSA:3127]
B  isotig00504|mhc; <a href="/dbget-bin/www_bget?ko:K06752">K06752</a>  HLA-DRB5; major histocompatibility complex, class II, DR beta 5 [HSA:3127]
B  isotig00505|mhc; <a href="/dbget-bin/www_bget?ko:K06752">K06752</a>  HLA-DRB5; major histocompatibility complex, class II, DR beta 5 [HSA:3127]
B  isotig00506|mhc; <a href="/dbget-bin/www_bget?ko:K06752">K06752</a>  HLA-DRB5; major histocompatibility complex, class II, DR beta 5 [HSA:3127]
B  isotig00507|mhc; <a href="/dbget-bin/www_bget?ko:K06752">K06752</a>  HLA-DRB5; major histocompatibility complex, class II, DR beta 5 [HSA:3127]
B  isotig00508|mhc; <a href="/dbget-bin/www_bget?ko:K06752">K06752</a>  HLA-DRB5; major histocompatibility complex, class II, DR beta 5 [HSA:3127]
B  isotig00509|mhc; <a href="/dbget-bin/www_bget?ko:K06752">K06752</a>  HLA-DRB5; major histocompatibility complex, class II, DR beta 5 [HSA:3127]
B  isotig00510|mhc; <a href="/dbget-bin/www_bget?ko:K06752">K06752</a>  HLA-DRB5; major histocompatibility complex, class II, DR beta 5 [HSA:3127]
B  isotig00511|mhc; <a href="/dbget-bin/www_bget?ko:K06752">K06752</a>  HLA-DRB5; major histocompatibility complex, class II, DR beta 5 [HSA:3127]
B  isotig00512|mhc; <a href="/dbget-bin/www_bget?ko:K06752">K06752</a>  HLA-DRB5; major histocompatibility complex, class II, DR beta 5 [HSA:3127]
B  isotig00513|mhc; <a href="/dbget-bin/www_bget?ko:K06752">K06752</a>  HLA-DRB5; major histocompatibility complex, class II, DR beta 5 [HSA:3127]
B  isotig00514|mhc; <a href="/dbget-bin/www_bget?ko:K06752">K06752</a>  HLA-DRB5; major histocompatibility complex, class II, DR beta 5 [HSA:3127]
B  isotig00515|mhc; <a href="/dbget-bin/www_bget?ko:K06752">K06752</a>  HLA-DRB5; major histocompatibility complex, class II, DR beta 5 [HSA:3127]
B  isotig00516|mhc; <a href="/dbget-bin/www_bget?ko:K06752">K06752</a>  HLA-DRB5; major histocompatibility complex, class II, DR beta 5 [HSA:3127]
B  isotig00517|mhc; <a href="/dbget-bin/www_bget?ko:K06752">K06752</a>  HLA-DRB5; major histocompatibility complex, class II, DR beta 5 [HSA:3127]
B  isotig00518|mhc; <a href="/dbget-bin/www_bget?ko:K06752">K06752</a>  HLA-DRB5; major histocompatibility complex, class II, DR beta 5 [HSA:3127]
B  isotig00519|mhc; <a href="/dbget-bin/www_bget?ko:K06752">K06752</a>  HLA-DRB5; major histocompatibility complex, class II, DR beta 5 [HSA:3127]
B  isotig00520|mhc; <a href="/dbget-bin/www_bget?ko:K06752">K06752</a>  HLA-DRB5; major histocompatibility complex, class II, DR beta 5 [HSA:3127]
B  isotig00521|mhc; <a href="/dbget-bin/www_bget?ko:K06752">K06752</a>  HLA-DRB5; major histocompatibility complex, class II, DR beta 5 [HSA:3127]
B  isotig00522|mhc; <a href="/dbget-bin/www_bget?ko:K06752">K06752</a>  HLA-DRB5; major histocompatibility complex, class II, DR beta 5 [HSA:3127]
B  isotig00523|mhc; <a href="/dbget-bin/www_bget?ko:K06752">K06752</a>  HLA-DRB5; major histocompatibility complex, class II, DR beta 5 [HSA:3127]
B  isotig00524|mhc; <a href="/dbget-bin/www_bget?ko:K06752">K06752</a>  HLA-DRB5; major histocompatibility complex, class II, DR beta 5 [HSA:3127]
B  isotig00525|mhc; <a href="/dbget-bin/www_bget?ko:K06752">K06752</a>  HLA-DRB5; major histocompatibility complex, class II, DR beta 5 [HSA:3127]
B  isotig00526|mhc; <a href="/dbget-bin/www_bget?ko:K06752">K06752</a>  HLA-DRB5; major histocompatibility complex, class II, DR beta 5 [HSA:3127]
B  isotig00527|mhc; <a href="/dbget-bin/www_bget?ko:K06752">K06752</a>  HLA-DRB5; major histocompatibility complex, class II, DR beta 5 [HSA:3127]
B  isotig00528|mhc; <a href="/dbget-bin/www_bget?ko:K06752">K06752</a>  HLA-DRB5; major histocompatibility complex, class II, DR beta 5 [HSA:3127]
B  isotig00529|mhc; <a href="/dbget-bin/www_bget?ko:K06752">K06752</a>  HLA-DRB5; major histocompatibility complex, class II, DR beta 5 [HSA:3127]
B  isotig00530|mhc; <a href="/dbget-bin/www_bget?ko:K06752">K06752</a>  HLA-DRB5; major histocompatibility complex, class II, DR beta 5 [HSA:3127]
B  isotig00531|mhc; <a href="/dbget-bin/www_bget?ko:K06752">K06752</a>  HLA-DRB5; major histocompatibility complex, class II, DR beta 5 [HSA:3127]
B  isotig00532|mhc; <a href="/dbget-bin/www_bget?ko:K06752">K06752</a>  HLA-DRB5; major histocompatibility complex, class II, DR beta 5 [HSA:3127]
B  isotig00533|mhc; <a href="/dbget-bin/www_bget?ko:K06752">K06752</a>  HLA-DRB5; major histocompatibility complex, class II, DR beta 5 [HSA:3127]
B  isotig00534|mhc; <a href="/dbget-bin/www_bget?ko:K06752">K06752</a>  HLA-DRB5; major histocompatibility complex, class II, DR beta 5 [HSA:3127]
B  isotig00535|mhc; <a href="/dbget-bin/www_bget?ko:K06752">K06752</a>  HLA-DRB5; major histocompatibility complex, class II, DR beta 5 [HSA:3127]
B  isotig00536|mhc; <a href="/dbget-bin/www_bget?ko:K06752">K06752</a>  HLA-DRB5; major histocompatibility complex, class II, DR beta 5 [HSA:3127]
B  isotig00537|mhc; <a href="/dbget-bin/www_bget?ko:K06752">K06752</a>  HLA-DRB5; major histocompatibility complex, class II, DR beta 5 [HSA:3127]
B  isotig00538|mhc; <a href="/dbget-bin/www_bget?ko:K06752">K06752</a>  HLA-DRB5; major histocompatibility complex, class II, DR beta 5 [HSA:3127]
B  isotig00539|mhc; <a href="/dbget-bin/www_bget?ko:K06752">K06752</a>  HLA-DRB5; major histocompatibility complex, class II, DR beta 5 [HSA:3127]
B  isotig00540|mhc; <a href="/dbget-bin/www_bget?ko:K06752">K06752</a>  HLA-DRB5; major histocompatibility complex, class II, DR beta 5 [HSA:3127]
B  isotig00541|mhc; <a href="/dbget-bin/www_bget?ko:K06752">K06752</a>  HLA-DRB5; major histocompatibility complex, class II, DR beta 5 [HSA:3127]
B  isotig00542|mhc; <a href="/dbget-bin/www_bget?ko:K06752">K06752</a>  HLA-DRB5; major histocompatibility complex, class II, DR beta 5 [HSA:3127]
B  isotig00543|mhc; <a href="/dbget-bin/www_bget?ko:K06752">K06752</a>  HLA-DRB5; major histocompatibility complex, class II, DR beta 5 [HSA:3127]
B  isotig00544|mhc; <a href="/dbget-bin/www_bget?ko:K06752">K06752</a>  HLA-DRB5; major histocompatibility complex, class II, DR beta 5 [HSA:3127]
B  isotig00545|mhc; <a href="/dbget-bin/www_bget?ko:K06752">K06752</a>  HLA-DRB5; major histocompatibility complex, class II, DR beta 5 [HSA:3127]
B  isotig19152|mhc; <a href="/dbget-bin/www_bget?ko:K06752">K06752</a>  HLA-DRB5; major histocompatibility complex, class II, DR beta 5 [HSA:3127]
B  isotig22634|mhc; <a href="/dbget-bin/www_bget?ko:K06752">K06752</a>  HLA-DRB5; major histocompatibility complex, class II, DR beta 5 [HSA:3127]
B  isotig34309|mhc; <a href="/dbget-bin/www_bget?ko:K06752">K06752</a>  HLA-DRB5; major histocompatibility complex, class II, DR beta 5 [HSA:3127]
B  isotig05662|mitogen-activated; <a href="/dbget-bin/www_bget?ko:K04441">K04441</a>  MAPK11; mitogen-activated protein kinase 11 [EC:2.7.11.24] [HSA:5600]
B  isotig15766|mitogen-activated; <a href="/dbget-bin/www_bget?ko:K04441">K04441</a>  MAPK11; mitogen-activated protein kinase 11 [EC:2.7.11.24] [HSA:5600]
B  isotig20355|mitogen-activated; <a href="/dbget-bin/www_bget?ko:K04441">K04441</a>  MAPK11; mitogen-activated protein kinase 11 [EC:2.7.11.24] [HSA:5600]
B  isotig05662|mitogen-activated; <a href="/dbget-bin/www_bget?ko:K04441">K04441</a>  MAPK12; mitogen-activated protein kinase 12 [EC:2.7.11.24] [HSA:6300]
B  isotig15766|mitogen-activated; <a href="/dbget-bin/www_bget?ko:K04441">K04441</a>  MAPK12; mitogen-activated protein kinase 12 [EC:2.7.11.24] [HSA:6300]
B  isotig20355|mitogen-activated; <a href="/dbget-bin/www_bget?ko:K04441">K04441</a>  MAPK12; mitogen-activated protein kinase 12 [EC:2.7.11.24] [HSA:6300]
B  isotig05662|mitogen-activated; <a href="/dbget-bin/www_bget?ko:K04441">K04441</a>  MAPK13; mitogen-activated protein kinase 13 [EC:2.7.11.24] [HSA:5603]
B  isotig15766|mitogen-activated; <a href="/dbget-bin/www_bget?ko:K04441">K04441</a>  MAPK13; mitogen-activated protein kinase 13 [EC:2.7.11.24] [HSA:5603]
B  isotig20355|mitogen-activated; <a href="/dbget-bin/www_bget?ko:K04441">K04441</a>  MAPK13; mitogen-activated protein kinase 13 [EC:2.7.11.24] [HSA:5603]
B  isotig05662|mitogen-activated; <a href="/dbget-bin/www_bget?ko:K04441">K04441</a>  MAPK14; mitogen-activated protein kinase 14 [EC:2.7.11.24] [HSA:1432]
B  isotig15766|mitogen-activated; <a href="/dbget-bin/www_bget?ko:K04441">K04441</a>  MAPK14; mitogen-activated protein kinase 14 [EC:2.7.11.24] [HSA:1432]
B  isotig20355|mitogen-activated; <a href="/dbget-bin/www_bget?ko:K04441">K04441</a>  MAPK14; mitogen-activated protein kinase 14 [EC:2.7.11.24] [HSA:1432]
B  isotig03072|perforin-1; <a href="/dbget-bin/www_bget?ko:K07818">K07818</a>  PRF1; perforin 1 (pore forming protein) [HSA:5551]
B  isotig17501|toll-like; <a href="/dbget-bin/www_bget?ko:K10170">K10170</a>  TLR8; toll-like receptor 8 [HSA:51311]
B  isotig01122|tumor; <a href="/dbget-bin/www_bget?ko:K05152">K05152</a>  TNFRSF14; tumor necrosis factor receptor superfamily, member 14 (herpesvirus entry mediator) [HSA:8764]
B  isotig01123|tumor; <a href="/dbget-bin/www_bget?ko:K05152">K05152</a>  TNFRSF14; tumor necrosis factor receptor superfamily, member 14 (herpesvirus entry mediator) [HSA:8764]
B  isotig01124|tumor; <a href="/dbget-bin/www_bget?ko:K05152">K05152</a>  TNFRSF14; tumor necrosis factor receptor superfamily, member 14 (herpesvirus entry mediator) [HSA:8764]
B  isotig01125|tumor; <a href="/dbget-bin/www_bget?ko:K05152">K05152</a>  TNFRSF14; tumor necrosis factor receptor superfamily, member 14 (herpesvirus entry mediator) [HSA:8764]
B  isotig01126|tumor; <a href="/dbget-bin/www_bget?ko:K05152">K05152</a>  TNFRSF14; tumor necrosis factor receptor superfamily, member 14 (herpesvirus entry mediator) [HSA:8764]
B  isotig01127|tumor; <a href="/dbget-bin/www_bget?ko:K05152">K05152</a>  TNFRSF14; tumor necrosis factor receptor superfamily, member 14 (herpesvirus entry mediator) [HSA:8764]
B  isotig09456|tumor; <a href="/dbget-bin/www_bget?ko:K05152">K05152</a>  TNFRSF14; tumor necrosis factor receptor superfamily, member 14 (herpesvirus entry mediator) [HSA:8764]
B  isotig05214|herv-h; <a href="/dbget-bin/www_bget?ko:K06747">K06747</a>  VTCN1; V-set domain containing T cell activation inhibitor 1 [HSA:79679]
!
#<hr>
#<b>[ <a href="/kegg/brite.html">BRITE</a> | <a href="/kegg/kegg2.html">KEGG2</a> | <a href="/kegg/">KEGG</a> ]</b><br>
#Last updated: September 30, 2010
