# Supplementary material for: Fast skeletal muscle transcriptome of the Gilthead sea bream (Sparus aurata) determined by next generation sequencing
Source: BMC Genomics. 2012 May 11;13:181. doi: 10.1186/1471-2164-13-181 (PMC3418159; doi:10.1186/1471-2164-13-181)
Supplement: Additional file 7 — Hierarchical information of the isotigs mapped to the KEGG pathways maps using the automatic annotation tool KAAS. File can be opened using KegHier from [60] when maps are displayed the pathway components with an isotig mapped are labeled in red. [file 1471-2164-13-181-S7.tar › hier/q04091.keg]

+C	GBP	Cellular location
%<style type="text/css"><!--#grid{table-layout:fixed;font-family:monospace;position:relative;color:black;width:1000px;}.col1{position:relative;background:white;z-index:1;overflow:hidden;width:600px;}.col2{position:relative;background:white;z-index:2;padding-left:10px;}--></style>
#<h2><a href="/kegg/kegg2.html"><img src="/Fig/bget/kegg3.gif" align="middle" border=0></a> &nbsp; Glycan Binding Proteins</h2>
#<!---
#ENTRY       ko04091
#NAME        GBP
#DEFINITION  Glycan Binding Proteins annotated_newbler2.5_only_our_reads
#--->
!
A<b>C-Type lectins</b>
B   Group 1: Proteoglycan core proteins
B  Group 2: Type II membrane receptors
C    isotig06919|cd209; <a href="/dbget-bin/www_bget?ko+K10059">K10059</a>  CLEC4E; C-type lectin domain family 4, member E	Cell membrane
C    isotig07702|cd209; <a href="/dbget-bin/www_bget?ko+K06563">K06563</a>  CD209; CD209 antigen	Cell membrane
C    isotig10550|c-type; <a href="/dbget-bin/www_bget?ko+K10062">K10062</a>  COLEC12; collectin sub-family member 12	Cell membrane
C    isotig11830|asialoglycoprotein; <a href="/dbget-bin/www_bget?ko+K10063">K10063</a>  ASGR1; asialoglycoprotein receptor 1	Cell membrane
B  Group 3: Collectins
B  Group 4: Selectins
B  Group 5: Dectin and related receptors
B  Group 6: Mannose receptor family
C    isotig19235|mannose; <a href="/dbget-bin/www_bget?ko+K06560">K06560</a>  MRC; mannose receptor, C type	Cell membrane
C    isotig07770|phospholipase; <a href="/dbget-bin/www_bget?ko+K06559">K06559</a>  LY75; lymphocyte antigen 75	Cell membrane
C    isotig11921|lymphocyte; <a href="/dbget-bin/www_bget?ko+K06559">K06559</a>  LY75; lymphocyte antigen 75	Cell membrane
C    isotig16698|lymphocyte; <a href="/dbget-bin/www_bget?ko+K06559">K06559</a>  LY75; lymphocyte antigen 75	Cell membrane
C    isotig18395|dec-205; <a href="/dbget-bin/www_bget?ko+K06559">K06559</a>  LY75; lymphocyte antigen 75	Cell membrane
C    isotig23625|lymphocyte; <a href="/dbget-bin/www_bget?ko+K06559">K06559</a>  LY75; lymphocyte antigen 75	Cell membrane
C    isotig29787|lymphocyte; <a href="/dbget-bin/www_bget?ko+K06559">K06559</a>  LY75; lymphocyte antigen 75	Cell membrane
B  Group 8: Layilin and related receptors
#
A<b>I-type lectins (Siglecs)</b>
B  <a href="/dbget-bin/www_bget?ko+K06548">K06548</a>  SN, SIGLEC1; sialoadhesin	Cell membrane
B  <a href="/dbget-bin/www_bget?ko+K06467">K06467</a>  CD22, SIGLEC2; CD22 antigen	Cell membrane
B  <a href="/dbget-bin/www_bget?ko+K06473">K06473</a>  CD33, SIGLEC3; CD33 antigen	Cell membrane
B  <a href="/dbget-bin/www_bget?ko+K06771">K06771</a>  MAG, GMA, SIGLEC4; myelin associated glycoprotein	Cell membrane
B  <a href="/dbget-bin/www_bget?ko+K06549">K06549</a>  SIGLEC5; sialic acid binding Ig-like lectin 5	Cell membrane
B  <a href="/dbget-bin/www_bget?ko+K06738">K06738</a>  SIGLEC6; sialic acid binding Ig-like lectin 6	Cell membrane
B  <a href="/dbget-bin/www_bget?ko+K06739">K06739</a>  SIGLEC7; sialic acid binding Ig-like lectin 7	Cell membrane
B  <a href="/dbget-bin/www_bget?ko+K06748">K06748</a>  SIGLEC8; sialic acid binding Ig-like lectin 8	Cell membrane
B  <a href="/dbget-bin/www_bget?ko+K06740">K06740</a>  SIGLEC9; sialic acid binding Ig-like lectin 9	Cell membrane
B  <a href="/dbget-bin/www_bget?ko+K06749">K06749</a>  SIGLEC10; sialic acid binding Ig-like lectin 10	Cell membrane
B  <a href="/dbget-bin/www_bget?ko+K06750">K06750</a>  SIGLEC11; sialic acid binding Ig-like lectin 11	Cell membrane
B  <a href="/dbget-bin/www_bget?ko+K10079">K10079</a>  SIGLEC12, SIGLECL1; sialic acid binding Ig-like lectin 12	Cell membrane
B  <a href="/dbget-bin/www_bget?ko+K06490">K06490</a>  ICAM1; intercellular adhesion molecule 1	Cell membrane
B  <a href="/dbget-bin/www_bget?ko+K06523">K06523</a>  ICAM2; intercellular adhesion molecule 2	Cell membrane
B  <a href="/dbget-bin/www_bget?ko+K06486">K06486</a>  ICAM3; intercellular adhesion molecule 3	Cell membrane
B  <a href="/dbget-bin/www_bget?ko+K08043">K08043</a>  ADCY3; adenylate cyclase 3 [EC:4.6.1.1]	Cell membrane
B  <a href="/dbget-bin/www_bget?ko+K06471">K06471</a>  PECAM1, CD31; platelet/endothelial cell adhesion molecule	Cell membrane
B  <a href="/dbget-bin/www_bget?ko+K06527">K06527</a>  VCAM1; vascular cell adhesion molecule 1	Cell membrane
B  <a href="/dbget-bin/www_bget?ko+K06550">K06550</a>  L1CAM; L1 cell adhesion molecule	Cell membrane
#
A<b>L-type lectins</b>
B  <a href="/dbget-bin/www_bget?ko+K10080">K10080</a>  LMAN1, ERGIC53; lectin, mannose-binding 1	ERGIC
B  <a href="/dbget-bin/www_bget?ko+K10081">K10081</a>  LMAN1L, ERGL; lectin, mannose-binding 1-like
B  <a href="/dbget-bin/www_bget?ko+K10082">K10082</a>  LMAN2, VIP36; lectin, mannose-binding 2	Golgi
B  <a href="/dbget-bin/www_bget?ko+K10083">K10083</a>  LMAN2L, VIPL; lectin, mannose-binding 2-like
#
A<b>M-type lectins</b>
B  <a href="/dbget-bin/www_bget?ko+K10084">K10084</a>  EDEM1; ER degradation enhancer, mannosidase alpha-like 1	Endoplasmic reticulum
B  <a href="/dbget-bin/www_bget?ko+K10085">K10085</a>  EDEM2; ER degradation enhancer, mannosidase alpha-like 2	Endoplasmic reticulum
B  <a href="/dbget-bin/www_bget?ko+K10086">K10086</a>  EDEM3; ER degradation enhancer, mannosidase alpha-like 3	Endoplasmic reticulum
#
A<b>P-type lectins</b>
B  <a href="/dbget-bin/www_bget?ko+K08288">K08288</a>  PRKCSH; protein kinase C substrate 80K-H	Secretory pathway
B  <a href="/dbget-bin/www_bget?ko+K10087">K10087</a>  GNPTG, GNPTAG; N-acetylglucosamine-1-phosphate transferase, gamma subunit	Secretory pathway
B  <a href="/dbget-bin/www_bget?ko+K10088">K10088</a>  OS9; protein OS-9	Secretory pathway
B  <a href="/dbget-bin/www_bget?ko+K10089">K10089</a>  M6PR; cation-dependent mannose-6-phosphate receptor	Secretory pathway
B  <a href="/dbget-bin/www_bget?ko+K06564">K06564</a>  IGF2R; insulin-like growth factor 2 receptor	Secretory pathway
#
A<b>S-type lectins (Galectins)</b>
B  <a href="/dbget-bin/www_bget?ko+K06830">K06830</a>  LGALS1; galectin-1
B  <a href="/dbget-bin/www_bget?ko+K10090">K10090</a>  LGALS2; galectin-2
B  <a href="/dbget-bin/www_bget?ko+K06831">K06831</a>  LGALS3; galectin-3
B  <a href="/dbget-bin/www_bget?ko+K10091">K10091</a>  LGALS4; galectin-4
B  <a href="/dbget-bin/www_bget?ko+K10092">K10092</a>  LGALS7; galectin-7
B  <a href="/dbget-bin/www_bget?ko+K06832">K06832</a>  LGALS8; galectin-8
B  <a href="/dbget-bin/www_bget?ko+K10093">K10093</a>  LGALS9; galectin-9
B  <a href="/dbget-bin/www_bget?ko+K13334">K13334</a>  CLC; eosinophil lysophospholipase (galectin-10) [EC:3.1.1.5]
B  <a href="/dbget-bin/www_bget?ko+K10095">K10095</a>  LGALS12; galectin-12
B  <a href="/dbget-bin/www_bget?ko+K10096">K10096</a>  LGALS13; galectin-13
B  <a href="/dbget-bin/www_bget?ko+K10097">K10097</a>  LGALS14; galectin-14
#
A<b>Calnexin / calreticulin</b>
B  <a href="/dbget-bin/www_bget?ko+K08054">K08054</a>  CANX; calnexin	Endoplasmic reticulum
B  <a href="/dbget-bin/www_bget?ko+K09551">K09551</a>  CLGN; calmegin	Endoplasmic reticulum
B  <a href="/dbget-bin/www_bget?ko+K08057">K08057</a>  CALR; calreticulin	Endoplasmic reticulum
B  <a href="/dbget-bin/www_bget?ko+K10098">K10098</a>  CALR3; calreticulin 3	Endoplasmic reticulum
#
A<b>F-box lectins</b>
B  <a href="/dbget-bin/www_bget?ko+K10099">K10099</a>  FBXO2, NFB42; F-box protein 2	Cytoplasm
B  <a href="/dbget-bin/www_bget?ko+K10100">K10100</a>  FBXO6; F-box protein 6	Cytoplasm
B  <a href="/dbget-bin/www_bget?ko+K10101">K10101</a>  FBXO17, FBXO26; F-box protein 17	Cytoplasm
B  <a href="/dbget-bin/www_bget?ko+K10102">K10102</a>  FBXO27; F-box protein 27	Cytoplasm
B  <a href="/dbget-bin/www_bget?ko+K10103">K10103</a>  FBXO44; F-box protein 44	Cytoplasm
#
A<b>Ficolins</b>
B  <a href="/dbget-bin/www_bget?ko+K10104">K10104</a>  FCN; ficolin	Extracellular
!
#<hr>
#<b>[ <a href="/kegg/glycan/">GLYCAN</a> | <a href="/kegg/brite.html">BRITE</a> | <a href="/kegg/kegg2.html">KEGG2</a> | <a href="/kegg/">KEGG</a> ]</b><br>
#Last updated: January 25, 2010
#<br>Classification taken and modified from <a href="http://www.functionalglycomics.org/static/index.shtml">Consortium for Functional Glycomics</a> and <a href="http://www.imperial.ac.uk/research/animallectins/default.html">Animal lectins home</a>
