# Supplementary material for: Fast skeletal muscle transcriptome of the Gilthead sea bream (Sparus aurata) determined by next generation sequencing
Source: BMC Genomics. 2012 May 11;13:181. doi: 10.1186/1471-2164-13-181 (PMC3418159; doi:10.1186/1471-2164-13-181)
Supplement: Additional file 7 — Hierarchical information of the isotigs mapped to the KEGG pathways maps using the automatic annotation tool KAAS. File can be opened using KegHier from [60] when maps are displayed the pathway components with an isotig mapped are labeled in red. [file 1471-2164-13-181-S7.tar › hier/q04121.keg]

+E	Ubiquitin system
#<h2><a href="/kegg/kegg2.html"><img src="/Fig/bget/kegg3.gif" align="middle" border=0></a> &nbsp; Ubiquitin System</h2>
#<!---
#ENTRY       ko04121
#NAME        Ubiquitin system
#DEFINITION  Ubiquitin system annotated_newbler2.5_only_our_reads
#--->
!
A<b>Ubiquitins and Ubiquitin-like proteins</b>
B  Ubiquitins
C    <a href="/dbget-bin/www_bget?ko:K04551">K04551</a>  UBB; ubiquitin B
C    <a href="/dbget-bin/www_bget?ko:K08770">K08770</a>  UBC; ubiquitin C
C    <a href="/dbget-bin/www_bget?ko:K12157">K12157</a>  UBD, FAT10; ubiquitin D
B  Ubiquitin-like proteins (UBLs)
C    <a href="/dbget-bin/www_bget?ko:K12158">K12158</a>  NEDD8; ubiquitin-like protein Nedd8
C    <a href="/dbget-bin/www_bget?ko:K02983">K02983</a>  RP-S30e, RPS30; small subunit ribosomal protein S30e
C    <a href="/dbget-bin/www_bget?ko:K12159">K12159</a>  ISG15; ubiquitin cross-reactive protein
C    <a href="/dbget-bin/www_bget?ko:K12160">K12160</a>  SUMO, SMT3; small ubiquitin-related modifier
C    <a href="/dbget-bin/www_bget?ko:K08341">K08341</a>  GABARAP, ATG8, LC3; GABA(A) receptor-associated protein (autophagy-related protein 8)
C    <a href="/dbget-bin/www_bget?ko:K08336">K08336</a>  ATG12; autophagy-related protein 12
C    <a href="/dbget-bin/www_bget?ko:K12161">K12161</a>  URM1; ubiquitin related modifier 1
C    <a href="/dbget-bin/www_bget?ko:K12162">K12162</a>  UFM1; ubiquitin-fold modifier 1
C    <a href="/dbget-bin/www_bget?ko:K12163">K12163</a>  ANUBL1; AN1-type zinc finger and ubiquitin domain-containing protein 1
C    <a href="/dbget-bin/www_bget?ko:K13570">K13570</a>  pup; prokaryotic ubiquitin-like protein Pup
#
A<b>Ubiquitin-activating enzymes (E1)</b>
B  Ubiquitin activating enzyme
C    <a href="/dbget-bin/www_bget?ko:K03178">K03178</a>  UBE1, UBA1; ubiquitin-activating enzyme E1 [EC:6.3.2.19]
B  UBL-activating enzymes
C    <a href="/dbget-bin/www_bget?ko:K10684">K10684</a>  UBLE1A, SAE1; ubiquitin-like 1-activating enzyme E1 A [EC:6.3.2.19]
C    <a href="/dbget-bin/www_bget?ko:K10685">K10685</a>  UBLE1B, SAE2, UBA2; ubiquitin-like 1-activating enzyme E1 B [EC:6.3.2.19]
C    <a href="/dbget-bin/www_bget?ko:K10686">K10686</a>  UBE1C, UBA3; ubiquitin-activating enzyme E1 C [EC:6.3.2.19]
C    <a href="/dbget-bin/www_bget?ko:K04532">K04532</a>  APPBP1; amyloid beta precursor protein binding protein 1
C    <a href="/dbget-bin/www_bget?ko:K11996">K11996</a>  MOCS3, UBA4, moeB; adenylyltransferase and sulfurtransferase
C    <a href="/dbget-bin/www_bget?ko:K12164">K12164</a>  UBA5, UBE1DC1; ubiquitin-like modifier-activating enzyme 5
C    <a href="/dbget-bin/www_bget?ko:K10698">K10698</a>  UBE1L, UBA7; ubiquitin-activating enzyme E1-like [EC:6.3.2.19]
C    <a href="/dbget-bin/www_bget?ko:K10699">K10699</a>  UBE1L2, UBA6; ubiquitin-activating enzyme E1-like protein 2 [EC:6.3.2.19]
C    <a href="/dbget-bin/www_bget?ko:K08337">K08337</a>  ATG7; autophagy-related protein 7
#
A<b>Ubiquitin-conjugating enzymes (E2)</b>
B  Ubiquitin-conjugating enzymes
C    <a href="/dbget-bin/www_bget?ko:K10573">K10573</a>  UBE2A, UBC2, RAD6A; ubiquitin-conjugating enzyme E2 A [EC:6.3.2.19]
C    <a href="/dbget-bin/www_bget?ko:K10574">K10574</a>  UBE2B, RAD6B; ubiquitin-conjugating enzyme E2 B [EC:6.3.2.19]
C    <a href="/dbget-bin/www_bget?ko:K06688">K06688</a>  UBE2C, UBC11; ubiquitin-conjugating enzyme E2 C [EC:6.3.2.19]
C    <a href="/dbget-bin/www_bget?ko:K06689">K06689</a>  UBE2D_E, UBC4, UBC5; ubiquitin-conjugating enzyme E2 D/E [EC:6.3.2.19]
C    <a href="/dbget-bin/www_bget?ko:K10687">K10687</a>  UBE2F; ubiquitin-conjugating enzyme E2 F [EC:6.3.2.19]
C    <a href="/dbget-bin/www_bget?ko:K10575">K10575</a>  UBE2G1, UBC7; ubiquitin-conjugating enzyme E2 G1 [EC:6.3.2.19]
C    <a href="/dbget-bin/www_bget?ko:K04555">K04555</a>  UBE2G2, UBC7; ubiquitin-conjugating enzyme E2 G2 [EC:6.3.2.19]
C    <a href="/dbget-bin/www_bget?ko:K10576">K10576</a>  UBE2H, UBC8; ubiquitin-conjugating enzyme E2 H [EC:6.3.2.19]
C    <a href="/dbget-bin/www_bget?ko:K10578">K10578</a>  UBE2J1, NCUBE1, UBC6; ubiquitin-conjugating enzyme E2 J1 [EC:6.3.2.19]
C    <a href="/dbget-bin/www_bget?ko:K04554">K04554</a>  UBE2J2, NCUBE2, UBC6; ubiquitin-conjugating enzyme E2 J2 [EC:6.3.2.19]
C    <a href="/dbget-bin/www_bget?ko:K04552">K04552</a>  UBE2L3, UBCH7; ubiquitin-conjugating enzyme E2 L3 [EC:6.3.2.19]
C    <a href="/dbget-bin/www_bget?ko:K04553">K04553</a>  UBE2L6, UBCH8; ubiquitin-conjugating enzyme E2 L6 [EC:6.3.2.19]
C    <a href="/dbget-bin/www_bget?ko:K10580">K10580</a>  UBE2N, BLU, UBC13; ubiquitin-conjugating enzyme E2 N [EC:6.3.2.19]
C    <a href="/dbget-bin/www_bget?ko:K10581">K10581</a>  UBE2O; ubiquitin-conjugating enzyme E2 O [EC:6.3.2.19]
C    <a href="/dbget-bin/www_bget?ko:K10582">K10582</a>  UBE2Q; ubiquitin-conjugating enzyme E2 Q [EC:6.3.2.19]
C    <a href="/dbget-bin/www_bget?ko:K02207">K02207</a>  UBE2R, UBC3, CDC34; ubiquitin-conjugating enzyme E2 R [EC:6.3.2.19]
C    <a href="/dbget-bin/www_bget?ko:K10583">K10583</a>  UBE2S, E2EPF; ubiquitin-conjugating enzyme E2 S [EC:6.3.2.19]
C    <a href="/dbget-bin/www_bget?ko:K13960">K13960</a>  UBE2T, HSPC150; ubiquitin-conjugating enzyme E2 T [EC:6.3.2.19]
C    <a href="/dbget-bin/www_bget?ko:K10584">K10584</a>  UBE2U; ubiquitin-conjugating enzyme E2 U [EC:6.3.2.19]
C    <a href="/dbget-bin/www_bget?ko:K10688">K10688</a>  UBE2W, UBC16; ubiquitin-conjugating enzyme E2 W [EC:6.3.2.19]
C    <a href="/dbget-bin/www_bget?ko:K10585">K10585</a>  UBE2Z; ubiquitin-conjugating enzyme E2 Z [EC:6.3.2.19]
C    <a href="/dbget-bin/www_bget?ko:K04649">K04649</a>  HIP2, UBC1; ubiquitin-conjugating enzyme (huntingtin interacting protein 2) [EC:6.3.2.19]
C    <a href="/dbget-bin/www_bget?ko:K10586">K10586</a>  BIRC6, BRUCE; baculoviral IAP repeat-containing protein 6 (apollon) [EC:6.3.2.19]
C    <a href="/dbget-bin/www_bget?ko:K10689">K10689</a>  PEX4; peroxin-4 [EC:6.3.2.19]
C    <a href="/dbget-bin/www_bget?ko:K10690">K10690</a>  UBE2X; ubiquitin-conjugating enzyme E2, other [EC:6.3.2.19]
B  UBL-conjugating enzymes
C    <a href="/dbget-bin/www_bget?ko:K10577">K10577</a>  UBE2I, UBC9; ubiquitin-conjugating enzyme E2 I [EC:6.3.2.19]
C    <a href="/dbget-bin/www_bget?ko:K04553">K04553</a>  UBE2L6, UBCH8; ubiquitin-conjugating enzyme E2 L6 [EC:6.3.2.19]
C    <a href="/dbget-bin/www_bget?ko:K10579">K10579</a>  UBE2M, UBC12; ubiquitin-conjugating enzyme E2 M [EC:6.3.2.19]
C    <a href="/dbget-bin/www_bget?ko:K08343">K08343</a>  ATG3; autophagy-related protein 3
C    <a href="/dbget-bin/www_bget?ko:K08338">K08338</a>  ATG10; autophagy-related protein 10
C    <a href="/dbget-bin/www_bget?ko:K12165">K12165</a>  UFC1; ufm1-conjugating enzyme 1
#
A<b>Ubiquitin ligases (E3)</b>
B  HECT type E3
C    <a href="/dbget-bin/www_bget?ko:K10587">K10587</a>  UBE3A, E6AP; ubiquitin-protein ligase E3 A [EC:6.3.2.19]
C    <a href="/dbget-bin/www_bget?ko:K10588">K10588</a>  UBE3B; ubiquitin-protein ligase E3 B [EC:6.3.2.19]
C    <a href="/dbget-bin/www_bget?ko:K10589">K10589</a>  UBE3C; ubiquitin-protein ligase E3 C [EC:6.3.2.19]
C    <a href="/dbget-bin/www_bget?ko:K04678">K04678</a>  SMURF; E3 ubiquitin ligase SMURF1/2 [EC:6.3.2.19]
C    <a href="/dbget-bin/www_bget?ko:K05630">K05630</a>  AIP2, WWP2; atrophin-1 interacting protein 2 (WW domain containing E3 ubiquitin protein ligase 2) [EC:6.3.2.19]
C    <a href="/dbget-bin/www_bget?ko:K05632">K05632</a>  AIP4, ITCH; atrophin-1 interacting protein 4 [EC:6.3.2.19]
C    <a href="/dbget-bin/www_bget?ko:K05633">K05633</a>  AIP5, WWP1; atrophin-1 interacting protein 5 (WW domain containing E3 ubiquitin protein ligase 1) [EC:6.3.2.19]
C    <a href="/dbget-bin/www_bget?ko:K10590">K10590</a>  TRIP12; E3 ubiquitin-protein ligase TRIP12 [EC:6.3.2.19]
C    <a href="/dbget-bin/www_bget?ko:K10591">K10591</a>  NEDD4, RSP5; E3 ubiquitin-protein ligase NEDD4 [EC:6.3.2.19]
C    <a href="/dbget-bin/www_bget?ko:K13305">K13305</a>  NEDD4L; E3 ubiquitin-protein ligase NEDD4-like [EC:6.3.2.19]
C    <a href="/dbget-bin/www_bget?ko:K10592">K10592</a>  HUWE1, MULE, ARF-BP1; E3 ubiquitin-protein ligase HUWE1 [EC:6.3.2.19]
C    <a href="/dbget-bin/www_bget?ko:K10593">K10593</a>  EDD1, UBR5; E3 ubiquitin-protein ligase EDD1 [EC:6.3.2.19]
C    <a href="/dbget-bin/www_bget?ko:K10594">K10594</a>  HERC1; E3 ubiquitin-protein ligase HERC1 [EC:6.3.2.19]
C    <a href="/dbget-bin/www_bget?ko:K10595">K10595</a>  HERC2; E3 ubiquitin-protein ligase HERC2 [EC:6.3.2.19]
C    <a href="/dbget-bin/www_bget?ko:K10614">K10614</a>  HERC3; E3 ubiquitin-protein ligase HERC3 [EC:6.3.2.19]
C    <a href="/dbget-bin/www_bget?ko:K10615">K10615</a>  HERC4; E3 ubiquitin-protein ligase HERC4 [EC:6.3.2.19]
C    <a href="/dbget-bin/www_bget?ko:K12166">K12166</a>  HACE1; E3 ubiquitin-protein ligase HACE1 [EC:6.3.2.19]
C    <a href="/dbget-bin/www_bget?ko:K12167">K12167</a>  HECW1; E3 ubiquitin-protein ligase HECW1 [EC:6.3.2.19]
C    <a href="/dbget-bin/www_bget?ko:K12168">K12168</a>  HECW2; E3 ubiquitin-protein ligase HECW2 [EC:6.3.2.19]
C    <a href="/dbget-bin/www_bget?ko:K12231">K12231</a>  HECTD1; E3 ubiquitin-protein ligase HECTD1 [EC:6.3.2.19]
C    <a href="/dbget-bin/www_bget?ko:K12232">K12232</a>  HECTD2; E3 ubiquitin-protein ligase HECTD2 [EC:6.3.2.19]
C    <a href="/dbget-bin/www_bget?ko:K12233">K12233</a>  HECTD3; E3 ubiquitin-protein ligase HECTD3 [EC:6.3.2.19]
C    <a href="/dbget-bin/www_bget?ko:K03874">K03874</a>  HECT; other hect domain ubiquitin protein ligase E3 [EC:6.3.2.19]
B  U-box type E3
C    <a href="/dbget-bin/www_bget?ko:K10596">K10596</a>  UBE4A; ubiquitin conjugation factor E4 A [EC:6.3.2.19]
C    <a href="/dbget-bin/www_bget?ko:K10597">K10597</a>  UBE4B, UFD2; ubiquitin conjugation factor E4 B [EC:6.3.2.19]
C    <a href="/dbget-bin/www_bget?ko:K09561">K09561</a>  STUB1, CHIP; STIP1 homology and U-box containing protein 1 [EC:6.3.2.19]
C    <a href="/dbget-bin/www_bget?ko:K10598">K10598</a>  PPIL2, CYC4, CHP60; peptidyl-prolyl cis-trans isomerase-like 2 [EC:5.2.1.8]
C    <a href="/dbget-bin/www_bget?ko:K10599">K10599</a>  PRPF19, PRP19; pre-mRNA-processing factor 19 [EC:6.3.2.19]
C    <a href="/dbget-bin/www_bget?ko:K10600">K10600</a>  UBOX5, UIP5; U-box domain-containing protein 5
B  single Ring-finger type E3
C    BRE1 protein
D      <a href="/dbget-bin/www_bget?ko:K10696">K10696</a>  BRE1; E3 ubiquitin-protein ligase BRE1 [EC:6.3.2.19]
C    CBL protein
D      <a href="/dbget-bin/www_bget?ko:K04707">K04707</a>  CBL; E3 ubiquitin-protein ligase CBL [EC:6.3.2.19]
C    SINA (Seven in absentia) proteins
D      <a href="/dbget-bin/www_bget?ko:K04506">K04506</a>  SIAH1; E3 ubiquitin-protein ligase SIAH1 [EC:6.3.2.19]
D      <a href="/dbget-bin/www_bget?ko:K08742">K08742</a>  SIAH2; E3 ubiquitin-protein ligase SIAH2 [EC:6.3.2.19]
C    March proteins
D      <a href="/dbget-bin/www_bget?ko:K10656">K10656</a>  MARCH1_8; E3 ubiquitin-protein ligase MARCH1/8 [EC:6.3.2.19]
D      <a href="/dbget-bin/www_bget?ko:K10657">K10657</a>  MARCH2; E3 ubiquitin-protein ligase MARCH2 [EC:6.3.2.19]
D      <a href="/dbget-bin/www_bget?ko:K10658">K10658</a>  MARCH3; E3 ubiquitin-protein ligase MARCH3 [EC:6.3.2.19]
D      <a href="/dbget-bin/www_bget?ko:K10659">K10659</a>  MARCH4_9_11; E3 ubiquitin-protein ligase MARCH4/9/11 [EC:6.3.2.19]
D      <a href="/dbget-bin/www_bget?ko:K10660">K10660</a>  MARCH5; E3 ubiquitin-protein ligase MARCH5 [EC:6.3.2.19]
D      <a href="/dbget-bin/www_bget?ko:K10661">K10661</a>  MARCH6, DOA10; E3 ubiquitin-protein ligase MARCH6 [EC:6.3.2.19]
D      <a href="/dbget-bin/www_bget?ko:K10662">K10662</a>  MARCH7, AXOT; E3 ubiquitin-protein ligase MARCH7 [EC:6.3.2.19]
D      <a href="/dbget-bin/www_bget?ko:K10665">K10665</a>  MARCH10; E3 ubiquitin-protein ligase MARCH10 [EC:6.3.2.19]
C    Pellino proteins
D      <a href="/dbget-bin/www_bget?ko:K11964">K11964</a>  PELI; pellino
C    RBR proteins
D      <a href="/dbget-bin/www_bget?ko:K04556">K04556</a>  PARK2; parkin [EC:6.3.2.19]
D      <a href="/dbget-bin/www_bget?ko:K11967">K11967</a>  ANKIB1; ankyrin repeat and IBR domain-containing protein 1
D      <a href="/dbget-bin/www_bget?ko:K11968">K11968</a>  ARIH1; ariadne-1
D      <a href="/dbget-bin/www_bget?ko:K11969">K11969</a>  ARIH2; ariadne-2
D      <a href="/dbget-bin/www_bget?ko:K11970">K11970</a>  CUL9, PARC; p53-associated parkin-like cytoplasmic protein
D      <a href="/dbget-bin/www_bget?ko:K10630">K10630</a>  RBCK1, HOIL1; RanBP-type and C3HC4-type zinc finger-containing protein 1
D      <a href="/dbget-bin/www_bget?ko:K11971">K11971</a>  RNF14, ARA54; E3 ubiquitin-protein ligase RNF14 [EC:6.3.2.19]
D      <a href="/dbget-bin/www_bget?ko:K11972">K11972</a>  RNF19A; E3 ubiquitin-protein ligase RNF19A [EC:6.3.2.19]
D      <a href="/dbget-bin/www_bget?ko:K11973">K11973</a>  RNF19B; E3 ubiquitin-protein ligase RNF19B [EC:6.3.2.19]
D      <a href="/dbget-bin/www_bget?ko:K11974">K11974</a>  RNF31; RING finger protein 31
D      <a href="/dbget-bin/www_bget?ko:K11975">K11975</a>  RNF144; E3 ubiquitin-protein ligase RNF144 [EC:6.3.2.19]
D      <a href="/dbget-bin/www_bget?ko:K11976">K11976</a>  RNF216; TRIAD3; E3 ubiquitin-protein ligase RNF216 [EC:6.3.2.19]
D      <a href="/dbget-bin/www_bget?ko:K11977">K11977</a>  RNF217, IBRDC1; E3 ubiquitin-protein ligase RNF217 [EC:6.3.2.19]
C    TRAF proteins
D      <a href="/dbget-bin/www_bget?ko:K03173">K03173</a>  TRAF2; TNF receptor-associated factor 2
D      <a href="/dbget-bin/www_bget?ko:K09849">K09849</a>  TRAF5; TNF receptor-associated factor 5
D      <a href="/dbget-bin/www_bget?ko:K03175">K03175</a>  TRAF6; TNF receptor-associated factor 6
D      <a href="/dbget-bin/www_bget?ko:K10646">K10646</a>  TRAF7, RFWD1; E3 ubiquitin-protein ligase TRAF7 [EC:6.3.2.19]
C    TRIM/RBCC proteins
D      <a href="/dbget-bin/www_bget?ko:K10647">K10647</a>  TRIM1, MID2; midline 2
D      <a href="/dbget-bin/www_bget?ko:K11997">K11997</a>  TRIM2_3; tripartite motif-containing protein 2/3
D      <a href="/dbget-bin/www_bget?ko:K11998">K11998</a>  TRIM4; tripartite motif-containing protein 4
D      <a href="/dbget-bin/www_bget?ko:K10648">K10648</a>  TRIM5; tripartite motif-containing protein 5 [EC:6.3.2.19]
D      <a href="/dbget-bin/www_bget?ko:K11999">K11999</a>  TRIM6_22_34; tripartite motif-containing protein 6/22/34
D      <a href="/dbget-bin/www_bget?ko:K12000">K12000</a>  TRIM7; tripartite motif-containing protein 7
D      <a href="/dbget-bin/www_bget?ko:K12001">K12001</a>  TRIM8; tripartite motif-containing protein 8
D      <a href="/dbget-bin/www_bget?ko:K10649">K10649</a>  TRIM9_67; tripartite motif-containing protein 9/67
D      <a href="/dbget-bin/www_bget?ko:K12002">K12002</a>  TRIM10; tripartite motif-containing protein 10
D      <a href="/dbget-bin/www_bget?ko:K10650">K10650</a>  TRIM11; tripartite motif-containing protein 11 [EC:6.3.2.19]
D      <a href="/dbget-bin/www_bget?ko:K12003">K12003</a>  TRIM13; tripartite motif-containing protein 13
D      <a href="/dbget-bin/www_bget?ko:K12004">K12004</a>  TRIM14; tripartite motif-containing protein 14
D      <a href="/dbget-bin/www_bget?ko:K12005">K12005</a>  TRIM15; tripartite motif-containing protein 15
D      <a href="/dbget-bin/www_bget?ko:K12006">K12006</a>  TRIM16; tripartite motif-containing protein 16
D      <a href="/dbget-bin/www_bget?ko:K12007">K12007</a>  TRIM17; tripartite motif-containing protein 17
D      <a href="/dbget-bin/www_bget?ko:K08285">K08285</a>  TRIM18, MID1; midline 1 [EC:6.3.2.19]
D      <a href="/dbget-bin/www_bget?ko:K10054">K10054</a>  PML, TRIM19; probable transcription factor PML
D      <a href="/dbget-bin/www_bget?ko:K10651">K10651</a>  TRIM21, SSA1; tripartite motif-containing protein 21
D      <a href="/dbget-bin/www_bget?ko:K07963">K07963</a>  TRIM23, ARFD1; tripartite motif-containing protein 23
D      <a href="/dbget-bin/www_bget?ko:K08881">K08881</a>  TRIM24, TIF1; tripartite motif-containing protein 24
D      <a href="/dbget-bin/www_bget?ko:K10652">K10652</a>  TRIM25, EFP; tripartite motif-containing protein 25
D      <a href="/dbget-bin/www_bget?ko:K12008">K12008</a>  TRIM26; tripartite motif-containing protein 26
D      <a href="/dbget-bin/www_bget?ko:K12009">K12009</a>  TRIM27, RFP; tripartite motif-containing protein 27
D      <a href="/dbget-bin/www_bget?ko:K08882">K08882</a>  TRIM28; tripartite motif-containing protein 28
D      <a href="/dbget-bin/www_bget?ko:K12010">K12010</a>  TRIM29, ATDC; tripartite motif-containing protein 29
D      <a href="/dbget-bin/www_bget?ko:K12011">K12011</a>  TRIM31; tripartite motif-containing protein 31
D      <a href="/dbget-bin/www_bget?ko:K10607">K10607</a>  TRIM32, HT2A; tripartite motif-containing protein 32 [EC:6.3.2.19]
D      <a href="/dbget-bin/www_bget?ko:K08883">K08883</a>  TRIM33; tripartite motif-containing protein 33 [EC:6.3.2.19]
D      <a href="/dbget-bin/www_bget?ko:K12012">K12012</a>  TRIM35; tripartite motif-containing protein 35
D      <a href="/dbget-bin/www_bget?ko:K12013">K12013</a>  TRIM36; tripartite motif-containing protein 36
D      <a href="/dbget-bin/www_bget?ko:K10608">K10608</a>  TRIM37, MUL; tripartite motif-containing protein 37
D      <a href="/dbget-bin/www_bget?ko:K12014">K12014</a>  TRIM38; tripartite motif-containing protein 38
D      <a href="/dbget-bin/www_bget?ko:K12015">K12015</a>  TRIM39; tripartite motif-containing protein 39
D      <a href="/dbget-bin/www_bget?ko:K12016">K12016</a>  TRIM40; tripartite motif-containing protein 40
D      <a href="/dbget-bin/www_bget?ko:K12017">K12017</a>  TRIM41; tripartite motif-containing protein 41
D      <a href="/dbget-bin/www_bget?ko:K12018">K12018</a>  TRIM42; tripartite motif-containing protein 42
D      <a href="/dbget-bin/www_bget?ko:K12019">K12019</a>  TRIM43S; tripartite motif-containing protein 43/48/49/64/77
D      <a href="/dbget-bin/www_bget?ko:K12020">K12020</a>  TRIM44; tripartite motif-containing protein 44
D      <a href="/dbget-bin/www_bget?ko:K12021">K12021</a>  TRIM45; tripartite motif-containing protein 45
D      <a href="/dbget-bin/www_bget?ko:K12022">K12022</a>  TRIM46; tripartite motif-containing protein 46
D      <a href="/dbget-bin/www_bget?ko:K12023">K12023</a>  TRIM47; tripartite motif-containing protein 47
D      <a href="/dbget-bin/www_bget?ko:K12024">K12024</a>  TRIM50_73_74; tripartite motif-containing protein 50/73/74
D      <a href="/dbget-bin/www_bget?ko:K12025">K12025</a>  TRIM52; tripartite motif-containing protein 52
D      <a href="/dbget-bin/www_bget?ko:K10653">K10653</a>  TRIM54, MURF3; tripartite motif-containing protein 54
D      <a href="/dbget-bin/www_bget?ko:K10654">K10654</a>  TRIM55, MURF2; tripartite motif-containing protein 55
D      <a href="/dbget-bin/www_bget?ko:K12026">K12026</a>  TRIM56; tripartite motif-containing protein 56
D      <a href="/dbget-bin/www_bget?ko:K12027">K12027</a>  TRIM58; tripartite motif-containing protein 58
D      <a href="/dbget-bin/www_bget?ko:K12028">K12028</a>  TRIM59; tripartite motif-containing protein 59
D      <a href="/dbget-bin/www_bget?ko:K12029">K12029</a>  TRIM60_61; tripartite motif-containing protein 60/61
D      <a href="/dbget-bin/www_bget?ko:K12030">K12030</a>  TRIM62; tripartite motif-containing protein 62
D      <a href="/dbget-bin/www_bget?ko:K10655">K10655</a>  TRIM63, MURF1; tripartite motif-containing protein 63 [EC:6.3.2.19]
D      <a href="/dbget-bin/www_bget?ko:K12031">K12031</a>  TRIM65; tripartite motif-containing protein 65
D      <a href="/dbget-bin/www_bget?ko:K12032">K12032</a>  TRIM66; tripartite motif-containing protein 66
D      <a href="/dbget-bin/www_bget?ko:K12033">K12033</a>  TRIM68; tripartite motif-containing protein 68
D      <a href="/dbget-bin/www_bget?ko:K12034">K12034</a>  TRIM69; tripartite motif-containing protein 69
D      <a href="/dbget-bin/www_bget?ko:K12035">K12035</a>  TRIM71; tripartite motif-containing protein 71
D      <a href="/dbget-bin/www_bget?ko:K12036">K12036</a>  TRIM72; tripartite motif-containing protein 72
D      <a href="/dbget-bin/www_bget?ko:K12037">K12037</a>  TRIM75; tripartite motif-containing protein 75
C    UBR box proteins
D      <a href="/dbget-bin/www_bget?ko:K10625">K10625</a>  UBR1; E3 ubiquitin-protein ligase UBR1 [EC:6.3.2.19]
D      <a href="/dbget-bin/www_bget?ko:K10626">K10626</a>  UBR2; E3 ubiquitin-protein ligase UBR2 [EC:6.3.2.19]
D      <a href="/dbget-bin/www_bget?ko:K11978">K11978</a>  UBR3; E3 ubiquitin-protein ligase UBR3 [EC:6.3.2.19]
D      <a href="/dbget-bin/www_bget?ko:K10691">K10691</a>  UBR4, ZUBR1; E3 ubiquitin-protein ligase UBR4 [EC:6.3.2.19]
D      <a href="/dbget-bin/www_bget?ko:K11979">K11979</a>  UBR7; E3 ubiquitin-protein ligase UBR7
C    Other single Ring-finger type E3
D      <a href="/dbget-bin/www_bget?ko:K10636">K10636</a>  AMFR, GP78; autocrine motility factor receptor [EC:6.3.2.19]
D      <a href="/dbget-bin/www_bget?ko:K10603">K10603</a>  AIRE; autoimmune regulator
D      <a href="/dbget-bin/www_bget?ko:K04725">K04725</a>  BIRC2_3_4; baculoviral IAP repeat-containing 2/3/4
D      <a href="/dbget-bin/www_bget?ko:K10632">K10632</a>  BRAP; BRCA1-associated protein [EC:6.3.2.19]
D      <a href="/dbget-bin/www_bget?ko:K10605">K10605</a>  BRCA1; breast cancer type 1 susceptibility protein
D      <a href="/dbget-bin/www_bget?ko:K10639">K10639</a>  CCNB1IP1, HEI10; E3 ubiquitin-protein ligase CCNP1IP1 [EC:6.3.2.19]
D      <a href="/dbget-bin/www_bget?ko:K10644">K10644</a>  CHFR; E3 ubiquitin-protein ligase CHFR [EC:6.3.2.19]
D      <a href="/dbget-bin/www_bget?ko:K10643">K10643</a>  CNOT4, NOT4, MOT2; CCR4-NOT transcription complex subunit 4 [EC:6.3.2.19]
D      <a href="/dbget-bin/www_bget?ko:K10642">K10642</a>  DZIP3; E3 ubiquitin-protein ligase DZIP3 [EC:6.3.2.19]
D      <a href="/dbget-bin/www_bget?ko:K10606">K10606</a>  FANCL, PHF9; E3 ubiquitin-protein ligase FANCL [EC:6.3.2.19]
D      <a href="/dbget-bin/www_bget?ko:K10692">K10692</a>  LNX1; E3 ubiquitin-protein ligase LNX1 [EC:6.3.2.19]
D      <a href="/dbget-bin/www_bget?ko:K10641">K10641</a>  LRSAM1; E3 ubiquitin-protein ligase LRSAM1 [EC:6.3.2.19]
D      <a href="/dbget-bin/www_bget?ko:K04416">K04416</a>  MAP3K1, MEKK1; mitogen-activated protein kinase kinase kinase 1 [EC:2.7.11.25]
D      <a href="/dbget-bin/www_bget?ko:K06643">K06643</a>  MDM2; transformed 3T3 cell double minute 2, p53-binding protein [EC:6.3.2.19]
D      <a href="/dbget-bin/www_bget?ko:K10604">K10604</a>  MGRN1; E3 ubiquitin-protein ligase MGRN1 [EC:6.3.2.19]
D      <a href="/dbget-bin/www_bget?ko:K10645">K10645</a>  MIB; E3 ubiquitin-protein ligase mind-bomb [EC:6.3.2.19]
D      <a href="/dbget-bin/www_bget?ko:K10693">K10693</a>  MYCBP2, PAM; E3 ubiquitin-protein ligase MYCBP2 [EC:6.3.2.19]
D      <a href="/dbget-bin/www_bget?ko:K10637">K10637</a>  MYLIP, MIR; E3 ubiquitin-protein ligase MYLIP [EC:6.3.2.19]
D      <a href="/dbget-bin/www_bget?ko:K01931">K01931</a>  NEUR; protein neuralized
D      <a href="/dbget-bin/www_bget?ko:K10602">K10602</a>  NHLRC1; NHL repeat-containing protein 1
D      <a href="/dbget-bin/www_bget?ko:K10633">K10633</a>  PJA1; E3 ubiquitin-protein ligase Praja1 [EC:6.3.2.19]
D      <a href="/dbget-bin/www_bget?ko:K10634">K10634</a>  PJA2; E3 ubiquitin-protein ligase Praja2 [EC:6.3.2.19]
D      <a href="/dbget-bin/www_bget?ko:K10627">K10627</a>  RAD18; E3 ubiquitin-protein ligase RAD18 [EC:6.3.2.19]
D      <a href="/dbget-bin/www_bget?ko:K10628">K10628</a>  RAG1; recombination-activating protein 1
D      <a href="/dbget-bin/www_bget?ko:K10144">K10144</a>  RCHY1, PIRH2; ring finger and CHY zinc finger domain-containing protein 1
D      <a href="/dbget-bin/www_bget?ko:K10143">K10143</a>  RFWD2, COP1; E3 ubiquitin-protein ligase RFWD2 [EC:6.3.2.19]
D      <a href="/dbget-bin/www_bget?ko:K10695">K10695</a>  RNF1_2; E3 ubiquitin-protein ligase RNF1/2 [EC:6.3.2.19]
D      <a href="/dbget-bin/www_bget?ko:K10666">K10666</a>  RNF5; E3 ubiquitin-protein ligase RNF5 [EC:6.3.2.19]
D      <a href="/dbget-bin/www_bget?ko:K10667">K10667</a>  RNF8; E3 ubiquitin-protein ligase RNF8 [EC:6.3.2.19]
D      <a href="/dbget-bin/www_bget?ko:K11980">K11980</a>  RNF11; E3 ubiquitin-protein ligase RNF11
D      <a href="/dbget-bin/www_bget?ko:K10640">K10640</a>  RNF25, AO7; E3 ubiquitin-protein ligase RNF25 [EC:6.3.2.19]
D      <a href="/dbget-bin/www_bget?ko:K11981">K11981</a>  RNF41, NRDP1; E3 ubiquitin-protein ligase NRDP1 [EC:6.3.2.19]
D      <a href="/dbget-bin/www_bget?ko:K11982">K11982</a>  RNF115_126; E3 ubiquitin-protein ligase RNF115/126 [EC:6.3.2.19]
D      <a href="/dbget-bin/www_bget?ko:K12169">K12169</a>  KPC1, RNF123; Kip1 ubiquitination-promoting complex protein 1 [EC:6.3.2.19]
D      <a href="/dbget-bin/www_bget?ko:K12170">K12170</a>  RNF125; E3 ubiquitin-protein ligase RNF125 [EC:6.3.2.19]
D      <a href="/dbget-bin/www_bget?ko:K10629">K10629</a>  RNF128, GRAIL; E3 ubiquitin-protein ligase RNF128 [EC:6.3.2.19]
D      <a href="/dbget-bin/www_bget?ko:K10668">K10668</a>  RNF138; E3 ubiquitin-protein ligase RNF138 [EC:6.3.2.19]
D      <a href="/dbget-bin/www_bget?ko:K11983">K11983</a>  RNF182; RING finger protein 182
D      <a href="/dbget-bin/www_bget?ko:K11984">K11984</a>  SART1, HAF, SNU66; U4/U6.U5 tri-snRNP-associated protein 1
D      <a href="/dbget-bin/www_bget?ko:K12171">K12171</a>  SH3RF1, POSH; E3 ubiquitin-protein ligase SH3RF1 [EC:6.3.2.19]
D      <a href="/dbget-bin/www_bget?ko:K10601">K10601</a>  SYVN1, HRD1; E3 ubiquitin-protein ligase synoviolin [EC:6.3.2.19]
D      <a href="/dbget-bin/www_bget?ko:K10631">K10631</a>  TOPORS; E3 ubiquitin-protein ligase Topors [EC:6.3.2.19]
D      <a href="/dbget-bin/www_bget?ko:K11985">K11985</a>  TRAIP, TRIP; TRAF-interacting protein
D      <a href="/dbget-bin/www_bget?ko:K10638">K10638</a>  UHRF1, NP95; E3 ubiquitin-protein ligase UHRF1 [EC:6.3.2.19]
D      <a href="/dbget-bin/www_bget?ko:K10694">K10694</a>  ZNRF; E3 ubiquitin-protein ligase ZNRF [EC:6.3.2.19]
B  UBL E3 ligases
C    <a href="/dbget-bin/www_bget?ko:K12172">K12172</a>  RANBP2, NUP358; E3 SUMO-protein ligase RanBP2
C    <a href="/dbget-bin/www_bget?ko:K10631">K10631</a>  TOPORS; E3 ubiquitin-protein ligase Topors [EC:6.3.2.19]
C    <a href="/dbget-bin/www_bget?ko:K04706">K04706</a>  PIAS; protein inhibitor of activated STAT
C    <a href="/dbget-bin/www_bget?ko:K11452">K11452</a>  CBX4, PC2; chromobox protein 4
C    <a href="/dbget-bin/www_bget?ko:K03868">K03868</a>  RBX1, ROC1; RING-box protein 1
B  multi subunit Ring-finger type E3
C    SCF complex
D      Ring finger protein
E        isotig14522|ring-box; <a href="/dbget-bin/www_bget?ko:K03868">K03868</a>  RBX1, ROC1; RING-box protein 1
D      Cullin
E        isotig08206|cullin; <a href="/dbget-bin/www_bget?ko:K03347">K03347</a>  CUL1, CDC53; cullin 1
D      adaptor protein
E        isotig04843|s-phase; <a href="/dbget-bin/www_bget?ko:K03094">K03094</a>  SKP1, CBF3D; S-phase kinase-associated protein 1
E        isotig04844|s-phase; <a href="/dbget-bin/www_bget?ko:K03094">K03094</a>  SKP1, CBF3D; S-phase kinase-associated protein 1
D      target recognizing subunit (F-box)
E        isotig32198|beta-transducin; <a href="/dbget-bin/www_bget?ko:K03362">K03362</a>  FBXW1_11, BTRC, beta-TRCP; F-box and WD-40 domain protein 1/11
E        isotig18307|f-box; <a href="/dbget-bin/www_bget?ko:K10262">K10262</a>  FBXW4, SHFM3; F-box and WD-40 domain protein 4
E        isotig13415|f-box; <a href="/dbget-bin/www_bget?ko:K10268">K10268</a>  FBXL2_20; F-box and leucine-rich repeat protein 2/20
E        isotig18238|f-box; <a href="/dbget-bin/www_bget?ko:K10268">K10268</a>  FBXL2_20; F-box and leucine-rich repeat protein 2/20
E        isotig28497|f-box; <a href="/dbget-bin/www_bget?ko:K10268">K10268</a>  FBXL2_20; F-box and leucine-rich repeat protein 2/20
E        isotig34009|f-box; <a href="/dbget-bin/www_bget?ko:K10271">K10271</a>  FBXL5; F-box and leucine-rich repeat protein 5
E        isotig06859|f-box; <a href="/dbget-bin/www_bget?ko:K10276">K10276</a>  FBXL10_11; F-box and leucine-rich repeat protein 10/11 [EC:1.14.11.27]
E        isotig15428|f-box; <a href="/dbget-bin/www_bget?ko:K10276">K10276</a>  FBXL10_11; F-box and leucine-rich repeat protein 10/11 [EC:1.14.11.27]
E        isotig30593|lysine-specific; <a href="/dbget-bin/www_bget?ko:K10276">K10276</a>  FBXL10_11; F-box and leucine-rich repeat protein 10/11 [EC:1.14.11.27]
E        isotig28444|f-box; <a href="/dbget-bin/www_bget?ko:K10283">K10283</a>  FBXL17; F-box and leucine-rich repeat protein 17
E        isotig36922|f-box; <a href="/dbget-bin/www_bget?ko:K10283">K10283</a>  FBXL17; F-box and leucine-rich repeat protein 17
E        isotig08912|f-box; <a href="/dbget-bin/www_bget?ko:K10099">K10099</a>  FBXO2, NFB42; F-box protein 2
E        isotig13571|f-box; <a href="/dbget-bin/www_bget?ko:K10100">K10100</a>  FBXO6; F-box protein 6
E        isotig05344|f-box; <a href="/dbget-bin/www_bget?ko:K10294">K10294</a>  FBXO8; F-box protein 8
E        isotig05695|f-box; <a href="/dbget-bin/www_bget?ko:K10295">K10295</a>  FBXO9; F-box protein 9
E        isotig02975|fbxo11; <a href="/dbget-bin/www_bget?ko:K10297">K10297</a>  FBXO11; F-box protein 11
E        isotig02976|fbxo11; <a href="/dbget-bin/www_bget?ko:K10297">K10297</a>  FBXO11; F-box protein 11
E        isotig10825|fbxo11; <a href="/dbget-bin/www_bget?ko:K10297">K10297</a>  FBXO11; F-box protein 11
E        isotig15627|fbxo18; <a href="/dbget-bin/www_bget?ko:K10300">K10300</a>  FBXO18; F-box protein, helicase, 18 [EC:3.6.1.-]
E        isotig11113|lim; <a href="/dbget-bin/www_bget?ko:K06084">K06084</a>  LMO7, FBXO20; F-box protein 20
E        isotig11317|lim; <a href="/dbget-bin/www_bget?ko:K06084">K06084</a>  LMO7, FBXO20; F-box protein 20
E        isotig19364|f-box; <a href="/dbget-bin/www_bget?ko:K10301">K10301</a>  FBXO21; F-box protein 21
E        isotig21672|tetraspanin; <a href="/dbget-bin/www_bget?ko:K10303">K10303</a>  FBXO23, TSPAN17; F-box protein 23
E        isotig01715|f-box; <a href="/dbget-bin/www_bget?ko:K10305">K10305</a>  FBXO25_32; F-box protein 25/32
E        isotig01716|f-box; <a href="/dbget-bin/www_bget?ko:K10305">K10305</a>  FBXO25_32; F-box protein 25/32
E        isotig01717|f-box; <a href="/dbget-bin/www_bget?ko:K10305">K10305</a>  FBXO25_32; F-box protein 25/32
E        isotig01718|f-box; <a href="/dbget-bin/www_bget?ko:K10305">K10305</a>  FBXO25_32; F-box protein 25/32
E        isotig01719|f-box; <a href="/dbget-bin/www_bget?ko:K10305">K10305</a>  FBXO25_32; F-box protein 25/32
E        isotig11023|f-box; <a href="/dbget-bin/www_bget?ko:K10306">K10306</a>  FBXO28; F-box protein 28
E        isotig18190|f-box; <a href="/dbget-bin/www_bget?ko:K10307">K10307</a>  FBXO30; F-box protein 30
E        isotig34852|f-box; <a href="/dbget-bin/www_bget?ko:K10311">K10311</a>  FBXO34; F-box protein 34
E        isotig19748|f-box; <a href="/dbget-bin/www_bget?ko:K10313">K10313</a>  FBXO38, MOKA; F-box protein 38
E        isotig13298|f-box; <a href="/dbget-bin/www_bget?ko:K10315">K10315</a>  FBXO40; F-box protein 40
E        isotig05222|f-box; <a href="/dbget-bin/www_bget?ko:K10320">K10320</a>  FBXO46; F-box protein 46
C    ECV complex
D      Ring finger protein
E        isotig14522|ring-box; <a href="/dbget-bin/www_bget?ko:K03868">K03868</a>  RBX1, ROC1; RING-box protein 1
D      Cullin
E        isotig03220|cullin; <a href="/dbget-bin/www_bget?ko:K03870">K03870</a>  CUL2; cullin 2
E        isotig03221|cullin; <a href="/dbget-bin/www_bget?ko:K03870">K03870</a>  CUL2; cullin 2
D      adoptor protein
E        isotig09749|transcription; <a href="/dbget-bin/www_bget?ko:K03872">K03872</a>  TCEB1; transcription elongation factor B, polypeptide 1
E        isotig06161|transcription; <a href="/dbget-bin/www_bget?ko:K03873">K03873</a>  TCEB2; transcription elongation factor B, polypeptide 2
E        isotig25668|transcription; <a href="/dbget-bin/www_bget?ko:K03873">K03873</a>  TCEB2; transcription elongation factor B, polypeptide 2
D      target recognizing subunit (VHL box)
E        isotig10808|von; <a href="/dbget-bin/www_bget?ko:K03871">K03871</a>  VHL; von Hippel-Lindau disease tumor supressor
E        isotig16078|peptidylprolyl; <a href="/dbget-bin/www_bget?ko:K10348">K10348</a>  LRR1, PPIL5; LRR-repeat protein 1
E        isotig15040|zyg-ll; <a href="/dbget-bin/www_bget?ko:K10350">K10350</a>  ZYG11; Zyg-11 protein homolog
E        isotig15202|zyg-11; <a href="/dbget-bin/www_bget?ko:K10350">K10350</a>  ZYG11; Zyg-11 protein homolog
E        isotig21221|zyg-ll; <a href="/dbget-bin/www_bget?ko:K10350">K10350</a>  ZYG11; Zyg-11 protein homolog
E        isotig36174|protein; <a href="/dbget-bin/www_bget?ko:K10350">K10350</a>  ZYG11; Zyg-11 protein homolog
C    Cul3 complex
D      Ring finger protein
E        isotig14522|ring-box; <a href="/dbget-bin/www_bget?ko:K03868">K03868</a>  RBX1, ROC1; RING-box protein 1
D      Cullin
E        isotig07000|cullin; <a href="/dbget-bin/www_bget?ko:K03869">K03869</a>  CUL3; cullin 3
E        isotig08276|cullin; <a href="/dbget-bin/www_bget?ko:K03869">K03869</a>  CUL3; cullin 3
E        isotig10436|cullin; <a href="/dbget-bin/www_bget?ko:K03869">K03869</a>  CUL3; cullin 3
E        isotig10722|cullin; <a href="/dbget-bin/www_bget?ko:K03869">K03869</a>  CUL3; cullin 3
E        isotig20811|cullin; <a href="/dbget-bin/www_bget?ko:K03869">K03869</a>  CUL3; cullin 3
D      target recognizing subunit (BTB)
E        isotig10434|kelch-like; <a href="/dbget-bin/www_bget?ko:K10443">K10443</a>  KLHL2_3; kelch-like protein 2/3
E        isotig24489|kelch-like; <a href="/dbget-bin/www_bget?ko:K10448">K10448</a>  KLHL10; kelch-like protein 10
E        isotig06447|kelch-like; <a href="/dbget-bin/www_bget?ko:K10450">K10450</a>  KLHL12, C3IP1; kelch-like protein 12
E        isotig17150|gigaxonin; <a href="/dbget-bin/www_bget?ko:K10453">K10453</a>  KLHL16, GAN; kelch-like protein 16 (gigaxonin)
E        isotig29142|giant; <a href="/dbget-bin/www_bget?ko:K10453">K10453</a>  KLHL16, GAN; kelch-like protein 16 (gigaxonin)
E        isotig11914|kelch-like; <a href="/dbget-bin/www_bget?ko:K10456">K10456</a>  KLHL19, KEAP1, INRF2; kelch-like protein 19
E        isotig25588|kelch-like; <a href="/dbget-bin/www_bget?ko:K10457">K10457</a>  KLHL20, KLEIP; kelch-like protein 20
E        isotig08537|kelch-like; <a href="/dbget-bin/www_bget?ko:K10458">K10458</a>  KLHL21; kelch-like protein 21
E        isotig12640|kelch-like; <a href="/dbget-bin/www_bget?ko:K10460">K10460</a>  KLHL23; kelch-like protein 23
E        isotig11915|kelch-like; <a href="/dbget-bin/www_bget?ko:K10461">K10461</a>  KLHL24_35; kelch-like protein 24/35
E        isotig29851|kelch-like; <a href="/dbget-bin/www_bget?ko:K10461">K10461</a>  KLHL24_35; kelch-like protein 24/35
E        isotig11510|btb; <a href="/dbget-bin/www_bget?ko:K10464">K10464</a>  KLHL28; kelch-like protein 28
E        isotig03053|kelch-like; <a href="/dbget-bin/www_bget?ko:K10466">K10466</a>  KLHL30; kelch-like protein 30
E        isotig03054|kelch-like; <a href="/dbget-bin/www_bget?ko:K10466">K10466</a>  KLHL30; kelch-like protein 30
E        isotig01394|kelch-like; <a href="/dbget-bin/www_bget?ko:K10467">K10467</a>  KLHL31; kelch-like protein 31
E        isotig01395|kelch-like; <a href="/dbget-bin/www_bget?ko:K10467">K10467</a>  KLHL31; kelch-like protein 31
E        isotig01396|kelch-like; <a href="/dbget-bin/www_bget?ko:K10467">K10467</a>  KLHL31; kelch-like protein 31
E        isotig01515|kelch-like; <a href="/dbget-bin/www_bget?ko:K10467">K10467</a>  KLHL31; kelch-like protein 31
E        isotig01516|kelch-like; <a href="/dbget-bin/www_bget?ko:K10467">K10467</a>  KLHL31; kelch-like protein 31
E        isotig33469|kelch-like; <a href="/dbget-bin/www_bget?ko:K10467">K10467</a>  KLHL31; kelch-like protein 31
E        isotig37848|kelch-like; <a href="/dbget-bin/www_bget?ko:K10467">K10467</a>  KLHL31; kelch-like protein 31
E        isotig02647|kelch-like; <a href="/dbget-bin/www_bget?ko:K13957">K13957</a>  KLHL33; kelch-like protein 33
E        isotig02648|kelch-like; <a href="/dbget-bin/www_bget?ko:K13957">K13957</a>  KLHL33; kelch-like protein 33
E        isotig16064|kelch-like; <a href="/dbget-bin/www_bget?ko:K13957">K13957</a>  KLHL33; kelch-like protein 33
E        isotig21292|kelch-like; <a href="/dbget-bin/www_bget?ko:K10469">K10469</a>  KLHL34; kelch-like protein 34
E        isotig04171|kelch-like; <a href="/dbget-bin/www_bget?ko:K13959">K13959</a>  KLHL38; kelch-like protein 38
E        isotig06014|kelch-like; <a href="/dbget-bin/www_bget?ko:K13959">K13959</a>  KLHL38; kelch-like protein 38
E        isotig11312|kelch-like; <a href="/dbget-bin/www_bget?ko:K13959">K13959</a>  KLHL38; kelch-like protein 38
E        isotig04733|kelch; <a href="/dbget-bin/www_bget?ko:K10473">K10473</a>  KBTBD5_10; kelch repeat and BTB domain-containing protein 5/10
E        isotig04734|kelch; <a href="/dbget-bin/www_bget?ko:K10473">K10473</a>  KBTBD5_10; kelch repeat and BTB domain-containing protein 5/10
E        isotig05371|kelch; <a href="/dbget-bin/www_bget?ko:K10473">K10473</a>  KBTBD5_10; kelch repeat and BTB domain-containing protein 5/10
E        isotig08345|kelch; <a href="/dbget-bin/www_bget?ko:K10473">K10473</a>  KBTBD5_10; kelch repeat and BTB domain-containing protein 5/10
E        isotig15710|kelch; <a href="/dbget-bin/www_bget?ko:K10473">K10473</a>  KBTBD5_10; kelch repeat and BTB domain-containing protein 5/10
E        isotig18005|kelch; <a href="/dbget-bin/www_bget?ko:K10473">K10473</a>  KBTBD5_10; kelch repeat and BTB domain-containing protein 5/10
E        isotig23804|kelch; <a href="/dbget-bin/www_bget?ko:K10473">K10473</a>  KBTBD5_10; kelch repeat and BTB domain-containing protein 5/10
E        isotig24703|kelch; <a href="/dbget-bin/www_bget?ko:K10473">K10473</a>  KBTBD5_10; kelch repeat and BTB domain-containing protein 5/10
E        isotig26311|kelch; <a href="/dbget-bin/www_bget?ko:K10473">K10473</a>  KBTBD5_10; kelch repeat and BTB domain-containing protein 5/10
E        isotig06259|kelch; <a href="/dbget-bin/www_bget?ko:K10476">K10476</a>  KBTBD11; kelch repeat and BTB domain-containing protein 11
E        isotig43056|btbd2; <a href="/dbget-bin/www_bget?ko:K10477">K10477</a>  BTBD1_2; BTB/POZ domain-containing protein 1/2
E        isotig17800|btb; <a href="/dbget-bin/www_bget?ko:K10478">K10478</a>  BTBD3_6; BTB/POZ domain-containing protein 3/6
E        isotig33097|btb; <a href="/dbget-bin/www_bget?ko:K10479">K10479</a>  BTBD7; BTB/POZ domain-containing protein 7
E        isotig12826|btb; <a href="/dbget-bin/www_bget?ko:K10480">K10480</a>  BTBD8; BTB/POZ domain-containing protein 8
E        isotig05337|btb; <a href="/dbget-bin/www_bget?ko:K10482">K10482</a>  BTBD10; BTB/POZ domain-containing protein 10
E        isotig12015|zinc; <a href="/dbget-bin/www_bget?ko:K10489">K10489</a>  ZBTB2; zinc finger and BTB domain-containing protein 2
E        isotig32114|zinc; <a href="/dbget-bin/www_bget?ko:K10490">K10490</a>  ZBTB3; zinc finger and BTB domain-containing protein 3
E        isotig17193|zinc; <a href="/dbget-bin/www_bget?ko:K10503">K10503</a>  ZBTB24, BIF1; zinc finger and BTB domain-containing protein 24
E        isotig13205|zinc; <a href="/dbget-bin/www_bget?ko:K10505">K10505</a>  ZBTB26; zinc finger and BTB domain-containing protein 26
E        isotig15004|zinc; <a href="/dbget-bin/www_bget?ko:K10507">K10507</a>  ZBTB33, KAISO; zinc finger and BTB domain-containing protein 33
E        isotig11155|zinc; <a href="/dbget-bin/www_bget?ko:K10513">K10513</a>  ZBTB41; zinc finger and BTB domain-containing protein 41
E        isotig05829|ankyrin; <a href="/dbget-bin/www_bget?ko:K10520">K10520</a>  ABTB1, BPOZ; ankyrin repeat and BTB/POZ domain-containing protein 1
E        isotig07282|ankyrin; <a href="/dbget-bin/www_bget?ko:K10520">K10520</a>  ABTB1, BPOZ; ankyrin repeat and BTB/POZ domain-containing protein 1
E        isotig02842|rho-related; <a href="/dbget-bin/www_bget?ko:K07868">K07868</a>  RHOBTB1_2; Rho-related BTB domain-containing protein 1/2
E        isotig24774|rho-related; <a href="/dbget-bin/www_bget?ko:K07868">K07868</a>  RHOBTB1_2; Rho-related BTB domain-containing protein 1/2
E        isotig28750|rho-related; <a href="/dbget-bin/www_bget?ko:K07868">K07868</a>  RHOBTB1_2; Rho-related BTB domain-containing protein 1/2
E        isotig07123|diablo; <a href="/dbget-bin/www_bget?ko:K10522">K10522</a>  DIABLO, SMAC; diablo
E        isotig12714|speckle-type; <a href="/dbget-bin/www_bget?ko:K10523">K10523</a>  SPOP; speckle-type POZ protein
C    Cul4 complex
D      Ring finger protein
E        isotig14522|ring-box; <a href="/dbget-bin/www_bget?ko:K03868">K03868</a>  RBX1, ROC1; RING-box protein 1
D      Cullin
E        isotig04581|cullin; <a href="/dbget-bin/www_bget?ko:K10609">K10609</a>  CUL4; cullin 4
E        isotig04582|cullin; <a href="/dbget-bin/www_bget?ko:K10609">K10609</a>  CUL4; cullin 4
E        isotig14803|cullin; <a href="/dbget-bin/www_bget?ko:K10609">K10609</a>  CUL4; cullin 4
E        isotig17334|cullin; <a href="/dbget-bin/www_bget?ko:K10609">K10609</a>  CUL4; cullin 4
E        isotig25063|cullin; <a href="/dbget-bin/www_bget?ko:K10609">K10609</a>  CUL4; cullin 4
E        isotig25812|cullin; <a href="/dbget-bin/www_bget?ko:K10609">K10609</a>  CUL4; cullin 4
D      adoptor protein
E        isotig09164|dna; <a href="/dbget-bin/www_bget?ko:K10610">K10610</a>  DDB1; DNA damage-binding protein 1
E        isotig35235|dna; <a href="/dbget-bin/www_bget?ko:K10610">K10610</a>  DDB1; DNA damage-binding protein 1
D      target recognizing subunit (DCAF)
E        isotig21056|dna; <a href="/dbget-bin/www_bget?ko:K10140">K10140</a>  DDB2; DNA damage-binding protein 2
E        isotig14462|excision; <a href="/dbget-bin/www_bget?ko:K10570">K10570</a>  ERCC8, CKN1, CSA; DNA excision repair protein ERCC-8
E        isotig06505|ring; <a href="/dbget-bin/www_bget?ko:K10143">K10143</a>  RFWD2, COP1; E3 ubiquitin-protein ligase RFWD2 [EC:6.3.2.19]
E        isotig21892|det1-; <a href="/dbget-bin/www_bget?ko:K11792">K11792</a>  DDA1; DET1- and DDB1-associated protein 1
E        isotig23333|crbn; <a href="/dbget-bin/www_bget?ko:K11793">K11793</a>  CRBN; cereblon
E        isotig05485|iq; <a href="/dbget-bin/www_bget?ko:K11795">K11795</a>  IQWD1, NRIP, ARCAP; nuclear receptor interaction protein
E        isotig10394|novel; <a href="/dbget-bin/www_bget?ko:K11795">K11795</a>  IQWD1, NRIP, ARCAP; nuclear receptor interaction protein
E        isotig06978|short; <a href="/dbget-bin/www_bget?ko:K11796">K11796</a>  TRPC4AP; Trpc4-associated protein
E        isotig07638|transient; <a href="/dbget-bin/www_bget?ko:K11796">K11796</a>  TRPC4AP; Trpc4-associated protein
E        isotig11766|transient; <a href="/dbget-bin/www_bget?ko:K11796">K11796</a>  TRPC4AP; Trpc4-associated protein
E        isotig19404|wd; <a href="/dbget-bin/www_bget?ko:K11800">K11800</a>  WDR22, BCRP2; WD repeat-containing protein 22
E        isotig06084|wd; <a href="/dbget-bin/www_bget?ko:K11805">K11805</a>  WDR68, HAN11; WD repeat-containing protein 68
E        isotig12594|ddb1-; <a href="/dbget-bin/www_bget?ko:K11806">K11806</a>  WDSOF1; WD repeat and SOF domain-containing protein 1
E        isotig11004|wd; <a href="/dbget-bin/www_bget?ko:K11807">K11807</a>  WDTC1; WD and tetratricopeptide repeats protein 1
E        isotig34420|wd; <a href="/dbget-bin/www_bget?ko:K11807">K11807</a>  WDTC1; WD and tetratricopeptide repeats protein 1
C    ECS complex
D      Ring finger protein
E        isotig08601|ring-box; <a href="/dbget-bin/www_bget?ko:K10611">K10611</a>  RBX2, ROC2, RNF7; RING-box protein 2
D      Cullin
E        isotig09739|cullin; <a href="/dbget-bin/www_bget?ko:K10612">K10612</a>  CUL5; cullin 5
D      adoptor protein
E        isotig09749|transcription; <a href="/dbget-bin/www_bget?ko:K03872">K03872</a>  TCEB1; transcription elongation factor B, polypeptide 1
E        isotig06161|transcription; <a href="/dbget-bin/www_bget?ko:K03873">K03873</a>  TCEB2; transcription elongation factor B, polypeptide 2
E        isotig25668|transcription; <a href="/dbget-bin/www_bget?ko:K03873">K03873</a>  TCEB2; transcription elongation factor B, polypeptide 2
D      target recognizing subunit (SOCS box)
E        isotig20990|ankyrin; <a href="/dbget-bin/www_bget?ko:K10324">K10324</a>  ASB2; ankyrin repeat and SOCS box protein 2
E        isotig12543|ankyrin; <a href="/dbget-bin/www_bget?ko:K10325">K10325</a>  ASB3; ankyrin repeat and SOCS box protein 3
E        isotig16246|ankyrin; <a href="/dbget-bin/www_bget?ko:K10325">K10325</a>  ASB3; ankyrin repeat and SOCS box protein 3
E        isotig16344|ankyrin; <a href="/dbget-bin/www_bget?ko:K10326">K10326</a>  ASB4; ankyrin repeat and SOCS box protein 4
E        isotig01045|ankyrin; <a href="/dbget-bin/www_bget?ko:K10327">K10327</a>  ASB5; ankyrin repeat and SOCS box protein 5
E        isotig01046|ankyrin; <a href="/dbget-bin/www_bget?ko:K10327">K10327</a>  ASB5; ankyrin repeat and SOCS box protein 5
E        isotig05892|ankyrin; <a href="/dbget-bin/www_bget?ko:K10327">K10327</a>  ASB5; ankyrin repeat and SOCS box protein 5
E        isotig09776|ankyrin; <a href="/dbget-bin/www_bget?ko:K10328">K10328</a>  ASB6; ankyrin repeat and SOCS box protein 6
E        isotig13158|ankyrin; <a href="/dbget-bin/www_bget?ko:K10328">K10328</a>  ASB6; ankyrin repeat and SOCS box protein 6
E        isotig03057|ankyrin; <a href="/dbget-bin/www_bget?ko:K10332">K10332</a>  ASB10; ankyrin repeat and SOCS box protein 10
E        isotig03058|ankyrin; <a href="/dbget-bin/www_bget?ko:K10332">K10332</a>  ASB10; ankyrin repeat and SOCS box protein 10
E        isotig06021|asb12; <a href="/dbget-bin/www_bget?ko:K10334">K10334</a>  ASB12; ankyrin repeat and SOCS box protein 12
E        isotig32685|ankyrin; <a href="/dbget-bin/www_bget?ko:K10334">K10334</a>  ASB12; ankyrin repeat and SOCS box protein 12
E        isotig06621|ankyrin; <a href="/dbget-bin/www_bget?ko:K10335">K10335</a>  ASB13; ankyrin repeat and SOCS box protein 13
E        isotig09146|ankyrin; <a href="/dbget-bin/www_bget?ko:K10335">K10335</a>  ASB13; ankyrin repeat and SOCS box protein 13
E        isotig08344|ankyrin; <a href="/dbget-bin/www_bget?ko:K10336">K10336</a>  ASB14; ankyrin repeat and SOCS box protein 14
E        isotig10511|ankyrin; <a href="/dbget-bin/www_bget?ko:K10336">K10336</a>  ASB14; ankyrin repeat and SOCS box protein 14
E        isotig24072|ankyrin; <a href="/dbget-bin/www_bget?ko:K10336">K10336</a>  ASB14; ankyrin repeat and SOCS box protein 14
E        isotig24867|ankyrin; <a href="/dbget-bin/www_bget?ko:K10336">K10336</a>  ASB14; ankyrin repeat and SOCS box protein 14
E        isotig07851|ankyrin; <a href="/dbget-bin/www_bget?ko:K10337">K10337</a>  ASB15; ankyrin repeat and SOCS box protein 15
E        isotig26126|ankyrin; <a href="/dbget-bin/www_bget?ko:K10337">K10337</a>  ASB15; ankyrin repeat and SOCS box protein 15
E        isotig28374|ankyrin; <a href="/dbget-bin/www_bget?ko:K10337">K10337</a>  ASB15; ankyrin repeat and SOCS box protein 15
E        isotig03373|wd; <a href="/dbget-bin/www_bget?ko:K10341">K10341</a>  WSB1; WD repeat and SOCS box-containing protein 1
E        isotig03374|wd; <a href="/dbget-bin/www_bget?ko:K10341">K10341</a>  WSB1; WD repeat and SOCS box-containing protein 1
E        isotig16391|spry; <a href="/dbget-bin/www_bget?ko:K10345">K10345</a>  SPSB3, SSB3; SPRY domain-containing SOCS box protein 3
E        isotig14579|member; <a href="/dbget-bin/www_bget?ko:K07928">K07928</a>  RAB40; Ras-related protein Rab-40
E        isotig30590|member; <a href="/dbget-bin/www_bget?ko:K07928">K07928</a>  RAB40; Ras-related protein Rab-40
C    Cul7 complex
D      Ring finger protein
E        isotig14522|ring-box; <a href="/dbget-bin/www_bget?ko:K03868">K03868</a>  RBX1, ROC1; RING-box protein 1
D      Cullin
D      adaptor protein
E        isotig04843|s-phase; <a href="/dbget-bin/www_bget?ko:K03094">K03094</a>  SKP1, CBF3D; S-phase kinase-associated protein 1
E        isotig04844|s-phase; <a href="/dbget-bin/www_bget?ko:K03094">K03094</a>  SKP1, CBF3D; S-phase kinase-associated protein 1
D      target recognizing subunit
C    APC/C
D      Ring finger protein
E        isotig11802|anaphase-promoting; <a href="/dbget-bin/www_bget?ko:K03358">K03358</a>  APC11; anaphase-promoting complex subunit 11
D      Cullin
D      target recognizing subunit
D      other subunits
E        isotig20561|cell; <a href="/dbget-bin/www_bget?ko:K03350">K03350</a>  APC3, CDC27; anaphase-promoting complex subunit 3
E        isotig24975|anaphase; <a href="/dbget-bin/www_bget?ko:K03351">K03351</a>  APC4; anaphase-promoting complex subunit 4
E        isotig05533|cell; <a href="/dbget-bin/www_bget?ko:K03353">K03353</a>  APC6, CDC16; anaphase-promoting complex subunit 6
E        isotig15771|anaphase-promoting; <a href="/dbget-bin/www_bget?ko:K03354">K03354</a>  APC7; anaphase-promoting complex subunit 7
E        isotig04398|anaphase-promoting; <a href="/dbget-bin/www_bget?ko:K03359">K03359</a>  APC12, CDC26; anaphase-promoting complex subunit 12
E        isotig04399|anaphase-promoting; <a href="/dbget-bin/www_bget?ko:K03359">K03359</a>  APC12, CDC26; anaphase-promoting complex subunit 12
E        isotig07817|anaphase-promoting; <a href="/dbget-bin/www_bget?ko:K12456">K12456</a>  APC13; anaphase-promoting complex subunit 13
C    BRCC complex
D      <a href="/dbget-bin/www_bget?ko:K10605">K10605</a>  BRCA1; breast cancer type 1 susceptibility protein
D      <a href="/dbget-bin/www_bget?ko:K08775">K08775</a>  BRCA2, FANCD1; breast cancer 2 susceptibility protein
D      <a href="/dbget-bin/www_bget?ko:K11864">K11864</a>  BRCC3; BRCA1/BRCA2-containing complex subunit 3
D      <a href="/dbget-bin/www_bget?ko:K10683">K10683</a>  BARD1; BRCA1-associated RING domain protein 1 [EC:6.3.2.19]
D      <a href="/dbget-bin/www_bget?ko:K12173">K12173</a>  BRE, BRCC45; BRCA1-A complex subunit BRE
D      <a href="/dbget-bin/www_bget?ko:K04482">K04482</a>  RAD51; DNA repair protein RAD51
C    KPC complex
D      <a href="/dbget-bin/www_bget?ko:K12169">K12169</a>  KPC1, RNF123; Kip1 ubiquitination-promoting complex protein 1 [EC:6.3.2.19]
D      <a href="/dbget-bin/www_bget?ko:K12174">K12174</a>  KPC2, UBAC1; Kip1 ubiquitination-promoting complex protein 2
#
A<b>Deubiquitinating enzyme (DUB)</b>
B  Ubiquitin-specific proteases (UBPs)
C    UCH
D      <a href="/dbget-bin/www_bget?ko:K05611">K05611</a>  UCHL1; ubiquitin carboxyl-terminal hydrolase L1 [EC:3.4.19.12]
D      <a href="/dbget-bin/www_bget?ko:K08588">K08588</a>  BAP1, UCHL2; ubiquitin carboxyl-terminal hydrolase BAP1 [EC:3.4.19.12]
D      <a href="/dbget-bin/www_bget?ko:K05609">K05609</a>  UCHL3, YUH1; ubiquitin carboxyl-terminal hydrolase L3 [EC:3.4.19.12]
D      <a href="/dbget-bin/www_bget?ko:K05610">K05610</a>  UCHL5, UCH37; ubiquitin carboxyl-terminal hydrolase L5 [EC:3.4.19.12]
C    UBP/USP
D      <a href="/dbget-bin/www_bget?ko:K08601">K08601</a>  CYLD, USLP2; ubiquitin thioesterase CYLD [EC:3.1.2.15]
D      <a href="/dbget-bin/www_bget?ko:K11832">K11832</a>  USP1; ubiquitin carboxyl-terminal hydrolase 1 [EC:3.1.2.15]
D      <a href="/dbget-bin/www_bget?ko:K11833">K11833</a>  USP2_21; ubiquitin carboxyl-terminal hydrolase 2/21 [EC:3.1.2.15]
D      <a href="/dbget-bin/www_bget?ko:K11986">K11986</a>  USP3; ubiquitin carboxyl-terminal hydrolase 3 [EC:3.1.2.15]
D      <a href="/dbget-bin/www_bget?ko:K11835">K11835</a>  USP4_11_15, UBP12; ubiquitin carboxyl-terminal hydrolase 4/11/15 [EC:3.1.2.15]
D      <a href="/dbget-bin/www_bget?ko:K11836">K11836</a>  USP5_13, UBP14; ubiquitin carboxyl-terminal hydrolase 5/13 [EC:3.1.2.15]
D      <a href="/dbget-bin/www_bget?ko:K11837">K11837</a>  USP6_32; ubiquitin carboxyl-terminal hydrolase 6/32 [EC:3.1.2.15]
D      <a href="/dbget-bin/www_bget?ko:K11838">K11838</a>  USP7, UBP15; ubiquitin carboxyl-terminal hydrolase 7 [EC:3.1.2.15]
D      <a href="/dbget-bin/www_bget?ko:K11839">K11839</a>  USP8, UBP5; ubiquitin carboxyl-terminal hydrolase 8 [EC:3.1.2.15]
D      <a href="/dbget-bin/www_bget?ko:K11840">K11840</a>  USP9_24; ubiquitin carboxyl-terminal hydrolase 9/24 [EC:3.1.2.15]
D      <a href="/dbget-bin/www_bget?ko:K11841">K11841</a>  USP10, UBP3; ubiquitin carboxyl-terminal hydrolase 10 [EC:3.1.2.15]
D      <a href="/dbget-bin/www_bget?ko:K11842">K11842</a>  USP12_46; ubiquitin carboxyl-terminal hydrolase 12/46 [EC:3.1.2.15]
D      <a href="/dbget-bin/www_bget?ko:K11843">K11843</a>  USP14, UBP6; ubiquitin carboxyl-terminal hydrolase 14 [EC:3.1.2.15]
D      <a href="/dbget-bin/www_bget?ko:K11844">K11844</a>  USP16_45; ubiquitin carboxyl-terminal hydrolase 16/45 [EC:3.1.2.15]
D      <a href="/dbget-bin/www_bget?ko:K11845">K11845</a>  USP17, DUB3; ubiquitin carboxyl-terminal hydrolase 17 [EC:3.1.2.15]
D      <a href="/dbget-bin/www_bget?ko:K11846">K11846</a>  USP18_41; ubiquitin carboxyl-terminal hydrolase 18/41 [EC:3.1.2.15]
D      <a href="/dbget-bin/www_bget?ko:K11847">K11847</a>  USP19; ubiquitin carboxyl-terminal hydrolase 19 [EC:3.1.2.15]
D      <a href="/dbget-bin/www_bget?ko:K11848">K11848</a>  USP20_33; ubiquitin carboxyl-terminal hydrolase 20/33 [EC:3.1.2.15]
D      <a href="/dbget-bin/www_bget?ko:K11366">K11366</a>  USP22_27_51, UBP8; ubiquitin carboxyl-terminal hydrolase 22/27/51 [EC:3.1.2.15]
D      <a href="/dbget-bin/www_bget?ko:K11849">K11849</a>  USP25_28, UBP2; ubiquitin carboxyl-terminal hydrolase 25/28 [EC:3.1.2.15]
D      <a href="/dbget-bin/www_bget?ko:K11850">K11850</a>  USP26_29_37; ubiquitin carboxyl-terminal hydrolase 26/29/37 [EC:3.1.2.15]
D      <a href="/dbget-bin/www_bget?ko:K11851">K11851</a>  USP30; ubiquitin carboxyl-terminal hydrolase 30 [EC:3.1.2.15]
D      <a href="/dbget-bin/www_bget?ko:K11852">K11852</a>  USP31; ubiquitin carboxyl-terminal hydrolase 31 [EC:3.1.2.15]
D      <a href="/dbget-bin/www_bget?ko:K11853">K11853</a>  USP34; ubiquitin carboxyl-terminal hydrolase 34 [EC:3.1.2.15]
D      <a href="/dbget-bin/www_bget?ko:K11854">K11854</a>  USP35_38; ubiquitin carboxyl-terminal hydrolase 35/38 [EC:3.1.2.15]
D      <a href="/dbget-bin/www_bget?ko:K11855">K11855</a>  USP36_42; ubiquitin carboxyl-terminal hydrolase 36/42 [EC:3.1.2.15]
D      <a href="/dbget-bin/www_bget?ko:K11869">K11869</a>  USP40; ubiquitin carboxyl-terminal hydrolase 40 [EC:3.1.2.15]
D      <a href="/dbget-bin/www_bget?ko:K11856">K11856</a>  USP43; ubiquitin carboxyl-terminal hydrolase 43 [EC:3.1.2.15]
D      <a href="/dbget-bin/www_bget?ko:K11834">K11834</a>  USP44_49; ubiquitin carboxyl-terminal hydrolase 44/49 [EC:3.1.2.15]
D      <a href="/dbget-bin/www_bget?ko:K11857">K11857</a>  USP47; ubiquitin carboxyl-terminal hydrolase 47 [EC:3.1.2.15]
D      <a href="/dbget-bin/www_bget?ko:K11858">K11858</a>  USP48; ubiquitin carboxyl-terminal hydrolase 48 [EC:3.1.2.15]
D      <a href="/dbget-bin/www_bget?ko:K11870">K11870</a>  UBP1; ubiquitin carboxyl-terminal hydrolase 1 [EC:3.1.2.15]
D      <a href="/dbget-bin/www_bget?ko:K11871">K11871</a>  UBP7_11; ubiquitin carboxyl-terminal hydrolase 7/11 [EC:3.1.2.15]
D      <a href="/dbget-bin/www_bget?ko:K11872">K11872</a>  UBP9_13; ubiquitin carboxyl-terminal hydrolase 9/13 [EC:3.1.2.15]
D      <a href="/dbget-bin/www_bget?ko:K11873">K11873</a>  UBP10; ubiquitin carboxyl-terminal hydrolase 10 [EC:3.1.2.15]
D      <a href="/dbget-bin/www_bget?ko:K11874">K11874</a>  UBP16; ubiquitin carboxyl-terminal hydrolase 16 [EC:3.1.2.15]
C    OTU
D      <a href="/dbget-bin/www_bget?ko:K09602">K09602</a>  OTUB1; ubiquitin thioesterase protein OTUB1 [EC:3.4.-.-]
D      <a href="/dbget-bin/www_bget?ko:K09603">K09603</a>  OTUB2; ubiquitin thioesterase protein OTUB2 [EC:3.4.-.-]
D      <a href="/dbget-bin/www_bget?ko:K12655">K12655</a>  OTUD5, DUBA; OTU domain-containing protein 5 [EC:3.1.2.15]
D      <a href="/dbget-bin/www_bget?ko:K11859">K11859</a>  TNFAIP3, A20; tumor necrosis factor, alpha-induced protein 3 [EC:3.-.-.-]
D      <a href="/dbget-bin/www_bget?ko:K11860">K11860</a>  OTUD7; OTU domain-containing protein 7 [EC:3.-.-.-]
D      <a href="/dbget-bin/www_bget?ko:K11861">K11861</a>  VCPIP1, VCIP135; deubiquitinating protein VCIP135 [EC:3.4.22.-]
D      <a href="/dbget-bin/www_bget?ko:K11862">K11862</a>  ZRANB1, TRABID; ubiquitin thioesterase ZRANB1 [EC:3.1.2.-]
C    MJD
D      <a href="/dbget-bin/www_bget?ko:K11863">K11863</a>  ATXN3, MJD; Ataxin-3 [EC:3.4.22.-]
C    JAMM
D      <a href="/dbget-bin/www_bget?ko:K11864">K11864</a>  BRCC3; BRCA1/BRCA2-containing complex subunit 3
D      <a href="/dbget-bin/www_bget?ko:K11865">K11865</a>  MYSM1; protein MYSM1
D      <a href="/dbget-bin/www_bget?ko:K03030">K03030</a>  PSMD14, RPN11, POH1; 26S proteasome regulatory subunit N11
D      <a href="/dbget-bin/www_bget?ko:K11866">K11866</a>  STAMBP, AMSH; STAM-binding protein [EC:3.1.2.15]
D      <a href="/dbget-bin/www_bget?ko:K11867">K11867</a>  STAMBPL1; AMSH-like protease [EC:3.1.2.15]
B  UBL-specific proteases (ULPs)
C    <a href="/dbget-bin/www_bget?ko:K08592">K08592</a>  SENP1; sentrin-specific protease 1 [EC:3.4.22.-]
C    <a href="/dbget-bin/www_bget?ko:K03345">K03345</a>  SENP2, AXAM2; sentrin-specific protease 2 (axin associating molecule) [EC:3.4.22.-]
C    <a href="/dbget-bin/www_bget?ko:K08593">K08593</a>  SENP3; sentrin-specific protease 3 [EC:3.4.22.-]
C    <a href="/dbget-bin/www_bget?ko:K08594">K08594</a>  SENP5; sentrin-specific protease 5 [EC:3.4.22.-]
C    <a href="/dbget-bin/www_bget?ko:K08595">K08595</a>  SENP6; sentrin-specific protease 6 [EC:3.4.22.-]
C    <a href="/dbget-bin/www_bget?ko:K08596">K08596</a>  SENP7; sentrin-specific protease 7 [EC:3.4.22.-]
C    <a href="/dbget-bin/www_bget?ko:K08597">K08597</a>  SENP8, NEDP1, DEN1; sentrin-specific protease 8 [EC:3.4.22.-]
C    <a href="/dbget-bin/www_bget?ko:K05609">K05609</a>  UCHL3, YUH1; ubiquitin carboxyl-terminal hydrolase L3 [EC:3.4.19.12]
C    COP9 signalosome (CSN) complex
D      <a href="/dbget-bin/www_bget?ko:K12175">K12175</a>  GPS1, COPS1, CSN1; COP9 signalosome complex subunit 1
D      <a href="/dbget-bin/www_bget?ko:K12176">K12176</a>  COPS2, CSN2, TRIP15; COP9 signalosome complex subunit 2
D      <a href="/dbget-bin/www_bget?ko:K12177">K12177</a>  COPS3, CSN3; COP9 signalosome complex subunit 3
D      <a href="/dbget-bin/www_bget?ko:K12178">K12178</a>  COPS4, CSN4; COP9 signalosome complex subunit 4
D      <a href="/dbget-bin/www_bget?ko:K09613">K09613</a>  COPS5, CSN5; COP9 signalosome complex subunit 5 [EC:3.4.-.-]
D      <a href="/dbget-bin/www_bget?ko:K12179">K12179</a>  COPS6, CSN6; COP9 signalosome complex subunit 6
D      <a href="/dbget-bin/www_bget?ko:K12180">K12180</a>  COPS7, CSN7; COP9 signalosome complex subunit 7
D      <a href="/dbget-bin/www_bget?ko:K12181">K12181</a>  COPS8, CSN8; COP9 signalosome complex subunit 8
!
#<hr>
#<b>[ <a href="/kegg/brite.html">BRITE</a> | <a href="/kegg/kegg2.html">KEGG2</a> | <a href="/kegg/">KEGG</a> ]</b><br>
#Last updated: August 9, 2010
