# Supplementary material for: Fast skeletal muscle transcriptome of the Gilthead sea bream (Sparus aurata) determined by next generation sequencing
Source: BMC Genomics. 2012 May 11;13:181. doi: 10.1186/1471-2164-13-181 (PMC3418159; doi:10.1186/1471-2164-13-181)
Supplement: Additional file 7 — Hierarchical information of the isotigs mapped to the KEGG pathways maps using the automatic annotation tool KAAS. File can be opened using KegHier from [60] when maps are displayed the pathway components with an isotig mapped are labeled in red. [file 1471-2164-13-181-S7.tar › hier/q04131.keg]

+C	SNARE
#<h2><a href="/kegg/kegg2.html"><img src="/Fig/bget/kegg3.gif" align="middle" border=0></a> &nbsp; SNAREs</h2>
#<!---
#ENTRY       ko04131
#NAME        SNARE
#DEFINITION  SNAREs annotated_newbler2.5_only_our_reads
#--->
!
A<b>Syntaxin (Qa)</b>
B  Stx-PM
C    isotig10344|syntaxin; <a href="/dbget-bin/www_bget?ko+K13502">K13502</a>  STX4; syntaxin 4
B  Stx-Endo
C    isotig03757|syntaxin; <a href="/dbget-bin/www_bget?ko+K13813">K13813</a>  STX12, STX13; syntaxin 12/13
C    isotig03758|syntaxin; <a href="/dbget-bin/www_bget?ko+K13813">K13813</a>  STX12, STX13; syntaxin 12/13
C    isotig04140|syntaxin; <a href="/dbget-bin/www_bget?ko+K13813">K13813</a>  STX12, STX13; syntaxin 12/13
C    isotig04141|syntaxin; <a href="/dbget-bin/www_bget?ko+K13813">K13813</a>  STX12, STX13; syntaxin 12/13
C    isotig06698|syntaxin; <a href="/dbget-bin/www_bget?ko+K13813">K13813</a>  STX12, STX13; syntaxin 12/13
B  Stx-TGN / EE
B  Stx-cisGolgi
C    isotig07108|syntaxin; <a href="/dbget-bin/www_bget?ko+K08490">K08490</a>  STX5; syntaxin 5
B  Stx-sER
B  Stx-rER
C    isotig05557|syntaxin; <a href="/dbget-bin/www_bget?ko+K08492">K08492</a>  STX18; syntaxin 18
#
A<b>SNAP-25[N] (Qb)</b>
B  Vti1
B  NPSN
B  Gos1 (Gos28)
C    isotig10100|golgi; <a href="/dbget-bin/www_bget?ko+K08495">K08495</a>  GOSR1, GOS1; golgi SNAP receptor complex member 1
C    isotig18444|golgi; <a href="/dbget-bin/www_bget?ko+K08495">K08495</a>  GOSR1, GOS1; golgi SNAP receptor complex member 1
B  Bos1 / Membrin
C    isotig06002|golgi; <a href="/dbget-bin/www_bget?ko+K08496">K08496</a>  GOSR2, BOS1; golgi SNAP receptor complex member 2
B  Sec20
C    isotig03845|bcl2; <a href="/dbget-bin/www_bget?ko+K08497">K08497</a>  SEC20; protein transport protein SEC20
#
A<b>SNAP-25[C] (Qc)</b>
B  STX6
C    isotig05770|syntaxin; <a href="/dbget-bin/www_bget?ko+K08498">K08498</a>  STX6; syntaxin 6
C    isotig19237|syntaxin; <a href="/dbget-bin/www_bget?ko+K08498">K08498</a>  STX6; syntaxin 6
B  STX8
B  Bet1
C    isotig07213|bet1; <a href="/dbget-bin/www_bget?ko+K08504">K08504</a>  BET1; blocked early in transport 1
B  Sft1
B  Syp7
B  Use1
C    isotig07165|unconventional; <a href="/dbget-bin/www_bget?ko+K08507">K08507</a>  USE1; unconventional SNARE in the endoplasmic reticulum protein 1
C    isotig19862|unconventional; <a href="/dbget-bin/www_bget?ko+K08507">K08507</a>  USE1; unconventional SNARE in the endoplasmic reticulum protein 1
#
A<b>SNAP-25 (Qb,c)</b>
B  SNAP-23
C    isotig09685|synaptosomal-associated; <a href="/dbget-bin/www_bget?ko+K08508">K08508</a>  SNAP23; synaptosomal-associated protein, 23kDa
C    isotig25214|synaptosomal-associated; <a href="/dbget-bin/www_bget?ko+K08508">K08508</a>  SNAP23; synaptosomal-associated protein, 23kDa
B  SNAP-29
C    isotig20217|synaptosomal-associated; <a href="/dbget-bin/www_bget?ko+K08509">K08509</a>  SNAP29; synaptosomal-associated protein, 29kDa
#
A<b>VAMP, Ykt6, Sec22 (R)</b>
B  VAMP
C    isotig05268|vesicle-associated; <a href="/dbget-bin/www_bget?ko+K13505">K13505</a>  VAMP3; vesicle-associated membrane protein 3
C    isotig05543|vesicle-associated; <a href="/dbget-bin/www_bget?ko+K08512">K08512</a>  VAMP8; vesicle-associated membrane protein 8
C    isotig24099|vesicle-associated; <a href="/dbget-bin/www_bget?ko+K08512">K08512</a>  VAMP8; vesicle-associated membrane protein 8
C    isotig06659|vesicle-associated; <a href="/dbget-bin/www_bget?ko+K08514">K08514</a>  VAMP5; vesicle-associated membrane protein 5
C    isotig03119|vesicle-associated; <a href="/dbget-bin/www_bget?ko+K08515">K08515</a>  VAMP7; vesicle-associated membrane protein 7
C    isotig03120|vesicle-associated; <a href="/dbget-bin/www_bget?ko+K08515">K08515</a>  VAMP7; vesicle-associated membrane protein 7
B  Ykt6
B  Sec22
C    isotig05655|vesicle-trafficking; <a href="/dbget-bin/www_bget?ko+K08517">K08517</a>  SEC22; vesicle transport protein SEC22
B  Tomosyn
B  Putative SNAREs
!
#<hr>
#<b>[ <a href="/kegg/brite.html">BRITE</a> | <a href="/kegg/kegg2.html">KEGG2</a> | <a href="/kegg/">KEGG</a> ]</b><br>
#Last updated: June 22, 2010
#<br>Classification based on <a href="http://www.ncbi.nlm.nih.gov/pubmed/16882042">Yoshizawa et al. (2006)</a>
