# Supplementary material for: Fast skeletal muscle transcriptome of the Gilthead sea bream (Sparus aurata) determined by next generation sequencing
Source: BMC Genomics. 2012 May 11;13:181. doi: 10.1186/1471-2164-13-181 (PMC3418159; doi:10.1186/1471-2164-13-181)
Supplement: Additional file 7 — Hierarchical information of the isotigs mapped to the KEGG pathways maps using the automatic annotation tool KAAS. File can be opened using KegHier from [60] when maps are displayed the pathway components with an isotig mapped are labeled in red. [file 1471-2164-13-181-S7.tar › hier/q04515.keg]

+G	Cell adhesion molecules
#<h2><a href="/kegg/kegg2.html"><img src="/Fig/bget/kegg3.gif" align="middle" border=0></a> &nbsp; Cell Adhesion Molecules (CAMs)</h2>
#<!---
#ENTRY       ko04515
#NAME        CAM
#DEFINITION  Cell adhesion molecules (CAMs) annotated_newbler2.5_only_our_reads
#--->
!
A<b>1. Cell adhesion molecules (CAMs)</b>
B
B  <b>Immunoglobulin Superfamily</b>
C
C    <b>Immune system</b>
D
D      <b>B7-CD28 family</b>
E        CD28; CD28 antigen [KO:K06470]
F          <a href="/dbget-bin/www_bget?ko:K05412">K05412</a> CD80; CD80 antigen
F          <a href="/dbget-bin/www_bget?ko:K05413">K05413</a> CD86; CD86 antigen
E        CD80; CD80 antigen [KO:K05412]
F          <a href="/dbget-bin/www_bget?ko:K06470">K06470</a> CD28; CD28 antigen
F          <a href="/dbget-bin/www_bget?ko:K06538">K06538</a> CTLA4, CD152; cytotoxic T-lymphocyte-associated protein 4
E        CD86; CD86 antigen [KO:K05413]
F          <a href="/dbget-bin/www_bget?ko:K06470">K06470</a> CD28; CD28 antigen
F          <a href="/dbget-bin/www_bget?ko:K06538">K06538</a> CTLA4, CD152; cytotoxic T-lymphocyte-associated protein 4
E        CTLA4, CD152; cytotoxic T-lymphocyte-associated protein 4 [KO:K06538]
F          <a href="/dbget-bin/www_bget?ko:K05412">K05412</a> CD80; CD80 antigen
F          <a href="/dbget-bin/www_bget?ko:K05413">K05413</a> CD86; CD86 antigen
E        PDCD1, PD1; programmed cell death 1 [KO:K06744]
F          <a href="/dbget-bin/www_bget?ko:K06745">K06745</a> PDCD1LG1, CD274; programmed cell death 1 ligand 1
F          <a href="/dbget-bin/www_bget?ko:K06708">K06708</a> PDCD1LG2, CD273; programmed cell death 1 ligand 2
E        BTLA; B and T lymphocyte associated [KO:K06707]
F          <a href="/dbget-bin/www_bget?ko:K06747">K06747</a> B7H4, VTCN1; immune costimulatory protein B7-H4
E        PDCD1LG1; programmed cell death 1 ligand 1 [KO:K06745]
F          <a href="/dbget-bin/www_bget?ko:K06744">K06744</a> PDCD1, PD1; programmed cell death protein 1
E        PDCD1LG2; programmed cell death 1 ligand 2 [KO:K06708]
F          <a href="/dbget-bin/www_bget?ko:K06744">K06744</a> PDCD1, PD1; programmed cell death protein 1
E        B7H3; B7 homolog 3 [KO:K06746]
E        B7H4; immune costimulatory protein B7-H4 [KO:K06747]
F          <a href="/dbget-bin/www_bget?ko:K06707">K06707</a> BTLA; B- and T-lymphocyte attenuator
E        ICOS, AILIM; inducible T-cell co-stimulator [KO:K06713]
F          <a href="/dbget-bin/www_bget?ko:K06710">K06710</a> ICOSLG, ICOSL; inducible T-cell co-stimulator ligand
E        ICOSLG, ICOSL; inducible T-cell co-stimulator ligand [KO:K06710]
F          <a href="/dbget-bin/www_bget?ko:K06713">K06713</a> ICOS, AILIM; inducible T-cell co-stimulator
D
D      <b>CD2 family</b>
E        CD2; CD2 antigen [KO:K06449]
F          <a href="/dbget-bin/www_bget?ko:K06492">K06492</a> CD58, LFA3; CD58 antigen
F          <a href="/dbget-bin/www_bget?ko:K06479">K06479</a> CD48, BCM1; CD48 antigen
E        CD48, BCM1; CD48 antigen [KO:K06479]
F          <a href="/dbget-bin/www_bget?ko:K06449">K06449</a> CD2; CD2 antigen
E        CD58, LFA3; CD58 antigen [KO:K06492]
F          <a href="/dbget-bin/www_bget?ko:K06449">K06449</a> CD2; CD2 antigen
E        CD84; CD84 antigen [KO:K06511]
F          <a href="/dbget-bin/www_bget?ko:K06511">K06511</a> CD84; CD84 antigen
D
D      <b>ICAM family</b>
E        ICAM1; intercellular adhesion molecule 1 [KO:K06490]
F          LFA-1
F          CR3, Mac-1
G            isotig06503|alpha; <a href="/dbget-bin/www_bget?ko:K06461">K06461</a> ITGAM; integrin alpha M
F          <a href="/dbget-bin/www_bget?ko:K06477">K06477</a> SPN, CD43; sialophorin
E        ICAM2; intercellular adhesion molecule 2 [KO:K06523]
F          LFA-1
F          CR3, Mac-1
G            isotig06503|alpha; <a href="/dbget-bin/www_bget?ko:K06461">K06461</a> ITGAM; integrin alpha M
E        ICAM3; intercellular adhesion molecule 3 [KO:K06486]
F          LFA-1
F          alpha D beta 2
D
D      <b>SIGLEC family</b>
E        SN, SIGLEC1; sialoadhesin [KO:K06548]
F          <a href="/dbget-bin/www_bget?ko:K06477">K06477</a> SPN, CD43; sialophorin
E        CD22, SIGLEC2; CD22 antigen [KO:K06467]
E        CD33, SIGLEC3; CD33 antigen [KO:K06473]
E        SIGLEC5; sialic acid binding Ig-like lectin 5 [KO:K06549]
E        SIGLEC6; sialic acid binding Ig-like lectin 6 [KO:K06738]
E        SIGLEC7; sialic acid binding Ig-like lectin 7 [KO:K06739]
E        SIGLEC8; sialic acid binding Ig-like lectin 8 [KO:K06748]
E        SIGLEC9; sialic acid binding Ig-like lectin 9 [KO:K06740]
E        SIGLEC10; sialic acid binding Ig-like lectin 10 [KO:K06749]
E        SIGLEC11; sialic acid binding Ig-like lectin 11 [KO:K06750]
D
D      <b>MHC</b>
E        MHC1; major histocompatibility complex, class I [KO:K06751]
F          <a href="/dbget-bin/www_bget?ko:K06458">K06458</a> CD8A; CD8A antigen, alpha polypeptide
F          <a href="/dbget-bin/www_bget?ko:K06459">K06459</a> CD8B; CD8B antigen, beta polypeptide
E        MHC2; major histocompatibility complex, class II [KO:K06752]
F          <a href="/dbget-bin/www_bget?ko:K06454">K06454</a> CD4; CD4 antigen
D
D      <b>Others</b>
E        ALCAM; activated leukocyte cell adhesion molecule [KO:K06547]
F          <a href="/dbget-bin/www_bget?ko:K06547">K06547</a> ALCAM; activated leukocyte cell adhesion molecule
E        CD4; CD4 antigen [KO:K06454]
F          <a href="/dbget-bin/www_bget?ko:K06752">K06752</a> MHC2; major histocompatibility complex, class II
E        CD8A; CD8A antigen, alpha polypeptide [KO:K06458]
F          <a href="/dbget-bin/www_bget?ko:K06751">K06751</a> MHC1; major histocompatibility complex, class I
E        CD8B; CD8B antigen, beta polypeptide 1 [KO:K06459]
F          <a href="/dbget-bin/www_bget?ko:K06751">K06751</a> MHC1; major histocompatibility complex, class I
E        CD226, DNAM1; CD226 antigen [KO:K06567]
F          <a href="/dbget-bin/www_bget?ko:K06539">K06539</a> PVR, NECL5; poliovirus receptor
F          <a href="/dbget-bin/www_bget?ko:K06531">K06531</a> PVRL2; poliovirus receptor-related protein 2
F          LFA-1
C
C    <b>Neural system</b>
D      (Classes depending on the number of Ig-like domains and fibronectin repeats)
D
D      <b>5/2 subfamily</b>
E        NCAM; neural cell adhesion molecule [KO:K06491]
F          <a href="/dbget-bin/www_bget?ko:K06491">K06491</a> NCAM; neural cell adhesion molecule
F          <a href="/dbget-bin/www_bget?ko:K06550">K06550</a> L1CAM; L1 cell adhesion molecule
F          <a href="/dbget-bin/www_bget?ko:K06794">K06794</a> CSPG3, NCAN; chondroitin sulfate proteoglycan 3 (neurocan)
F          <a href="/dbget-bin/www_bget?ko:K06760">K06760</a> CNTN2; contactin 2
F          <a href="/dbget-bin/www_bget?ko:K04362">K04362</a> FGFR1; fibroblast growth factor receptor 1 [EC:2.7.10.1]
F          <a href="/dbget-bin/www_bget?ko:K05095">K05095</a> FGFR4; fibroblast growth factor receptor 4 [EC:2.7.10.1]
D
D      <b>5/3 subfamily</b>
E        ROBO1; roundabout, axon guidance receptor, homolog 1 (Drosophila) [KO:K06753]
F          <a href="/dbget-bin/www_bget?ko:K06753">K06753</a> ROBO1; roundabout, axon guidance receptor 1
E        ROBO2; roundabout, axon guidance receptor, homolog 2 (Drosophila) [KO:K06754]
F          <a href="/dbget-bin/www_bget?ko:K06754">K06754</a> ROBO2; roundabout, axon guidance receptor 2
E        ROBO3; roundabout, axon guidance receptor, homolog 3 (Drosophila) [KO:K06755]
D
D      <b>6/5 subfamily</b>
E        NRCAM; neuronal cell adhesion molecule [KO:K06756]
F          <a href="/dbget-bin/www_bget?ko:K06756">K06756</a> NRCAM; neuronal cell adhesion molecule
F          <a href="/dbget-bin/www_bget?ko:K06759">K06759</a> CNTN1; contactin 1
F          <a href="/dbget-bin/www_bget?ko:K06760">K06760</a> CNTN2; contactin 2
E        NFASC; neurofascin [KO:K06757]
F          <a href="/dbget-bin/www_bget?ko:K06550">K06550</a> L1CAM; L1 cell adhesion molecule
F          <a href="/dbget-bin/www_bget?ko:K06759">K06759</a> CNTN1; contactin 1
E        CHL1; cell adhesion molecule with homology to L1CAM [KO:K06758]
E        L1CAM; L1 cell adhesion molecule [KO:K06550]
F          <a href="/dbget-bin/www_bget?ko:K06550">K06550</a> L1CAM; L1 cell adhesion molecule
F          <a href="/dbget-bin/www_bget?ko:K06760">K06760</a> CNTN2; contactin 2
F          <a href="/dbget-bin/www_bget?ko:K06491">K06491</a> NCAM; neural cell adhesion molecule
F          <a href="/dbget-bin/www_bget?ko:K06757">K06757</a> NFASC; neurofascin
F          VLA-5
G            isotig21816|alpha; <a href="/dbget-bin/www_bget?ko:K06484">K06484</a> ITGA5; integrin alpha 5
G            isotig05180|integrin; <a href="/dbget-bin/www_bget?ko:K05719">K05719</a> ITGB1; integrin beta 1
G            isotig07324|integrin; <a href="/dbget-bin/www_bget?ko:K05719">K05719</a> ITGB1; integrin beta 1
G            isotig07795|integrin; <a href="/dbget-bin/www_bget?ko:K05719">K05719</a> ITGB1; integrin beta 1
F          VNR
F          <a href="/dbget-bin/www_bget?ko:K06759">K06759</a> CNTN1; contactin 1
F          <a href="/dbget-bin/www_bget?ko:K06760">K06760</a> CNTN2; contactin 2
F          <a href="/dbget-bin/www_bget?ko:K06794">K06794</a> CSPG3, NCAN; chondroitin sulfate proteoglycan 3 (neurocan)
F          <a href="/dbget-bin/www_bget?ko:K04362">K04362</a> FGFR1; fibroblast growth factor receptor 1 [EC:2.7.10.1]
D
D      <b>6/4 subfamily</b>
E        CNTN1; contactin 1 [KO:K06759]
F          <a href="/dbget-bin/www_bget?ko:K06550">K06550</a> L1CAM; L1 cell adhesion molecule
F          <a href="/dbget-bin/www_bget?ko:K06756">K06756</a> NRCAM; neuronal cell adhesion molecule
F          <a href="/dbget-bin/www_bget?ko:K06757">K06757</a> NFASC; neurofascin
E        CNTN2; contactin 2 [KO:K06760]
F          <a href="/dbget-bin/www_bget?ko:K06491">K06491</a> NCAM; neural cell adhesion molecule
F          <a href="/dbget-bin/www_bget?ko:K06756">K06756</a> NRCAM; neuronal cell adhesion molecule
F          <a href="/dbget-bin/www_bget?ko:K06550">K06550</a> L1CAM; L1 cell adhesion molecule
F          <a href="/dbget-bin/www_bget?ko:K06760">K06760</a> CNTN2; contactin 2
E        CNTN3; contactin 3 [KO:K06761]
E        CNTN4; contactin 4 [KO:K06762]
E        CNTN5; contactin 5 [KO:K06763]
E        CNTN6; contactin 6 [KO:K06764]
D
D      <b>4/6 subfamily</b>
E        DCC; deleted in colorectal carcinoma  [KO:K06765]
E        NEO1; neogenin [KO:K06766]
D
D      <b>10/6 subfamily</b>
E        DSCAM; Down syndrome cell adhesion molecule [KO:K06767]
F          <a href="/dbget-bin/www_bget?ko:K06767">K06767</a> DSCAM; Down syndrome cell adhesion molecule
E        DSCAML1; Down syndrome cell adhesion molecule like 1 [KO:K06768]
F          <a href="/dbget-bin/www_bget?ko:K06768">K06768</a> DSCAML1; Down syndrome cell adhesion molecule like 1
D
D      <b>N/0 subfamily</b>
E        ICAM5, TLCN; intercellular adhesion molecule 5 [KO:K06769]
F          LFA-1
E        THY1, CD90; Thy-1 cell surface antigen [KO:K06514]
E        MPZ; myelin protein zero [KO:K06770]
F          <a href="/dbget-bin/www_bget?ko:K06770">K06770</a> MPZ; myelin protein zero
E        MAG, GMA, SIGLEC4; myelin associated glycoprotein [KO:K06771]
F          <a href="/dbget-bin/www_bget?ko:K06771">K06771</a> MAG, GMA, SIGLEC4; myelin associated glycoprotein
E        LSAMP, LAMP; limbic system-associated membrane protein [KO:K06772]
F          <a href="/dbget-bin/www_bget?ko:K06772">K06772</a> LSAMP, LAMP; limbic system-associated membrane protein
F          <a href="/dbget-bin/www_bget?ko:K06773">K06773</a> OPCML, OBCAM; opioid binding protein/cell adhesion molecule-like
F          <a href="/dbget-bin/www_bget?ko:K06774">K06774</a> HNT; neurotrimin
E        OPCML, OBCAM; opioid binding protein/cell adhesion molecule-like [KO:K06773]
F          <a href="/dbget-bin/www_bget?ko:K06773">K06773</a> OPCML, OBCAM; opioid binding protein/cell adhesion molecule-like
F          <a href="/dbget-bin/www_bget?ko:K06772">K06772</a> LSAMP, LAMP; limbic system-associated membrane protein
F          <a href="/dbget-bin/www_bget?ko:K06775">K06775</a> NEGR1; neuronal growth regulator 1
E        HNT; neurotrimin [KO:K06774]
F          <a href="/dbget-bin/www_bget?ko:K06774">K06774</a> HNT; neurotrimin
F          <a href="/dbget-bin/www_bget?ko:K06772">K06772</a> LSAMP, LAMP; limbic system-associated membrane protein
E        NEGR1; neuronal growth regulator 1 [KO:K06775]
F          <a href="/dbget-bin/www_bget?ko:K06775">K06775</a> NEGR1; neuronal growth regulator 1
F          <a href="/dbget-bin/www_bget?ko:K06773">K06773</a> OPCML, OBCAM; opioid binding protein/cell adhesion molecule-like
D
D      <b>Enzymatic CD</b>
E        FGFR1; fibroblast growth factor receptor 1 [KO:K04362] [EC:2.7.1.112]
F          <a href="/dbget-bin/www_bget?ko:K06491">K06491</a> NCAM; neural cell adhesion molecule
F          <a href="/dbget-bin/www_bget?ko:K06550">K06550</a> L1CAM; L1 cell adhesion molecule
F          <a href="/dbget-bin/www_bget?ko:K06736">K06736</a> CDH2, NCAD; cadherin 2, type 1, N-cadherin
E        FGFR2; fibroblast growth factor receptor 2 [KO:K05093] [EC:2.7.1.112]
E        FGFR3; fibroblast growth factor receptor [KO:K05094] [EC:2.7.1.112]
E        FGFR4; fibroblast growth factor receptor 4 [KO:K05095] [EC:2.7.1.112]
F          <a href="/dbget-bin/www_bget?ko:K06491">K06491</a> NCAM; neural cell adhesion molecule
F          <a href="/dbget-bin/www_bget?ko:K06736">K06736</a> CDH2, NCAD; cadherin 2, type 1, N-cadherin
E        PDGFRA; platelet-derived growth factor receptor, alpha polypeptide [KO:K04363] [EC:2.7.1.112]
E        PDGFRB; platelet-derived growth factor receptor, beta polypeptide [KO:K05089] [EC:2.7.1.112]
E        PTPRF, LAR; protein tyrosine phosphatase, receptor type, F [KO:K05695] [EC:3.1.3.48]
F          <a href="/dbget-bin/www_bget?ko:K05695">K05695</a> PTPRF, LAR; protein tyrosine phosphatase, receptor type, F [EC:3.1.3.48]
E        PTPRK; protein tyrosine phosphatase, receptor type, K [KO:K06776] [EC:3.1.3.48]
F          <a href="/dbget-bin/www_bget?ko:K06776">K06776</a> PTPRK; protein tyrosine phosphatase, receptor type, K [EC:3.1.3.48]
E        PTPRD; protein tyrosine phosphatase, receptor type, D [KO:K06777] [EC:3.1.3.48]
F          <a href="/dbget-bin/www_bget?ko:K06777">K06777</a> PTPRD; protein tyrosine phosphatase, receptor type, D [EC:3.1.3.48]
E        PTPRM; protein tyrosine phosphatase, receptor type, M [KO:K05693] [EC:3.1.3.48]
F          <a href="/dbget-bin/www_bget?ko:K05693">K05693</a> PTPRM; protein tyrosine phosphatase, receptor type, M [EC:3.1.3.48]
E        PTPRS; protein tyrosine phosphatase, receptor type, S [KO:K06778] [EC:3.1.3.48]
F          <a href="/dbget-bin/www_bget?ko:K06778">K06778</a> PTPRS; protein tyrosine phosphatase, receptor type, S [EC:3.1.3.48]
E        PTPRT; protein tyrosine phosphatase, receptor type, T [KO:K13297] [EC:3.1.3.48]
F          <a href="/dbget-bin/www_bget?ko:K13297">K13297</a> PTPRT; protein tyrosine phosphatase, receptor type, T [EC:3.1.3.48]
C
C    <b>Others</b>
D      VCAM1; vascular cell adhesion molecule 1 [KO:K06527]
E        VLA-4
F          <a href="/dbget-bin/www_bget?ko:K06483">K06483</a> ITGA4; integrin alpha 4
F          <a href="/dbget-bin/www_bget?ko:K05719">K05719</a> ITGB1; integrin beta 1
E        VLA-9
F          <a href="/dbget-bin/www_bget?ko:K06485">K06485</a> ITGA6; integrin alpha 6
F          <a href="/dbget-bin/www_bget?ko:K05719">K05719</a> ITGB1; integrin beta 1
E        CR3, Mac-1
F          <a href="/dbget-bin/www_bget?ko:K06461">K06461</a> ITGAM; integrin alpha M
F          <a href="/dbget-bin/www_bget?ko:K06464">K06464</a> ITGB2; integrin beta 2
E        alpha D beta 2
F          <a href="/dbget-bin/www_bget?ko:K06594">K06594</a> ITGAD; integrin alpha D
F          <a href="/dbget-bin/www_bget?ko:K06464">K06464</a> ITGB2; integrin beta 2
E        alpha 4 beta7
F          <a href="/dbget-bin/www_bget?ko:K06483">K06483</a> ITGA4; integrin alpha 4
F          <a href="/dbget-bin/www_bget?ko:K06590">K06590</a> ITGB7; integrin beta 7
D      PECAM1, CD31; platelet/endothelial cell adhesion molecule [KO:K06471]
E        <a href="/dbget-bin/www_bget?ko:K06471">K06471</a> PECAM1, CD31; platelet/endothelial cell adhesion molecule
E        VNR
F          <a href="/dbget-bin/www_bget?ko:K06487">K06487</a> ITGAV; integrin alpha V
F          <a href="/dbget-bin/www_bget?ko:K06493">K06493</a> ITGB3; integrin beta 3
D      MADCAM1; mucosal vascular addressin cell adhesion molecule 1 [KO:K06779]
E        <a href="/dbget-bin/www_bget?ko:K06495">K06495</a> SELL; selectin, lymphocyte
E        alpha 4 beta7
F          <a href="/dbget-bin/www_bget?ko:K06483">K06483</a> ITGA4; integrin alpha 4
F          <a href="/dbget-bin/www_bget?ko:K06590">K06590</a> ITGB7; integrin beta 7
D      PVRL1; poliovirus receptor-related 1 [KO:K06081]
E        <a href="/dbget-bin/www_bget?ko:K06081">K06081</a> PVRL1; poliovirus receptor-related protein 1
E        <a href="/dbget-bin/www_bget?ko:K06592">K06592</a> PVRL3; poliovirus receptor-related protein 3
E        <a href="/dbget-bin/www_bget?ko:K06593">K06593</a> PVRL4; poliovirus receptor-related 4
E        <a href="/dbget-bin/www_bget?ko:K06780">K06780</a> IGSF4B, NECL1, TSLL1; immunoglobulin superfamily, member 4B
D      PVRL2; poliovirus receptor-related 2 [KO:K06531]
E        <a href="/dbget-bin/www_bget?ko:K06531">K06531</a> PVRL2; poliovirus receptor-related protein 2
E        <a href="/dbget-bin/www_bget?ko:K06592">K06592</a> PVRL3; poliovirus receptor-related protein 3
E        <a href="/dbget-bin/www_bget?ko:K06567">K06567</a> CD226, DNAM1; CD226 antigen
D      PVRL3; poliovirus receptor-related 3 [KO:K06592]
E        <a href="/dbget-bin/www_bget?ko:K06592">K06592</a> PVRL3; poliovirus receptor-related protein 3
E        <a href="/dbget-bin/www_bget?ko:K06081">K06081</a> PVRL1; poliovirus receptor-related protein 1
E        <a href="/dbget-bin/www_bget?ko:K06531">K06531</a> PVRL2; poliovirus receptor-related protein 2
E        <a href="/dbget-bin/www_bget?ko:K06781">K06781</a> IGSF4, NECL2, TSLC1; immunoglobulin superfamily, member 4
E        <a href="/dbget-bin/www_bget?ko:K06780">K06780</a> IGSF4B, NECL1, TSLL1; immunoglobulin superfamily, member 4B
E        <a href="/dbget-bin/www_bget?ko:K06539">K06539</a> PVR, NECL5; poliovirus receptor
D      PVRL4; poliovirus receptor-related 4 [KO:K06593]
E        <a href="/dbget-bin/www_bget?ko:K06593">K06593</a> PVRL4; poliovirus receptor-related 4
E        <a href="/dbget-bin/www_bget?ko:K06081">K06081</a> PVRL1; poliovirus receptor-related protein 1
D      IGSF4B, NECL1, TSLL1; immunoglobulin superfamily, member 4B [KO:K06780]
E        <a href="/dbget-bin/www_bget?ko:K06780">K06780</a> IGSF4B, NECL1, TSLL1; immunoglobulin superfamily, member 4B
E        <a href="/dbget-bin/www_bget?ko:K06781">K06781</a> IGSF4, NECL2, TSLC1; immunoglobulin superfamily, member 4
E        <a href="/dbget-bin/www_bget?ko:K06081">K06081</a> PVRL1; poliovirus receptor-related protein 1
E        <a href="/dbget-bin/www_bget?ko:K06592">K06592</a> PVRL3; poliovirus receptor-related protein 3
D      IGSF4, NECL2, TSLC1; immunoglobulin superfamily, member 4 [KO:K06781]
E        <a href="/dbget-bin/www_bget?ko:K06780">K06780</a> IGSF4B, NECL1, TSLL1; immunoglobulin superfamily, member 4B
E        <a href="/dbget-bin/www_bget?ko:K06781">K06781</a> IGSF4, NECL2, TSLC1; immunoglobulin superfamily, member 4
E        <a href="/dbget-bin/www_bget?ko:K06592">K06592</a> PVRL3; poliovirus receptor-related protein 3
D      IGSF4D, NECL3; immunoglobulin superfamily, member 4D [KO:K06782]
D      IGSF4C, TSLL2; immunoglobulin superfamily, member 4C [KO:K06783]
D      PVR, NECL5; poliovirus receptor [KO:K06539]
E        <a href="/dbget-bin/www_bget?ko:K06567">K06567</a> CD226, DNAM1; CD226 antigen
E        <a href="/dbget-bin/www_bget?ko:K06592">K06592</a> PVRL3; poliovirus receptor-related protein 3
E        <a href="/dbget-bin/www_bget?ko:K06517">K06517</a> CD96; CD96 antigen
D      ICAM4; intercellular adhesion molecule 4, Landsteiner-Wiener blood group [KO:K06581]
E        VNR
F          <a href="/dbget-bin/www_bget?ko:K06487">K06487</a> ITGAV; integrin alpha V
F          <a href="/dbget-bin/www_bget?ko:K06493">K06493</a> ITGB3; integrin beta 3
E        LFA-1
F          <a href="/dbget-bin/www_bget?ko:K05718">K05718</a> ITGAL; integrin alpha L
F          <a href="/dbget-bin/www_bget?ko:K06464">K06464</a> ITGB2; integrin beta 2
E        CR3, Mac-1
F          <a href="/dbget-bin/www_bget?ko:K06461">K06461</a> ITGAM; integrin alpha M
F          <a href="/dbget-bin/www_bget?ko:K06464">K06464</a> ITGB2; integrin beta 2
E        alpha IIb beta 3
F          <a href="/dbget-bin/www_bget?ko:K06476">K06476</a> ITGA2B; integrin alpha 2B
F          <a href="/dbget-bin/www_bget?ko:K06493">K06493</a> ITGB3; integrin beta 3
E        alpha V beta 1
F          <a href="/dbget-bin/www_bget?ko:K06487">K06487</a> ITGAV; integrin alpha V
F          <a href="/dbget-bin/www_bget?ko:K05719">K05719</a> ITGB1; integrin beta 1
E        alpha V beta 5
F          <a href="/dbget-bin/www_bget?ko:K06487">K06487</a> ITGAV; integrin alpha V
F          <a href="/dbget-bin/www_bget?ko:K06588">K06588</a> ITGB5; integrin beta 5
D      CEACAM; carcinoembryonic antigen-related cell adhesion molecule [KO:K06499]
E        <a href="/dbget-bin/www_bget?ko:K06499">K06499</a> CEACAM; carcinoembryonic antigen-related cell adhesion molecule
E        <a href="/dbget-bin/www_bget?ko:K06494">K06494</a> SELE; selectin, endothelial cell
D      ROBO4; roundabout, axon guidance receptor, homolog 4 (Drosophila) [KO:K06784]
D      LU; Lutheran blood group (Auberger b antigen included) [KO:K06578]
D      MCAM, CD146; melanoma cell adhesion molecule [KO:K06534]
E        <a href="/dbget-bin/www_bget?ko:K06534">K06534</a> MCAM, CD146; melanoma cell adhesion molecule
D      F11R, JAM1; junctional adhesion molecule 1 [KO:K06089]
E        <a href="/dbget-bin/www_bget?ko:K06089">K06089</a> F11R, JAM1; junctional adhesion molecule 1
E        LFA-1
F          <a href="/dbget-bin/www_bget?ko:K05718">K05718</a> ITGAL; integrin alpha L
F          <a href="/dbget-bin/www_bget?ko:K06464">K06464</a> ITGB2; integrin beta 2
D      JAM2; junction adhesion molecule 2 [KO:K06735]
E        <a href="/dbget-bin/www_bget?ko:K06735">K06735</a> JAM2; junctional adhesion molecule 2
E        <a href="/dbget-bin/www_bget?ko:K06785">K06785</a> JAM3; junction adhesion molecule 3
E        VLA-4
F          <a href="/dbget-bin/www_bget?ko:K06483">K06483</a> ITGA4; integrin alpha 4
F          <a href="/dbget-bin/www_bget?ko:K05719">K05719</a> ITGB1; integrin beta 1
D      JAM3; junction adhesion molecule 3 [KO:K06785]
E        <a href="/dbget-bin/www_bget?ko:K06735">K06735</a> JAM2; junctional adhesion molecule 2
E        <a href="/dbget-bin/www_bget?ko:K06785">K06785</a> JAM3; junction adhesion molecule 3
E        CR3, Mac-1
F          <a href="/dbget-bin/www_bget?ko:K06461">K06461</a> ITGAM; integrin alpha M
F          <a href="/dbget-bin/www_bget?ko:K06464">K06464</a> ITGB2; integrin beta 2
D      JAM4, JCAM; junction adhesion molecule 4 [KO:K06786]
E        <a href="/dbget-bin/www_bget?ko:K06786">K06786</a> JAM4, JCAM; junction adhesion molecule 4
D      ESAM; endothelial cell adhesion molecule [KO:K06787]
E        <a href="/dbget-bin/www_bget?ko:K06787">K06787</a> ESAM; endothelial cell adhesion molecule
D      CXADR, CAR; coxsackievirus and adenovirus receptor [KO:K06788]
E        <a href="/dbget-bin/www_bget?ko:K06788">K06788</a> CXADR, CAR; coxsackievirus and adenovirus receptor
D      ASAM, CLMP; adipocyte-specific adhesion molecule [KO:K06789]
D      GPA33; glycoprotein A33 (transmembrane) [KO:K06790]
D      IGSF11; immunoglobulin superfamily, member 11 [KO:K06791]
E        <a href="/dbget-bin/www_bget?ko:K06791">K06791</a> IGSF11; immunoglobulin superfamily, member 11
B
B  <b>Integrin Family</b>
C
C    <b>Beta1 integrins</b>
D      VLA-1
E        ITGA1; integrin alpha 1 [KO:K06480]
E        ITGB1; integrin beta 1 [KO:K05719]
D      VLA-2
E        ITGA2; integrin alpha 2 [KO:K06481]
E        ITGB1; integrin beta 1 [KO:K05719]
F          VLA-3
G            isotig05180|integrin; <a href="/dbget-bin/www_bget?ko:K05719">K05719</a> ITGB1; integrin beta 1
G            isotig07324|integrin; <a href="/dbget-bin/www_bget?ko:K05719">K05719</a> ITGB1; integrin beta 1
G            isotig07795|integrin; <a href="/dbget-bin/www_bget?ko:K05719">K05719</a> ITGB1; integrin beta 1
D      VLA-3
E        ITGA3; integrin alpha 3 [KO:K06482]
E        ITGB1; integrin beta 1 [KO:K05719]
F          VLA-2
G            isotig22884|integrin; <a href="/dbget-bin/www_bget?ko:K06481">K06481</a> ITGA2; integrin alpha 2
G            isotig05180|integrin; <a href="/dbget-bin/www_bget?ko:K05719">K05719</a> ITGB1; integrin beta 1
G            isotig07324|integrin; <a href="/dbget-bin/www_bget?ko:K05719">K05719</a> ITGB1; integrin beta 1
G            isotig07795|integrin; <a href="/dbget-bin/www_bget?ko:K05719">K05719</a> ITGB1; integrin beta 1
F          VLA-3
G            isotig05180|integrin; <a href="/dbget-bin/www_bget?ko:K05719">K05719</a> ITGB1; integrin beta 1
G            isotig07324|integrin; <a href="/dbget-bin/www_bget?ko:K05719">K05719</a> ITGB1; integrin beta 1
G            isotig07795|integrin; <a href="/dbget-bin/www_bget?ko:K05719">K05719</a> ITGB1; integrin beta 1
D      VLA-4
E        ITGA4; integrin alpha 4 [KO:K06483]
E        ITGB1; integrin beta 1 [KO:K05719]
F          <a href="/dbget-bin/www_bget?ko:K06527">K06527</a> VCAM1; vascular cell adhesion molecule 1
F          <a href="/dbget-bin/www_bget?ko:K06735">K06735</a> JAM2; junctional adhesion molecule 2
D      VLA-5
E        ITGA5; integrin alpha 5 [KO:K06484]
E        ITGB1; integrin beta 1 [KO:K05719]
F          <a href="/dbget-bin/www_bget?ko:K06550">K06550</a> L1CAM; L1 cell adhesion molecule
D      VLA-6
E        ITGA6; integrin alpha 6 [KO:K06485]
E        ITGB1; integrin beta 1 [KO:K05719]
D      VLA-7
E        ITGA7; integrin alpha 7 [KO:K06583]
E        ITGB1; integrin beta 1 [KO:K05719]
D      VLA-8
E        ITGA8; integrin alpha 8 [KO:K06584]
E        ITGB1; integrin beta 1 [KO:K05719]
D      VLA-9
E        ITGA9; integrin alpha 9 [KO:K06585]
E        ITGB1; integrin beta 1 [KO:K05719]
F          <a href="/dbget-bin/www_bget?ko:K06527">K06527</a> VCAM1; vascular cell adhesion molecule 1
D      alpha 10 beta 1
E        ITGA10; integrin alpha 10 [KO:K06586]
E        ITGB1; integrin beta 1 [KO:K05719]
D      alpha 11 beta 1
E        ITGA11; integrin alpha 11 [KO:K06587]
E        ITGB1; integrin beta 1 [KO:K05719]
D      alpha V beta 1
E        ITGAV; integrin alpha V [KO:K06487]
E        ITGB1; integrin beta 1 [KO:K05719]
F          <a href="/dbget-bin/www_bget?ko:K06581">K06581</a> ICAM4; intercellular adhesion molecule 4, Landsteiner-Wiener blood group glycoprotein
C
C    <b>Beta2 integrins</b>
D      LFA-1
E        ITGAL; integrin alpha L [KO:K05718]
E        ITGB2; integrin beta 2 [KO:K06464]
F          <a href="/dbget-bin/www_bget?ko:K06490">K06490</a> ICAM1; intercellular adhesion molecule 1
F          <a href="/dbget-bin/www_bget?ko:K06523">K06523</a> ICAM2; intercellular adhesion molecule 2
F          <a href="/dbget-bin/www_bget?ko:K06486">K06486</a> ICAM3; intercellular adhesion molecule 3
F          <a href="/dbget-bin/www_bget?ko:K06581">K06581</a> ICAM4; intercellular adhesion molecule 4, Landsteiner-Wiener blood group glycoprotein
F          <a href="/dbget-bin/www_bget?ko:K06769">K06769</a> ICAM5, TLCN; intercellular adhesion molecule 5
F          <a href="/dbget-bin/www_bget?ko:K06567">K06567</a> CD226, DNAM1; CD226 antigen
F          <a href="/dbget-bin/www_bget?ko:K06089">K06089</a> F11R, JAM1; junctional adhesion molecule 1
D      CR3, Mac-1
E        ITGAM; integrin alpha M [KO:K06461]
E        ITGB2; integrin beta 2 [KO:K06464]
F          <a href="/dbget-bin/www_bget?ko:K06490">K06490</a> ICAM1; intercellular adhesion molecule 1
F          <a href="/dbget-bin/www_bget?ko:K06523">K06523</a> ICAM2; intercellular adhesion molecule 2
F          <a href="/dbget-bin/www_bget?ko:K06581">K06581</a> ICAM4; intercellular adhesion molecule 4, Landsteiner-Wiener blood group glycoprotein
F          <a href="/dbget-bin/www_bget?ko:K06785">K06785</a> JAM3; junction adhesion molecule 3
F          <a href="/dbget-bin/www_bget?ko:K06527">K06527</a> VCAM1; vascular cell adhesion molecule 1
D      p150/95
E        ITGAX; integrin alpha X [KO:K06462]
E        ITGB2; integrin beta 2 [KO:K06464]
D      alpha D beta 2
E        ITGAD; integrin alpha D [KO:K06594]
E        ITGB2; integrin beta 2 [KO:K06464]
F          <a href="/dbget-bin/www_bget?ko:K06486">K06486</a> ICAM3; intercellular adhesion molecule 3
F          <a href="/dbget-bin/www_bget?ko:K06527">K06527</a> VCAM1; vascular cell adhesion molecule 1
C
C    <b>Beta3 integrins</b>
D      alpha IIb  beta 3
E        ITGA2B; integrin alpha 2B [KO:K06476]
E        ITGB3; integrin beta 3 [KO:K06493]
F          <a href="/dbget-bin/www_bget?ko:K06581">K06581</a> ICAM4; intercellular adhesion molecule 4, Landsteiner-Wiener blood group glycoprotein
D      VNR
E        ITGAV; integrin alpha V [KO:K06487]
E        ITGB3; integrin beta 3 [KO:K06493]
F          <a href="/dbget-bin/www_bget?ko:K06550">K06550</a> L1CAM; L1 cell adhesion molecule
F          <a href="/dbget-bin/www_bget?ko:K06471">K06471</a> PECAM1, CD31; platelet/endothelial cell adhesion molecule
F          <a href="/dbget-bin/www_bget?ko:K06581">K06581</a> ICAM4; intercellular adhesion molecule 4, Landsteiner-Wiener blood group glycoprotein
C
C    <b>Beta4 integrins</b>
D      alpha 6 beta 4
E        ITGA6; integrin alpha 6 [KO:K06485]
E        ITGB4; integrin beta 4 [KO:K06525]
C
C    <b>Beta5 integrins</b>
D      alpha V beta 5
E        ITGAV; integrin alpha V [KO:K06487]
E        ITGB5; integrin beta 5 [KO:K06588]
F          <a href="/dbget-bin/www_bget?ko:K06581">K06581</a> ICAM4; intercellular adhesion molecule 4, Landsteiner-Wiener blood group glycoprotein
C
C    <b>Beta6 integrins</b>
D      alpha V beta 6
E        ITGAV; integrin alpha V [KO:K06487]
E        ITGB6; integrin beta 6 [KO:K06589]
C
C    <b>Beta7 integrins</b>
D      alpha 4 beta 7
E        ITGA4; integrin alpha 4 [KO:K06483]
E        ITGB7; integrin beta 7 [KO:K06590]
F          <a href="/dbget-bin/www_bget?ko:K06527">K06527</a> VCAM1; vascular cell adhesion molecule 1
F          <a href="/dbget-bin/www_bget?ko:K06779">K06779</a> MADCAM1; mucosal vascular addressin cell adhesion molecule 1
D      alpha E beta 7
E        ITGAE; integrin alpha E [KO:K06524]
E        ITGB7; integrin beta 7 [KO:K06590]
F          <a href="/dbget-bin/www_bget?ko:K05689">K05689</a> CDHE, CDH1; cadherin 1, type 1, E-cadherin
C
C    <b>Beta8 integrins</b>
D      alpha V beta 8
E        ITGAV; integrin alpha V [KO:K06487]
E        ITGB8; integrin beta 8 [KO:K06591]
B
B  <b>Selectin Family</b>
C    SELL; selectin, lymphocyte [KO:K06495]
D      <a href="/dbget-bin/www_bget?ko:K06815">K06815</a> GLYCAM1; glycosylation dependent cell adhesion molecule 1
D      <a href="/dbget-bin/www_bget?ko:K06474">K06474</a> CD34; CD34 antigen
D      <a href="/dbget-bin/www_bget?ko:K06817">K06817</a> PODXL; podocalyxin-like
D      <a href="/dbget-bin/www_bget?ko:K06818">K06818</a> PODXL2; podocalyxin-like 2
D      <a href="/dbget-bin/www_bget?ko:K06779">K06779</a> MADCAM1; mucosal vascular addressin cell adhesion molecule 1
D      <a href="/dbget-bin/www_bget?ko:K06544">K06544</a> SELPLG; selectin P ligand
D      <a href="/dbget-bin/www_bget?ko:K06793">K06793</a> CSPG2, VCAN; chondroitin sulfate proteoglycan 2 (versican)
C    SELE; selectin, endothelial cell [KO:K06494]
D      <a href="/dbget-bin/www_bget?ko:K06499">K06499</a> CEACAM; carcinoembryonic antigen-related cell adhesion molecule
D      <a href="/dbget-bin/www_bget?ko:K06256">K06256</a> CD44; CD44 antigen
D      <a href="/dbget-bin/www_bget?ko:K06816">K06816</a> GLG1, ESL1; golgi apparatus protein 1
D      <a href="/dbget-bin/www_bget?ko:K06544">K06544</a> SELPLG; selectin P ligand
C    SELP; selectin, platelet [KO:K06496]
D      <a href="/dbget-bin/www_bget?ko:K06544">K06544</a> SELPLG; selectin P ligand
B
B  <b>Link Protein Family</b>
C    CD44; CD44 antigen [KO:K06256]
D      <a href="/dbget-bin/www_bget?ko:K06494">K06494</a> SELE; selectin, endothelial cell
D      <a href="/dbget-bin/www_bget?ko:K06793">K06793</a> CSPG2, VCAN; chondroitin sulfate proteoglycan 2 (versican)
C    AGC1, CSPG1; aggrecan 1 [KO:K06792]
C    CSPG2; chondroitin sulfate proteoglycan 2 (versican) [KO:K06793]
D      <a href="/dbget-bin/www_bget?ko:K06495">K06495</a> SELL; selectin, lymphocyte
D      <a href="/dbget-bin/www_bget?ko:K06256">K06256</a> CD44; CD44 antigen
C    CSPG3; chondroitin sulfate proteoglycan 3 (neurocan) [KO:K06794]
D      <a href="/dbget-bin/www_bget?ko:K06491">K06491</a> NCAM; neural cell adhesion molecule
D      <a href="/dbget-bin/www_bget?ko:K06550">K06550</a> L1CAM; L1 cell adhesion molecule
C    BCAN; brevican [KO:K06795]
B
B  <b>Cadherin Family</b>
C
C    <b>Vertebrate Type I classic cadherins</b>
D      CDHE, CDH1; cadherin 1, type 1, E-cadherin [KO:K05689]
E        <a href="/dbget-bin/www_bget?ko:K05689">K05689</a> CDHE, CDH1; cadherin 1, type 1, E-cadherin
E        alpha E beta 7
F          <a href="/dbget-bin/www_bget?ko:K06524">K06524</a> ITGAE; integrin alpha E
F          <a href="/dbget-bin/www_bget?ko:K06590">K06590</a> ITGB7; integrin beta 7
D      CDH2; cadherin 2, type 1, N-cadherin [KO:K06736]
E        <a href="/dbget-bin/www_bget?ko:K06736">K06736</a> CDH2, NCAD; cadherin 2, type 1, N-cadherin
E        <a href="/dbget-bin/www_bget?ko:K04362">K04362</a> FGFR1; fibroblast growth factor receptor 1 [EC:2.7.10.1]
E        <a href="/dbget-bin/www_bget?ko:K05095">K05095</a> FGFR4; fibroblast growth factor receptor 4 [EC:2.7.10.1]
D      CDH3; cadherin 3, type 1, P-cadherin [KO:K06796]
E        <a href="/dbget-bin/www_bget?ko:K06796">K06796</a> CDH3; cadherin 3, type 1, P-cadherin
D      CDH4; cadherin 4, type 1, R-cadherin [KO:K06797]
E        <a href="/dbget-bin/www_bget?ko:K06797">K06797</a> CDH4; cadherin 4, type 1, R-cadherin
C
C    <b>Vertebrate Type II classic cadherins</b>
D      CDH5; cadherin 5, type 2, VE-cadherin [KO:K06533]
E        <a href="/dbget-bin/www_bget?ko:K06533">K06533</a> CDH5; cadherin 5, type 2, VE-cadherin
D      CDH6; cadherin 6, type 2, K-cadherin [KO:K06798]
E        <a href="/dbget-bin/www_bget?ko:K06798">K06798</a> CDH6; cadherin 6, type 2, K-cadherin
E        <a href="/dbget-bin/www_bget?ko:K06799">K06799</a> CDH7; cadherin 7, type 2
E        <a href="/dbget-bin/www_bget?ko:K06801">K06801</a> CDH9; cadherin 9, type 2, T1-cadherin
E        <a href="/dbget-bin/www_bget?ko:K06802">K06802</a> CDH10; cadherin 10, type 2, T2-cadherin
E        <a href="/dbget-bin/www_bget?ko:K06809">K06809</a> CDH15, CDH3, CDH14; cadherin 15, M-cadherin
D      CDH7; cadherin 7, type 2 [KO:K06799]
E        <a href="/dbget-bin/www_bget?ko:K06798">K06798</a> CDH6; cadherin 6, type 2, K-cadherin
E        <a href="/dbget-bin/www_bget?ko:K06799">K06799</a> CDH7; cadherin 7, type 2
E        <a href="/dbget-bin/www_bget?ko:K06801">K06801</a> CDH9; cadherin 9, type 2, T1-cadherin
E        <a href="/dbget-bin/www_bget?ko:K06804">K06804</a> CDH12; cadherin 12, type 2, N-cadherin 2
E        <a href="/dbget-bin/www_bget?ko:K06809">K06809</a> CDH15, CDH3, CDH14; cadherin 15, M-cadherin
D      CDH8; cadherin 8, type 2 [KO:K06800]
E        <a href="/dbget-bin/www_bget?ko:K06800">K06800</a> CDH8; cadherin 8, type 2
E        <a href="/dbget-bin/www_bget?ko:K06803">K06803</a> CDH11; cadherin 11, type 2, OB-cadherin
D      CDH9; cadherin 9, type 2, T1-cadherin [KO:K06801]
E        <a href="/dbget-bin/www_bget?ko:K06798">K06798</a> CDH6; cadherin 6, type 2, K-cadherin
E        <a href="/dbget-bin/www_bget?ko:K06799">K06799</a> CDH7; cadherin 7, type 2
E        <a href="/dbget-bin/www_bget?ko:K06801">K06801</a> CDH9; cadherin 9, type 2, T1-cadherin
E        <a href="/dbget-bin/www_bget?ko:K06802">K06802</a> CDH10; cadherin 10, type 2, T2-cadherin
E        <a href="/dbget-bin/www_bget?ko:K06809">K06809</a> CDH15, CDH3, CDH14; cadherin 15, M-cadherin
D      CDH10; cadherin 10, type 2, T2-cadherin [KO:K06802]
E        <a href="/dbget-bin/www_bget?ko:K06798">K06798</a> CDH6; cadherin 6, type 2, K-cadherin
E        <a href="/dbget-bin/www_bget?ko:K06801">K06801</a> CDH9; cadherin 9, type 2, T1-cadherin
E        <a href="/dbget-bin/www_bget?ko:K06802">K06802</a> CDH10; cadherin 10, type 2, T2-cadherin
D      CDH11; cadherin 11, type 2, OB-cadherin [KO:K06803]
E        <a href="/dbget-bin/www_bget?ko:K06800">K06800</a> CDH8; cadherin 8, type 2
E        <a href="/dbget-bin/www_bget?ko:K06803">K06803</a> CDH11; cadherin 11, type 2, OB-cadherin
D      CDH12; cadherin 12, type 2, N-cadherin 2 [KO:K06804]
E        <a href="/dbget-bin/www_bget?ko:K06799">K06799</a> CDH7; cadherin 7, type 2
E        <a href="/dbget-bin/www_bget?ko:K06804">K06804</a> CDH12; cadherin 12, type 2, N-cadherin 2
E        <a href="/dbget-bin/www_bget?ko:K06809">K06809</a> CDH15, CDH3, CDH14; cadherin 15, M-cadherin
D      CDH18; cadherin 18, type 2 [KO:K06805]
E        <a href="/dbget-bin/www_bget?ko:K06805">K06805</a> CDH18; cadherin 18, type 2
D      CDH19; cadherin 19, type 2 [KO:K06806]
E        <a href="/dbget-bin/www_bget?ko:K06806">K06806</a> CDH19; cadherin 19, type 2
D      CDH20; cadherin 20, type 2 [KO:K06807]
E        <a href="/dbget-bin/www_bget?ko:K06807">K06807</a> CDH20; cadherin 20, type 2
C
C    <b>Other classic cadherins</b>
D      CDH13; cadherin 13, H-cadherin [KO:K06808]
E        <a href="/dbget-bin/www_bget?ko:K06808">K06808</a> CDH13; cadherin 13, H-cadherin
D      CDH15, CDH3, CDH14; cadherin 15, M-cadherin [KO:K06809]
E        <a href="/dbget-bin/www_bget?ko:K06798">K06798</a> CDH6; cadherin 6, type 2, K-cadherin
E        <a href="/dbget-bin/www_bget?ko:K06799">K06799</a> CDH7; cadherin 7, type 2
E        <a href="/dbget-bin/www_bget?ko:K06801">K06801</a> CDH9; cadherin 9, type 2, T1-cadherin
E        <a href="/dbget-bin/www_bget?ko:K06804">K06804</a> CDH12; cadherin 12, type 2, N-cadherin 2
E        <a href="/dbget-bin/www_bget?ko:K06809">K06809</a> CDH15, CDH3, CDH14; cadherin 15, M-cadherin
D      CDH16; cadherin 16, KSP-cadherin [KO:K06810]
E        <a href="/dbget-bin/www_bget?ko:K06810">K06810</a> CDH16; cadherin 16, KSP-cadherin
D      CDH17; cadherin 17, LI cadherin [KO:K06811]
E        <a href="/dbget-bin/www_bget?ko:K06811">K06811</a> CDH17; cadherin 17, LI cadherin
D      CDH22; cadherin 22 [KO:K06812]
E        <a href="/dbget-bin/www_bget?ko:K06812">K06812</a> CDH22; cadherin 22
D      CDH23; cadherin 23 [KO:K06813]
E        <a href="/dbget-bin/www_bget?ko:K06813">K06813</a> CDH23; cadherin 23
D      CDH24; cadherin-like 24 [KO:K06814]
E        <a href="/dbget-bin/www_bget?ko:K06814">K06814</a> CDH24; cadherin-like 24
B
B  <b>Sialomucin Family</b>
C    GLYCAM1; glycosylation dependent cell adhesion molecule 1 [KO:K06815]
D      <a href="/dbget-bin/www_bget?ko:K06495">K06495</a> SELL; selectin, lymphocyte
C    CD34; CD34 antigen [KO:K06474]
D      <a href="/dbget-bin/www_bget?ko:K06495">K06495</a> SELL; selectin, lymphocyte
C    GLG1, ESL1; golgi apparatus protein 1 [KO:K06816]
D      <a href="/dbget-bin/www_bget?ko:K06494">K06494</a> SELE; selectin, endothelial cell
C    SPN, CD43; sialophorin [KO:K06477]
D      <a href="/dbget-bin/www_bget?ko:K06490">K06490</a> ICAM1; intercellular adhesion molecule 1
D      <a href="/dbget-bin/www_bget?ko:K06548">K06548</a> SN, SIGLEC1; sialoadhesin
C    CD68; CD68 antigen [KO:K06501]
C    CD96; CD96 antigen [KO:K06517]
D      <a href="/dbget-bin/www_bget?ko:K06539">K06539</a> PVR, NECL5; poliovirus receptor
C    SELPLG; selectin P ligand [KO:K06544]
D      <a href="/dbget-bin/www_bget?ko:K06496">K06496</a> SELP; selectin, platele
D      <a href="/dbget-bin/www_bget?ko:K06494">K06494</a> SELE; selectin, endothelial cell
D      <a href="/dbget-bin/www_bget?ko:K06495">K06495</a> SELL; selectin, lymphocyte
C    PODXL; podocalyxin-like [KO:K06817]
D      <a href="/dbget-bin/www_bget?ko:K06495">K06495</a> SELL; selectin, lymphocyte
C    PODXL2; podocalyxin-like 2 [KO:K06818]
D      <a href="/dbget-bin/www_bget?ko:K06495">K06495</a> SELL; selectin, lymphocyte
C    CD164, MGC24; CD164 antigen [KO:K06546]
B
B  <b>Others</b>
C    TNFRSF5, CD40; tumor necrosis factor receptor superfamily, member 5 [KO:K03160]
D      <a href="/dbget-bin/www_bget?ko:K03161">K03161</a> TNFSF5, CD40L; tumor necrosis factor (ligand) superfamily, member 5
C    TNFSF5; tumor necrosis factor (ligand) superfamily, member 5 [KO:K03161]
D      <a href="/dbget-bin/www_bget?ko:K03160">K03160</a> TNFRSF5, CD40; tumor necrosis factor receptor superfamily member 5
C    NRP1; neuropilin 1 [KO:K06724]
C    NRP2; neuropilin 2 [KO:K06819]
C    PLXNA; plexin A [KO:K06820]
C    PLXNB; plexin B [KO:K06821]
C    PLXNC; plexin C [KO:K06572]
C    PLXND; plexin D [KO:K06822]
C    SDC; syndecan [KO:K06257]
C    CLDN; claudin [KO:K06087]
D      <a href="/dbget-bin/www_bget?ko:K06087">K06087</a> CLDN; claudin
C    OCLN; occludin [KO:K06088]
D      <a href="/dbget-bin/www_bget?ko:K06088">K06088</a> OCLN; occludin
C    CD99, MIC2; CD99 antigen [KO:K06520]
D      <a href="/dbget-bin/www_bget?ko:K06520">K06520</a> CD99, MIC2; CD99 antigen
C    NRXN; neurexin [KO:K07377]
D      <a href="/dbget-bin/www_bget?ko:K07378">K07378</a> NLGN; neuroligin
C    NLGN; neuroligin [KO:K07378]
D      <a href="/dbget-bin/www_bget?ko:K07377">K07377</a> NRXN; neurexin
#
A<b>2. Extracellular matrix (ECM) components</b>
B
B  <b>Collagens</b>
C    COL1AS; collagen, type I/II/III/V/XI, alpha [KO:K06236]
D      VLA-1
E        <a href="/dbget-bin/www_bget?ko:K06480">K06480</a> ITGA1; integrin alpha 1
E        <a href="/dbget-bin/www_bget?ko:K05719">K05719</a> ITGB1; integrin beta 1
D      VLA-2
E        <a href="/dbget-bin/www_bget?ko:K06481">K06481</a> ITGA2; integrin alpha 2
E        <a href="/dbget-bin/www_bget?ko:K05719">K05719</a> ITGB1; integrin beta 1
D      alpha 11 beta 1
E        <a href="/dbget-bin/www_bget?ko:K06587">K06587</a> ITGA11; integrin alpha 11
E        <a href="/dbget-bin/www_bget?ko:K05719">K05719</a> ITGB1; integrin beta 1
D      VNR
E        <a href="/dbget-bin/www_bget?ko:K06487">K06487</a> ITGAV; integrin alpha V
E        <a href="/dbget-bin/www_bget?ko:K06493">K06493</a> ITGB3; integrin beta 3
D      <a href="/dbget-bin/www_bget?ko:K06256">K06256</a> CD44; CD44 antigen
D      <a href="/dbget-bin/www_bget?ko:K06257">K06257</a> SDC; syndecan
C    COL4A; collagen, type IV, alpha [KO:K06237]
D      VLA-1
E        <a href="/dbget-bin/www_bget?ko:K06480">K06480</a> ITGA1; integrin alpha 1
E        <a href="/dbget-bin/www_bget?ko:K05719">K05719</a> ITGB1; integrin beta 1
D      VLA-2
E        <a href="/dbget-bin/www_bget?ko:K06481">K06481</a> ITGA2; integrin alpha 2
E        <a href="/dbget-bin/www_bget?ko:K05719">K05719</a> ITGB1; integrin beta 1
D      VLA-3
E        <a href="/dbget-bin/www_bget?ko:K06482">K06482</a> ITGA3; integrin alpha 3
E        <a href="/dbget-bin/www_bget?ko:K05719">K05719</a> ITGB1; integrin beta 1
D      alpha 10 beta 1
E        <a href="/dbget-bin/www_bget?ko:K06586">K06586</a> ITGA10; integrin alpha 10
E        <a href="/dbget-bin/www_bget?ko:K05719">K05719</a> ITGB1; integrin beta 1
D      VNR
E        <a href="/dbget-bin/www_bget?ko:K06487">K06487</a> ITGAV; integrin alpha V
E        <a href="/dbget-bin/www_bget?ko:K06493">K06493</a> ITGB3; integrin beta 3
D      alpha V beta 8
E        <a href="/dbget-bin/www_bget?ko:K06487">K06487</a> ITGAV; integrin alpha V
E        <a href="/dbget-bin/www_bget?ko:K06591">K06591</a> ITGB8; integrin beta 8
D      <a href="/dbget-bin/www_bget?ko:K06256">K06256</a> CD44; CD44 antigen
C    COL6A; collagen, type VI, alpha [KO:K06238]
D      VLA-1
E        <a href="/dbget-bin/www_bget?ko:K06480">K06480</a> ITGA1; integrin alpha 1
E        <a href="/dbget-bin/www_bget?ko:K05719">K05719</a> ITGB1; integrin beta 1
D      alpha 10 beta 1
E        <a href="/dbget-bin/www_bget?ko:K06586">K06586</a> ITGA10; integrin alpha 10
E        <a href="/dbget-bin/www_bget?ko:K05719">K05719</a> ITGB1; integrin beta 1
C    COL18A; collagen, type XVIII, alpha [KO:K06823]
D      <a href="/dbget-bin/www_bget?ko:K06778">K06778</a> PTPRS; protein tyrosine phosphatase, receptor type, S [EC:3.1.3.48]
D      VLA-5
E        <a href="/dbget-bin/www_bget?ko:K06484">K06484</a> ITGA5; integrin alpha 5
E        <a href="/dbget-bin/www_bget?ko:K05719">K05719</a> ITGB1; integrin beta 1
D      VNR
E        <a href="/dbget-bin/www_bget?ko:K06487">K06487</a> ITGAV; integrin alpha V
E        <a href="/dbget-bin/www_bget?ko:K06493">K06493</a> ITGB3; integrin beta 3
D      alpha V beta 5
E        <a href="/dbget-bin/www_bget?ko:K06487">K06487</a> ITGAV; integrin alpha V
E        <a href="/dbget-bin/www_bget?ko:K06588">K06588</a> ITGB5; integrin beta 5
B
B  <b>Noncollagenous glycoproteins</b>
C    Laminin-1
D      LAMA1; laminin, alpha 1 [KO:K05637]
D      LAMB1; laminin, beta 1 [KO:K05636]
D      LAMC1; laminin, gamma 1 [KO:K05635]
E        VLA-1
F          <a href="/dbget-bin/www_bget?ko:K06480">K06480</a> ITGA1; integrin alpha 1
F          <a href="/dbget-bin/www_bget?ko:K05719">K05719</a> ITGB1; integrin beta 1
E        VLA-2
F          <a href="/dbget-bin/www_bget?ko:K06481">K06481</a> ITGA2; integrin alpha 2
F          <a href="/dbget-bin/www_bget?ko:K05719">K05719</a> ITGB1; integrin beta 1
E        VLA-6
F          <a href="/dbget-bin/www_bget?ko:K06485">K06485</a> ITGA6; integrin alpha 6
F          <a href="/dbget-bin/www_bget?ko:K05719">K05719</a> ITGB1; integrin beta 1
E        VLA-7
F          <a href="/dbget-bin/www_bget?ko:K06483">K06483</a> ITGA4; integrin alpha 4
F          <a href="/dbget-bin/www_bget?ko:K05719">K05719</a> ITGB1; integrin beta 1
E        alpha 6 beta 4
F          <a href="/dbget-bin/www_bget?ko:K06485">K06485</a> ITGA6; integrin alpha 6
F          <a href="/dbget-bin/www_bget?ko:K06525">K06525</a> ITGB4; integrin beta 4
E        <a href="/dbget-bin/www_bget?ko:K05695">K05695</a> PTPRF, LAR; protein tyrosine phosphatase, receptor type, F [EC:3.1.3.48]
C    Laminin-2
D      LAMA2; laminin, alpha 2 [KO:K05637]
D      LAMB1; laminin, beta 1 [KO:K05636]
D      LAMC1; laminin, gamma 1 [KO:K05635]
E        VLA-1
F          <a href="/dbget-bin/www_bget?ko:K06480">K06480</a> ITGA1; integrin alpha 1
F          <a href="/dbget-bin/www_bget?ko:K05719">K05719</a> ITGB1; integrin beta 1
E        VLA-2
F          <a href="/dbget-bin/www_bget?ko:K06481">K06481</a> ITGA2; integrin alpha 2
F          <a href="/dbget-bin/www_bget?ko:K05719">K05719</a> ITGB1; integrin beta 1
E        VLA-3
F          <a href="/dbget-bin/www_bget?ko:K06482">K06482</a> ITGA3; integrin alpha 3
F          <a href="/dbget-bin/www_bget?ko:K05719">K05719</a> ITGB1; integrin beta 1
E        VLA-6
F          <a href="/dbget-bin/www_bget?ko:K06485">K06485</a> ITGA6; integrin alpha 6
F          <a href="/dbget-bin/www_bget?ko:K05719">K05719</a> ITGB1; integrin beta 1
E        VLA-7
F          <a href="/dbget-bin/www_bget?ko:K06483">K06483</a> ITGA4; integrin alpha 4
F          <a href="/dbget-bin/www_bget?ko:K05719">K05719</a> ITGB1; integrin beta 1
E        alpha 6 beta 4
F          <a href="/dbget-bin/www_bget?ko:K06485">K06485</a> ITGA6; integrin alpha 6
F          <a href="/dbget-bin/www_bget?ko:K06525">K06525</a> ITGB4; integrin beta 4
C    Laminin-5
D      LAMA3; laminin, alpha 3 [KO:K06240]
D      LAMB3; laminin, beta 3 [KO:K06244]
D      LAMC2; laminin, gamma 2 [KO:K06246]
E        VLA-3
F          <a href="/dbget-bin/www_bget?ko:K06482">K06482</a> ITGA3; integrin alpha 3
F          <a href="/dbget-bin/www_bget?ko:K05719">K05719</a> ITGB1; integrin beta 1
E        VLA-6
F          <a href="/dbget-bin/www_bget?ko:K06485">K06485</a> ITGA6; integrin alpha 6
F          <a href="/dbget-bin/www_bget?ko:K05719">K05719</a> ITGB1; integrin beta 1
E        alpha 6 beta 4
F          <a href="/dbget-bin/www_bget?ko:K06485">K06485</a> ITGA6; integrin alpha 6
F          <a href="/dbget-bin/www_bget?ko:K06525">K06525</a> ITGB4; integrin beta 4
C    Laminin-8
D      LAMA4; laminin, alpha 4 [KO:K06241]
D      LAMB1; laminin, beta 1 [KO:K05636]
D      LAMC1; laminin, gamma 1 [KO:K05635]
E        VLA-6
F          <a href="/dbget-bin/www_bget?ko:K06485">K06485</a> ITGA6; integrin alpha 6
F          <a href="/dbget-bin/www_bget?ko:K05719">K05719</a> ITGB1; integrin beta 1
C    Laminin-10
D      LAMA5; laminin, alpha 5 [KO:K06240]
D      LAMB1; laminin, beta 1 [KO:K05636]
D      LAMC1; laminin, gamma 1 [KO:K05635]
E        <a href="/dbget-bin/www_bget?ko:K06578">K06578</a> LU; Lutheran blood group glycoprotein
E        VLA-3
F          <a href="/dbget-bin/www_bget?ko:K06482">K06482</a> ITGA3; integrin alpha 3
F          <a href="/dbget-bin/www_bget?ko:K05719">K05719</a> ITGB1; integrin beta 1
E        VLA-6
F          <a href="/dbget-bin/www_bget?ko:K06485">K06485</a> ITGA6; integrin alpha 6
F          <a href="/dbget-bin/www_bget?ko:K05719">K05719</a> ITGB1; integrin beta 1
C    Laminin-11
D      LAMA5; laminin, alpha 5 [KO:K06240]
D      LAMB2; laminin, beta 2 [KO:K06243]
D      LAMC1; laminin, gamma 1 [KO:K05635]
E        <a href="/dbget-bin/www_bget?ko:K06578">K06578</a> LU; Lutheran blood group glycoprotein
E        VLA-3
F          <a href="/dbget-bin/www_bget?ko:K06482">K06482</a> ITGA3; integrin alpha 3
F          <a href="/dbget-bin/www_bget?ko:K05719">K05719</a> ITGB1; integrin beta 1
E        VLA-6
F          <a href="/dbget-bin/www_bget?ko:K06485">K06485</a> ITGA6; integrin alpha 6
F          <a href="/dbget-bin/www_bget?ko:K05719">K05719</a> ITGB1; integrin beta 1
C    THBS; thrombospondin [KO:K04659]
D      VLA-3
E        <a href="/dbget-bin/www_bget?ko:K06482">K06482</a> ITGA3; integrin alpha 3
E        <a href="/dbget-bin/www_bget?ko:K05719">K05719</a> ITGB1; integrin beta 1
D      alpha IIb  beta 3
E        <a href="/dbget-bin/www_bget?ko:K06476">K06476</a> ITGA2B; integrin alpha 2B
E        <a href="/dbget-bin/www_bget?ko:K06493">K06493</a> ITGB3; integrin beta 3
D      VNR
E        <a href="/dbget-bin/www_bget?ko:K06487">K06487</a> ITGAV; integrin alpha V
E        <a href="/dbget-bin/www_bget?ko:K06493">K06493</a> ITGB3; integrin beta 3
C    FN1; fibronectin 1 [KO:K05717]
D      VLA-4
E        <a href="/dbget-bin/www_bget?ko:K06483">K06483</a> ITGA4; integrin alpha 4
E        <a href="/dbget-bin/www_bget?ko:K05719">K05719</a> ITGB1; integrin beta 1
D      VLA-5
E        <a href="/dbget-bin/www_bget?ko:K06484">K06484</a> ITGA5; integrin alpha 5
E        <a href="/dbget-bin/www_bget?ko:K05719">K05719</a> ITGB1; integrin beta 1
D      VLA-8
E        <a href="/dbget-bin/www_bget?ko:K06484">K06484</a> ITGA5; integrin alpha 5
E        <a href="/dbget-bin/www_bget?ko:K05719">K05719</a> ITGB1; integrin beta 1
D      alpha V beta 1
E        <a href="/dbget-bin/www_bget?ko:K06487">K06487</a> ITGAV; integrin alpha V
E        <a href="/dbget-bin/www_bget?ko:K05719">K05719</a> ITGB1; integrin beta 1
D      alpha IIb  beta 3
E        <a href="/dbget-bin/www_bget?ko:K06476">K06476</a> ITGA2B; integrin alpha 2B
E        <a href="/dbget-bin/www_bget?ko:K06493">K06493</a> ITGB3; integrin beta 3
D      VNR
E        <a href="/dbget-bin/www_bget?ko:K06487">K06487</a> ITGAV; integrin alpha V
E        <a href="/dbget-bin/www_bget?ko:K06493">K06493</a> ITGB3; integrin beta 3
D      alpha V beta 6
E        <a href="/dbget-bin/www_bget?ko:K06487">K06487</a> ITGAV; integrin alpha V
E        <a href="/dbget-bin/www_bget?ko:K06589">K06589</a> ITGB6; integrin beta 6
D      alpha 4 beta 7
E        <a href="/dbget-bin/www_bget?ko:K06483">K06483</a> ITGA4; integrin alpha 4
E        <a href="/dbget-bin/www_bget?ko:K06590">K06590</a> ITGB7; integrin beta 7
D      alpha V beta 8
E        <a href="/dbget-bin/www_bget?ko:K06487">K06487</a> ITGAV; integrin alpha V
E        <a href="/dbget-bin/www_bget?ko:K06591">K06591</a> ITGB8; integrin beta 8
E        <a href="/dbget-bin/www_bget?ko:K06256">K06256</a> CD44; CD44 antigen
D      <a href="/dbget-bin/www_bget?ko:K06257">K06257</a> SDC; syndecan
C    TN; tenascin [KO:K06252]
D      <a href="/dbget-bin/www_bget?ko:K06550">K06550</a> L1CAM; L1 cell adhesion molecule
D      VLA-8
E        <a href="/dbget-bin/www_bget?ko:K06484">K06484</a> ITGA5; integrin alpha 5
E        <a href="/dbget-bin/www_bget?ko:K05719">K05719</a> ITGB1; integrin beta 1
D      VLA-9
E        <a href="/dbget-bin/www_bget?ko:K06485">K06485</a> ITGA6; integrin alpha 6
E        <a href="/dbget-bin/www_bget?ko:K05719">K05719</a> ITGB1; integrin beta 1
D      VNR
E        <a href="/dbget-bin/www_bget?ko:K06487">K06487</a> ITGAV; integrin alpha V
E        <a href="/dbget-bin/www_bget?ko:K06493">K06493</a> ITGB3; integrin beta 3
D      alpha V beta 6
E        <a href="/dbget-bin/www_bget?ko:K06487">K06487</a> ITGAV; integrin alpha V
E        <a href="/dbget-bin/www_bget?ko:K06589">K06589</a> ITGB6; integrin beta 6
D      <a href="/dbget-bin/www_bget?ko:K06257">K06257</a> SDC; syndecan
C    VTN; vitronectin [KO:K06251]
D      alpha V beta 1
E        <a href="/dbget-bin/www_bget?ko:K06487">K06487</a> ITGAV; integrin alpha V
E        <a href="/dbget-bin/www_bget?ko:K05719">K05719</a> ITGB1; integrin beta 1
D      alpha IIb  beta 3
E        <a href="/dbget-bin/www_bget?ko:K06476">K06476</a> ITGA2B; integrin alpha 2B
E        <a href="/dbget-bin/www_bget?ko:K06493">K06493</a> ITGB3; integrin beta 3
D      VNR
E        <a href="/dbget-bin/www_bget?ko:K06487">K06487</a> ITGAV; integrin alpha V
E        <a href="/dbget-bin/www_bget?ko:K06493">K06493</a> ITGB3; integrin beta 3
D      alpha V beta 5
E        <a href="/dbget-bin/www_bget?ko:K06487">K06487</a> ITGAV; integrin alpha V
E        <a href="/dbget-bin/www_bget?ko:K06588">K06588</a> ITGB5; integrin beta 5
C    NPNT; nephronectin [KO:K06824]
D      VLA-8
E        <a href="/dbget-bin/www_bget?ko:K06484">K06484</a> ITGA5; integrin alpha 5
E        <a href="/dbget-bin/www_bget?ko:K05719">K05719</a> ITGB1; integrin beta 1
C    RELN; reelin [EC:3.4.21.-] [KO:K06249]
D      VLA-3
E        <a href="/dbget-bin/www_bget?ko:K06482">K06482</a> ITGA3; integrin alpha 3
E        <a href="/dbget-bin/www_bget?ko:K05719">K05719</a> ITGB1; integrin beta 1
C    SPP1, BNSP, OPN; secreted phosphoprotein 1 [KO:K06250]
D      VLA-4
E        <a href="/dbget-bin/www_bget?ko:K06483">K06483</a> ITGA4; integrin alpha 4
E        <a href="/dbget-bin/www_bget?ko:K05719">K05719</a> ITGB1; integrin beta 1
D      VLA-8
E        <a href="/dbget-bin/www_bget?ko:K06484">K06484</a> ITGA5; integrin alpha 5
E        <a href="/dbget-bin/www_bget?ko:K05719">K05719</a> ITGB1; integrin beta 1
D      VLA-9
E        <a href="/dbget-bin/www_bget?ko:K06485">K06485</a> ITGA6; integrin alpha 6
E        <a href="/dbget-bin/www_bget?ko:K05719">K05719</a> ITGB1; integrin beta 1
D      VNR
E        <a href="/dbget-bin/www_bget?ko:K06487">K06487</a> ITGAV; integrin alpha V
E        <a href="/dbget-bin/www_bget?ko:K06493">K06493</a> ITGB3; integrin beta 3
C    VWF; von Willebrand factor [KO:K03900]
D      VLA-4
E        <a href="/dbget-bin/www_bget?ko:K06483">K06483</a> ITGA4; integrin alpha 4
E        <a href="/dbget-bin/www_bget?ko:K05719">K05719</a> ITGB1; integrin beta 1
D      VLA-9
E        <a href="/dbget-bin/www_bget?ko:K06485">K06485</a> ITGA6; integrin alpha 6
E        <a href="/dbget-bin/www_bget?ko:K05719">K05719</a> ITGB1; integrin beta 1
D      alpha IIb  beta 3
E        <a href="/dbget-bin/www_bget?ko:K06476">K06476</a> ITGA2B; integrin alpha 2B
E        <a href="/dbget-bin/www_bget?ko:K06493">K06493</a> ITGB3; integrin beta 3
D      VNR
E        <a href="/dbget-bin/www_bget?ko:K06487">K06487</a> ITGAV; integrin alpha V
E        <a href="/dbget-bin/www_bget?ko:K06493">K06493</a> ITGB3; integrin beta 3
C    IBSP; integrin binding sialoprotein [KO:K06253]
D      VNR
E        <a href="/dbget-bin/www_bget?ko:K06487">K06487</a> ITGAV; integrin alpha V
E        <a href="/dbget-bin/www_bget?ko:K06493">K06493</a> ITGB3; integrin beta 3
D      alpha V beta 5
E        <a href="/dbget-bin/www_bget?ko:K06487">K06487</a> ITGAV; integrin alpha V
E        <a href="/dbget-bin/www_bget?ko:K06588">K06588</a> ITGB5; integrin beta 5
C    FBN1; fibrillin 1 [KO:K06825]
D      VNR
E        <a href="/dbget-bin/www_bget?ko:K06487">K06487</a> ITGAV; integrin alpha V
E        <a href="/dbget-bin/www_bget?ko:K06493">K06493</a> ITGB3; integrin beta 3
C    NID; nidogen (entactin) [KO:K06826]
D      VLA-3
E        <a href="/dbget-bin/www_bget?ko:K06482">K06482</a> ITGA3; integrin alpha 3
E        <a href="/dbget-bin/www_bget?ko:K05719">K05719</a> ITGB1; integrin beta 1
C    Hyaluronan [GL:G02170]
D      <a href="/dbget-bin/www_bget?ko:K06256">K06256</a> CD44; CD44 antigen
D      <a href="/dbget-bin/www_bget?ko:K06792">K06792</a> AGC1, CSPG1; aggrecan 1
D      <a href="/dbget-bin/www_bget?ko:K06793">K06793</a> CSPG2, VCAN; chondroitin sulfate proteoglycan 2 (versican)
D      <a href="/dbget-bin/www_bget?ko:K06794">K06794</a> CSPG3, NCAN; chondroitin sulfate proteoglycan 3 (neurocan)
D      <a href="/dbget-bin/www_bget?ko:K06795">K06795</a> BCAN; brevican
B
B  <b>Proteoglycans</b>
C    AGRN; agrin [KO:K06254]
D      <a href="/dbget-bin/www_bget?ko:K06491">K06491</a> NCAM; neural cell adhesion molecule
D      <a href="/dbget-bin/www_bget?ko:K06778">K06778</a> PTPRS; protein tyrosine phosphatase, receptor type, S [EC:3.1.3.48]
C    HSPG2; heparan sulfate proteoglycan 2 (perlecan) [KO:K06255]
C    CHAD; chondroadherin [KO:K06248]
D      VLA-2
E        <a href="/dbget-bin/www_bget?ko:K06481">K06481</a> ITGA2; integrin alpha 2
E        <a href="/dbget-bin/www_bget?ko:K05719">K05719</a> ITGB1; integrin beta 1
#
A<b>3. Soluble ligands</b>
B
B  <b>Blood-coagulation factors</b>
C    FGA; fibrinogen, A alpha polypeptide [KO:K03903]
D      CR3, Mac-1
E        <a href="/dbget-bin/www_bget?ko:K06461">K06461</a> ITGAM; integrin alpha M
E        <a href="/dbget-bin/www_bget?ko:K06464">K06464</a> ITGB2; integrin beta 2
D      p150/95
E        <a href="/dbget-bin/www_bget?ko:K06462">K06462</a> ITGAX; integrin alpha X
E        <a href="/dbget-bin/www_bget?ko:K06464">K06464</a> ITGB2; integrin beta 2
D      alpha IIb  beta 3
E        <a href="/dbget-bin/www_bget?ko:K06476">K06476</a> ITGA2B; integrin alpha 2B
E        <a href="/dbget-bin/www_bget?ko:K06493">K06493</a> ITGB3; integrin beta 3
D      VNR
E        <a href="/dbget-bin/www_bget?ko:K06487">K06487</a> ITGAV; integrin alpha V
E        <a href="/dbget-bin/www_bget?ko:K06493">K06493</a> ITGB3; integrin beta 3
C    FGB; fibrinogen, B alpha polypeptide [KO:K03904]
D      CR3, Mac-1
E        <a href="/dbget-bin/www_bget?ko:K06461">K06461</a> ITGAM; integrin alpha M
E        <a href="/dbget-bin/www_bget?ko:K06464">K06464</a> ITGB2; integrin beta 2
D      p150/95
E        <a href="/dbget-bin/www_bget?ko:K06462">K06462</a> ITGAX; integrin alpha X
E        <a href="/dbget-bin/www_bget?ko:K06464">K06464</a> ITGB2; integrin beta 2
D      alpha IIb  beta 3
E        <a href="/dbget-bin/www_bget?ko:K06476">K06476</a> ITGA2B; integrin alpha 2B
E        <a href="/dbget-bin/www_bget?ko:K06493">K06493</a> ITGB3; integrin beta 3
D      VNR
E        <a href="/dbget-bin/www_bget?ko:K06487">K06487</a> ITGAV; integrin alpha V
E        <a href="/dbget-bin/www_bget?ko:K06493">K06493</a> ITGB3; integrin beta 3
C    FGG; fibrinogen, gamma alpha polypeptide [KO:K03905]
D      CR3, Mac-1
E        <a href="/dbget-bin/www_bget?ko:K06461">K06461</a> ITGAM; integrin alpha M
E        <a href="/dbget-bin/www_bget?ko:K06464">K06464</a> ITGB2; integrin beta 2
D      p150/95
E        <a href="/dbget-bin/www_bget?ko:K06462">K06462</a> ITGAX; integrin alpha X
E        <a href="/dbget-bin/www_bget?ko:K06464">K06464</a> ITGB2; integrin beta 2
D      alpha IIb  beta 3
E        <a href="/dbget-bin/www_bget?ko:K06476">K06476</a> ITGA2B; integrin alpha 2B
E        <a href="/dbget-bin/www_bget?ko:K06493">K06493</a> ITGB3; integrin beta 3
D      VNR
E        <a href="/dbget-bin/www_bget?ko:K06487">K06487</a> ITGAV; integrin alpha V
E        <a href="/dbget-bin/www_bget?ko:K06493">K06493</a> ITGB3; integrin beta 3
C    E3.4.21.6, F10; coagulation factor X [KO:K01314] [EC:3.4.21.6]
D      CR3, Mac-1
E        <a href="/dbget-bin/www_bget?ko:K06461">K06461</a> ITGAM; integrin alpha M
E        <a href="/dbget-bin/www_bget?ko:K06464">K06464</a> ITGB2; integrin beta 2
C    F13A1; coagulation factor XIII A1 polypeptide [KO:K03917] [EC:2.3.2.13]
D      VLA-4
E        <a href="/dbget-bin/www_bget?ko:K06483">K06483</a> ITGA4; integrin alpha 4
E        <a href="/dbget-bin/www_bget?ko:K05719">K05719</a> ITGB1; integrin beta 1
D      VLA-9
E        <a href="/dbget-bin/www_bget?ko:K06485">K06485</a> ITGA6; integrin alpha 6
E        <a href="/dbget-bin/www_bget?ko:K05719">K05719</a> ITGB1; integrin beta 1
C    F13B; coagulation factor XIII B polypeptide [KO:K03906]
D      VLA-4
E        <a href="/dbget-bin/www_bget?ko:K06483">K06483</a> ITGA4; integrin alpha 4
E        <a href="/dbget-bin/www_bget?ko:K05719">K05719</a> ITGB1; integrin beta 1
D      VLA-9
E        <a href="/dbget-bin/www_bget?ko:K06485">K06485</a> ITGA6; integrin alpha 6
E        <a href="/dbget-bin/www_bget?ko:K05719">K05719</a> ITGB1; integrin beta 1
C    E3.4.21.5, F2; coagulation factor II (thrombin) [KO:K01313] [EC:3.4.21.5]
D      alpha IIb  beta 3
E        <a href="/dbget-bin/www_bget?ko:K06476">K06476</a> ITGA2B; integrin alpha 2B
E        <a href="/dbget-bin/www_bget?ko:K06493">K06493</a> ITGB3; integrin beta 3
B
B  <b>Growth factors</b>
C    CTGF; connective tissue growth factor [KO:K06827]
D      VLA-6
E        <a href="/dbget-bin/www_bget?ko:K06485">K06485</a> ITGA6; integrin alpha 6
E        <a href="/dbget-bin/www_bget?ko:K05719">K05719</a> ITGB1; integrin beta 1
D      alpha IIb  beta 3
E        <a href="/dbget-bin/www_bget?ko:K06476">K06476</a> ITGA2B; integrin alpha 2B
E        <a href="/dbget-bin/www_bget?ko:K06493">K06493</a> ITGB3; integrin beta 3
D      VNR
E        <a href="/dbget-bin/www_bget?ko:K06487">K06487</a> ITGAV; integrin alpha V
E        <a href="/dbget-bin/www_bget?ko:K06493">K06493</a> ITGB3; integrin beta 3
C    TGFB1; transforming growth factoer beta-1 [KO:K13375]
C    TGFB2; transforming growth factoer beta-2 [KO:K13376]
C    TGFB3; transforming growth factoer beta-3 [KO:K13377]
C    TGFBN; transforming growth factor beta, invertebrate [KO:K04384]
D      VLA-8
E        <a href="/dbget-bin/www_bget?ko:K06484">K06484</a> ITGA5; integrin alpha 5
E        <a href="/dbget-bin/www_bget?ko:K05719">K05719</a> ITGB1; integrin beta 1
D      alpha V beta 1
E        <a href="/dbget-bin/www_bget?ko:K06487">K06487</a> ITGAV; integrin alpha V
E        <a href="/dbget-bin/www_bget?ko:K05719">K05719</a> ITGB1; integrin beta 1
D      alpha V beta 5
E        <a href="/dbget-bin/www_bget?ko:K06487">K06487</a> ITGAV; integrin alpha V
E        <a href="/dbget-bin/www_bget?ko:K06588">K06588</a> ITGB5; integrin beta 5
D      alpha V beta 6
E        <a href="/dbget-bin/www_bget?ko:K06487">K06487</a> ITGAV; integrin alpha V
E        <a href="/dbget-bin/www_bget?ko:K06589">K06589</a> ITGB6; integrin beta 6
D      alpha V beta 8
E        <a href="/dbget-bin/www_bget?ko:K06487">K06487</a> ITGAV; integrin alpha V
E        <a href="/dbget-bin/www_bget?ko:K06591">K06591</a> ITGB8; integrin beta 8
C    FGF; fibroblast growth factor [KO:K04358]
D      <a href="/dbget-bin/www_bget?ko:K04362">K04362</a> FGFR1; fibroblast growth factor receptor 1 [EC:2.7.10.1]
D      <a href="/dbget-bin/www_bget?ko:K05093">K05093</a> FGFR2; fibroblast growth factor receptor 2 [EC:2.7.10.1]
D      <a href="/dbget-bin/www_bget?ko:K05094">K05094</a> FGFR3; fibroblast growth factor receptor 3 [EC:2.7.10.1]
D      <a href="/dbget-bin/www_bget?ko:K05095">K05095</a> FGFR4; fibroblast growth factor receptor 4 [EC:2.7.10.1]
D      <a href="/dbget-bin/www_bget?ko:K06257">K06257</a> SDC; syndecan
C    HGF; hepatocyte growth factor [KO:K05460]
D      <a href="/dbget-bin/www_bget?ko:K06257">K06257</a> SDC; syndecan
C    VEGFA_B; vascular endothelial growth factor A/B, PGF [KO:K05448]
D      <a href="/dbget-bin/www_bget?ko:K06724">K06724</a> NRP1; neuropilin 1
D      <a href="/dbget-bin/www_bget?ko:K06819">K06819</a> NRP2; neuropilin 2
C    VEGFC_D; vascular endothelial growth factor C/D [KO:K05449]
D      <a href="/dbget-bin/www_bget?ko:K06724">K06724</a> NRP1; neuropilin 1
D      <a href="/dbget-bin/www_bget?ko:K06819">K06819</a> NRP2; neuropilin 2
C    PDGFA_B; platelet derived growth factor A/B [KO:K04359]
D      <a href="/dbget-bin/www_bget?ko:K04363">K04363</a> PDGFRA; platelet-derived growth factor receptor alpha [EC:2.7.10.1]
D      <a href="/dbget-bin/www_bget?ko:K05089">K05089</a> PDGFRB; platelet-derived growth factor receptor beta [EC:2.7.10.1]
C    MDK; midkine [KO:K06828]
D      <a href="/dbget-bin/www_bget?ko:K06534">K06534</a> MCAM, CD146; melanoma cell adhesion molecule
D      VLA-4
E        <a href="/dbget-bin/www_bget?ko:K06483">K06483</a> ITGA4; integrin alpha 4
E        <a href="/dbget-bin/www_bget?ko:K05719">K05719</a> ITGB1; integrin beta 1
D      VLA-6
E        <a href="/dbget-bin/www_bget?ko:K06485">K06485</a> ITGA6; integrin alpha 6
E        <a href="/dbget-bin/www_bget?ko:K05719">K05719</a> ITGB1; integrin beta 1
B
B  <b>Enzymes</b>
C    MMP1, CLG; matrix metalloproteinase 1 (interstitial collagenase) [KO:K01338] [EC:3.4.24.7]
D      VLA-2
E        <a href="/dbget-bin/www_bget?ko:K06481">K06481</a> ITGA2; integrin alpha 2
E        <a href="/dbget-bin/www_bget?ko:K05719">K05719</a> ITGB1; integrin beta 1
C    MMP2; matrix metalloproteinase 2 [KO:K01398] [EC:3.4.24.24]
D      VNR
E        <a href="/dbget-bin/www_bget?ko:K06487">K06487</a> ITGAV; integrin alpha V
E        <a href="/dbget-bin/www_bget?ko:K06493">K06493</a> ITGB3; integrin beta 3
C    E3.2.2.5; NAD+ nucleosidase [KO:K01242] [EC:3.2.2.5]
D      <a href="/dbget-bin/www_bget?ko:K06471">K06471</a> PECAM1, CD31; platelet/endothelial cell adhesion molecule
C    TGM2; transglutaminase 2 [KO:K05625] [EC:2.3.2.13]
D      VLA-4
E        <a href="/dbget-bin/www_bget?ko:K06483">K06483</a> ITGA4; integrin alpha 4
E        <a href="/dbget-bin/www_bget?ko:K05719">K05719</a> ITGB1; integrin beta 1
D      VLA-5
E        <a href="/dbget-bin/www_bget?ko:K06484">K06484</a> ITGA5; integrin alpha 5
E        <a href="/dbget-bin/www_bget?ko:K05719">K05719</a> ITGB1; integrin beta 1
D      VLA-9
E        <a href="/dbget-bin/www_bget?ko:K06485">K06485</a> ITGA6; integrin alpha 6
E        <a href="/dbget-bin/www_bget?ko:K05719">K05719</a> ITGB1; integrin beta 1
C    LCK; lymphocyte-specific protein tyrosine kinase [KO:K05856] [EC:2.7.1.112]
D      <a href="/dbget-bin/www_bget?ko:K06449">K06449</a> CD2; CD2 antigen
C    FYN; FYN proto-oncogene [KO:K05703] [EC:2.7.1.112]
D      <a href="/dbget-bin/www_bget?ko:K06449">K06449</a> CD2; CD2 antigen
B
B  <b>Others</b>
C    C3; complement component 3 [KO:K03990]
D      CR3, Mac-1
E        <a href="/dbget-bin/www_bget?ko:K06461">K06461</a> ITGAM; integrin alpha M
E        <a href="/dbget-bin/www_bget?ko:K06464">K06464</a> ITGB2; integrin beta 2
D      p150/95
E        <a href="/dbget-bin/www_bget?ko:K06462">K06462</a> ITGAX; integrin alpha X
E        <a href="/dbget-bin/www_bget?ko:K06464">K06464</a> ITGB2; integrin beta 2
C    CYR61; cysteine rich protein 61 [KO:K06829]
D      VLA-6
E        <a href="/dbget-bin/www_bget?ko:K06485">K06485</a> ITGA6; integrin alpha 6
E        <a href="/dbget-bin/www_bget?ko:K05719">K05719</a> ITGB1; integrin beta 1
D      alpha IIb  beta 3
E        <a href="/dbget-bin/www_bget?ko:K06476">K06476</a> ITGA2B; integrin alpha 2B
E        <a href="/dbget-bin/www_bget?ko:K06493">K06493</a> ITGB3; integrin beta 3
D      VNR
E        <a href="/dbget-bin/www_bget?ko:K06487">K06487</a> ITGAV; integrin alpha V
E        <a href="/dbget-bin/www_bget?ko:K06493">K06493</a> ITGB3; integrin beta 3
D      alpha V beta 5
E        <a href="/dbget-bin/www_bget?ko:K06487">K06487</a> ITGAV; integrin alpha V
E        <a href="/dbget-bin/www_bget?ko:K06588">K06588</a> ITGB5; integrin beta 5
C    E3.4.21.7, PLG; plasminogen [KO:K01315] [EC:3.4.21.7]
D      VLA-4
E        <a href="/dbget-bin/www_bget?ko:K06483">K06483</a> ITGA4; integrin alpha 4
E        <a href="/dbget-bin/www_bget?ko:K05719">K05719</a> ITGB1; integrin beta 1
D      VLA-9
E        <a href="/dbget-bin/www_bget?ko:K06485">K06485</a> ITGA6; integrin alpha 6
E        <a href="/dbget-bin/www_bget?ko:K05719">K05719</a> ITGB1; integrin beta 1
D      VNR
E        <a href="/dbget-bin/www_bget?ko:K06487">K06487</a> ITGAV; integrin alpha V
E        <a href="/dbget-bin/www_bget?ko:K06493">K06493</a> ITGB3; integrin beta 3
#
A<b>4. Other cell surface / pericellular molecules</b>
B
B  <b>Galectins</b>
C    LGALS1; lectin, galactoside-binding, soluble, 1 (galectin 1) [KO:K06830]
D      <a href="/dbget-bin/www_bget?ko:K06514">K06514</a> THY1, CD90; Thy-1 cell surface antigen
D      VLA-7
E        <a href="/dbget-bin/www_bget?ko:K06483">K06483</a> ITGA4; integrin alpha 4
E        <a href="/dbget-bin/www_bget?ko:K05719">K05719</a> ITGB1; integrin beta 1
D      CR3, Mac-1
E        <a href="/dbget-bin/www_bget?ko:K06461">K06461</a> ITGAM; integrin alpha M
E        <a href="/dbget-bin/www_bget?ko:K06464">K06464</a> ITGB2; integrin beta 2
C    LGALS3; lectin, galactoside-binding, soluble, 3 (galectin 3) [KO:K06831]
D      <a href="/dbget-bin/www_bget?ko:K06491">K06491</a> NCAM; neural cell adhesion molecule
D      <a href="/dbget-bin/www_bget?ko:K06550">K06550</a> L1CAM; L1 cell adhesion molecule
D      <a href="/dbget-bin/www_bget?ko:K06499">K06499</a> CEACAM; carcinoembryonic antigen-related cell adhesion molecule
D      <a href="/dbget-bin/www_bget?ko:K06771">K06771</a> MAG, GMA, SIGLEC4; myelin associated glycoprotein
D      VLA-3
E        <a href="/dbget-bin/www_bget?ko:K06482">K06482</a> ITGA3; integrin alpha 3
E        <a href="/dbget-bin/www_bget?ko:K05719">K05719</a> ITGB1; integrin beta 1
D      CR3, Mac-1
E        <a href="/dbget-bin/www_bget?ko:K06461">K06461</a> ITGAM; integrin alpha M
E        <a href="/dbget-bin/www_bget?ko:K06464">K06464</a> ITGB2; integrin beta 2
C    LGALS8; lectin, galactoside-binding, soluble, 8 (galectin 8) [KO:K06832]
D      VLA-3
E        <a href="/dbget-bin/www_bget?ko:K06482">K06482</a> ITGA3; integrin alpha 3
E        <a href="/dbget-bin/www_bget?ko:K05719">K05719</a> ITGB1; integrin beta 1
B
B  <b>ADAM s</b>
C    ADAM2; a disintegrin and metalloprotease domain 2 [KO:K06833]
D      VLA-6
E        <a href="/dbget-bin/www_bget?ko:K06485">K06485</a> ITGA6; integrin alpha 6
E        <a href="/dbget-bin/www_bget?ko:K05719">K05719</a> ITGB1; integrin beta 1
C    ADAM9; a disintegrin and metalloprotease domain 9 [KO:K06834]
D      VLA-6
E        <a href="/dbget-bin/www_bget?ko:K06485">K06485</a> ITGA6; integrin alpha 6
E        <a href="/dbget-bin/www_bget?ko:K05719">K05719</a> ITGB1; integrin beta 1
C    ADAM12; a disintegrin and metalloprotease domain 12 [KO:K06835]
D      VLA-9
E        <a href="/dbget-bin/www_bget?ko:K06485">K06485</a> ITGA6; integrin alpha 6
E        <a href="/dbget-bin/www_bget?ko:K05719">K05719</a> ITGB1; integrin beta 1
C    ADAM15; a disintegrin and metalloprotease domain 15 [KO:K06836]
D      VLA-5
E        <a href="/dbget-bin/www_bget?ko:K06484">K06484</a> ITGA5; integrin alpha 5
E        <a href="/dbget-bin/www_bget?ko:K05719">K05719</a> ITGB1; integrin beta 1
D      VLA-9
E        <a href="/dbget-bin/www_bget?ko:K06485">K06485</a> ITGA6; integrin alpha 6
E        <a href="/dbget-bin/www_bget?ko:K05719">K05719</a> ITGB1; integrin beta 1
D      VNR
E        <a href="/dbget-bin/www_bget?ko:K06487">K06487</a> ITGAV; integrin alpha V
E        <a href="/dbget-bin/www_bget?ko:K06493">K06493</a> ITGB3; integrin beta 3
C    ADAM17, TACE; a disintegrin and metalloproteinase domain 17 [KO:K06059]
D      VLA-5
E        <a href="/dbget-bin/www_bget?ko:K06484">K06484</a> ITGA5; integrin alpha 5
E        <a href="/dbget-bin/www_bget?ko:K05719">K05719</a> ITGB1; integrin beta 1
C    ADAM23; a disintegrin and metalloprotease domain 23 [KO:K06837]
D      VNR
E        <a href="/dbget-bin/www_bget?ko:K06487">K06487</a> ITGAV; integrin alpha V
E        <a href="/dbget-bin/www_bget?ko:K06493">K06493</a> ITGB3; integrin beta 3
B
B  <b>SLITs</b>
C    SLIT1; slit homolog 1 (Drosophila) [KO:K06838]
D      <a href="/dbget-bin/www_bget?ko:K06753">K06753</a> ROBO1; roundabout, axon guidance receptor 1
D      <a href="/dbget-bin/www_bget?ko:K06754">K06754</a> ROBO2; roundabout, axon guidance receptor 2
C    SLIT2; slit homolog 2 (Drosophila) [KO:K06839]
D      <a href="/dbget-bin/www_bget?ko:K06753">K06753</a> ROBO1; roundabout, axon guidance receptor 1
D      <a href="/dbget-bin/www_bget?ko:K06754">K06754</a> ROBO2; roundabout, axon guidance receptor 2
B
B  <b>Semaphorins</b>
C    SEMA3; semaphorin 3 [KO:K06840]
D      <a href="/dbget-bin/www_bget?ko:K06550">K06550</a> L1CAM; L1 cell adhesion molecule
D      <a href="/dbget-bin/www_bget?ko:K06724">K06724</a> NRP1; neuropilin 1
D      <a href="/dbget-bin/www_bget?ko:K06819">K06819</a> NRP2; neuropilin 2
D      <a href="/dbget-bin/www_bget?ko:K06820">K06820</a> PLXNA; plexin A
D      <a href="/dbget-bin/www_bget?ko:K06822">K06822</a> PLXND; plexin D
C    SEMA4; semaphorin 4 [KO:K06521]
D      <a href="/dbget-bin/www_bget?ko:K06820">K06820</a> PLXNA; plexin A
D      <a href="/dbget-bin/www_bget?ko:K06821">K06821</a> PLXNB; plexin B
C    SEMA5; semaphorin 5 [KO:K06841]
D      <a href="/dbget-bin/www_bget?ko:K06821">K06821</a> PLXNB; plexin B
C    SEMA6; semaphorin 6 [KO:K06842]
D      <a href="/dbget-bin/www_bget?ko:K06820">K06820</a> PLXNA; plexin A
C    SEMA7; semaphorin 7 [KO:K06529]
D      <a href="/dbget-bin/www_bget?ko:K06572">K06572</a> PLXNC; plexin C
B
B  <b>Netrins</b>
C    NTN1; netrin 1 [KO:K06843]
D      <a href="/dbget-bin/www_bget?ko:K06765">K06765</a> DCC; deleted in colorectal carcinoma
C    NTN3; netrin 3 [KO:K06844]
C    NTN4; netrin 4 [KO:K06845]
B
B  <b>Others</b>
C    CD6; CD6 antigen [KO:K06456]
D      <a href="/dbget-bin/www_bget?ko:K06547">K06547</a> ALCAM; activated leukocyte cell adhesion molecule
C    CD24; CD24 antigen [KO:K06469]
D      <a href="/dbget-bin/www_bget?ko:K06496">K06496</a> SELP; selectin, platele
C    CD59; CD59 antigen [KO:K04008]
D      <a href="/dbget-bin/www_bget?ko:K06449">K06449</a> CD2; CD2 antigen
C    PTPRC, CD45; protein tyrosine phosphatase, receptor type, C [KO:K06478] [EC:3.1.3.48]
D      <a href="/dbget-bin/www_bget?ko:K06467">K06467</a> CD22, SIGLEC2; CD22 antigen
C    LY6; lymphocyte antigen 6 complex [KO:K06846]
C    RGM; RGM domain family [KO:K06847]
D      <a href="/dbget-bin/www_bget?ko:K06766">K06766</a> NEO1; neogenin
C    AIP3, WWP3, BAIAP1; atrophin-1 interacting protein 3 (BAI1-associated protein 1) [KO:K05631]
C    HAPLN1, CRTL1; hyaluronan and proteoglycan link protein 1 [KO:K06848]
D      <a href="/dbget-bin/www_bget?ko:K06793">K06793</a> CSPG2, VCAN; chondroitin sulfate proteoglycan 2 (versican)
C    PGSG; proteoglycan peptide core protein [KO:K06849]
C    6'-Sialyllactose [GL:G00265]
D      <a href="/dbget-bin/www_bget?ko:K06548">K06548</a> SN, SIGLEC1; sialoadhesin
D      <a href="/dbget-bin/www_bget?ko:K06467">K06467</a> CD22, SIGLEC2; CD22 antigen
D      <a href="/dbget-bin/www_bget?ko:K06473">K06473</a> CD33, SIGLEC3; CD33 antigen
D      <a href="/dbget-bin/www_bget?ko:K06549">K06549</a> SIGLEC5; sialic acid binding Ig-like lectin 5
D      <a href="/dbget-bin/www_bget?ko:K06739">K06739</a> SIGLEC7; sialic acid binding Ig-like lectin 7
D      <a href="/dbget-bin/www_bget?ko:K06748">K06748</a> SIGLEC8; sialic acid binding Ig-like lectin 8
D      <a href="/dbget-bin/www_bget?ko:K06740">K06740</a> SIGLEC9; sialic acid binding Ig-like lectin 9
D      <a href="/dbget-bin/www_bget?ko:K06749">K06749</a> SIGLEC10; sialic acid binding Ig-like lectin 10
C    GM3; Hematoside [GL:G00108]
D      <a href="/dbget-bin/www_bget?ko:K06548">K06548</a> SN, SIGLEC1; sialoadhesin
D      <a href="/dbget-bin/www_bget?ko:K06473">K06473</a> CD33, SIGLEC3; CD33 antigen
D      <a href="/dbget-bin/www_bget?ko:K06771">K06771</a> MAG, GMA, SIGLEC4; myelin associated glycoprotein
D      <a href="/dbget-bin/www_bget?ko:K06549">K06549</a> SIGLEC5; sialic acid binding Ig-like lectin 5
D      <a href="/dbget-bin/www_bget?ko:K06739">K06739</a> SIGLEC7; sialic acid binding Ig-like lectin 7
D      <a href="/dbget-bin/www_bget?ko:K06748">K06748</a> SIGLEC8; sialic acid binding Ig-like lectin 8
D      <a href="/dbget-bin/www_bget?ko:K06740">K06740</a> SIGLEC9; sialic acid binding Ig-like lectin 9
D      <a href="/dbget-bin/www_bget?ko:K06749">K06749</a> SIGLEC10; sialic acid binding Ig-like lectin 10
C    sialyl Lewis x antigen [GL:G00242]
D      <a href="/dbget-bin/www_bget?ko:K06740">K06740</a> SIGLEC9; sialic acid binding Ig-like lectin 9
D      <a href="/dbget-bin/www_bget?ko:K06494">K06494</a> SELE; selectin, endothelial cell
D      <a href="/dbget-bin/www_bget?ko:K06496">K06496</a> SELP; selectin, platele
C    sialyl Lewis a antigen [GL:G00257]
D      <a href="/dbget-bin/www_bget?ko:K06494">K06494</a> SELE; selectin, endothelial cell
C    Sialyl-Tn antigen [GL:G00035]
D      <a href="/dbget-bin/www_bget?ko:K06467">K06467</a> CD22, SIGLEC2; CD22 antigen
D      <a href="/dbget-bin/www_bget?ko:K06473">K06473</a> CD33, SIGLEC3; CD33 antigen
D      <a href="/dbget-bin/www_bget?ko:K06549">K06549</a> SIGLEC5; sialic acid binding Ig-like lectin 5
D      <a href="/dbget-bin/www_bget?ko:K06738">K06738</a> SIGLEC6; sialic acid binding Ig-like lectin 6
C    Sialyl-Tn (Gc) [GL:G00225]
D      <a href="/dbget-bin/www_bget?ko:K06548">K06548</a> SN, SIGLEC1; sialoadhesin
D      <a href="/dbget-bin/www_bget?ko:K06467">K06467</a> CD22, SIGLEC2; CD22 antigen
D      <a href="/dbget-bin/www_bget?ko:K06473">K06473</a> CD33, SIGLEC3; CD33 antigen
D      <a href="/dbget-bin/www_bget?ko:K06549">K06549</a> SIGLEC5; sialic acid binding Ig-like lectin 5
D      <a href="/dbget-bin/www_bget?ko:K06738">K06738</a> SIGLEC6; sialic acid binding Ig-like lectin 6
C    PSGP; Polysialoglycoprotein [GL:G00642]
D      <a href="/dbget-bin/www_bget?ko:K06548">K06548</a> SN, SIGLEC1; sialoadhesin
D      <a href="/dbget-bin/www_bget?ko:K06467">K06467</a> CD22, SIGLEC2; CD22 antigen
D      <a href="/dbget-bin/www_bget?ko:K06473">K06473</a> CD33, SIGLEC3; CD33 antigen
D      <a href="/dbget-bin/www_bget?ko:K06549">K06549</a> SIGLEC5; sialic acid binding Ig-like lectin 5
D      <a href="/dbget-bin/www_bget?ko:K06738">K06738</a> SIGLEC6; sialic acid binding Ig-like lectin 6
C    Core 3-sialyl-Tn [GL:G00901]
D      <a href="/dbget-bin/www_bget?ko:K06548">K06548</a> SN, SIGLEC1; sialoadhesin
D      <a href="/dbget-bin/www_bget?ko:K06467">K06467</a> CD22, SIGLEC2; CD22 antigen
D      <a href="/dbget-bin/www_bget?ko:K06473">K06473</a> CD33, SIGLEC3; CD33 antigen
D      <a href="/dbget-bin/www_bget?ko:K06549">K06549</a> SIGLEC5; sialic acid binding Ig-like lectin 5
D      <a href="/dbget-bin/www_bget?ko:K06738">K06738</a> SIGLEC6; sialic acid binding Ig-like lectin 6
C    GD3; CD60a [GL:G00113]
D      <a href="/dbget-bin/www_bget?ko:K06549">K06549</a> SIGLEC5; sialic acid binding Ig-like lectin 5
D      <a href="/dbget-bin/www_bget?ko:K06739">K06739</a> SIGLEC7; sialic acid binding Ig-like lectin 7
D      <a href="/dbget-bin/www_bget?ko:K06750">K06750</a> SIGLEC11; sialic acid binding Ig-like lectin 11
#
A<b>5. Bacterial pathogens</b>
B  <i>Staphylococcus aureus subsp. aureus COL</i> [TAX:93062] [GN:sac]
C    enterotoxin type A, putative [SAC:SACOL1657]
D      <a href="/dbget-bin/www_bget?ko:K06490">K06490</a> ICAM1; intercellular adhesion molecule 1
D      <a href="/dbget-bin/www_bget?ko:K06523">K06523</a> ICAM2; intercellular adhesion molecule 2
D      <a href="/dbget-bin/www_bget?ko:K06527">K06527</a> VCAM1; vascular cell adhesion molecule 1
D      <a href="/dbget-bin/www_bget?ko:K06483">K06483</a> ITGA4; integrin alpha 4
D      <a href="/dbget-bin/www_bget?ko:K05719">K05719</a> ITGB1; integrin beta 1
D      <a href="/dbget-bin/www_bget?ko:K06464">K06464</a> ITGB2; integrin beta 2
D      <a href="/dbget-bin/www_bget?ko:K06495">K06495</a> SELL; selectin, lymphocyte
D      <a href="/dbget-bin/www_bget?ko:K06494">K06494</a> SELE; selectin, endothelial cell
D      <a href="/dbget-bin/www_bget?ko:K06496">K06496</a> SELP; selectin, platele
C    seb; staphylococcal enterotoxin B [SAC:SACOL0907]
D      <a href="/dbget-bin/www_bget?ko:K06490">K06490</a> ICAM1; intercellular adhesion molecule 1
D      <a href="/dbget-bin/www_bget?ko:K06523">K06523</a> ICAM2; intercellular adhesion molecule 2
D      <a href="/dbget-bin/www_bget?ko:K06527">K06527</a> VCAM1; vascular cell adhesion molecule 1
D      <a href="/dbget-bin/www_bget?ko:K06483">K06483</a> ITGA4; integrin alpha 4
D      <a href="/dbget-bin/www_bget?ko:K05719">K05719</a> ITGB1; integrin beta 1
D      <a href="/dbget-bin/www_bget?ko:K06464">K06464</a> ITGB2; integrin beta 2
D      <a href="/dbget-bin/www_bget?ko:K06495">K06495</a> SELL; selectin, lymphocyte
D      <a href="/dbget-bin/www_bget?ko:K06494">K06494</a> SELE; selectin, endothelial cell
D      <a href="/dbget-bin/www_bget?ko:K06496">K06496</a> SELP; selectin, platele
B  <i>Staphylococcus aureus subsp. aureus MRSA252</i> [TAX:282458] [GN:sar]
C    enterotoxin type A precursor [SAR:SAR2043]
D      <a href="/dbget-bin/www_bget?ko:K06490">K06490</a> ICAM1; intercellular adhesion molecule 1
D      <a href="/dbget-bin/www_bget?ko:K06523">K06523</a> ICAM2; intercellular adhesion molecule 2
D      <a href="/dbget-bin/www_bget?ko:K06527">K06527</a> VCAM1; vascular cell adhesion molecule 1
D      <a href="/dbget-bin/www_bget?ko:K06483">K06483</a> ITGA4; integrin alpha 4
D      <a href="/dbget-bin/www_bget?ko:K05719">K05719</a> ITGB1; integrin beta 1
D      <a href="/dbget-bin/www_bget?ko:K06464">K06464</a> ITGB2; integrin beta 2
D      <a href="/dbget-bin/www_bget?ko:K06495">K06495</a> SELL; selectin, lymphocyte
D      <a href="/dbget-bin/www_bget?ko:K06494">K06494</a> SELE; selectin, endothelial cell
D      <a href="/dbget-bin/www_bget?ko:K06496">K06496</a> SELP; selectin, platele
B  <i>Staphylococcus aureus subsp. aureus MSSA476</i> [TAX:282459] [GN:sas]
C    enterotoxin type A precursor [SAS:SAS1872]
D      <a href="/dbget-bin/www_bget?ko:K06490">K06490</a> ICAM1; intercellular adhesion molecule 1
D      <a href="/dbget-bin/www_bget?ko:K06523">K06523</a> ICAM2; intercellular adhesion molecule 2
D      <a href="/dbget-bin/www_bget?ko:K06527">K06527</a> VCAM1; vascular cell adhesion molecule 1
D      <a href="/dbget-bin/www_bget?ko:K06483">K06483</a> ITGA4; integrin alpha 4
D      <a href="/dbget-bin/www_bget?ko:K05719">K05719</a> ITGB1; integrin beta 1
D      <a href="/dbget-bin/www_bget?ko:K06464">K06464</a> ITGB2; integrin beta 2
D      <a href="/dbget-bin/www_bget?ko:K06495">K06495</a> SELL; selectin, lymphocyte
D      <a href="/dbget-bin/www_bget?ko:K06494">K06494</a> SELE; selectin, endothelial cell
D      <a href="/dbget-bin/www_bget?ko:K06496">K06496</a> SELP; selectin, platele
B  <i>Staphylococcus aureus subsp. aureus MW2</i> [TAX:196620] [GN:sam]
C    sea; staphylococcal enterotoxin A precursor [SAM:MW1889]
D      <a href="/dbget-bin/www_bget?ko:K06490">K06490</a> ICAM1; intercellular adhesion molecule 1
D      <a href="/dbget-bin/www_bget?ko:K06523">K06523</a> ICAM2; intercellular adhesion molecule 2
D      <a href="/dbget-bin/www_bget?ko:K06527">K06527</a> VCAM1; vascular cell adhesion molecule 1
D      <a href="/dbget-bin/www_bget?ko:K06483">K06483</a> ITGA4; integrin alpha 4
D      <a href="/dbget-bin/www_bget?ko:K05719">K05719</a> ITGB1; integrin beta 1
D      <a href="/dbget-bin/www_bget?ko:K06464">K06464</a> ITGB2; integrin beta 2
D      <a href="/dbget-bin/www_bget?ko:K06495">K06495</a> SELL; selectin, lymphocyte
D      <a href="/dbget-bin/www_bget?ko:K06494">K06494</a> SELE; selectin, endothelial cell
D      <a href="/dbget-bin/www_bget?ko:K06496">K06496</a> SELP; selectin, platele
C    sec4; enterotoxin type C precursor [SAM:MW0759]
D      <a href="/dbget-bin/www_bget?ko:K06490">K06490</a> ICAM1; intercellular adhesion molecule 1
D      <a href="/dbget-bin/www_bget?ko:K06523">K06523</a> ICAM2; intercellular adhesion molecule 2
D      <a href="/dbget-bin/www_bget?ko:K06527">K06527</a> VCAM1; vascular cell adhesion molecule 1
D      <a href="/dbget-bin/www_bget?ko:K06483">K06483</a> ITGA4; integrin alpha 4
D      <a href="/dbget-bin/www_bget?ko:K05719">K05719</a> ITGB1; integrin beta 1
D      <a href="/dbget-bin/www_bget?ko:K06464">K06464</a> ITGB2; integrin beta 2
D      <a href="/dbget-bin/www_bget?ko:K06495">K06495</a> SELL; selectin, lymphocyte
D      <a href="/dbget-bin/www_bget?ko:K06494">K06494</a> SELE; selectin, endothelial cell
D      <a href="/dbget-bin/www_bget?ko:K06496">K06496</a> SELP; selectin, platele
B  <i>Staphylococcus aureus subsp. aureus Mu50</i> [TAX:158878] [GN:sav]
C    tst; toxic shock syndrome toxin-1 [SAV:SAV2011]
D      <a href="/dbget-bin/www_bget?ko:K06490">K06490</a> ICAM1; intercellular adhesion molecule 1
D      <a href="/dbget-bin/www_bget?ko:K06523">K06523</a> ICAM2; intercellular adhesion molecule 2
D      <a href="/dbget-bin/www_bget?ko:K06527">K06527</a> VCAM1; vascular cell adhesion molecule 1
D      <a href="/dbget-bin/www_bget?ko:K06483">K06483</a> ITGA4; integrin alpha 4
D      <a href="/dbget-bin/www_bget?ko:K05719">K05719</a> ITGB1; integrin beta 1
D      <a href="/dbget-bin/www_bget?ko:K06464">K06464</a> ITGB2; integrin beta 2
D      <a href="/dbget-bin/www_bget?ko:K06495">K06495</a> SELL; selectin, lymphocyte
D      <a href="/dbget-bin/www_bget?ko:K06494">K06494</a> SELE; selectin, endothelial cell
D      <a href="/dbget-bin/www_bget?ko:K06496">K06496</a> SELP; selectin, platele
C    sec3; enterotoxin typeC3 [SAV:SAV2009]
D      <a href="/dbget-bin/www_bget?ko:K06490">K06490</a> ICAM1; intercellular adhesion molecule 1
D      <a href="/dbget-bin/www_bget?ko:K06523">K06523</a> ICAM2; intercellular adhesion molecule 2
D      <a href="/dbget-bin/www_bget?ko:K06527">K06527</a> VCAM1; vascular cell adhesion molecule 1
D      <a href="/dbget-bin/www_bget?ko:K06483">K06483</a> ITGA4; integrin alpha 4
D      <a href="/dbget-bin/www_bget?ko:K05719">K05719</a> ITGB1; integrin beta 1
D      <a href="/dbget-bin/www_bget?ko:K06464">K06464</a> ITGB2; integrin beta 2
D      <a href="/dbget-bin/www_bget?ko:K06495">K06495</a> SELL; selectin, lymphocyte
D      <a href="/dbget-bin/www_bget?ko:K06494">K06494</a> SELE; selectin, endothelial cell
D      <a href="/dbget-bin/www_bget?ko:K06496">K06496</a> SELP; selectin, platele
B  <i>Staphylococcus aureus subsp. aureus N315</i> [TAX:158879] [GN:sau]
C    tst; toxic shock syndrome toxin-1 [SAU:SA1819]
D      <a href="/dbget-bin/www_bget?ko:K06490">K06490</a> ICAM1; intercellular adhesion molecule 1
D      <a href="/dbget-bin/www_bget?ko:K06523">K06523</a> ICAM2; intercellular adhesion molecule 2
D      <a href="/dbget-bin/www_bget?ko:K06527">K06527</a> VCAM1; vascular cell adhesion molecule 1
D      <a href="/dbget-bin/www_bget?ko:K06483">K06483</a> ITGA4; integrin alpha 4
D      <a href="/dbget-bin/www_bget?ko:K05719">K05719</a> ITGB1; integrin beta 1
D      <a href="/dbget-bin/www_bget?ko:K06464">K06464</a> ITGB2; integrin beta 2
D      <a href="/dbget-bin/www_bget?ko:K06495">K06495</a> SELL; selectin, lymphocyte
D      <a href="/dbget-bin/www_bget?ko:K06494">K06494</a> SELE; selectin, endothelial cell
D      <a href="/dbget-bin/www_bget?ko:K06496">K06496</a> SELP; selectin, platele
C    sec3; enterotoxin typeC3 [SAU:SA1817]
D      <a href="/dbget-bin/www_bget?ko:K06490">K06490</a> ICAM1; intercellular adhesion molecule 1
D      <a href="/dbget-bin/www_bget?ko:K06523">K06523</a> ICAM2; intercellular adhesion molecule 2
D      <a href="/dbget-bin/www_bget?ko:K06527">K06527</a> VCAM1; vascular cell adhesion molecule 1
D      <a href="/dbget-bin/www_bget?ko:K06483">K06483</a> ITGA4; integrin alpha 4
D      <a href="/dbget-bin/www_bget?ko:K05719">K05719</a> ITGB1; integrin beta 1
D      <a href="/dbget-bin/www_bget?ko:K06464">K06464</a> ITGB2; integrin beta 2
D      <a href="/dbget-bin/www_bget?ko:K06495">K06495</a> SELL; selectin, lymphocyte
D      <a href="/dbget-bin/www_bget?ko:K06494">K06494</a> SELE; selectin, endothelial cell
D      <a href="/dbget-bin/www_bget?ko:K06496">K06496</a> SELP; selectin, platele
B  <i>Streptococcus pyogenes MGAS315</i> [TAX:198466] [GN:spg]
C    speA3; exotoxin type A precursor - phage associated [SPG:SpyM3_1301]
D      <a href="/dbget-bin/www_bget?ko:K06490">K06490</a> ICAM1; intercellular adhesion molecule 1
D      <a href="/dbget-bin/www_bget?ko:K06523">K06523</a> ICAM2; intercellular adhesion molecule 2
D      <a href="/dbget-bin/www_bget?ko:K06527">K06527</a> VCAM1; vascular cell adhesion molecule 1
D      <a href="/dbget-bin/www_bget?ko:K06483">K06483</a> ITGA4; integrin alpha 4
D      <a href="/dbget-bin/www_bget?ko:K05719">K05719</a> ITGB1; integrin beta 1
D      <a href="/dbget-bin/www_bget?ko:K06464">K06464</a> ITGB2; integrin beta 2
D      <a href="/dbget-bin/www_bget?ko:K06495">K06495</a> SELL; selectin, lymphocyte
D      <a href="/dbget-bin/www_bget?ko:K06494">K06494</a> SELE; selectin, endothelial cell
D      <a href="/dbget-bin/www_bget?ko:K06496">K06496</a> SELP; selectin, platele
C    speB; pyrogenic exotoxin B [EC:3.4.22.10] [SPG:SpyM3_1742]
D      alpha IIb  beta 3
E        <a href="/dbget-bin/www_bget?ko:K06476">K06476</a> ITGA2B; integrin alpha 2B
E        <a href="/dbget-bin/www_bget?ko:K06493">K06493</a> ITGB3; integrin beta 3
D      VNR
E        <a href="/dbget-bin/www_bget?ko:K06487">K06487</a> ITGAV; integrin alpha V
E        <a href="/dbget-bin/www_bget?ko:K06493">K06493</a> ITGB3; integrin beta 3
B  <i>Mycobacterium tuberculosis H37Rv</i> [TAX:83332] [GN:mtu]
C    CR3, Mac-1
D      <a href="/dbget-bin/www_bget?ko:K06461">K06461</a> ITGAM; integrin alpha M
D      <a href="/dbget-bin/www_bget?ko:K06464">K06464</a> ITGB2; integrin beta 2
C    p150/95
D      <a href="/dbget-bin/www_bget?ko:K06462">K06462</a> ITGAX; integrin alpha X
D      <a href="/dbget-bin/www_bget?ko:K06464">K06464</a> ITGB2; integrin beta 2
B  <i>Listeria monocytogenes EGD-e</i> [TAX:169963] [GN:lmo]
C    inlA; internalin A [LMO:lmo0433]
D      <a href="/dbget-bin/www_bget?ko:K05689">K05689</a> CDHE, CDH1; cadherin 1, type 1, E-cadherin
B  <i>Escherichia coli O157:H7</i> [TAX:83334] [GN:ecs]
C    hlyA; hemolysin A [ECS:pO157p18]
D      LFA-1
E        <a href="/dbget-bin/www_bget?ko:K05718">K05718</a> ITGAL; integrin alpha L
E        <a href="/dbget-bin/www_bget?ko:K06464">K06464</a> ITGB2; integrin beta 2
B  <i>Escherichia coli CFT073</i> [TAX:199310] [GN:ecc]
C    hlyA; hemolysin A [ECC:c3570]
D      LFA-1
E        <a href="/dbget-bin/www_bget?ko:K05718">K05718</a> ITGAL; integrin alpha L
E        <a href="/dbget-bin/www_bget?ko:K06464">K06464</a> ITGB2; integrin beta 2
B  <i>Shigella flexneri 2a str. 301</i> [TAX:198214] [GN:sfl]
C    ipaB; IpaB, secreted by the Mxi-Spa secretion machinery, required for entry into epithelial cells [SFL:CP0128]
C    ipaC; IpaC, secreted by the Mxi-Spa secretion machinery, required for entry into epithelial cells [SFL:CP0127]
C    ipaD; IpaD, secreted by the Mxi-Spa machinery, required for entry of bacteria into epithelial cells [SFL:CP0126]
D      VLA-5
E        <a href="/dbget-bin/www_bget?ko:K06484">K06484</a> ITGA5; integrin alpha 5
E        <a href="/dbget-bin/www_bget?ko:K05719">K05719</a> ITGB1; integrin beta 1
B  <i>Yersinia pseudotuberculosis IP 32953</i> [TAX:273123] [GN:yps]
C    putative invasin  [YPS:YPTB1572]
D      VLA-3
E        <a href="/dbget-bin/www_bget?ko:K06482">K06482</a> ITGA3; integrin alpha 3
E        <a href="/dbget-bin/www_bget?ko:K05719">K05719</a> ITGB1; integrin beta 1
D      VLA-4
E        <a href="/dbget-bin/www_bget?ko:K06483">K06483</a> ITGA4; integrin alpha 4
E        <a href="/dbget-bin/www_bget?ko:K05719">K05719</a> ITGB1; integrin beta 1
D      VLA-5
E        <a href="/dbget-bin/www_bget?ko:K06484">K06484</a> ITGA5; integrin alpha 5
E        <a href="/dbget-bin/www_bget?ko:K05719">K05719</a> ITGB1; integrin beta 1
D      VLA-6
E        <a href="/dbget-bin/www_bget?ko:K06485">K06485</a> ITGA6; integrin alpha 6
E        <a href="/dbget-bin/www_bget?ko:K05719">K05719</a> ITGB1; integrin beta 1
D      alpha V beta 1
E        <a href="/dbget-bin/www_bget?ko:K06487">K06487</a> ITGAV; integrin alpha V
E        <a href="/dbget-bin/www_bget?ko:K05719">K05719</a> ITGB1; integrin beta 1
C    putative invasin [YPS:YPTB1668]
D      VLA-3
E        <a href="/dbget-bin/www_bget?ko:K06482">K06482</a> ITGA3; integrin alpha 3
E        <a href="/dbget-bin/www_bget?ko:K05719">K05719</a> ITGB1; integrin beta 1
D      VLA-4
E        <a href="/dbget-bin/www_bget?ko:K06483">K06483</a> ITGA4; integrin alpha 4
E        <a href="/dbget-bin/www_bget?ko:K05719">K05719</a> ITGB1; integrin beta 1
D      VLA-5
E        <a href="/dbget-bin/www_bget?ko:K06484">K06484</a> ITGA5; integrin alpha 5
E        <a href="/dbget-bin/www_bget?ko:K05719">K05719</a> ITGB1; integrin beta 1
D      VLA-6
E        <a href="/dbget-bin/www_bget?ko:K06485">K06485</a> ITGA6; integrin alpha 6
E        <a href="/dbget-bin/www_bget?ko:K05719">K05719</a> ITGB1; integrin beta 1
D      alpha V beta 1
E        <a href="/dbget-bin/www_bget?ko:K06487">K06487</a> ITGAV; integrin alpha V
E        <a href="/dbget-bin/www_bget?ko:K05719">K05719</a> ITGB1; integrin beta 1
B  <i>Legionella pneumophila str. Lens</i> [TAX:297245] [GN:lpf]
C    CR3, Mac-1
D      <a href="/dbget-bin/www_bget?ko:K06461">K06461</a> ITGAM; integrin alpha M
D      <a href="/dbget-bin/www_bget?ko:K06464">K06464</a> ITGB2; integrin beta 2
B  <i>Legionella pneumophila str. Paris</i> [TAX:297246] [GN:lpp]
C    CR3, Mac-1
D      <a href="/dbget-bin/www_bget?ko:K06461">K06461</a> ITGAM; integrin alpha M
D      <a href="/dbget-bin/www_bget?ko:K06464">K06464</a> ITGB2; integrin beta 2
B  <i>Legionella pneumophila subsp. pneumophila str. Philadelphia 1</i> [TAX:272624] [GN:lpn]
C    CR3, Mac-1
D      <a href="/dbget-bin/www_bget?ko:K06461">K06461</a> ITGAM; integrin alpha M
D      <a href="/dbget-bin/www_bget?ko:K06464">K06464</a> ITGB2; integrin beta 2
B  <i>Neisseria gonorrhoeae FA 1090</i> [TAX:242231] [GN:ngo]
C    opaD; OpaD [NGO:NGO1513]
D      <a href="/dbget-bin/www_bget?ko:K06499">K06499</a> CEACAM; carcinoembryonic antigen-related cell adhesion molecule
B  <i>Bordetella pertussis Tohama I</i> [TAX:257313] [GN:bpe]
C    fimD, fhaE; fimbrial adhesin [BPE:BP1883]
D      VLA-5
E        <a href="/dbget-bin/www_bget?ko:K06484">K06484</a> ITGA5; integrin alpha 5
E        <a href="/dbget-bin/www_bget?ko:K05719">K05719</a> ITGB1; integrin beta 1
C    Pertussis toxin
D      ptxA; pertussis toxin subunit 1 precursor [EC:2.4.2.-] [BPE:BP3783]
D      ptxB; pertussis toxin subunit 2 precursor [BPE:BP3784]
D      ptxC; pertussis toxin subunit 3 precursor [BPE:BP3787]
D      ptxD; pertussis toxin subunit 4 precursor [BPE:BP3785]
D      ptxE; pertussis toxin subunit 5 precursor [BPE:BP3786]
E        CR3, Mac-1
F          <a href="/dbget-bin/www_bget?ko:K06461">K06461</a> ITGAM; integrin alpha M
F          <a href="/dbget-bin/www_bget?ko:K06464">K06464</a> ITGB2; integrin beta 2
D      fhaC; hemolysin activator-like protein [BPE:BP1884]
E        VLA-5
F          <a href="/dbget-bin/www_bget?ko:K06484">K06484</a> ITGA5; integrin alpha 5
F          <a href="/dbget-bin/www_bget?ko:K05719">K05719</a> ITGB1; integrin beta 1
E        CR3, Mac-1
F          <a href="/dbget-bin/www_bget?ko:K06461">K06461</a> ITGAM; integrin alpha M
F          <a href="/dbget-bin/www_bget?ko:K06464">K06464</a> ITGB2; integrin beta 2
D      fhaS; adhesin [BPE:BP2667]
E        VLA-5
F          <a href="/dbget-bin/www_bget?ko:K06484">K06484</a> ITGA5; integrin alpha 5
F          <a href="/dbget-bin/www_bget?ko:K05719">K05719</a> ITGB1; integrin beta 1
E        CR3, Mac-1
F          <a href="/dbget-bin/www_bget?ko:K06461">K06461</a> ITGAM; integrin alpha M
F          <a href="/dbget-bin/www_bget?ko:K06464">K06464</a> ITGB2; integrin beta 2
D      fhaL; adhesin [BPE:BP2907]
E        VLA-5
F          <a href="/dbget-bin/www_bget?ko:K06484">K06484</a> ITGA5; integrin alpha 5
F          <a href="/dbget-bin/www_bget?ko:K05719">K05719</a> ITGB1; integrin beta 1
E        CR3, Mac-1
F          <a href="/dbget-bin/www_bget?ko:K06461">K06461</a> ITGAM; integrin alpha M
F          <a href="/dbget-bin/www_bget?ko:K06464">K06464</a> ITGB2; integrin beta 2
D      fhaB; filamentous hemagglutinin/adhesin [BPE:BP1879]
E        VLA-5
F          <a href="/dbget-bin/www_bget?ko:K06484">K06484</a> ITGA5; integrin alpha 5
F          <a href="/dbget-bin/www_bget?ko:K05719">K05719</a> ITGB1; integrin beta 1
E        CR3, Mac-1
F          <a href="/dbget-bin/www_bget?ko:K06461">K06461</a> ITGAM; integrin alpha M
F          <a href="/dbget-bin/www_bget?ko:K06464">K06464</a> ITGB2; integrin beta 2
B  <i>Borrelia burgdorferi B31</i> [TAX:224326] [GN:bbu]
C    membrane-associated protein P66 [BBU:BB0603]
D      alpha IIb  beta 3
E        <a href="/dbget-bin/www_bget?ko:K06476">K06476</a> ITGA2B; integrin alpha 2B
E        <a href="/dbget-bin/www_bget?ko:K06493">K06493</a> ITGB3; integrin beta 3
D      VNR
E        <a href="/dbget-bin/www_bget?ko:K06487">K06487</a> ITGAV; integrin alpha V
E        <a href="/dbget-bin/www_bget?ko:K06493">K06493</a> ITGB3; integrin beta 3
#
A<b>6. Viruses</b>
B
B  <b>Double-stranded DNA viruses</b>
C    Human adenovirus type 12 [TAX:28282], fiber protein
D      <a href="/dbget-bin/www_bget?ko:K06788">K06788</a> CXADR, CAR; coxsackievirus and adenovirus receptor
C    Human adenovirus type 12 [TAX:28282], penton base protein
D      alpha V beta 5
E        <a href="/dbget-bin/www_bget?ko:K06487">K06487</a> ITGAV; integrin alpha V
E        <a href="/dbget-bin/www_bget?ko:K06588">K06588</a> ITGB5; integrin beta 5
C    Human adenovirus type 2 [TAX:10515], penton base protein
D      VNR
E        <a href="/dbget-bin/www_bget?ko:K06487">K06487</a> ITGAV; integrin alpha V
E        <a href="/dbget-bin/www_bget?ko:K06493">K06493</a> ITGB3; integrin beta 3
D      alpha V beta 1
E        <a href="/dbget-bin/www_bget?ko:K06487">K06487</a> ITGAV; integrin alpha V
E        <a href="/dbget-bin/www_bget?ko:K05719">K05719</a> ITGB1; integrin beta 1
D      alpha V beta 5
E        <a href="/dbget-bin/www_bget?ko:K06487">K06487</a> ITGAV; integrin alpha V
E        <a href="/dbget-bin/www_bget?ko:K06588">K06588</a> ITGB5; integrin beta 5
C    Human adenovirus type 5 [TAX:28285], fiber protein
D      <a href="/dbget-bin/www_bget?ko:K06788">K06788</a> CXADR, CAR; coxsackievirus and adenovirus receptor
D      <a href="/dbget-bin/www_bget?ko:K06751">K06751</a> MHC1; major histocompatibility complex, class I
C    Human adenovirus type 5 [TAX:28285], penton base protein
D      VNR
E        <a href="/dbget-bin/www_bget?ko:K06487">K06487</a> ITGAV; integrin alpha V
E        <a href="/dbget-bin/www_bget?ko:K06493">K06493</a> ITGB3; integrin beta 3
D      alpha V beta 1
E        <a href="/dbget-bin/www_bget?ko:K06487">K06487</a> ITGAV; integrin alpha V
E        <a href="/dbget-bin/www_bget?ko:K05719">K05719</a> ITGB1; integrin beta 1
C    Human adenovirus type 9 [TAX:10527], fiber protein
D      <a href="/dbget-bin/www_bget?ko:K06788">K06788</a> CXADR, CAR; coxsackievirus and adenovirus receptor
C    Human adenovirus type 41 [TAX:10524], fiber protein
D      <a href="/dbget-bin/www_bget?ko:K06788">K06788</a> CXADR, CAR; coxsackievirus and adenovirus receptor
C    Canine adenovirus [TAX:10537] [RS:NC_001734]
D      <a href="/dbget-bin/www_bget?ko:K06788">K06788</a> CXADR, CAR; coxsackievirus and adenovirus receptor
C    Fowl adenovirus A [TAX:190061] [RS:NC_001720]
D      <a href="/dbget-bin/www_bget?ko:K06788">K06788</a> CXADR, CAR; coxsackievirus and adenovirus receptor
C    Human herpesvirus 1 [TAX:10298] [RS:NC_001806], gD
D      <a href="/dbget-bin/www_bget?ko:K06081">K06081</a> PVRL1; poliovirus receptor-related protein 1
D      <a href="/dbget-bin/www_bget?ko:K06531">K06531</a> PVRL2; poliovirus receptor-related protein 2
C    Human herpesvirus 1 [TAX:10298] [RS:NC_001806], gH
D      VNR
E        <a href="/dbget-bin/www_bget?ko:K06487">K06487</a> ITGAV; integrin alpha V
E        <a href="/dbget-bin/www_bget?ko:K06493">K06493</a> ITGB3; integrin beta 3
C    Human herpesvirus 2 [TAX:10310] [RS:NC_001798], gD
D      <a href="/dbget-bin/www_bget?ko:K06081">K06081</a> PVRL1; poliovirus receptor-related protein 1
D      <a href="/dbget-bin/www_bget?ko:K06531">K06531</a> PVRL2; poliovirus receptor-related protein 2
C    Human herpesvirus 7 [TAX:10372] [RS:NC_001716], gB
D      <a href="/dbget-bin/www_bget?ko:K06454">K06454</a> CD4; CD4 antigen
C    Human herpesvirus 8 [TAX:37296] [RS:NC_003409], gB
D      VLA-3
E        <a href="/dbget-bin/www_bget?ko:K06482">K06482</a> ITGA3; integrin alpha 3
E        <a href="/dbget-bin/www_bget?ko:K05719">K05719</a> ITGB1; integrin beta 1
C    Human papillomavirus type 16 [TAX:10581] [RS:NC_001526], L1
D      VLA-6
E        <a href="/dbget-bin/www_bget?ko:K06485">K06485</a> ITGA6; integrin alpha 6
E        <a href="/dbget-bin/www_bget?ko:K05719">K05719</a> ITGB1; integrin beta 1
D      alpha 6 beta 4
E        <a href="/dbget-bin/www_bget?ko:K06485">K06485</a> ITGA6; integrin alpha 6
E        <a href="/dbget-bin/www_bget?ko:K06525">K06525</a> ITGB4; integrin beta 4
C    Murine polyomavirus [TAX:10634] [RS:NC_001515], VP1, 2
D      VLA-4
E        <a href="/dbget-bin/www_bget?ko:K06483">K06483</a> ITGA4; integrin alpha 4
E        <a href="/dbget-bin/www_bget?ko:K05719">K05719</a> ITGB1; integrin beta 1
C    Simian virus 40 [TAX:10633] [RS:NC_001669]
D      MHC1; major histocompatibility complex, class I [KO:K06751]
B
B  <b>Single-stranded DNA viruses</b>
C    Adeno-associated virus 2 [TAX:10804] [RS:NC_001401], VP1, 2, 3
D      <a href="/dbget-bin/www_bget?ko:K04362">K04362</a> FGFR1; fibroblast growth factor receptor 1 [EC:2.7.10.1]
D      alpha V beta 5
E        <a href="/dbget-bin/www_bget?ko:K06487">K06487</a> ITGAV; integrin alpha V
E        <a href="/dbget-bin/www_bget?ko:K06588">K06588</a> ITGB5; integrin beta 5
C    Human T-lymphotropic virus 1 [TAX:11908] [RS:NC_001436], p12I
D      <a href="/dbget-bin/www_bget?ko:K06751">K06751</a> MHC1; major histocompatibility complex, class I
B
B  <b>DNA and RNA reverse transcribing viruses</b>
C    Bovine leukemia virus [TAX:11901] [RS:NC_001414]
D      p150/95
E        <a href="/dbget-bin/www_bget?ko:K06462">K06462</a> ITGAX; integrin alpha X
E        <a href="/dbget-bin/www_bget?ko:K06464">K06464</a> ITGB2; integrin beta 2
C    Human immunodeficiency virus 1 [TAX:11676] [RS:NC_001802], gp120, 41
D      <a href="/dbget-bin/www_bget?ko:K06454">K06454</a> CD4; CD4 antigen
D      <a href="/dbget-bin/www_bget?ko:K06458">K06458</a> CD8A; CD8A antigen, alpha polypeptide
D      <a href="/dbget-bin/www_bget?ko:K06459">K06459</a> CD8B; CD8B antigen, beta polypeptide
D      VNR
E        <a href="/dbget-bin/www_bget?ko:K06487">K06487</a> ITGAV; integrin alpha V
E        <a href="/dbget-bin/www_bget?ko:K06493">K06493</a> ITGB3; integrin beta 3
C    Human immunodeficiency virus 2 [TAX:11709] [RS:NC_001722], env
D      <a href="/dbget-bin/www_bget?ko:K06454">K06454</a> CD4; CD4 antigen
C    Simian immunodeficiency virus [TAX:11723] [RS:NC_001549], env
D      <a href="/dbget-bin/www_bget?ko:K06454">K06454</a> CD4; CD4 antigen
C    Simian immunodeficiency virus 2 [TAX:159122] [RS:NC_004455], env
D      <a href="/dbget-bin/www_bget?ko:K06454">K06454</a> CD4; CD4 antigen
B
B  <b>Double-stranded RNA viruses</b>
C    Mammalian orthoreovirus 1 [TAX:10884] [RS:NC_004255], sigma1
D      <a href="/dbget-bin/www_bget?ko:K06089">K06089</a> F11R, JAM1; junctional adhesion molecule 1
C    Mammalian orthoreovirus 3 [TAX:10886] [RS:NC_004274], sigma1
D      <a href="/dbget-bin/www_bget?ko:K06089">K06089</a> F11R, JAM1; junctional adhesion molecule 1
C    Sin Nombre virus [TAX:37705] [RS:NC_005215], G1, G2
D      VNR
E        <a href="/dbget-bin/www_bget?ko:K06487">K06487</a> ITGAV; integrin alpha V
E        <a href="/dbget-bin/www_bget?ko:K06493">K06493</a> ITGB3; integrin beta 3
D      alpha IIb  beta 3
E        <a href="/dbget-bin/www_bget?ko:K06476">K06476</a> ITGA2B; integrin alpha 2B
E        <a href="/dbget-bin/www_bget?ko:K06493">K06493</a> ITGB3; integrin beta 3
C    Rabies virus [TAX:11292] [RS:NC_001542], G
D      <a href="/dbget-bin/www_bget?ko:K06491">K06491</a> NCAM; neural cell adhesion molecule
B
B  <b>Positive-sense, single-stranded RNA viruses</b>
C    Murine hepatitis virus [TAX:11138] [RS:NC_001846], spike protein
D      <a href="/dbget-bin/www_bget?ko:K06499">K06499</a> CEACAM; carcinoembryonic antigen-related cell adhesion molecule
C    Foot-and-mouth disease virus A [TAX:12111] [RS:NC_011450], VP1
D      VLA-5
E        <a href="/dbget-bin/www_bget?ko:K06484">K06484</a> ITGA5; integrin alpha 5
E        <a href="/dbget-bin/www_bget?ko:K05719">K05719</a> ITGB1; integrin beta 1
D      alpha V beta 1
E        <a href="/dbget-bin/www_bget?ko:K06487">K06487</a> ITGAV; integrin alpha V
E        <a href="/dbget-bin/www_bget?ko:K05719">K05719</a> ITGB1; integrin beta 1
D      VNR
E        <a href="/dbget-bin/www_bget?ko:K06487">K06487</a> ITGAV; integrin alpha V
E        <a href="/dbget-bin/www_bget?ko:K06493">K06493</a> ITGB3; integrin beta 3
D      alpha V beta 6
E        <a href="/dbget-bin/www_bget?ko:K06487">K06487</a> ITGAV; integrin alpha V
E        <a href="/dbget-bin/www_bget?ko:K06589">K06589</a> ITGB6; integrin beta 6
C    Foot-and-mouth disease virus Asia 1 [TAX:110195] [RS:NC_004915], VP1
D      VLA-5
E        <a href="/dbget-bin/www_bget?ko:K06484">K06484</a> ITGA5; integrin alpha 5
E        <a href="/dbget-bin/www_bget?ko:K05719">K05719</a> ITGB1; integrin beta 1
D      alpha V beta 1
E        <a href="/dbget-bin/www_bget?ko:K06487">K06487</a> ITGAV; integrin alpha V
E        <a href="/dbget-bin/www_bget?ko:K05719">K05719</a> ITGB1; integrin beta 1
D      VNR
E        <a href="/dbget-bin/www_bget?ko:K06487">K06487</a> ITGAV; integrin alpha V
E        <a href="/dbget-bin/www_bget?ko:K06493">K06493</a> ITGB3; integrin beta 3
D      alpha V beta 6
E        <a href="/dbget-bin/www_bget?ko:K06487">K06487</a> ITGAV; integrin alpha V
E        <a href="/dbget-bin/www_bget?ko:K06589">K06589</a> ITGB6; integrin beta 6
C    Foot-and-mouth disease virus C [TAX:12116] [RS:NC_002554], VP1
D      VLA-5
E        <a href="/dbget-bin/www_bget?ko:K06484">K06484</a> ITGA5; integrin alpha 5
E        <a href="/dbget-bin/www_bget?ko:K05719">K05719</a> ITGB1; integrin beta 1
D      alpha V beta 1
E        <a href="/dbget-bin/www_bget?ko:K06487">K06487</a> ITGAV; integrin alpha V
E        <a href="/dbget-bin/www_bget?ko:K05719">K05719</a> ITGB1; integrin beta 1
D      VNR
E        <a href="/dbget-bin/www_bget?ko:K06487">K06487</a> ITGAV; integrin alpha V
E        <a href="/dbget-bin/www_bget?ko:K06493">K06493</a> ITGB3; integrin beta 3
D      alpha V beta 6
E        <a href="/dbget-bin/www_bget?ko:K06487">K06487</a> ITGAV; integrin alpha V
E        <a href="/dbget-bin/www_bget?ko:K06589">K06589</a> ITGB6; integrin beta 6
C    Foot-and-mouth disease virus O [TAX:12118] [RS:NC_004004], VP1
D      VLA-5
E        <a href="/dbget-bin/www_bget?ko:K06484">K06484</a> ITGA5; integrin alpha 5
E        <a href="/dbget-bin/www_bget?ko:K05719">K05719</a> ITGB1; integrin beta 1
D      alpha V beta 1
E        <a href="/dbget-bin/www_bget?ko:K06487">K06487</a> ITGAV; integrin alpha V
E        <a href="/dbget-bin/www_bget?ko:K05719">K05719</a> ITGB1; integrin beta 1
D      VNR
E        <a href="/dbget-bin/www_bget?ko:K06487">K06487</a> ITGAV; integrin alpha V
E        <a href="/dbget-bin/www_bget?ko:K06493">K06493</a> ITGB3; integrin beta 3
D      alpha V beta 6
E        <a href="/dbget-bin/www_bget?ko:K06487">K06487</a> ITGAV; integrin alpha V
E        <a href="/dbget-bin/www_bget?ko:K06589">K06589</a> ITGB6; integrin beta 6
C    Foot-and-mouth disease virus SAT 1 [TAX:12122] [RS:NC_011451], VP1
D      VLA-5
E        <a href="/dbget-bin/www_bget?ko:K06484">K06484</a> ITGA5; integrin alpha 5
E        <a href="/dbget-bin/www_bget?ko:K05719">K05719</a> ITGB1; integrin beta 1
D      alpha V beta 1
E        <a href="/dbget-bin/www_bget?ko:K06487">K06487</a> ITGAV; integrin alpha V
E        <a href="/dbget-bin/www_bget?ko:K05719">K05719</a> ITGB1; integrin beta 1
D      VNR
E        <a href="/dbget-bin/www_bget?ko:K06487">K06487</a> ITGAV; integrin alpha V
E        <a href="/dbget-bin/www_bget?ko:K06493">K06493</a> ITGB3; integrin beta 3
D      alpha V beta 6
E        <a href="/dbget-bin/www_bget?ko:K06487">K06487</a> ITGAV; integrin alpha V
E        <a href="/dbget-bin/www_bget?ko:K06589">K06589</a> ITGB6; integrin beta 6
C    Foot-and-mouth disease virus SAT 2 [TAX:35292] [RS:NC_003992], VP1
D      VLA-5
E        <a href="/dbget-bin/www_bget?ko:K06484">K06484</a> ITGA5; integrin alpha 5
E        <a href="/dbget-bin/www_bget?ko:K05719">K05719</a> ITGB1; integrin beta 1
D      alpha V beta 1
E        <a href="/dbget-bin/www_bget?ko:K06487">K06487</a> ITGAV; integrin alpha V
E        <a href="/dbget-bin/www_bget?ko:K05719">K05719</a> ITGB1; integrin beta 1
D      VNR
E        <a href="/dbget-bin/www_bget?ko:K06487">K06487</a> ITGAV; integrin alpha V
E        <a href="/dbget-bin/www_bget?ko:K06493">K06493</a> ITGB3; integrin beta 3
D      alpha V beta 6
E        <a href="/dbget-bin/www_bget?ko:K06487">K06487</a> ITGAV; integrin alpha V
E        <a href="/dbget-bin/www_bget?ko:K06589">K06589</a> ITGB6; integrin beta 6
C    Foot-and-mouth disease virus SAT 3 [TAX:12123] [RS:NC_011452], VP1
D      VLA-5
E        <a href="/dbget-bin/www_bget?ko:K06484">K06484</a> ITGA5; integrin alpha 5
E        <a href="/dbget-bin/www_bget?ko:K05719">K05719</a> ITGB1; integrin beta 1
D      alpha V beta 1
E        <a href="/dbget-bin/www_bget?ko:K06487">K06487</a> ITGAV; integrin alpha V
E        <a href="/dbget-bin/www_bget?ko:K05719">K05719</a> ITGB1; integrin beta 1
D      VNR
E        <a href="/dbget-bin/www_bget?ko:K06487">K06487</a> ITGAV; integrin alpha V
E        <a href="/dbget-bin/www_bget?ko:K06493">K06493</a> ITGB3; integrin beta 3
D      alpha V beta 6
E        <a href="/dbget-bin/www_bget?ko:K06487">K06487</a> ITGAV; integrin alpha V
E        <a href="/dbget-bin/www_bget?ko:K06589">K06589</a> ITGB6; integrin beta 6
C    Encephalomyocarditis virus [TAX:12104] [RS:NC_001479]
D      <a href="/dbget-bin/www_bget?ko:K06527">K06527</a> VCAM1; vascular cell adhesion molecule 1
C    Human coxsackievirus A9 (strain Griggs) [TAX:12068], VP1
D      VNR
E        <a href="/dbget-bin/www_bget?ko:K06487">K06487</a> ITGAV; integrin alpha V
E        <a href="/dbget-bin/www_bget?ko:K06493">K06493</a> ITGB3; integrin beta 3
D      alpha V beta 6
E        <a href="/dbget-bin/www_bget?ko:K06487">K06487</a> ITGAV; integrin alpha V
E        <a href="/dbget-bin/www_bget?ko:K06589">K06589</a> ITGB6; integrin beta 6
C    Human coxsackievirus A9B [TAX:145389], VP1
D      VNR
E        <a href="/dbget-bin/www_bget?ko:K06487">K06487</a> ITGAV; integrin alpha V
E        <a href="/dbget-bin/www_bget?ko:K06493">K06493</a> ITGB3; integrin beta 3
D      alpha V beta 6
E        <a href="/dbget-bin/www_bget?ko:K06487">K06487</a> ITGAV; integrin alpha V
E        <a href="/dbget-bin/www_bget?ko:K06589">K06589</a> ITGB6; integrin beta 6
C    Coxsackievirus B1 (strain Japan) [TAX:103902], VP1, 2, 3
D      <a href="/dbget-bin/www_bget?ko:K06788">K06788</a> CXADR, CAR; coxsackievirus and adenovirus receptor
D      alpha V beta 6
E        <a href="/dbget-bin/www_bget?ko:K06487">K06487</a> ITGAV; integrin alpha V
E        <a href="/dbget-bin/www_bget?ko:K06589">K06589</a> ITGB6; integrin beta 6
C    Coxsackievirus B2 (strain Ohio-1) [TAX:231473], VP1, 2, 3
D      <a href="/dbget-bin/www_bget?ko:K06788">K06788</a> CXADR, CAR; coxsackievirus and adenovirus receptor
C    Coxsackievirus B3 (strain Nancy) [TAX:103903], VP1, 2, 3
D      <a href="/dbget-bin/www_bget?ko:K06788">K06788</a> CXADR, CAR; coxsackievirus and adenovirus receptor
D      alpha V beta 6
E        <a href="/dbget-bin/www_bget?ko:K06487">K06487</a> ITGAV; integrin alpha V
E        <a href="/dbget-bin/www_bget?ko:K06589">K06589</a> ITGB6; integrin beta 6
C    Coxsackievirus B3 (strain Woodruff) [TAX:103904], VP1, 2, 3
D      <a href="/dbget-bin/www_bget?ko:K06788">K06788</a> CXADR, CAR; coxsackievirus and adenovirus receptor
D      alpha V beta 6
E        <a href="/dbget-bin/www_bget?ko:K06487">K06487</a> ITGAV; integrin alpha V
E        <a href="/dbget-bin/www_bget?ko:K06589">K06589</a> ITGB6; integrin beta 6
C    Coxsackievirus B4 (strain E2) [TAX:103905], VP1, 2, 3
D      <a href="/dbget-bin/www_bget?ko:K06788">K06788</a> CXADR, CAR; coxsackievirus and adenovirus receptor
C    Coxsackievirus B4 (strain JVB / Benschoten / New York/51) [TAX:103906], VP1, 2, 3
D      <a href="/dbget-bin/www_bget?ko:K06788">K06788</a> CXADR, CAR; coxsackievirus and adenovirus receptor
C    Coxsackievirus B5 (strain Peterborough / 1954/UK/85) [TAX:103907], VP1, 2, 3
D      <a href="/dbget-bin/www_bget?ko:K06788">K06788</a> CXADR, CAR; coxsackievirus and adenovirus receptor
D      alpha V beta 6
E        <a href="/dbget-bin/www_bget?ko:K06487">K06487</a> ITGAV; integrin alpha V
E        <a href="/dbget-bin/www_bget?ko:K06589">K06589</a> ITGB6; integrin beta 6
C    Coxsackievirus B6 (strain Schmitt) [TAX:231474], VP1, 2, 3
D      <a href="/dbget-bin/www_bget?ko:K06788">K06788</a> CXADR, CAR; coxsackievirus and adenovirus receptor
C    Echovirus 1 (strain Farouk / ATCC VR-1038) [TAX:103908], VP1, 2, 3, 4
D      VLA-2
E        <a href="/dbget-bin/www_bget?ko:K06481">K06481</a> ITGA2; integrin alpha 2
E        <a href="/dbget-bin/www_bget?ko:K05719">K05719</a> ITGB1; integrin beta 1
C    Echovirus 9 (strain Barty) [TAX:103914], VP1
D      VNR
E        <a href="/dbget-bin/www_bget?ko:K06487">K06487</a> ITGAV; integrin alpha V
E        <a href="/dbget-bin/www_bget?ko:K06493">K06493</a> ITGB3; integrin beta 3
C    Swine vesicular disease virus (STRAIN H/3 '76) [TAX:12076], VP1, 2, 3
D      <a href="/dbget-bin/www_bget?ko:K06788">K06788</a> CXADR, CAR; coxsackievirus and adenovirus receptor
C    Swine vesicular disease virus (STRAIN UKG/27/72) [TAX:12077], VP1, 2, 3
D      <a href="/dbget-bin/www_bget?ko:K06788">K06788</a> CXADR, CAR; coxsackievirus and adenovirus receptor
C    Human coxsackievirus A21 (strain Coe) [TAX:12070], VP1, 2, 3
D      <a href="/dbget-bin/www_bget?ko:K06490">K06490</a> ICAM1; intercellular adhesion molecule 1
C    Human poliovirus 1 Mahoney [TAX:12081], VP1, 2, 3
D      <a href="/dbget-bin/www_bget?ko:K06539">K06539</a> PVR, NECL5; poliovirus receptor
C    Human poliovirus 1 strain Sabin [TAX:12082], VP1, 2, 3
D      <a href="/dbget-bin/www_bget?ko:K06539">K06539</a> PVR, NECL5; poliovirus receptor
C    Poliovirus type 2 (strain Lansing) [TAX:12084], VP1, 2, 3
D      <a href="/dbget-bin/www_bget?ko:K06539">K06539</a> PVR, NECL5; poliovirus receptor
C    Poliovirus type 2 (strain W-2) [TAX:12085], VP1, 2, 3
D      <a href="/dbget-bin/www_bget?ko:K06539">K06539</a> PVR, NECL5; poliovirus receptor
C    Poliovirus type 3 (strain 23127) [TAX:12087], VP1, 2, 3
D      <a href="/dbget-bin/www_bget?ko:K06539">K06539</a> PVR, NECL5; poliovirus receptor
C    Poliovirus type 3 (strains P3/LEON/37 AND P3/LEON 12A[1]B) [TAX:12088], VP1, 2, 3
D      <a href="/dbget-bin/www_bget?ko:K06539">K06539</a> PVR, NECL5; poliovirus receptor
C    Human rhinovirus A [TAX:147711] [RS:NC_001617], VP1, 2, 3
D      <a href="/dbget-bin/www_bget?ko:K06490">K06490</a> ICAM1; intercellular adhesion molecule 1
C    Echovirus 22 (strain Harris) [TAX:103911], VP1
D      alpha V beta 1
E        <a href="/dbget-bin/www_bget?ko:K06487">K06487</a> ITGAV; integrin alpha V
E        <a href="/dbget-bin/www_bget?ko:K05719">K05719</a> ITGB1; integrin beta 1
D      VNR
E        <a href="/dbget-bin/www_bget?ko:K06487">K06487</a> ITGAV; integrin alpha V
E        <a href="/dbget-bin/www_bget?ko:K06493">K06493</a> ITGB3; integrin beta 3
!
#<hr>
#<b>[ <a href="/kegg/brite.html">BRITE</a> | <a href="/kegg/pathway.html">PATHWAY</a> | <a href="/kegg/kegg2.html">KEGG2</a> | <a href="/kegg/">KEGG</a> ]</b><br>
#Last updated: October 21, 2010
