# Supplementary material for: Fast skeletal muscle transcriptome of the Gilthead sea bream (Sparus aurata) determined by next generation sequencing
Source: BMC Genomics. 2012 May 11;13:181. doi: 10.1186/1471-2164-13-181 (PMC3418159; doi:10.1186/1471-2164-13-181)
Supplement: Additional file 7 — Hierarchical information of the isotigs mapped to the KEGG pathways maps using the automatic annotation tool KAAS. File can be opened using KegHier from [60] when maps are displayed the pathway components with an isotig mapped are labeled in red. [file 1471-2164-13-181-S7.tar › hier/q04516.keg]

+F	CAM ligands
#<h2><a href="/kegg/kegg2.html"><img src="/Fig/bget/kegg3.gif" align="middle" border=0></a> &nbsp; CAM Ligands</h2>
#<!---
#ENTRY       ko04516
#NAME        CAM ligand
#DEFINITION  CAM ligands annotated_newbler2.5_only_our_reads
#--->
!
A<b>1. Immunoglobulin Superfamily</b>
B
B  <b>Immune system</b>
C
C    <b>B7-CD28 family</b>
D      CD28; CD28 antigen [KO:K06470]
E        <a href="/dbget-bin/www_bget?ko:K05412">K05412</a> CD80; CD80 antigen
E        <a href="/dbget-bin/www_bget?ko:K05413">K05413</a> CD86; CD86 antigen
D      CD80; CD80 antigen [KO:K05412]
E        <a href="/dbget-bin/www_bget?ko:K06470">K06470</a> CD28; CD28 antigen
E        <a href="/dbget-bin/www_bget?ko:K06538">K06538</a> CTLA4, CD152; cytotoxic T-lymphocyte-associated protein 4
D      CD86; CD86 antigen [KO:K05413]
E        <a href="/dbget-bin/www_bget?ko:K06470">K06470</a> CD28; CD28 antigen
E        <a href="/dbget-bin/www_bget?ko:K06538">K06538</a> CTLA4, CD152; cytotoxic T-lymphocyte-associated protein 4
D      CTLA4, CD152; cytotoxic T-lymphocyte-associated protein 4 [KO:K06538]
E        <a href="/dbget-bin/www_bget?ko:K05412">K05412</a> CD80; CD80 antigen
E        <a href="/dbget-bin/www_bget?ko:K05413">K05413</a> CD86; CD86 antigen
D      PDCD1, PD1; programmed cell death 1 [KO:K06744]
E        <a href="/dbget-bin/www_bget?ko:K06745">K06745</a> PDCD1LG1, CD274; programmed cell death 1 ligand 1
E        <a href="/dbget-bin/www_bget?ko:K06708">K06708</a> PDCD1LG2, CD273; programmed cell death 1 ligand 2
D      BTLA; B and T lymphocyte associated [KO:K06707]
E        <a href="/dbget-bin/www_bget?ko:K06747">K06747</a> B7H4, VTCN1; immune costimulatory protein B7-H4
D      PDCD1LG1; programmed cell death 1 ligand 1 [KO:K06745]
E        <a href="/dbget-bin/www_bget?ko:K06744">K06744</a> PDCD1, PD1; programmed cell death protein 1
D      PDCD1LG2; programmed cell death 1 ligand 2 [KO:K06708]
E        <a href="/dbget-bin/www_bget?ko:K06744">K06744</a> PDCD1, PD1; programmed cell death protein 1
D      B7H3; B7 homolog 3 [KO:K06746]
D      B7H4; immune costimulatory protein B7-H4 [KO:K06747]
E        <a href="/dbget-bin/www_bget?ko:K06707">K06707</a> BTLA; B- and T-lymphocyte attenuator
D      ICOS, AILIM; inducible T-cell co-stimulator [KO:K06713]
E        <a href="/dbget-bin/www_bget?ko:K06710">K06710</a> ICOSLG, ICOSL; inducible T-cell co-stimulator ligand
D      ICOSLG, ICOSL; inducible T-cell co-stimulator ligand [KO:K06710]
E        <a href="/dbget-bin/www_bget?ko:K06713">K06713</a> ICOS, AILIM; inducible T-cell co-stimulator
C
C    <b>CD2 family</b>
D      CD2; CD2 antigen [KO:K06449]
E        <a href="/dbget-bin/www_bget?ko:K06492">K06492</a> CD58, LFA3; CD58 antigen
E        <a href="/dbget-bin/www_bget?ko:K06479">K06479</a> CD48, BCM1; CD48 antigen
E        <a href="/dbget-bin/www_bget?ko:K04008">K04008</a> CD59; CD59 antigen
D      CD48, BCM1; CD48 antigen [KO:K06479]
E        <a href="/dbget-bin/www_bget?ko:K06449">K06449</a> CD2; CD2 antigen
E        <a href="/dbget-bin/www_bget?ko:K05856">K05856</a> LCK; lymphocyte-specific protein tyrosine kinase [EC:2.7.10.2]
E        <a href="/dbget-bin/www_bget?ko:K05703">K05703</a> FYN; proto-oncogene tyrosine-protein kinase Fyn [EC:2.7.10.2]
D      CD58, LFA3; CD58 antigen [KO:K06492]
E        <a href="/dbget-bin/www_bget?ko:K06449">K06449</a> CD2; CD2 antigen
D      CD84; CD84 antigen [KO:K06511]
E        <a href="/dbget-bin/www_bget?ko:K06511">K06511</a> CD84; CD84 antigen
C
C    <b>ICAM family</b>
D      ICAM1; intercellular adhesion molecule 1 [KO:K06490]
E        LFA-1
E        CR3, Mac-1
F          isotig06503|alpha; <a href="/dbget-bin/www_bget?ko:K06461">K06461</a> ITGAM; integrin alpha M
E        <a href="/dbget-bin/www_bget?ko:K06477">K06477</a> SPN, CD43; sialophorin
E        enterotoxin type A, putative [SAC:SACOL1657]
E        seb; staphylococcal enterotoxin B [SAC:SACOL0907]
E        enterotoxin type A precursor [SAR:SAR2043]
E        enterotoxin type A precursor [SAS:SAS1872]
E        sea; staphylococcal enterotoxin A precursor [SAM:MW1889]
E        sec4; enterotoxin type C precursor [SAM:MW0759]
E        tst; toxic shock syndrome toxin-1 [SAV:SAV2011]
E        sec3; enterotoxin typeC3 [SAV:SAV2009]
E        tst; toxic shock syndrome toxin-1 [SAU:SA1819]
E        sec3; enterotoxin typeC3 [SAU:SA1817]
E        speA3; exotoxin type A precursor - phage associated [SPG:SpyM3_1301]
E        Human coxsackievirus A21 (strain Coe) [TAX:12070], VP1, 2, 3
E        Human rhinovirus A [TAX:147711] [RS:NC_001617], VP1, 2, 3
D      ICAM2; intercellular adhesion molecule 2 [KO:K06523]
E        LFA-1
E        CR3, Mac-1
F          isotig06503|alpha; <a href="/dbget-bin/www_bget?ko:K06461">K06461</a> ITGAM; integrin alpha M
E        enterotoxin type A, putative [SAC:SACOL1657]
E        seb; staphylococcal enterotoxin B [SAC:SACOL0907]
E        enterotoxin type A precursor [SAR:SAR2043]
E        enterotoxin type A precursor [SAS:SAS1872]
E        sea; staphylococcal enterotoxin A precursor [SAM:MW1889]
E        sec4; enterotoxin type C precursor [SAM:MW0759]
E        tst; toxic shock syndrome toxin-1 [SAV:SAV2011]
E        sec3; enterotoxin typeC3 [SAV:SAV2009]
E        tst; toxic shock syndrome toxin-1 [SAU:SA1819]
E        sec3; enterotoxin typeC3 [SAU:SA1817]
E        speA3; exotoxin type A precursor - phage associated [SPG:SpyM3_1301]
D      ICAM3; intercellular adhesion molecule 3 [KO:K06486]
E        LFA-1
E        alpha D beta 2
C
C    <b>SIGLEC family</b>
D      SN, SIGLEC1; sialoadhesin [KO:K06548]
E        <a href="/dbget-bin/www_bget?ko:K06477">K06477</a> SPN, CD43; sialophorin
E        GM3; Hematoside [GL:G00108]
E        6'-Sialyllactose [GL:G00265]
D      CD22, SIGLEC2; CD22 antigen [KO:K06467]
E        <a href="/dbget-bin/www_bget?ko:K06478">K06478</a> PTPRC, CD45; protein tyrosine phosphatase, receptor type, C [EC:3.1.3.48]
E        6'-Sialyllactose [GL:G00265]
E        Sialyl-Tn antigen [GL:G00035]
E        Sialyl-Tn (Gc) [GL:G00225]
E        PSGP; Polysialoglycoprotein [GL:G00642]
E        Core 3-sialyl-Tn [GL:G00901]
D      CD33, SIGLEC3; CD33 antigen [KO:K06473]
E        6'-Sialyllactose [GL:G00265]
E        GM3; Hematoside [GL:G00108]
E        Sialyl-Tn antigen [GL:G00035]
E        Sialyl-Tn (Gc) [GL:G00225]
E        PSGP; Polysialoglycoprotein [GL:G00642]
E        Core 3-sialyl-Tn [GL:G00901]
D      SIGLEC5; sialic acid binding Ig-like lectin 5 [KO:K06549]
E        GM3; Hematoside [GL:G00108]
E        6'-Sialyllactose [GL:G00265]
E        Sialyl-Tn antigen [GL:G00035]
E        Sialyl-Tn (Gc) [GL:G00225]
E        PSGP; Polysialoglycoprotein [GL:G00642]
E        Core 3-sialyl-Tn [GL:G00901]
E        GD3; CD60a [GL:G00113]
D      SIGLEC6; sialic acid binding Ig-like lectin 6 [KO:K06738]
E        Sialyl-Tn antigen [GL:G00035]
E        Sialyl-Tn (Gc) [GL:G00225]
E        PSGP; Polysialoglycoprotein [GL:G00642]
E        Core 3-sialyl-Tn [GL:G00901]
D      SIGLEC7; sialic acid binding Ig-like lectin 7 [KO:K06739]
E        GD3; CD60a [GL:G00113]
E        6'-Sialyllactose [GL:G00265]
E        GM3; Hematoside [GL:G00108]
D      SIGLEC8; sialic acid binding Ig-like lectin 8 [KO:K06748]
E        GM3; Hematoside [GL:G00108]
E        6'-Sialyllactose [GL:G00265]
D      SIGLEC9; sialic acid binding Ig-like lectin 9 [KO:K06740]
E        GM3; Hematoside [GL:G00108]
E        sialyl Lewis x antigen [GL:G00242]
E        6'-Sialyllactose [GL:G00265]
D      SIGLEC10; sialic acid binding Ig-like lectin 10 [KO:K06749]
E        GM3; Hematoside [GL:G00108]
E        6'-Sialyllactose [GL:G00265]
D      SIGLEC11; sialic acid binding Ig-like lectin 11 [KO:K06750]
E        GD3; CD60a [GL:G00113]
C
C    <b>MHC</b>
D      MHC1; major histocompatibility complex, class I [KO:K06751]
E        <a href="/dbget-bin/www_bget?ko:K06458">K06458</a> CD8A; CD8A antigen, alpha polypeptide
E        <a href="/dbget-bin/www_bget?ko:K06459">K06459</a> CD8B; CD8B antigen, beta polypeptide
E        Human adenovirus type 5 [TAX:28285], fiber protein
E        Simian virus 40 [TAX:10633] [RS:NC_001669]
E        Human T-lymphotropic virus 1 [TAX:11908] [RS:NC_001436], p12I
D      MHC2; major histocompatibility complex, class II [KO:K06752]
E        <a href="/dbget-bin/www_bget?ko:K06454">K06454</a> CD4; CD4 antigen
C
C    <b>Others</b>
D      ALCAM; activated leukocyte cell adhesion molecule [KO:K06547]
E        <a href="/dbget-bin/www_bget?ko:K06547">K06547</a> ALCAM; activated leukocyte cell adhesion molecule
E        <a href="/dbget-bin/www_bget?ko:K06456">K06456</a> CD6; CD6 antigen
D      CD4; CD4 antigen [KO:K06454]
E        <a href="/dbget-bin/www_bget?ko:K06752">K06752</a> MHC2; major histocompatibility complex, class II
E        Human herpesvirus 7 [TAX:10372] [RS:NC_001716], gB
E        Human immunodeficiency virus 1 [TAX:11676] [RS:NC_001802], gp120, 41
E        Human immunodeficiency virus 2 [TAX:11709] [RS:NC_001722], env
E        Simian immunodeficiency virus [TAX:11723] [RS:NC_001549], env
E        Simian immunodeficiency virus 2 [TAX:159122] [RS:NC_004455], env
D      CD8A; CD8A antigen, alpha polypeptide [KO:K06458]
E        <a href="/dbget-bin/www_bget?ko:K06751">K06751</a> MHC1; major histocompatibility complex, class I
E        Human immunodeficiency virus 1 [TAX:11676] [RS:NC_001802], gp120, 41
D      CD8B; CD8B antigen, beta polypeptide 1 [KO:K06459]
E        <a href="/dbget-bin/www_bget?ko:K06751">K06751</a> MHC1; major histocompatibility complex, class I
E        Human immunodeficiency virus 1 [TAX:11676] [RS:NC_001802], gp120, 41
D      CD226, DNAM1; CD226 antigen [KO:K06567]
E        <a href="/dbget-bin/www_bget?ko:K06539">K06539</a> PVR, NECL5; poliovirus receptor
E        <a href="/dbget-bin/www_bget?ko:K06531">K06531</a> PVRL2; poliovirus receptor-related protein 2
E        LFA-1
B
B  <b>Neural system</b>
C
C    <b>5/2 subfamily</b>
D      NCAM; neural cell adhesion molecule [KO:K06491]
E        <a href="/dbget-bin/www_bget?ko:K06491">K06491</a> NCAM; neural cell adhesion molecule
E        <a href="/dbget-bin/www_bget?ko:K06550">K06550</a> L1CAM; L1 cell adhesion molecule
E        <a href="/dbget-bin/www_bget?ko:K06794">K06794</a> CSPG3, NCAN; chondroitin sulfate proteoglycan 3 (neurocan)
E        <a href="/dbget-bin/www_bget?ko:K06760">K06760</a> CNTN2; contactin 2
E        <a href="/dbget-bin/www_bget?ko:K04362">K04362</a> FGFR1; fibroblast growth factor receptor 1 [EC:2.7.10.1]
E        <a href="/dbget-bin/www_bget?ko:K05095">K05095</a> FGFR4; fibroblast growth factor receptor 4 [EC:2.7.10.1]
E        <a href="/dbget-bin/www_bget?ko:K06254">K06254</a> AGRN; agrin
E        <a href="/dbget-bin/www_bget?ko:K06831">K06831</a> LGALS3; galectin-3
E        Rabies virus [TAX:11292] [RS:NC_001542], G
C
C    <b>5/3 subfamily</b>
D      ROBO1; roundabout, axon guidance receptor, homolog 1 (Drosophila) [KO:K06753]
E        <a href="/dbget-bin/www_bget?ko:K06753">K06753</a> ROBO1; roundabout, axon guidance receptor 1
E        <a href="/dbget-bin/www_bget?ko:K06838">K06838</a> SLIT1; slit 1
E        <a href="/dbget-bin/www_bget?ko:K06839">K06839</a> SLIT2; slit 2
D      ROBO2; roundabout, axon guidance receptor, homolog 2 (Drosophila) [KO:K06754]
E        <a href="/dbget-bin/www_bget?ko:K06754">K06754</a> ROBO2; roundabout, axon guidance receptor 2
E        <a href="/dbget-bin/www_bget?ko:K06838">K06838</a> SLIT1; slit 1
E        <a href="/dbget-bin/www_bget?ko:K06839">K06839</a> SLIT2; slit 2
D      ROBO3; roundabout, axon guidance receptor, homolog 3 (Drosophila) [KO:K06755]
C
C    <b>6/5 subfamily</b>
D      NRCAM; neuronal cell adhesion molecule [KO:K06756]
E        <a href="/dbget-bin/www_bget?ko:K06756">K06756</a> NRCAM; neuronal cell adhesion molecule
E        <a href="/dbget-bin/www_bget?ko:K06759">K06759</a> CNTN1; contactin 1
E        <a href="/dbget-bin/www_bget?ko:K06760">K06760</a> CNTN2; contactin 2
D      NFASC; neurofascin [KO:K06757]
E        <a href="/dbget-bin/www_bget?ko:K06550">K06550</a> L1CAM; L1 cell adhesion molecule
E        <a href="/dbget-bin/www_bget?ko:K06759">K06759</a> CNTN1; contactin 1
D      CHL1; cell adhesion molecule with homology to L1CAM [KO:K06758]
D      L1CAM; L1 cell adhesion molecule [KO:K06550]
E        <a href="/dbget-bin/www_bget?ko:K06550">K06550</a> L1CAM; L1 cell adhesion molecule
E        <a href="/dbget-bin/www_bget?ko:K06760">K06760</a> CNTN2; contactin 2
E        <a href="/dbget-bin/www_bget?ko:K06491">K06491</a> NCAM; neural cell adhesion molecule
E        <a href="/dbget-bin/www_bget?ko:K06757">K06757</a> NFASC; neurofascin
E        VLA-5
F          isotig21816|alpha; <a href="/dbget-bin/www_bget?ko:K06484">K06484</a> ITGA5; integrin alpha 5
F          isotig05180|integrin; <a href="/dbget-bin/www_bget?ko:K05719">K05719</a> ITGB1; integrin beta 1
F          isotig07324|integrin; <a href="/dbget-bin/www_bget?ko:K05719">K05719</a> ITGB1; integrin beta 1
F          isotig07795|integrin; <a href="/dbget-bin/www_bget?ko:K05719">K05719</a> ITGB1; integrin beta 1
E        VNR
E        <a href="/dbget-bin/www_bget?ko:K06759">K06759</a> CNTN1; contactin 1
E        <a href="/dbget-bin/www_bget?ko:K06760">K06760</a> CNTN2; contactin 2
E        <a href="/dbget-bin/www_bget?ko:K06794">K06794</a> CSPG3, NCAN; chondroitin sulfate proteoglycan 3 (neurocan)
E        <a href="/dbget-bin/www_bget?ko:K04362">K04362</a> FGFR1; fibroblast growth factor receptor 1 [EC:2.7.10.1]
E        <a href="/dbget-bin/www_bget?ko:K06252">K06252</a> TN; tenascin
E        <a href="/dbget-bin/www_bget?ko:K06831">K06831</a> LGALS3; galectin-3
E        <a href="/dbget-bin/www_bget?ko:K06840">K06840</a> SEMA3; semaphorin 3
C
C    <b>6/4 subfamily</b>
D      CNTN1; contactin 1 [KO:K06759]
E        <a href="/dbget-bin/www_bget?ko:K06550">K06550</a> L1CAM; L1 cell adhesion molecule
E        <a href="/dbget-bin/www_bget?ko:K06756">K06756</a> NRCAM; neuronal cell adhesion molecule
E        <a href="/dbget-bin/www_bget?ko:K06757">K06757</a> NFASC; neurofascin
D      CNTN2; contactin 2 [KO:K06760]
E        <a href="/dbget-bin/www_bget?ko:K06491">K06491</a> NCAM; neural cell adhesion molecule
E        <a href="/dbget-bin/www_bget?ko:K06756">K06756</a> NRCAM; neuronal cell adhesion molecule
E        <a href="/dbget-bin/www_bget?ko:K06550">K06550</a> L1CAM; L1 cell adhesion molecule
E        <a href="/dbget-bin/www_bget?ko:K06760">K06760</a> CNTN2; contactin 2
D      CNTN3; contactin 3 [KO:K06761]
D      CNTN4; contactin 4 [KO:K06762]
D      CNTN5; contactin 5 [KO:K06763]
D      CNTN6; contactin 6 [KO:K06764]
C
C    <b>4/6 subfamily</b>
D      DCC; deleted in colorectal carcinoma [KO:K06765]
E        <a href="/dbget-bin/www_bget?ko:K06843">K06843</a> NTN1; netrin 1
D      NEO1; neogenin [KO:K06766]
E        <a href="/dbget-bin/www_bget?ko:K06847">K06847</a> RGM; RGM domain family
C
C    <b>10/6 subfamily</b>
D      DSCAM; Down syndrome cell adhesion molecule [KO:K06767]
E        <a href="/dbget-bin/www_bget?ko:K06767">K06767</a> DSCAM; Down syndrome cell adhesion molecule
D      DSCAML1; Down syndrome cell adhesion molecule like 1 [KO:K06768]
E        <a href="/dbget-bin/www_bget?ko:K06768">K06768</a> DSCAML1; Down syndrome cell adhesion molecule like 1
C
C    <b>N/0 subfamily</b>
D      ICAM5, TLCN; intercellular adhesion molecule 5 [KO:K06769]
E        LFA-1
D      THY1, CD90; Thy-1 cell surface antigen [KO:K06514]
E        <a href="/dbget-bin/www_bget?ko:K06830">K06830</a> LGALS1; galectin-1
D      MPZ; myelin protein zero [KO:K06770]
E        <a href="/dbget-bin/www_bget?ko:K06770">K06770</a> MPZ; myelin protein zero
D      MAG, GMA, SIGLEC4; myelin associated glycoprotein [KO:K06771]
E        <a href="/dbget-bin/www_bget?ko:K06771">K06771</a> MAG, GMA, SIGLEC4; myelin associated glycoprotein
E        <a href="/dbget-bin/www_bget?ko:K06831">K06831</a> LGALS3; galectin-3
E        GM3; Hematoside [GL:G00108]
D      LSAMP, LAMP; limbic system-associated membrane protein [KO:K06772]
E        <a href="/dbget-bin/www_bget?ko:K06772">K06772</a> LSAMP, LAMP; limbic system-associated membrane protein
E        <a href="/dbget-bin/www_bget?ko:K06773">K06773</a> OPCML, OBCAM; opioid binding protein/cell adhesion molecule-like
E        <a href="/dbget-bin/www_bget?ko:K06774">K06774</a> HNT; neurotrimin
D      OPCML, OBCAM; opioid binding protein/cell adhesion molecule-like [KO:K06773]
E        <a href="/dbget-bin/www_bget?ko:K06773">K06773</a> OPCML, OBCAM; opioid binding protein/cell adhesion molecule-like
E        <a href="/dbget-bin/www_bget?ko:K06772">K06772</a> LSAMP, LAMP; limbic system-associated membrane protein
E        <a href="/dbget-bin/www_bget?ko:K06775">K06775</a> NEGR1; neuronal growth regulator 1
D      HNT; neurotrimin [KO:K06774]
E        <a href="/dbget-bin/www_bget?ko:K06774">K06774</a> HNT; neurotrimin
E        <a href="/dbget-bin/www_bget?ko:K06772">K06772</a> LSAMP, LAMP; limbic system-associated membrane protein
D      NEGR1; neuronal growth regulator 1 [KO:K06775]
E        <a href="/dbget-bin/www_bget?ko:K06775">K06775</a> NEGR1; neuronal growth regulator 1
E        <a href="/dbget-bin/www_bget?ko:K06773">K06773</a> OPCML, OBCAM; opioid binding protein/cell adhesion molecule-like
C
C    <b>Enzymatic CD</b>
D      FGFR1; fibroblast growth factor receptor 1 [KO:K04362] [EC:2.7.1.112]
E        <a href="/dbget-bin/www_bget?ko:K06491">K06491</a> NCAM; neural cell adhesion molecule
E        <a href="/dbget-bin/www_bget?ko:K06550">K06550</a> L1CAM; L1 cell adhesion molecule
E        <a href="/dbget-bin/www_bget?ko:K06736">K06736</a> CDH2, NCAD; cadherin 2, type 1, N-cadherin
E        <a href="/dbget-bin/www_bget?ko:K04358">K04358</a> FGF; fibroblast growth factor
E        Adeno-associated virus 2 [TAX:10804] [RS:NC_001401], VP1, 2, 3
D      FGFR2; fibroblast growth factor receptor 2 [KO:K05093] [EC:2.7.1.112]
E        <a href="/dbget-bin/www_bget?ko:K04358">K04358</a> FGF; fibroblast growth factor
D      FGFR3; fibroblast growth factor receptor [KO:K05094] [EC:2.7.1.112]
E        <a href="/dbget-bin/www_bget?ko:K04358">K04358</a> FGF; fibroblast growth factor
D      FGFR4; fibroblast growth factor receptor 4 [KO:K05095] [EC:2.7.1.112]
E        <a href="/dbget-bin/www_bget?ko:K06491">K06491</a> NCAM; neural cell adhesion molecule
E        <a href="/dbget-bin/www_bget?ko:K06736">K06736</a> CDH2, NCAD; cadherin 2, type 1, N-cadherin
E        <a href="/dbget-bin/www_bget?ko:K04358">K04358</a> FGF; fibroblast growth factor
D      PDGFRA; platelet-derived growth factor receptor, alpha polypeptide [KO:K04363] [EC:2.7.1.112]
E        <a href="/dbget-bin/www_bget?ko:K04359">K04359</a> PDGFA_B; platelet derived growth factor A/B
D      PDGFRB; platelet-derived growth factor receptor, beta polypeptide [KO:K05089] [EC:2.7.1.112]
E        <a href="/dbget-bin/www_bget?ko:K04359">K04359</a> PDGFA_B; platelet derived growth factor A/B
D      PTPRF, LAR; protein tyrosine phosphatase, receptor type, F [KO:K05695] [EC:3.1.3.48]
E        <a href="/dbget-bin/www_bget?ko:K05695">K05695</a> PTPRF, LAR; protein tyrosine phosphatase, receptor type, F [EC:3.1.3.48]
E        Laminin-1
F          isotig05468|alpha; <a href="/dbget-bin/www_bget?ko:K05637">K05637</a> LAMA1_2; laminin, alpha 1/2
F          isotig20919|alpha; <a href="/dbget-bin/www_bget?ko:K05637">K05637</a> LAMA1_2; laminin, alpha 1/2
F          isotig25765|alpha; <a href="/dbget-bin/www_bget?ko:K05637">K05637</a> LAMA1_2; laminin, alpha 1/2
F          isotig17343|beta; <a href="/dbget-bin/www_bget?ko:K05636">K05636</a> LAMB1; laminin, beta 1
F          isotig23261|laminin; <a href="/dbget-bin/www_bget?ko:K05636">K05636</a> LAMB1; laminin, beta 1
F          isotig06062|gamma; <a href="/dbget-bin/www_bget?ko:K05635">K05635</a> LAMC1; laminin, gamma 1
F          isotig26879|laminin; <a href="/dbget-bin/www_bget?ko:K05635">K05635</a> LAMC1; laminin, gamma 1
D      PTPRK; protein tyrosine phosphatase, receptor type, K [KO:K06776] [EC:3.1.3.48]
E        <a href="/dbget-bin/www_bget?ko:K06776">K06776</a> PTPRK; protein tyrosine phosphatase, receptor type, K [EC:3.1.3.48]
D      PTPRD; protein tyrosine phosphatase, receptor type, D [KO:K06777] [EC:3.1.3.48]
E        <a href="/dbget-bin/www_bget?ko:K06777">K06777</a> PTPRD; protein tyrosine phosphatase, receptor type, D [EC:3.1.3.48]
D      PTPRM; protein tyrosine phosphatase, receptor type, M [KO:K05693] [EC:3.1.3.48]
E        <a href="/dbget-bin/www_bget?ko:K05693">K05693</a> PTPRM; protein tyrosine phosphatase, receptor type, M [EC:3.1.3.48]
D      PTPRS; protein tyrosine phosphatase, receptor type, S [KO:K06778] [EC:3.1.3.48]
E        <a href="/dbget-bin/www_bget?ko:K06778">K06778</a> PTPRS; protein tyrosine phosphatase, receptor type, S [EC:3.1.3.48]
E        <a href="/dbget-bin/www_bget?ko:K06254">K06254</a> AGRN; agrin
E        <a href="/dbget-bin/www_bget?ko:K06823">K06823</a> COL18A; collagen, type XVIII, alpha
D      PTPRT; protein tyrosine phosphatase, receptor type, T [KO:K13297] [EC:3.1.3.48]
E        <a href="/dbget-bin/www_bget?ko:K13297">K13297</a> PTPRT; protein tyrosine phosphatase, receptor type, T [EC:3.1.3.48]
B
B  <b>Others</b>
C    VCAM1; vascular cell adhesion molecule 1 [KO:K06527]
D      VLA-4
E        <a href="/dbget-bin/www_bget?ko:K06483">K06483</a> ITGA4; integrin alpha 4
E        <a href="/dbget-bin/www_bget?ko:K05719">K05719</a> ITGB1; integrin beta 1
D      VLA-9
E        <a href="/dbget-bin/www_bget?ko:K06485">K06485</a> ITGA6; integrin alpha 6
E        <a href="/dbget-bin/www_bget?ko:K05719">K05719</a> ITGB1; integrin beta 1
D      CR3, Mac-1
E        <a href="/dbget-bin/www_bget?ko:K06461">K06461</a> ITGAM; integrin alpha M
E        <a href="/dbget-bin/www_bget?ko:K06464">K06464</a> ITGB2; integrin beta 2
D      alpha D beta 2
E        <a href="/dbget-bin/www_bget?ko:K06594">K06594</a> ITGAD; integrin alpha D
E        <a href="/dbget-bin/www_bget?ko:K06464">K06464</a> ITGB2; integrin beta 2
D      alpha 4 beta7
E        <a href="/dbget-bin/www_bget?ko:K06483">K06483</a> ITGA4; integrin alpha 4
E        <a href="/dbget-bin/www_bget?ko:K06590">K06590</a> ITGB7; integrin beta 7
D      enterotoxin type A, putative [SAC:SACOL1657]
D      seb; staphylococcal enterotoxin B [SAC:SACOL0907]
D      enterotoxin type A precursor [SAR:SAR2043]
D      enterotoxin type A precursor [SAS:SAS1872]
D      sea; staphylococcal enterotoxin A precursor [SAM:MW1889]
D      sec4; enterotoxin type C precursor [SAM:MW0759]
D      tst; toxic shock syndrome toxin-1 [SAV:SAV2011]
D      sec3; enterotoxin typeC3 [SAV:SAV2009]
D      tst; toxic shock syndrome toxin-1 [SAU:SA1819]
D      sec3; enterotoxin typeC3 [SAU:SA1817]
D      speA3; exotoxin type A precursor - phage associated [SPG:SpyM3_1301]
D      Encephalomyocarditis virus [TAX:12104] [RS:NC_001479]
C    PECAM1, CD31; platelet/endothelial cell adhesion molecule [KO:K06471]
D      <a href="/dbget-bin/www_bget?ko:K06471">K06471</a> PECAM1, CD31; platelet/endothelial cell adhesion molecule
D      VNR
E        <a href="/dbget-bin/www_bget?ko:K06487">K06487</a> ITGAV; integrin alpha V
E        <a href="/dbget-bin/www_bget?ko:K06493">K06493</a> ITGB3; integrin beta 3
D      <a href="/dbget-bin/www_bget?ko:K01242">K01242</a> CD38_157; NAD+ nucleosidase [EC:3.2.2.5]
C    MADCAM1; mucosal vascular addressin cell adhesion molecule 1 [KO:K06779]
D      <a href="/dbget-bin/www_bget?ko:K06495">K06495</a> SELL; selectin, lymphocyte
D      alpha 4 beta7
E        <a href="/dbget-bin/www_bget?ko:K06483">K06483</a> ITGA4; integrin alpha 4
E        <a href="/dbget-bin/www_bget?ko:K06590">K06590</a> ITGB7; integrin beta 7
C    PVRL1; poliovirus receptor-related 1 [KO:K06081]
D      <a href="/dbget-bin/www_bget?ko:K06081">K06081</a> PVRL1; poliovirus receptor-related protein 1
D      <a href="/dbget-bin/www_bget?ko:K06592">K06592</a> PVRL3; poliovirus receptor-related protein 3
D      <a href="/dbget-bin/www_bget?ko:K06593">K06593</a> PVRL4; poliovirus receptor-related 4
D      <a href="/dbget-bin/www_bget?ko:K06780">K06780</a> IGSF4B, NECL1, TSLL1; immunoglobulin superfamily, member 4B
D      Human herpesvirus 1 [TAX:10298] [RS:NC_001806], gD
D      Human herpesvirus 2 [TAX:10310] [RS:NC_001798], gD
C    PVRL2; poliovirus receptor-related 2 [KO:K06531]
D      <a href="/dbget-bin/www_bget?ko:K06531">K06531</a> PVRL2; poliovirus receptor-related protein 2
D      <a href="/dbget-bin/www_bget?ko:K06592">K06592</a> PVRL3; poliovirus receptor-related protein 3
D      <a href="/dbget-bin/www_bget?ko:K06567">K06567</a> CD226, DNAM1; CD226 antigen
D      Human herpesvirus 1 [TAX:10298] [RS:NC_001806], gD
D      Human herpesvirus 2 [TAX:10310] [RS:NC_001798], gD
C    PVRL3; poliovirus receptor-related 3 [KO:K06592]
D      <a href="/dbget-bin/www_bget?ko:K06592">K06592</a> PVRL3; poliovirus receptor-related protein 3
D      <a href="/dbget-bin/www_bget?ko:K06081">K06081</a> PVRL1; poliovirus receptor-related protein 1
D      <a href="/dbget-bin/www_bget?ko:K06531">K06531</a> PVRL2; poliovirus receptor-related protein 2
D      <a href="/dbget-bin/www_bget?ko:K06781">K06781</a> IGSF4, NECL2, TSLC1; immunoglobulin superfamily, member 4
D      <a href="/dbget-bin/www_bget?ko:K06780">K06780</a> IGSF4B, NECL1, TSLL1; immunoglobulin superfamily, member 4B
D      <a href="/dbget-bin/www_bget?ko:K06539">K06539</a> PVR, NECL5; poliovirus receptor
C    PVRL4; poliovirus receptor-related 4 [KO:K06593]
D      <a href="/dbget-bin/www_bget?ko:K06593">K06593</a> PVRL4; poliovirus receptor-related 4
D      <a href="/dbget-bin/www_bget?ko:K06081">K06081</a> PVRL1; poliovirus receptor-related protein 1
C    IGSF4B, NECL1, TSLL1; immunoglobulin superfamily, member 4B [KO:K06780]
D      <a href="/dbget-bin/www_bget?ko:K06780">K06780</a> IGSF4B, NECL1, TSLL1; immunoglobulin superfamily, member 4B
D      <a href="/dbget-bin/www_bget?ko:K06781">K06781</a> IGSF4, NECL2, TSLC1; immunoglobulin superfamily, member 4
D      <a href="/dbget-bin/www_bget?ko:K06081">K06081</a> PVRL1; poliovirus receptor-related protein 1
D      <a href="/dbget-bin/www_bget?ko:K06592">K06592</a> PVRL3; poliovirus receptor-related protein 3
C    IGSF4, NECL2, TSLC1; immunoglobulin superfamily, member 4 [KO:K06781]
D      <a href="/dbget-bin/www_bget?ko:K06780">K06780</a> IGSF4B, NECL1, TSLL1; immunoglobulin superfamily, member 4B
D      <a href="/dbget-bin/www_bget?ko:K06781">K06781</a> IGSF4, NECL2, TSLC1; immunoglobulin superfamily, member 4
D      <a href="/dbget-bin/www_bget?ko:K06592">K06592</a> PVRL3; poliovirus receptor-related protein 3
C    IGSF4D, NECL3; immunoglobulin superfamily, member 4D [KO:K06782]
C    IGSF4C, TSLL2; immunoglobulin superfamily, member 4C [KO:K06783]
C    PVR, NECL5; poliovirus receptor [KO:K06539]
D      <a href="/dbget-bin/www_bget?ko:K06567">K06567</a> CD226, DNAM1; CD226 antigen
D      <a href="/dbget-bin/www_bget?ko:K06592">K06592</a> PVRL3; poliovirus receptor-related protein 3
D      <a href="/dbget-bin/www_bget?ko:K06517">K06517</a> CD96; CD96 antigen
D      Human poliovirus 1 Mahoney [TAX:12081], VP1, 2, 3
D      Human poliovirus 1 strain Sabin [TAX:12082], VP1, 2, 3
D      Poliovirus type 2 (strain Lansing) [TAX:12084], VP1, 2, 3
D      Poliovirus type 2 (strain W-2) [TAX:12085], VP1, 2, 3
D      Poliovirus type 3 (strain 23127) [TAX:12087], VP1, 2, 3
D      Poliovirus type 3 (strains P3/LEON/37 AND P3/LEON 12A[1]B) [TAX:12088], VP1, 2, 3
C    ICAM4; intercellular adhesion molecule 4, Landsteiner-Wiener blood group [KO:K06581]
D      VNR
E        <a href="/dbget-bin/www_bget?ko:K06487">K06487</a> ITGAV; integrin alpha V
E        <a href="/dbget-bin/www_bget?ko:K06493">K06493</a> ITGB3; integrin beta 3
D      LFA-1
E        <a href="/dbget-bin/www_bget?ko:K05718">K05718</a> ITGAL; integrin alpha L
E        <a href="/dbget-bin/www_bget?ko:K06464">K06464</a> ITGB2; integrin beta 2
D      CR3, Mac-1
E        <a href="/dbget-bin/www_bget?ko:K06461">K06461</a> ITGAM; integrin alpha M
E        <a href="/dbget-bin/www_bget?ko:K06464">K06464</a> ITGB2; integrin beta 2
D      alpha IIb beta 3
E        <a href="/dbget-bin/www_bget?ko:K06476">K06476</a> ITGA2B; integrin alpha 2B
E        <a href="/dbget-bin/www_bget?ko:K06493">K06493</a> ITGB3; integrin beta 3
D      alpha V beta 1
E        <a href="/dbget-bin/www_bget?ko:K06487">K06487</a> ITGAV; integrin alpha V
E        <a href="/dbget-bin/www_bget?ko:K05719">K05719</a> ITGB1; integrin beta 1
D      alpha V beta 5
E        <a href="/dbget-bin/www_bget?ko:K06487">K06487</a> ITGAV; integrin alpha V
E        <a href="/dbget-bin/www_bget?ko:K06588">K06588</a> ITGB5; integrin beta 5
C    CEACAM; carcinoembryonic antigen-related cell adhesion molecule [KO:K06499]
D      <a href="/dbget-bin/www_bget?ko:K06499">K06499</a> CEACAM; carcinoembryonic antigen-related cell adhesion molecule
D      <a href="/dbget-bin/www_bget?ko:K06494">K06494</a> SELE; selectin, endothelial cell
D      <a href="/dbget-bin/www_bget?ko:K06831">K06831</a> LGALS3; galectin-3
D      opaD; OpaD [NGO:NGO1513]
D      Murine hepatitis virus [TAX:11138] [RS:NC_001846], spike protein
C    ROBO4; roundabout, axon guidance receptor, homolog 4 (Drosophila) [KO:K06784]
C    LU; Lutheran blood group (Auberger b antigen included) [KO:K06578]
D      Laminin-10
E        <a href="/dbget-bin/www_bget?ko:K06240">K06240</a> LAMA3_5; laminin, alpha 3/5
E        <a href="/dbget-bin/www_bget?ko:K05636">K05636</a> LAMB1; laminin, beta 1
E        <a href="/dbget-bin/www_bget?ko:K05635">K05635</a> LAMC1; laminin, gamma 1
D      Laminin-11
E        <a href="/dbget-bin/www_bget?ko:K06240">K06240</a> LAMA3_5; laminin, alpha 3/5
E        <a href="/dbget-bin/www_bget?ko:K06243">K06243</a> LAMB2; laminin, beta 2
E        <a href="/dbget-bin/www_bget?ko:K05635">K05635</a> LAMC1; laminin, gamma 1
C    MCAM, CD146; melanoma cell adhesion molecule [KO:K06534]
D      <a href="/dbget-bin/www_bget?ko:K06534">K06534</a> MCAM, CD146; melanoma cell adhesion molecule
C    F11R, JAM1; junctional adhesion molecule 1 [KO:K06089]
D      <a href="/dbget-bin/www_bget?ko:K06089">K06089</a> F11R, JAM1; junctional adhesion molecule 1
D      LFA-1
E        <a href="/dbget-bin/www_bget?ko:K05718">K05718</a> ITGAL; integrin alpha L
E        <a href="/dbget-bin/www_bget?ko:K06464">K06464</a> ITGB2; integrin beta 2
D      Mammalian orthoreovirus 1 [TAX:10884] [RS:NC_004255], sigma1
D      Mammalian orthoreovirus 3 [TAX:10886] [RS:NC_004274], sigma1
C    JAM2; junction adhesion molecule 2 [KO:K06735]
D      <a href="/dbget-bin/www_bget?ko:K06735">K06735</a> JAM2; junctional adhesion molecule 2
D      <a href="/dbget-bin/www_bget?ko:K06785">K06785</a> JAM3; junction adhesion molecule 3
D      VLA-4
E        <a href="/dbget-bin/www_bget?ko:K06483">K06483</a> ITGA4; integrin alpha 4
E        <a href="/dbget-bin/www_bget?ko:K05719">K05719</a> ITGB1; integrin beta 1
C    JAM3; junction adhesion molecule 3 [KO:K06785]
D      <a href="/dbget-bin/www_bget?ko:K06735">K06735</a> JAM2; junctional adhesion molecule 2
D      <a href="/dbget-bin/www_bget?ko:K06785">K06785</a> JAM3; junction adhesion molecule 3
D      CR3, Mac-1
E        <a href="/dbget-bin/www_bget?ko:K06461">K06461</a> ITGAM; integrin alpha M
E        <a href="/dbget-bin/www_bget?ko:K06464">K06464</a> ITGB2; integrin beta 2
C    JAM4, JCAM; junction adhesion molecule 4 [KO:K06786]
D      <a href="/dbget-bin/www_bget?ko:K06786">K06786</a> JAM4, JCAM; junction adhesion molecule 4
C    ESAM; endothelial cell adhesion molecule [KO:K06787]
D      <a href="/dbget-bin/www_bget?ko:K06787">K06787</a> ESAM; endothelial cell adhesion molecule
C    CXADR, CAR; coxsackievirus and adenovirus receptor [KO:K06788]
D      <a href="/dbget-bin/www_bget?ko:K06788">K06788</a> CXADR, CAR; coxsackievirus and adenovirus receptor
D      Coxsackievirus B1 (strain Japan) [TAX:103902], VP1, 2, 3
D      Coxsackievirus B2 (strain Ohio-1) [TAX:231473], VP1, 2, 3
D      Coxsackievirus B3 (strain Nancy) [TAX:103903], VP1, 2, 3
D      Coxsackievirus B3 (strain Woodruff) [TAX:103904], VP1, 2, 3
D      Coxsackievirus B4 (strain E2) [TAX:103905], VP1, 2, 3
D      Coxsackievirus B4 (strain JVB / Benschoten / New York/51) [TAX:103906], VP1, 2, 3
D      Coxsackievirus B5 (strain Peterborough / 1954/UK/85) [TAX:103907], VP1, 2, 3
D      Coxsackievirus B6 (strain Schmitt) [TAX:231474], VP1, 2, 3
D      Human adenovirus type 12 [TAX:28282], fiber protein
D      Human adenovirus type 5 [TAX:28285], fiber protein
D      Human adenovirus type 9 [TAX:10527], fiber protein
D      Human adenovirus type 41 [TAX:10524], fiber protein
D      Canine adenovirus [TAX:10537] [RS:NC_001734]
D      Fowl adenovirus A [TAX:19006] [RS:NC_001720]
D      Swine vesicular disease virus (STRAIN H/3 '76) [TAX:12076], VP1, 2, 3
D      Swine vesicular disease virus (STRAIN UKG/27/72) [TAX:12077], VP1, 2, 3
C    ASAM, CLMP; adipocyte-specific adhesion molecule [KO:K06789]
C    GPA33; glycoprotein A33 (transmembrane) [KO:K06790]
C    IGSF11; immunoglobulin superfamily, member 11 [KO:K06791]
D      <a href="/dbget-bin/www_bget?ko:K06791">K06791</a> IGSF11; immunoglobulin superfamily, member 11
#
A<b>2. Integrin Family</b>
B
B  <b>Beta1 integrins</b>
C    VLA-1
D      ITGA1; integrin alpha 1 [KO:K06480]
D      ITGB1; integrin beta 1 [KO:K05719]
E        <a href="/dbget-bin/www_bget?ko:K06236">K06236</a> COL1AS; collagen, type I/II/III/V/XI, alpha
E        <a href="/dbget-bin/www_bget?ko:K06237">K06237</a> COL4A; collagen, type IV, alpha
E        <a href="/dbget-bin/www_bget?ko:K06238">K06238</a> COL6A; collagen, type VI, alpha
E        Laminin-1
F          isotig05468|alpha; <a href="/dbget-bin/www_bget?ko:K05637">K05637</a> LAMA1_2; laminin, alpha 1/2
F          isotig20919|alpha; <a href="/dbget-bin/www_bget?ko:K05637">K05637</a> LAMA1_2; laminin, alpha 1/2
F          isotig25765|alpha; <a href="/dbget-bin/www_bget?ko:K05637">K05637</a> LAMA1_2; laminin, alpha 1/2
F          isotig17343|beta; <a href="/dbget-bin/www_bget?ko:K05636">K05636</a> LAMB1; laminin, beta 1
F          isotig23261|laminin; <a href="/dbget-bin/www_bget?ko:K05636">K05636</a> LAMB1; laminin, beta 1
F          isotig06062|gamma; <a href="/dbget-bin/www_bget?ko:K05635">K05635</a> LAMC1; laminin, gamma 1
F          isotig26879|laminin; <a href="/dbget-bin/www_bget?ko:K05635">K05635</a> LAMC1; laminin, gamma 1
E        Laminin-2
F          isotig05468|alpha; <a href="/dbget-bin/www_bget?ko:K05637">K05637</a> LAMA1_2; laminin, alpha 1/2
F          isotig20919|alpha; <a href="/dbget-bin/www_bget?ko:K05637">K05637</a> LAMA1_2; laminin, alpha 1/2
F          isotig25765|alpha; <a href="/dbget-bin/www_bget?ko:K05637">K05637</a> LAMA1_2; laminin, alpha 1/2
F          isotig17343|beta; <a href="/dbget-bin/www_bget?ko:K05636">K05636</a> LAMB1; laminin, beta 1
F          isotig23261|laminin; <a href="/dbget-bin/www_bget?ko:K05636">K05636</a> LAMB1; laminin, beta 1
F          isotig06062|gamma; <a href="/dbget-bin/www_bget?ko:K05635">K05635</a> LAMC1; laminin, gamma 1
F          isotig26879|laminin; <a href="/dbget-bin/www_bget?ko:K05635">K05635</a> LAMC1; laminin, gamma 1
E        enterotoxin type A, putative [SAC:SACOL1657]
E        seb; staphylococcal enterotoxin B [SAC:SACOL0907]
E        enterotoxin type A precursor [SAR:SAR2043]
E        enterotoxin type A precursor [SAS:SAS1872]
E        sea; staphylococcal enterotoxin A precursor [SAM:MW1889]
E        sec4; enterotoxin type C precursor [SAM:MW0759]
E        tst; toxic shock syndrome toxin-1 [SAV:SAV2011]
E        sec3; enterotoxin typeC3 [SAV:SAV2009]
E        tst; toxic shock syndrome toxin-1 [SAU:SA1819]
E        sec3; enterotoxin typeC3 [SAU:SA1817]
E        speA3; exotoxin type A precursor - phage associated [SPG:SpyM3_1301]
C    VLA-2
D      ITGA2; integrin alpha 2 [KO:K06481]
D      ITGB1; integrin beta 1 [KO:K05719]
E        VLA-3
F          isotig05180|integrin; <a href="/dbget-bin/www_bget?ko:K05719">K05719</a> ITGB1; integrin beta 1
F          isotig07324|integrin; <a href="/dbget-bin/www_bget?ko:K05719">K05719</a> ITGB1; integrin beta 1
F          isotig07795|integrin; <a href="/dbget-bin/www_bget?ko:K05719">K05719</a> ITGB1; integrin beta 1
E        <a href="/dbget-bin/www_bget?ko:K06236">K06236</a> COL1AS; collagen, type I/II/III/V/XI, alpha
E        <a href="/dbget-bin/www_bget?ko:K06237">K06237</a> COL4A; collagen, type IV, alpha
E        Laminin-1
F          isotig05468|alpha; <a href="/dbget-bin/www_bget?ko:K05637">K05637</a> LAMA1_2; laminin, alpha 1/2
F          isotig20919|alpha; <a href="/dbget-bin/www_bget?ko:K05637">K05637</a> LAMA1_2; laminin, alpha 1/2
F          isotig25765|alpha; <a href="/dbget-bin/www_bget?ko:K05637">K05637</a> LAMA1_2; laminin, alpha 1/2
F          isotig17343|beta; <a href="/dbget-bin/www_bget?ko:K05636">K05636</a> LAMB1; laminin, beta 1
F          isotig23261|laminin; <a href="/dbget-bin/www_bget?ko:K05636">K05636</a> LAMB1; laminin, beta 1
F          isotig06062|gamma; <a href="/dbget-bin/www_bget?ko:K05635">K05635</a> LAMC1; laminin, gamma 1
F          isotig26879|laminin; <a href="/dbget-bin/www_bget?ko:K05635">K05635</a> LAMC1; laminin, gamma 1
E        Laminin-2
F          isotig05468|alpha; <a href="/dbget-bin/www_bget?ko:K05637">K05637</a> LAMA1_2; laminin, alpha 1/2
F          isotig20919|alpha; <a href="/dbget-bin/www_bget?ko:K05637">K05637</a> LAMA1_2; laminin, alpha 1/2
F          isotig25765|alpha; <a href="/dbget-bin/www_bget?ko:K05637">K05637</a> LAMA1_2; laminin, alpha 1/2
F          isotig17343|beta; <a href="/dbget-bin/www_bget?ko:K05636">K05636</a> LAMB1; laminin, beta 1
F          isotig23261|laminin; <a href="/dbget-bin/www_bget?ko:K05636">K05636</a> LAMB1; laminin, beta 1
F          isotig06062|gamma; <a href="/dbget-bin/www_bget?ko:K05635">K05635</a> LAMC1; laminin, gamma 1
F          isotig26879|laminin; <a href="/dbget-bin/www_bget?ko:K05635">K05635</a> LAMC1; laminin, gamma 1
E        <a href="/dbget-bin/www_bget?ko:K06248">K06248</a> CHAD; chondroadherin
E        <a href="/dbget-bin/www_bget?ko:K01388">K01388</a> MMP1; matrix metalloproteinase-1 (interstitial collagenase) [EC:3.4.24.7]
E        enterotoxin type A, putative [SAC:SACOL1657]
E        seb; staphylococcal enterotoxin B [SAC:SACOL0907]
E        enterotoxin type A precursor [SAR:SAR2043]
E        enterotoxin type A precursor [SAS:SAS1872]
E        sea; staphylococcal enterotoxin A precursor [SAM:MW1889]
E        sec4; enterotoxin type C precursor [SAM:MW0759]
E        tst; toxic shock syndrome toxin-1 [SAV:SAV2011]
E        sec3; enterotoxin typeC3 [SAV:SAV2009]
E        tst; toxic shock syndrome toxin-1 [SAU:SA1819]
E        sec3; enterotoxin typeC3 [SAU:SA1817]
E        speA3; exotoxin type A precursor - phage associated [SPG:SpyM3_1301]
E        Echovirus 1 (strain Farouk / ATCC VR-1038) [TAX:103908], VP1, 2, 3, 4
C    VLA-3
D      ITGA3; integrin alpha 3 [KO:K06482]
D      ITGB1; integrin beta 1 [KO:K05719]
E        VLA-2
F          isotig22884|integrin; <a href="/dbget-bin/www_bget?ko:K06481">K06481</a> ITGA2; integrin alpha 2
F          isotig05180|integrin; <a href="/dbget-bin/www_bget?ko:K05719">K05719</a> ITGB1; integrin beta 1
F          isotig07324|integrin; <a href="/dbget-bin/www_bget?ko:K05719">K05719</a> ITGB1; integrin beta 1
F          isotig07795|integrin; <a href="/dbget-bin/www_bget?ko:K05719">K05719</a> ITGB1; integrin beta 1
E        VLA-3
F          isotig05180|integrin; <a href="/dbget-bin/www_bget?ko:K05719">K05719</a> ITGB1; integrin beta 1
F          isotig07324|integrin; <a href="/dbget-bin/www_bget?ko:K05719">K05719</a> ITGB1; integrin beta 1
F          isotig07795|integrin; <a href="/dbget-bin/www_bget?ko:K05719">K05719</a> ITGB1; integrin beta 1
E        <a href="/dbget-bin/www_bget?ko:K06237">K06237</a> COL4A; collagen, type IV, alpha
E        Laminin-2
F          isotig05468|alpha; <a href="/dbget-bin/www_bget?ko:K05637">K05637</a> LAMA1_2; laminin, alpha 1/2
F          isotig20919|alpha; <a href="/dbget-bin/www_bget?ko:K05637">K05637</a> LAMA1_2; laminin, alpha 1/2
F          isotig25765|alpha; <a href="/dbget-bin/www_bget?ko:K05637">K05637</a> LAMA1_2; laminin, alpha 1/2
F          isotig17343|beta; <a href="/dbget-bin/www_bget?ko:K05636">K05636</a> LAMB1; laminin, beta 1
F          isotig23261|laminin; <a href="/dbget-bin/www_bget?ko:K05636">K05636</a> LAMB1; laminin, beta 1
F          isotig06062|gamma; <a href="/dbget-bin/www_bget?ko:K05635">K05635</a> LAMC1; laminin, gamma 1
F          isotig26879|laminin; <a href="/dbget-bin/www_bget?ko:K05635">K05635</a> LAMC1; laminin, gamma 1
E        Laminin-5
F          isotig24528|laminin; <a href="/dbget-bin/www_bget?ko:K06240">K06240</a> LAMA3_5; laminin, alpha 3/5
E        Laminin-10
F          isotig24528|laminin; <a href="/dbget-bin/www_bget?ko:K06240">K06240</a> LAMA3_5; laminin, alpha 3/5
F          isotig17343|beta; <a href="/dbget-bin/www_bget?ko:K05636">K05636</a> LAMB1; laminin, beta 1
F          isotig23261|laminin; <a href="/dbget-bin/www_bget?ko:K05636">K05636</a> LAMB1; laminin, beta 1
F          isotig06062|gamma; <a href="/dbget-bin/www_bget?ko:K05635">K05635</a> LAMC1; laminin, gamma 1
F          isotig26879|laminin; <a href="/dbget-bin/www_bget?ko:K05635">K05635</a> LAMC1; laminin, gamma 1
E        Laminin-11
F          isotig24528|laminin; <a href="/dbget-bin/www_bget?ko:K06240">K06240</a> LAMA3_5; laminin, alpha 3/5
F          isotig09458|beta; <a href="/dbget-bin/www_bget?ko:K06243">K06243</a> LAMB2; laminin, beta 2
F          isotig06062|gamma; <a href="/dbget-bin/www_bget?ko:K05635">K05635</a> LAMC1; laminin, gamma 1
F          isotig26879|laminin; <a href="/dbget-bin/www_bget?ko:K05635">K05635</a> LAMC1; laminin, gamma 1
E        <a href="/dbget-bin/www_bget?ko:K06249">K06249</a> RELN; reelin [EC:3.4.21.-]
E        <a href="/dbget-bin/www_bget?ko:K04659">K04659</a> THBS; thrombospondin
E        <a href="/dbget-bin/www_bget?ko:K06826">K06826</a> NID; nidogen (entactin)
E        <a href="/dbget-bin/www_bget?ko:K06831">K06831</a> LGALS3; galectin-3
E        <a href="/dbget-bin/www_bget?ko:K06832">K06832</a> LGALS8; galectin-8
E        enterotoxin type A, putative [SAC:SACOL1657]
E        seb; staphylococcal enterotoxin B [SAC:SACOL0907]
E        enterotoxin type A precursor [SAR:SAR2043]
E        enterotoxin type A precursor [SAS:SAS1872]
E        sea; staphylococcal enterotoxin A precursor [SAM:MW1889]
E        sec4; enterotoxin type C precursor [SAM:MW0759]
E        tst; toxic shock syndrome toxin-1 [SAV:SAV2011]
E        sec3; enterotoxin typeC3 [SAV:SAV2009]
E        tst; toxic shock syndrome toxin-1 [SAU:SA1819]
E        sec3; enterotoxin typeC3 [SAU:SA1817]
E        speA3; exotoxin type A precursor - phage associated [SPG:SpyM3_1301]
E        putative invasin  [YPS:YPTB1572]
E        putative invasin [YPS:YPTB1668]
E        Human herpesvirus 8 [TAX:37296] [RS:NC_00340], gB
C    VLA-4
D      ITGA4; integrin alpha 4 [KO:K06483]
D      ITGB1; integrin beta 1 [KO:K05719]
E        <a href="/dbget-bin/www_bget?ko:K06527">K06527</a> VCAM1; vascular cell adhesion molecule 1
E        <a href="/dbget-bin/www_bget?ko:K06735">K06735</a> JAM2; junctional adhesion molecule 2
E        <a href="/dbget-bin/www_bget?ko:K05717">K05717</a> FN1; fibronectin 1
E        <a href="/dbget-bin/www_bget?ko:K06250">K06250</a> SPP1, BNSP, OPN; secreted phosphoprotein 1
E        <a href="/dbget-bin/www_bget?ko:K03900">K03900</a> VWF; von Willebrand factor
E        <a href="/dbget-bin/www_bget?ko:K05625">K05625</a> TGM2; transglutaminase 2 [EC:2.3.2.13]
E        <a href="/dbget-bin/www_bget?ko:K03917">K03917</a> F13A1; coagulation factor XIII A1 polypeptide [EC:2.3.2.13]
E        <a href="/dbget-bin/www_bget?ko:K03906">K03906</a> F13B; coagulation factor XIII B polypeptide
E        <a href="/dbget-bin/www_bget?ko:K01315">K01315</a> PLG; plasminogen [EC:3.4.21.7]
E        <a href="/dbget-bin/www_bget?ko:K06828">K06828</a> MDK; midkine
E        enterotoxin type A, putative [SAC:SACOL1657]
E        seb; staphylococcal enterotoxin B [SAC:SACOL0907]
E        enterotoxin type A precursor [SAR:SAR2043]
E        enterotoxin type A precursor [SAS:SAS1872]
E        sea; staphylococcal enterotoxin A precursor [SAM:MW1889]
E        sec4; enterotoxin type C precursor [SAM:MW0759]
E        tst; toxic shock syndrome toxin-1 [SAV:SAV2011]
E        sec3; enterotoxin typeC3 [SAV:SAV2009]
E        tst; toxic shock syndrome toxin-1 [SAU:SA1819]
E        sec3; enterotoxin typeC3 [SAU:SA1817]
E        speA3; exotoxin type A precursor - phage associated [SPG:SpyM3_1301]
E        putative invasin  [YPS:YPTB1572]
E        putative invasin [YPS:YPTB1668]
E        Murine polyomavirus [TAX:10634] [RS:NC_001515], VP1, 2
C    VLA-5
D      ITGA5; integrin alpha 5 [KO:K06484]
D      ITGB1; integrin beta 1 [KO:K05719]
E        <a href="/dbget-bin/www_bget?ko:K06550">K06550</a> L1CAM; L1 cell adhesion molecule
E        <a href="/dbget-bin/www_bget?ko:K06836">K06836</a> ADAM15; disintegrin and metalloproteinase domain-containing protein 15 [EC:3.4.24.-]
E        <a href="/dbget-bin/www_bget?ko:K06059">K06059</a> ADAM17, TACE; disintegrin and metalloproteinase domain-containing protein 17 [EC:3.4.24.86]
E        <a href="/dbget-bin/www_bget?ko:K05717">K05717</a> FN1; fibronectin 1
E        <a href="/dbget-bin/www_bget?ko:K05625">K05625</a> TGM2; transglutaminase 2 [EC:2.3.2.13]
E        <a href="/dbget-bin/www_bget?ko:K06823">K06823</a> COL18A; collagen, type XVIII, alpha
E        enterotoxin type A, putative [SAC:SACOL1657]
E        seb; staphylococcal enterotoxin B [SAC:SACOL0907]
E        enterotoxin type A precursor [SAR:SAR2043]
E        enterotoxin type A precursor [SAS:SAS1872]
E        sea; staphylococcal enterotoxin A precursor [SAM:MW1889]
E        sec4; enterotoxin type C precursor [SAM:MW0759]
E        tst; toxic shock syndrome toxin-1 [SAV:SAV2011]
E        sec3; enterotoxin typeC3 [SAV:SAV2009]
E        tst; toxic shock syndrome toxin-1 [SAU:SA1819]
E        sec3; enterotoxin typeC3 [SAU:SA1817]
E        speA3; exotoxin type A precursor - phage associated [SPG:SpyM3_1301]
E        putative invasin  [YPS:YPTB1572]
E        putative invasin [YPS:YPTB1668]
E        ipaB; IpaB, secreted by the Mxi-Spa secretion machinery, required for entry into epithelial cells [SFL:CP0128]
E        ipaC; IpaC, secreted by the Mxi-Spa secretion machinery, required for entry into epithelial cells [SFL:CP0127]
E        ipaD; IpaD, secreted by the Mxi-Spa machinery, required for entry of bacteria into epithelial cells [SFL:CP0126]
E        fimD, fhaE; fimbrial adhesin [BPE:BP1883]
E        fhaC; hemolysin activator-like protein [BPE:BP1884]
E        fhaS; adhesin [BPE:BP2667]
E        fhaL; adhesin [BPE:BP2907]
E        fhaB; filamentous hemagglutinin/adhesin [BPE:BP1879]
E        Foot-and-mouth disease virus A [TAX:12111] [RS:NC_011450], VP1
E        Foot-and-mouth disease virus Asia 1 [TAX:110195] [RS:NC_004915], VP1
E        Foot-and-mouth disease virus C [TAX:12116] [RS:NC_002554], VP1
E        Foot-and-mouth disease virus O [TAX:12118] [RS:NC_004004], VP1
E        Foot-and-mouth disease virus SAT 1 [TAX:12122] [RS:NC_011451], VP1
E        Foot-and-mouth disease virus SAT 2 [TAX:35292] [RS:NC_003992], VP1
E        Foot-and-mouth disease virus SAT 3 [TAX:12123] [RS:NC_011452], VP1
C    VLA-6
D      ITGA6; integrin alpha 6 [KO:K06485]
D      ITGB1; integrin beta 1 [KO:K05719]
E        <a href="/dbget-bin/www_bget?ko:K06833">K06833</a> ADAM2; disintegrin and metalloproteinase domain-containing protein 2 [EC:3.4.24.-]
E        <a href="/dbget-bin/www_bget?ko:K06834">K06834</a> ADAM9; disintegrin and metalloproteinase domain-containing protein 9 [EC:3.4.24.-]
E        Laminin-1
F          isotig05468|alpha; <a href="/dbget-bin/www_bget?ko:K05637">K05637</a> LAMA1_2; laminin, alpha 1/2
F          isotig20919|alpha; <a href="/dbget-bin/www_bget?ko:K05637">K05637</a> LAMA1_2; laminin, alpha 1/2
F          isotig25765|alpha; <a href="/dbget-bin/www_bget?ko:K05637">K05637</a> LAMA1_2; laminin, alpha 1/2
F          isotig17343|beta; <a href="/dbget-bin/www_bget?ko:K05636">K05636</a> LAMB1; laminin, beta 1
F          isotig23261|laminin; <a href="/dbget-bin/www_bget?ko:K05636">K05636</a> LAMB1; laminin, beta 1
F          isotig06062|gamma; <a href="/dbget-bin/www_bget?ko:K05635">K05635</a> LAMC1; laminin, gamma 1
F          isotig26879|laminin; <a href="/dbget-bin/www_bget?ko:K05635">K05635</a> LAMC1; laminin, gamma 1
E        Laminin-2
F          isotig05468|alpha; <a href="/dbget-bin/www_bget?ko:K05637">K05637</a> LAMA1_2; laminin, alpha 1/2
F          isotig20919|alpha; <a href="/dbget-bin/www_bget?ko:K05637">K05637</a> LAMA1_2; laminin, alpha 1/2
F          isotig25765|alpha; <a href="/dbget-bin/www_bget?ko:K05637">K05637</a> LAMA1_2; laminin, alpha 1/2
F          isotig17343|beta; <a href="/dbget-bin/www_bget?ko:K05636">K05636</a> LAMB1; laminin, beta 1
F          isotig23261|laminin; <a href="/dbget-bin/www_bget?ko:K05636">K05636</a> LAMB1; laminin, beta 1
F          isotig06062|gamma; <a href="/dbget-bin/www_bget?ko:K05635">K05635</a> LAMC1; laminin, gamma 1
F          isotig26879|laminin; <a href="/dbget-bin/www_bget?ko:K05635">K05635</a> LAMC1; laminin, gamma 1
E        Laminin-5
F          isotig24528|laminin; <a href="/dbget-bin/www_bget?ko:K06240">K06240</a> LAMA3_5; laminin, alpha 3/5
E        Laminin-8
F          isotig02687|alpha; <a href="/dbget-bin/www_bget?ko:K06241">K06241</a> LAMA4; laminin, alpha 4
F          isotig02688|alpha; <a href="/dbget-bin/www_bget?ko:K06241">K06241</a> LAMA4; laminin, alpha 4
F          isotig08687|alpha; <a href="/dbget-bin/www_bget?ko:K06241">K06241</a> LAMA4; laminin, alpha 4
F          isotig13643|alpha; <a href="/dbget-bin/www_bget?ko:K06241">K06241</a> LAMA4; laminin, alpha 4
F          isotig18243|alpha; <a href="/dbget-bin/www_bget?ko:K06241">K06241</a> LAMA4; laminin, alpha 4
F          isotig24696|alpha; <a href="/dbget-bin/www_bget?ko:K06241">K06241</a> LAMA4; laminin, alpha 4
F          isotig17343|beta; <a href="/dbget-bin/www_bget?ko:K05636">K05636</a> LAMB1; laminin, beta 1
F          isotig23261|laminin; <a href="/dbget-bin/www_bget?ko:K05636">K05636</a> LAMB1; laminin, beta 1
F          isotig06062|gamma; <a href="/dbget-bin/www_bget?ko:K05635">K05635</a> LAMC1; laminin, gamma 1
F          isotig26879|laminin; <a href="/dbget-bin/www_bget?ko:K05635">K05635</a> LAMC1; laminin, gamma 1
E        Laminin-10
F          isotig24528|laminin; <a href="/dbget-bin/www_bget?ko:K06240">K06240</a> LAMA3_5; laminin, alpha 3/5
F          isotig17343|beta; <a href="/dbget-bin/www_bget?ko:K05636">K05636</a> LAMB1; laminin, beta 1
F          isotig23261|laminin; <a href="/dbget-bin/www_bget?ko:K05636">K05636</a> LAMB1; laminin, beta 1
F          isotig06062|gamma; <a href="/dbget-bin/www_bget?ko:K05635">K05635</a> LAMC1; laminin, gamma 1
F          isotig26879|laminin; <a href="/dbget-bin/www_bget?ko:K05635">K05635</a> LAMC1; laminin, gamma 1
E        Laminin-11
F          isotig24528|laminin; <a href="/dbget-bin/www_bget?ko:K06240">K06240</a> LAMA3_5; laminin, alpha 3/5
F          isotig09458|beta; <a href="/dbget-bin/www_bget?ko:K06243">K06243</a> LAMB2; laminin, beta 2
F          isotig06062|gamma; <a href="/dbget-bin/www_bget?ko:K05635">K05635</a> LAMC1; laminin, gamma 1
F          isotig26879|laminin; <a href="/dbget-bin/www_bget?ko:K05635">K05635</a> LAMC1; laminin, gamma 1
E        <a href="/dbget-bin/www_bget?ko:K06827">K06827</a> CTGF; connective tissue growth factor
E        <a href="/dbget-bin/www_bget?ko:K06829">K06829</a> CYR61; cysteine rich protein 61
E        <a href="/dbget-bin/www_bget?ko:K06828">K06828</a> MDK; midkine
E        enterotoxin type A, putative [SAC:SACOL1657]
E        seb; staphylococcal enterotoxin B [SAC:SACOL0907]
E        enterotoxin type A precursor [SAR:SAR2043]
E        enterotoxin type A precursor [SAS:SAS1872]
E        sea; staphylococcal enterotoxin A precursor [SAM:MW1889]
E        sec4; enterotoxin type C precursor [SAM:MW0759]
E        tst; toxic shock syndrome toxin-1 [SAV:SAV2011]
E        sec3; enterotoxin typeC3 [SAV:SAV2009]
E        tst; toxic shock syndrome toxin-1 [SAU:SA1819]
E        sec3; enterotoxin typeC3 [SAU:SA1817]
E        speA3; exotoxin type A precursor - phage associated [SPG:SpyM3_1301]
E        putative invasin  [YPS:YPTB1572]
E        putative invasin [YPS:YPTB1668]
E        Human papillomavirus type 16 [TAX:10581] [RS:NC_001526], L1
C    VLA-7
D      ITGA7; integrin alpha 7 [KO:K06583]
D      ITGB1; integrin beta 1 [KO:K05719]
E        Laminin-1
F          isotig05468|alpha; <a href="/dbget-bin/www_bget?ko:K05637">K05637</a> LAMA1_2; laminin, alpha 1/2
F          isotig20919|alpha; <a href="/dbget-bin/www_bget?ko:K05637">K05637</a> LAMA1_2; laminin, alpha 1/2
F          isotig25765|alpha; <a href="/dbget-bin/www_bget?ko:K05637">K05637</a> LAMA1_2; laminin, alpha 1/2
F          isotig17343|beta; <a href="/dbget-bin/www_bget?ko:K05636">K05636</a> LAMB1; laminin, beta 1
F          isotig23261|laminin; <a href="/dbget-bin/www_bget?ko:K05636">K05636</a> LAMB1; laminin, beta 1
F          isotig06062|gamma; <a href="/dbget-bin/www_bget?ko:K05635">K05635</a> LAMC1; laminin, gamma 1
F          isotig26879|laminin; <a href="/dbget-bin/www_bget?ko:K05635">K05635</a> LAMC1; laminin, gamma 1
E        Laminin-2
F          isotig05468|alpha; <a href="/dbget-bin/www_bget?ko:K05637">K05637</a> LAMA1_2; laminin, alpha 1/2
F          isotig20919|alpha; <a href="/dbget-bin/www_bget?ko:K05637">K05637</a> LAMA1_2; laminin, alpha 1/2
F          isotig25765|alpha; <a href="/dbget-bin/www_bget?ko:K05637">K05637</a> LAMA1_2; laminin, alpha 1/2
F          isotig17343|beta; <a href="/dbget-bin/www_bget?ko:K05636">K05636</a> LAMB1; laminin, beta 1
F          isotig23261|laminin; <a href="/dbget-bin/www_bget?ko:K05636">K05636</a> LAMB1; laminin, beta 1
F          isotig06062|gamma; <a href="/dbget-bin/www_bget?ko:K05635">K05635</a> LAMC1; laminin, gamma 1
F          isotig26879|laminin; <a href="/dbget-bin/www_bget?ko:K05635">K05635</a> LAMC1; laminin, gamma 1
E        <a href="/dbget-bin/www_bget?ko:K06830">K06830</a> LGALS1; galectin-1
E        enterotoxin type A, putative [SAC:SACOL1657]
E        seb; staphylococcal enterotoxin B [SAC:SACOL0907]
E        enterotoxin type A precursor [SAR:SAR2043]
E        enterotoxin type A precursor [SAS:SAS1872]
E        sea; staphylococcal enterotoxin A precursor [SAM:MW1889]
E        sec4; enterotoxin type C precursor [SAM:MW0759]
E        tst; toxic shock syndrome toxin-1 [SAV:SAV2011]
E        sec3; enterotoxin typeC3 [SAV:SAV2009]
E        tst; toxic shock syndrome toxin-1 [SAU:SA1819]
E        sec3; enterotoxin typeC3 [SAU:SA1817]
E        speA3; exotoxin type A precursor - phage associated [SPG:SpyM3_1301]
C    VLA-8
D      ITGA8; integrin alpha 8 [KO:K06584]
D      ITGB1; integrin beta 1 [KO:K05719]
E        <a href="/dbget-bin/www_bget?ko:K05717">K05717</a> FN1; fibronectin 1
E        <a href="/dbget-bin/www_bget?ko:K06252">K06252</a> TN; tenascin
E        <a href="/dbget-bin/www_bget?ko:K06520">K06520</a> CD99, MIC2; CD99 antigen
E        <a href="/dbget-bin/www_bget?ko:K06824">K06824</a> NPNT; nephronectin
E        <a href="/dbget-bin/www_bget?ko:K13375">K13375</a>  TGFB1; transforming growth factor beta-1
E        <a href="/dbget-bin/www_bget?ko:K13376">K13376</a>  TGFB2; transforming growth factor beta-2
E        <a href="/dbget-bin/www_bget?ko:K13377">K13377</a>  TGFB3; transforming growth factor beta-3
E        <a href="/dbget-bin/www_bget?ko:K04384">K04384</a>  TGFBN; transforming growth factor beta, invertebrate
E        enterotoxin type A, putative [SAC:SACOL1657]
E        seb; staphylococcal enterotoxin B [SAC:SACOL0907]
E        enterotoxin type A precursor [SAR:SAR2043]
E        enterotoxin type A precursor [SAS:SAS1872]
E        sea; staphylococcal enterotoxin A precursor [SAM:MW1889]
E        sec4; enterotoxin type C precursor [SAM:MW0759]
E        tst; toxic shock syndrome toxin-1 [SAV:SAV2011]
E        sec3; enterotoxin typeC3 [SAV:SAV2009]
E        tst; toxic shock syndrome toxin-1 [SAU:SA1819]
E        sec3; enterotoxin typeC3 [SAU:SA1817]
E        speA3; exotoxin type A precursor - phage associated [SPG:SpyM3_1301]
C    VLA-9
D      ITGA9; integrin alpha 9 [KO:K06585]
D      ITGB1; integrin beta 1 [KO:K05719]
E        <a href="/dbget-bin/www_bget?ko:K06527">K06527</a> VCAM1; vascular cell adhesion molecule 1
E        <a href="/dbget-bin/www_bget?ko:K06835">K06835</a> ADAM12; disintegrin and metalloproteinase domain-containing protein 12 [EC:3.4.24.-]
E        <a href="/dbget-bin/www_bget?ko:K06836">K06836</a> ADAM15; disintegrin and metalloproteinase domain-containing protein 15 [EC:3.4.24.-]
E        <a href="/dbget-bin/www_bget?ko:K06252">K06252</a> TN; tenascin
E        <a href="/dbget-bin/www_bget?ko:K06250">K06250</a> SPP1, BNSP, OPN; secreted phosphoprotein 1
E        <a href="/dbget-bin/www_bget?ko:K03900">K03900</a> VWF; von Willebrand factor
E        <a href="/dbget-bin/www_bget?ko:K05625">K05625</a> TGM2; transglutaminase 2 [EC:2.3.2.13]
E        <a href="/dbget-bin/www_bget?ko:K03917">K03917</a> F13A1; coagulation factor XIII A1 polypeptide [EC:2.3.2.13]
E        <a href="/dbget-bin/www_bget?ko:K03906">K03906</a> F13B; coagulation factor XIII B polypeptide
E        <a href="/dbget-bin/www_bget?ko:K01315">K01315</a> PLG; plasminogen [EC:3.4.21.7]
E        enterotoxin type A, putative [SAC:SACOL1657]
E        seb; staphylococcal enterotoxin B [SAC:SACOL0907]
E        enterotoxin type A precursor [SAR:SAR2043]
E        enterotoxin type A precursor [SAS:SAS1872]
E        sea; staphylococcal enterotoxin A precursor [SAM:MW1889]
E        sec4; enterotoxin type C precursor [SAM:MW0759]
E        tst; toxic shock syndrome toxin-1 [SAV:SAV2011]
E        sec3; enterotoxin typeC3 [SAV:SAV2009]
E        tst; toxic shock syndrome toxin-1 [SAU:SA1819]
E        sec3; enterotoxin typeC3 [SAU:SA1817]
E        speA3; exotoxin type A precursor - phage associated [SPG:SpyM3_1301]
C    alpha 10 beta 1
D      ITGA10; integrin alpha 10 [KO:K06586]
D      ITGB1; integrin beta 1 [KO:K05719]
E        <a href="/dbget-bin/www_bget?ko:K06237">K06237</a> COL4A; collagen, type IV, alpha
E        <a href="/dbget-bin/www_bget?ko:K06238">K06238</a> COL6A; collagen, type VI, alpha
E        enterotoxin type A, putative [SAC:SACOL1657]
E        seb; staphylococcal enterotoxin B [SAC:SACOL0907]
E        enterotoxin type A precursor [SAR:SAR2043]
E        enterotoxin type A precursor [SAS:SAS1872]
E        sea; staphylococcal enterotoxin A precursor [SAM:MW1889]
E        sec4; enterotoxin type C precursor [SAM:MW0759]
E        tst; toxic shock syndrome toxin-1 [SAV:SAV2011]
E        sec3; enterotoxin typeC3 [SAV:SAV2009]
E        tst; toxic shock syndrome toxin-1 [SAU:SA1819]
E        sec3; enterotoxin typeC3 [SAU:SA1817]
E        speA3; exotoxin type A precursor - phage associated [SPG:SpyM3_1301]
C    alpha 11 beta 1
D      ITGA11; integrin alpha 11 [KO:K06587]
D      ITGB1; integrin beta 1 [KO:K05719]
E        <a href="/dbget-bin/www_bget?ko:K06236">K06236</a> COL1AS; collagen, type I/II/III/V/XI, alpha
E        enterotoxin type A, putative [SAC:SACOL1657]
E        seb; staphylococcal enterotoxin B [SAC:SACOL0907]
E        enterotoxin type A precursor [SAR:SAR2043]
E        enterotoxin type A precursor [SAS:SAS1872]
E        sea; staphylococcal enterotoxin A precursor [SAM:MW1889]
E        sec4; enterotoxin type C precursor [SAM:MW0759]
E        tst; toxic shock syndrome toxin-1 [SAV:SAV2011]
E        sec3; enterotoxin typeC3 [SAV:SAV2009]
E        tst; toxic shock syndrome toxin-1 [SAU:SA1819]
E        sec3; enterotoxin typeC3 [SAU:SA1817]
E        speA3; exotoxin type A precursor - phage associated [SPG:SpyM3_1301]
C    alpha V beta 1
D      ITGAV; integrin alpha V [KO:K06487]
D      ITGB1; integrin beta 1 [KO:K05719]
E        <a href="/dbget-bin/www_bget?ko:K06581">K06581</a> ICAM4; intercellular adhesion molecule 4, Landsteiner-Wiener blood group glycoprotein
E        <a href="/dbget-bin/www_bget?ko:K05717">K05717</a> FN1; fibronectin 1
E        <a href="/dbget-bin/www_bget?ko:K06251">K06251</a> VTN; vitronectin
E        <a href="/dbget-bin/www_bget?ko:K13375">K13375</a>  TGFB1; transforming growth factor beta-1
E        <a href="/dbget-bin/www_bget?ko:K13376">K13376</a>  TGFB2; transforming growth factor beta-2
E        <a href="/dbget-bin/www_bget?ko:K13377">K13377</a>  TGFB3; transforming growth factor beta-3
E        <a href="/dbget-bin/www_bget?ko:K04384">K04384</a>  TGFBN; transforming growth factor beta, invertebrate
E        enterotoxin type A, putative [SAC:SACOL1657]
E        seb; staphylococcal enterotoxin B [SAC:SACOL0907]
E        enterotoxin type A precursor [SAR:SAR2043]
E        enterotoxin type A precursor [SAS:SAS1872]
E        sea; staphylococcal enterotoxin A precursor [SAM:MW1889]
E        sec4; enterotoxin type C precursor [SAM:MW0759]
E        tst; toxic shock syndrome toxin-1 [SAV:SAV2011]
E        sec3; enterotoxin typeC3 [SAV:SAV2009]
E        tst; toxic shock syndrome toxin-1 [SAU:SA1819]
E        sec3; enterotoxin typeC3 [SAU:SA1817]
E        speA3; exotoxin type A precursor - phage associated [SPG:SpyM3_1301]
E        putative invasin  [YPS:YPTB1572]
E        putative invasin [YPS:YPTB1668]
E        Human adenovirus type 2 [TAX:10515], penton base protein
E        Human adenovirus type 5 [TAX:28285], penton base protein
E        Echovirus 22 (strain Harris) [TAX:103911], VP1
E        Foot-and-mouth disease virus A [TAX:12111] [RS:NC_011450], VP1
E        Foot-and-mouth disease virus Asia 1 [TAX:110195] [RS:NC_004915], VP1
E        Foot-and-mouth disease virus C [TAX:12116] [RS:NC_002554], VP1
E        Foot-and-mouth disease virus O [TAX:12118] [RS:NC_004004], VP1
E        Foot-and-mouth disease virus SAT 1 [TAX:12122] [RS:NC_011451], VP1
E        Foot-and-mouth disease virus SAT 2 [TAX:35292] [RS:NC_003992], VP1
E        Foot-and-mouth disease virus SAT 3 [TAX:12123] [RS:NC_011452], VP1
B
B  <b>Beta2 integrins</b>
C    LFA-1
D      ITGAL; integrin alpha L [KO:K05718]
D      ITGB2; integrin beta 2 [KO:K06464]
E        <a href="/dbget-bin/www_bget?ko:K06490">K06490</a> ICAM1; intercellular adhesion molecule 1
E        <a href="/dbget-bin/www_bget?ko:K06523">K06523</a> ICAM2; intercellular adhesion molecule 2
E        <a href="/dbget-bin/www_bget?ko:K06486">K06486</a> ICAM3; intercellular adhesion molecule 3
E        <a href="/dbget-bin/www_bget?ko:K06581">K06581</a> ICAM4; intercellular adhesion molecule 4, Landsteiner-Wiener blood group glycoprotein
E        <a href="/dbget-bin/www_bget?ko:K06769">K06769</a> ICAM5, TLCN; intercellular adhesion molecule 5
E        <a href="/dbget-bin/www_bget?ko:K06567">K06567</a> CD226, DNAM1; CD226 antigen
E        <a href="/dbget-bin/www_bget?ko:K06089">K06089</a> F11R, JAM1; junctional adhesion molecule 1
E        enterotoxin type A, putative [SAC:SACOL1657]
E        seb; staphylococcal enterotoxin B [SAC:SACOL0907]
E        enterotoxin type A precursor [SAR:SAR2043]
E        enterotoxin type A precursor [SAS:SAS1872]
E        sea; staphylococcal enterotoxin A precursor [SAM:MW1889]
E        sec4; enterotoxin type C precursor [SAM:MW0759]
E        tst; toxic shock syndrome toxin-1 [SAV:SAV2011]
E        sec3; enterotoxin typeC3 [SAV:SAV2009]
E        tst; toxic shock syndrome toxin-1 [SAU:SA1819]
E        sec3; enterotoxin typeC3 [SAU:SA1817]
E        speA3; exotoxin type A precursor - phage associated [SPG:SpyM3_1301]
E        hlyA; hemolysin A [ECS:pO157p18]
E        hlyA; hemolysin A [ECC:c3570]
C    CR3, Mac-1
D      ITGAM; integrin alpha M [KO:K06461]
D      ITGB2; integrin beta 2 [KO:K06464]
E        <a href="/dbget-bin/www_bget?ko:K06490">K06490</a> ICAM1; intercellular adhesion molecule 1
E        <a href="/dbget-bin/www_bget?ko:K06523">K06523</a> ICAM2; intercellular adhesion molecule 2
E        <a href="/dbget-bin/www_bget?ko:K06581">K06581</a> ICAM4; intercellular adhesion molecule 4, Landsteiner-Wiener blood group glycoprotein
E        <a href="/dbget-bin/www_bget?ko:K06785">K06785</a> JAM3; junction adhesion molecule 3
E        <a href="/dbget-bin/www_bget?ko:K06527">K06527</a> VCAM1; vascular cell adhesion molecule 1
E        <a href="/dbget-bin/www_bget?ko:K06830">K06830</a> LGALS1; galectin-1
E        <a href="/dbget-bin/www_bget?ko:K06831">K06831</a> LGALS3; galectin-3
E        <a href="/dbget-bin/www_bget?ko:K03903">K03903</a> FGA; fibrinogen alpha chain
E        <a href="/dbget-bin/www_bget?ko:K03904">K03904</a> FGB; fibrinogen beta chain
E        <a href="/dbget-bin/www_bget?ko:K03905">K03905</a> FGG; fibrinogen gamma chain
E        <a href="/dbget-bin/www_bget?ko:K03990">K03990</a> C3; complement component 3
E        <a href="/dbget-bin/www_bget?ko:K01314">K01314</a> F10; coagulation factor X [EC:3.4.21.6]
E        enterotoxin type A, putative [SAC:SACOL1657]
E        seb; staphylococcal enterotoxin B [SAC:SACOL0907]
E        enterotoxin type A precursor [SAR:SAR2043]
E        enterotoxin type A precursor [SAS:SAS1872]
E        sea; staphylococcal enterotoxin A precursor [SAM:MW1889]
E        sec4; enterotoxin type C precursor [SAM:MW0759]
E        tst; toxic shock syndrome toxin-1 [SAV:SAV2011]
E        sec3; enterotoxin typeC3 [SAV:SAV2009]
E        tst; toxic shock syndrome toxin-1 [SAU:SA1819]
E        sec3; enterotoxin typeC3 [SAU:SA1817]
E        speA3; exotoxin type A precursor - phage associated [SPG:SpyM3_1301]
E        <I>Mycobacterium tuberculosis H37Rv</I> [TAX:83332] [GN:mtu]
E        <I>Legionella pneumophila str. Lens</I> [TAX:297245] [GN:lpf]
E        <I>Legionella pneumophila str. Paris</I> [TAX:297246] [GN:lpp]
E        <I>Legionella pneumophila subsp. pneumophila str. Philadelphia 1</I> [TAX:272624] [GN:lpn]
E        ptxA; pertussis toxin subunit 1 precursor [EC:2.4.2.-] [BPE:BP3783]
E        ptxB; pertussis toxin subunit 2 precursor [BPE:BP3784]
E        ptxC; pertussis toxin subunit 3 precursor [BPE:BP3787]
E        ptxD; pertussis toxin subunit 4 precursor [BPE:BP3785]
E        ptxE; pertussis toxin subunit 5 precursor [BPE:BP3786]
E        fhaC; hemolysin activator-like protein [BPE:BP1884]
E        fhaS; adhesin [BPE:BP2667]
E        fhaL; adhesin [BPE:BP2907]
E        fhaB; filamentous hemagglutinin/adhesin [BPE:BP1879]
C    p150/95
D      ITGAX; integrin alpha X [KO:K06462]
D      ITGB2; integrin beta 2 [KO:K06464]
E        <a href="/dbget-bin/www_bget?ko:K03903">K03903</a> FGA; fibrinogen alpha chain
E        <a href="/dbget-bin/www_bget?ko:K03904">K03904</a> FGB; fibrinogen beta chain
E        <a href="/dbget-bin/www_bget?ko:K03905">K03905</a> FGG; fibrinogen gamma chain
E        <a href="/dbget-bin/www_bget?ko:K03990">K03990</a> C3; complement component 3
E        enterotoxin type A, putative [SAC:SACOL1657]
E        seb; staphylococcal enterotoxin B [SAC:SACOL0907]
E        enterotoxin type A precursor [SAR:SAR2043]
E        enterotoxin type A precursor [SAS:SAS1872]
E        sea; staphylococcal enterotoxin A precursor [SAM:MW1889]
E        sec4; enterotoxin type C precursor [SAM:MW0759]
E        tst; toxic shock syndrome toxin-1 [SAV:SAV2011]
E        sec3; enterotoxin typeC3 [SAV:SAV2009]
E        tst; toxic shock syndrome toxin-1 [SAU:SA1819]
E        sec3; enterotoxin typeC3 [SAU:SA1817]
E        speA3; exotoxin type A precursor - phage associated [SPG:SpyM3_1301]
E        <I>Mycobacterium tuberculosis H37Rv</I> [TAX:83332] [GN:mtu]
E        Bovine leukemia virus [TAX:11901] [RS:NC_001414]
C    alpha D beta 2
D      ITGAD; integrin alpha D [KO:K06594]
D      ITGB2; integrin beta 2 [KO:K06464]
E        <a href="/dbget-bin/www_bget?ko:K06486">K06486</a> ICAM3; intercellular adhesion molecule 3
E        <a href="/dbget-bin/www_bget?ko:K06527">K06527</a> VCAM1; vascular cell adhesion molecule 1
E        enterotoxin type A, putative [SAC:SACOL1657]
E        seb; staphylococcal enterotoxin B [SAC:SACOL0907]
E        enterotoxin type A precursor [SAR:SAR2043]
E        enterotoxin type A precursor [SAS:SAS1872]
E        sea; staphylococcal enterotoxin A precursor [SAM:MW1889]
E        sec4; enterotoxin type C precursor [SAM:MW0759]
E        tst; toxic shock syndrome toxin-1 [SAV:SAV2011]
E        sec3; enterotoxin typeC3 [SAV:SAV2009]
E        tst; toxic shock syndrome toxin-1 [SAU:SA1819]
E        sec3; enterotoxin typeC3 [SAU:SA1817]
E        speA3; exotoxin type A precursor - phage associated [SPG:SpyM3_1301]
B
B  <b>Beta3 integrins</b>
C    alpha IIb  beta 3
D      ITGA2B; integrin alpha 2B [KO:K06476]
D      ITGB3; integrin beta 3 [KO:K06493]
E        <a href="/dbget-bin/www_bget?ko:K06581">K06581</a> ICAM4; intercellular adhesion molecule 4, Landsteiner-Wiener blood group glycoprotein
E        <a href="/dbget-bin/www_bget?ko:K06251">K06251</a> VTN; vitronectin
E        <a href="/dbget-bin/www_bget?ko:K05717">K05717</a> FN1; fibronectin 1
E        <a href="/dbget-bin/www_bget?ko:K03900">K03900</a> VWF; von Willebrand factor
E        <a href="/dbget-bin/www_bget?ko:K04659">K04659</a> THBS; thrombospondin
E        <a href="/dbget-bin/www_bget?ko:K03903">K03903</a> FGA; fibrinogen alpha chain
E        <a href="/dbget-bin/www_bget?ko:K03904">K03904</a> FGB; fibrinogen beta chain
E        <a href="/dbget-bin/www_bget?ko:K03905">K03905</a> FGG; fibrinogen gamma chain
E        <a href="/dbget-bin/www_bget?ko:K06829">K06829</a> CYR61; cysteine rich protein 61
E        <a href="/dbget-bin/www_bget?ko:K06827">K06827</a> CTGF; connective tissue growth factor
E        <a href="/dbget-bin/www_bget?ko:K01313">K01313</a> F2; coagulation factor II (thrombin) [EC:3.4.21.5]
E        speB; pyrogenic exotoxin B [EC:3.4.22.10] [SPG:SpyM3_1742]
E        membrane-associated protein P66 [BBU:BB0603]
E        Sin Nombre virus [TAX:37705] [RS:NC_005215], G1, G2
C    VNR
D      ITGAV; integrin alpha V [KO:K06487]
D      ITGB3; integrin beta 3 [KO:K06493]
E        <a href="/dbget-bin/www_bget?ko:K06550">K06550</a> L1CAM; L1 cell adhesion molecule
E        <a href="/dbget-bin/www_bget?ko:K06471">K06471</a> PECAM1, CD31; platelet/endothelial cell adhesion molecule
E        <a href="/dbget-bin/www_bget?ko:K06581">K06581</a> ICAM4; intercellular adhesion molecule 4, Landsteiner-Wiener blood group glycoprotein
E        <a href="/dbget-bin/www_bget?ko:K06836">K06836</a> ADAM15; disintegrin and metalloproteinase domain-containing protein 15 [EC:3.4.24.-]
E        <a href="/dbget-bin/www_bget?ko:K06837">K06837</a> ADAM23; disintegrin and metalloproteinase domain-containing protein 23 [EC:3.4.24.-]
E        <a href="/dbget-bin/www_bget?ko:K06251">K06251</a> VTN; vitronectin
E        <a href="/dbget-bin/www_bget?ko:K05717">K05717</a> FN1; fibronectin 1
E        <a href="/dbget-bin/www_bget?ko:K03900">K03900</a> VWF; von Willebrand factor
E        <a href="/dbget-bin/www_bget?ko:K06825">K06825</a> FBN1; fibrillin 1
E        <a href="/dbget-bin/www_bget?ko:K06250">K06250</a> SPP1, BNSP, OPN; secreted phosphoprotein 1
E        <a href="/dbget-bin/www_bget?ko:K06252">K06252</a> TN; tenascin
E        <a href="/dbget-bin/www_bget?ko:K06253">K06253</a> IBSP; integrin binding sialoprotein
E        <a href="/dbget-bin/www_bget?ko:K04659">K04659</a> THBS; thrombospondin
E        <a href="/dbget-bin/www_bget?ko:K03903">K03903</a> FGA; fibrinogen alpha chain
E        <a href="/dbget-bin/www_bget?ko:K03904">K03904</a> FGB; fibrinogen beta chain
E        <a href="/dbget-bin/www_bget?ko:K03905">K03905</a> FGG; fibrinogen gamma chain
E        <a href="/dbget-bin/www_bget?ko:K06829">K06829</a> CYR61; cysteine rich protein 61
E        <a href="/dbget-bin/www_bget?ko:K06827">K06827</a> CTGF; connective tissue growth factor
E        <a href="/dbget-bin/www_bget?ko:K01398">K01398</a> MMP2; matrix metalloproteinase-2 (gelatinase A) [EC:3.4.24.24]
E        <a href="/dbget-bin/www_bget?ko:K06236">K06236</a> COL1AS; collagen, type I/II/III/V/XI, alpha
E        <a href="/dbget-bin/www_bget?ko:K06237">K06237</a> COL4A; collagen, type IV, alpha
E        <a href="/dbget-bin/www_bget?ko:K06823">K06823</a> COL18A; collagen, type XVIII, alpha
E        <a href="/dbget-bin/www_bget?ko:K01315">K01315</a> PLG; plasminogen [EC:3.4.21.7]
E        speB; pyrogenic exotoxin B [EC:3.4.22.10] [SPG:SpyM3_1742]
E        membrane-associated protein P66 [BBU:BB0603]
E        Human adenovirus type 2 [TAX:10515], penton base protein
E        Human herpesvirus 1 [TAX:10298] [RS:NC_001806], gH
E        Human coxsackievirus A9 (strain Griggs) [TAX:12068], VP1
E        Human coxsackievirus A9B [TAX:145389], VP1
E        Foot-and-mouth disease virus A [TAX:12111] [RS:NC_011450], VP1
E        Foot-and-mouth disease virus Asia 1 [TAX:110195] [RS:NC_004915], VP1
E        Foot-and-mouth disease virus C [TAX:12116] [RS:NC_002554], VP1
E        Foot-and-mouth disease virus O [TAX:12118] [RS:NC_004004], VP1
E        Foot-and-mouth disease virus SAT 1 [TAX:12122] [RS:NC_011451], VP1
E        Foot-and-mouth disease virus SAT 2 [TAX:35292] [RS:NC_003992], VP1
E        Foot-and-mouth disease virus SAT 3 [TAX:12123] [RS:NC_011452], VP1
E        Human adenovirus type 5 [TAX:28285], penton base protein
E        Human immunodeficiency virus 1 [TAX:11676] [RS:NC_001802], gp120, 41
E        Sin Nombre virus [TAX:37705] [RS:NC_005215], G1, G2
E        Echovirus 9 (strain Barty) [TAX:103914], VP1
E        Echovirus 22 (strain Harris) [TAX:103911], VP1
B
B  <b>Beta4 integrins</b>
C    alpha 6 beta 4
D      ITGA6; integrin alpha 6 [KO:K06485]
D      ITGB4; integrin beta 4 [KO:K06525]
E        Laminin-1
F          isotig05468|alpha; <a href="/dbget-bin/www_bget?ko:K05637">K05637</a> LAMA1_2; laminin, alpha 1/2
F          isotig20919|alpha; <a href="/dbget-bin/www_bget?ko:K05637">K05637</a> LAMA1_2; laminin, alpha 1/2
F          isotig25765|alpha; <a href="/dbget-bin/www_bget?ko:K05637">K05637</a> LAMA1_2; laminin, alpha 1/2
F          isotig17343|beta; <a href="/dbget-bin/www_bget?ko:K05636">K05636</a> LAMB1; laminin, beta 1
F          isotig23261|laminin; <a href="/dbget-bin/www_bget?ko:K05636">K05636</a> LAMB1; laminin, beta 1
F          isotig06062|gamma; <a href="/dbget-bin/www_bget?ko:K05635">K05635</a> LAMC1; laminin, gamma 1
F          isotig26879|laminin; <a href="/dbget-bin/www_bget?ko:K05635">K05635</a> LAMC1; laminin, gamma 1
E        Laminin-2
F          isotig05468|alpha; <a href="/dbget-bin/www_bget?ko:K05637">K05637</a> LAMA1_2; laminin, alpha 1/2
F          isotig20919|alpha; <a href="/dbget-bin/www_bget?ko:K05637">K05637</a> LAMA1_2; laminin, alpha 1/2
F          isotig25765|alpha; <a href="/dbget-bin/www_bget?ko:K05637">K05637</a> LAMA1_2; laminin, alpha 1/2
F          isotig17343|beta; <a href="/dbget-bin/www_bget?ko:K05636">K05636</a> LAMB1; laminin, beta 1
F          isotig23261|laminin; <a href="/dbget-bin/www_bget?ko:K05636">K05636</a> LAMB1; laminin, beta 1
F          isotig06062|gamma; <a href="/dbget-bin/www_bget?ko:K05635">K05635</a> LAMC1; laminin, gamma 1
F          isotig26879|laminin; <a href="/dbget-bin/www_bget?ko:K05635">K05635</a> LAMC1; laminin, gamma 1
E        Laminin-5
F          isotig24528|laminin; <a href="/dbget-bin/www_bget?ko:K06240">K06240</a> LAMA3_5; laminin, alpha 3/5
E        Human papillomavirus type 16 [TAX:10581] [RS:NC_001526], L1
B
B  <b>Beta5 integrins</b>
C    alpha V beta 5
D      ITGAV; integrin alpha V [KO:K06487]
D      ITGB5; integrin beta 5 [KO:K06588]
E        <a href="/dbget-bin/www_bget?ko:K06581">K06581</a> ICAM4; intercellular adhesion molecule 4, Landsteiner-Wiener blood group glycoprotein
E        <a href="/dbget-bin/www_bget?ko:K06251">K06251</a> VTN; vitronectin
E        <a href="/dbget-bin/www_bget?ko:K06253">K06253</a> IBSP; integrin binding sialoprotein
E        <a href="/dbget-bin/www_bget?ko:K13375">K13375</a>  TGFB1; transforming growth factor beta-1
E        <a href="/dbget-bin/www_bget?ko:K13376">K13376</a>  TGFB2; transforming growth factor beta-2
E        <a href="/dbget-bin/www_bget?ko:K13377">K13377</a>  TGFB3; transforming growth factor beta-3
E        <a href="/dbget-bin/www_bget?ko:K04384">K04384</a>  TGFBN; transforming growth factor beta, invertebrate
E        <a href="/dbget-bin/www_bget?ko:K06829">K06829</a> CYR61; cysteine rich protein 61
E        <a href="/dbget-bin/www_bget?ko:K06823">K06823</a> COL18A; collagen, type XVIII, alpha
E        Human adenovirus type 12 [TAX:28282], penton base protein
E        Human adenovirus type 2 [TAX:10515], penton base protein
E        Adeno-associated virus 2 [TAX:10804] [RS:NC_001401], VP1, 2, 3
B
B  <b>Beta6 integrins</b>
C    alpha V beta 6
D      ITGAV; integrin alpha V [KO:K06487]
D      ITGB6; integrin beta 6 [KO:K06589]
E        <a href="/dbget-bin/www_bget?ko:K05717">K05717</a> FN1; fibronectin 1
E        <a href="/dbget-bin/www_bget?ko:K06252">K06252</a> TN; tenascin
E        <a href="/dbget-bin/www_bget?ko:K13375">K13375</a>  TGFB1; transforming growth factor beta-1
E        <a href="/dbget-bin/www_bget?ko:K13376">K13376</a>  TGFB2; transforming growth factor beta-2
E        <a href="/dbget-bin/www_bget?ko:K13377">K13377</a>  TGFB3; transforming growth factor beta-3
E        <a href="/dbget-bin/www_bget?ko:K04384">K04384</a>  TGFBN; transforming growth factor beta, invertebrate
E        Human coxsackievirus A9 (strain Griggs) [TAX:12068], VP1
E        Human coxsackievirus A9B [TAX:145389], VP1
E        Foot-and-mouth disease virus A [TAX:12111] [RS:NC_011450], VP1
E        Foot-and-mouth disease virus Asia 1 [TAX:110195] [RS:NC_004915], VP1
E        Foot-and-mouth disease virus C [TAX:12116] [RS:NC_002554], VP1
E        Foot-and-mouth disease virus O [TAX:12118] [RS:NC_004004], VP1
E        Foot-and-mouth disease virus SAT 1 [TAX:12122] [RS:NC_011451], VP1
E        Foot-and-mouth disease virus SAT 2 [TAX:35292] [RS:NC_003992], VP1
E        Foot-and-mouth disease virus SAT 3 [TAX:12123] [RS:NC_011452], VP1
E        Coxsackievirus B1 (strain Japan) [TAX:103902], VP1, 2, 3
E        Coxsackievirus B3 (strain Nancy) [TAX:103903], VP1, 2, 3
E        Coxsackievirus B3 (strain Woodruff) [TAX:103904], VP1, 2, 3
E        Coxsackievirus B5 (strain Peterborough / 1954/UK/85) [TAX:103907], VP1, 2, 3
B
B  <b>Beta7 integrins</b>
C    alpha 4 beta 7
D      ITGA4; integrin alpha 4 [KO:K06483]
D      ITGB7; integrin beta 7 [KO:K06590]
E        <a href="/dbget-bin/www_bget?ko:K06527">K06527</a> VCAM1; vascular cell adhesion molecule 1
E        <a href="/dbget-bin/www_bget?ko:K06779">K06779</a> MADCAM1; mucosal vascular addressin cell adhesion molecule 1
E        <a href="/dbget-bin/www_bget?ko:K05717">K05717</a> FN1; fibronectin 1
E        enterotoxin type A, putative [SAC:SACOL1657]
E        seb; staphylococcal enterotoxin B [SAC:SACOL0907]
E        enterotoxin type A precursor [SAR:SAR2043]
E        enterotoxin type A precursor [SAS:SAS1872]
E        sea; staphylococcal enterotoxin A precursor [SAM:MW1889]
E        sec4; enterotoxin type C precursor [SAM:MW0759]
E        tst; toxic shock syndrome toxin-1 [SAV:SAV2011]
E        sec3; enterotoxin typeC3 [SAV:SAV2009]
E        tst; toxic shock syndrome toxin-1 [SAU:SA1819]
E        sec3; enterotoxin typeC3 [SAU:SA1817]
E        speA3; exotoxin type A precursor - phage associated [SPG:SpyM3_1301]
C    alpha E beta 7
D      ITGAE; integrin alpha E [KO:K06524]
D      ITGB7; integrin beta 7 [KO:K06590]
E        <a href="/dbget-bin/www_bget?ko:K05689">K05689</a> CDHE, CDH1; cadherin 1, type 1, E-cadherin
B
B  <b>Beta8 integrins</b>
C    alpha V beta 8
D      ITGAV; integrin alpha V [KO:K06487]
D      ITGB8; integrin beta 8 [KO:K06591]
E        <a href="/dbget-bin/www_bget?ko:K06237">K06237</a> COL4A; collagen, type IV, alpha
E        <a href="/dbget-bin/www_bget?ko:K05717">K05717</a> FN1; fibronectin 1
E        <a href="/dbget-bin/www_bget?ko:K13375">K13375</a>  TGFB1; transforming growth factor beta-1
E        <a href="/dbget-bin/www_bget?ko:K13376">K13376</a>  TGFB2; transforming growth factor beta-2
E        <a href="/dbget-bin/www_bget?ko:K13377">K13377</a>  TGFB3; transforming growth factor beta-3
E        <a href="/dbget-bin/www_bget?ko:K04384">K04384</a>  TGFBN; transforming growth factor beta, invertebrate
#
A<b>3. Selectin Family</b>
B  SELL; selectin, lymphocyte [KO:K06495]
C    <a href="/dbget-bin/www_bget?ko:K06815">K06815</a> GLYCAM1; glycosylation dependent cell adhesion molecule 1
C    <a href="/dbget-bin/www_bget?ko:K06474">K06474</a> CD34; CD34 antigen
C    <a href="/dbget-bin/www_bget?ko:K06817">K06817</a> PODXL; podocalyxin-like
C    <a href="/dbget-bin/www_bget?ko:K06818">K06818</a> PODXL2; podocalyxin-like 2
C    <a href="/dbget-bin/www_bget?ko:K06779">K06779</a> MADCAM1; mucosal vascular addressin cell adhesion molecule 1
C    <a href="/dbget-bin/www_bget?ko:K06544">K06544</a> SELPLG; selectin P ligand
C    <a href="/dbget-bin/www_bget?ko:K06793">K06793</a> CSPG2, VCAN; chondroitin sulfate proteoglycan 2 (versican)
C    enterotoxin type A, putative [SAC:SACOL1657]
C    seb; staphylococcal enterotoxin B [SAC:SACOL0907]
C    enterotoxin type A precursor [SAR:SAR2043]
C    enterotoxin type A precursor [SAS:SAS1872]
C    sea; staphylococcal enterotoxin A precursor [SAM:MW1889]
C    sec4; enterotoxin type C precursor [SAM:MW0759]
C    tst; toxic shock syndrome toxin-1 [SAV:SAV2011]
C    sec3; enterotoxin typeC3 [SAV:SAV2009]
C    tst; toxic shock syndrome toxin-1 [SAU:SA1819]
C    sec3; enterotoxin typeC3 [SAU:SA1817]
C    speA3; exotoxin type A precursor - phage associated [SPG:SpyM3_1301]
B  SELE; selectin, endothelial cell [KO:K06494]
C    <a href="/dbget-bin/www_bget?ko:K06499">K06499</a> CEACAM; carcinoembryonic antigen-related cell adhesion molecule
C    <a href="/dbget-bin/www_bget?ko:K06256">K06256</a> CD44; CD44 antigen
C    <a href="/dbget-bin/www_bget?ko:K06816">K06816</a> GLG1, ESL1; golgi apparatus protein 1
C    <a href="/dbget-bin/www_bget?ko:K06544">K06544</a> SELPLG; selectin P ligand
C    sialyl Lewis x antigen [GL:G00242]
C    sialyl Lewis a antigen [GL:G00257]
C    enterotoxin type A, putative [SAC:SACOL1657]
C    seb; staphylococcal enterotoxin B [SAC:SACOL0907]
C    enterotoxin type A precursor [SAR:SAR2043]
C    enterotoxin type A precursor [SAS:SAS1872]
C    sea; staphylococcal enterotoxin A precursor [SAM:MW1889]
C    sec4; enterotoxin type C precursor [SAM:MW0759]
C    tst; toxic shock syndrome toxin-1 [SAV:SAV2011]
C    sec3; enterotoxin typeC3 [SAV:SAV2009]
C    tst; toxic shock syndrome toxin-1 [SAU:SA1819]
C    sec3; enterotoxin typeC3 [SAU:SA1817]
C    speA3; exotoxin type A precursor - phage associated [SPG:SpyM3_1301]
B  SELP; selectin, platelet [KO:K06496]
C    <a href="/dbget-bin/www_bget?ko:K06544">K06544</a> SELPLG; selectin P ligand
C    <a href="/dbget-bin/www_bget?ko:K06469">K06469</a> CD24; CD24 antigen
C    sialyl Lewis x antigen [GL:G00242]
C    enterotoxin type A, putative [SAC:SACOL1657]
C    seb; staphylococcal enterotoxin B [SAC:SACOL0907]
C    enterotoxin type A precursor [SAR:SAR2043]
C    enterotoxin type A precursor [SAS:SAS1872]
C    sea; staphylococcal enterotoxin A precursor [SAM:MW1889]
C    sec4; enterotoxin type C precursor [SAM:MW0759]
C    tst; toxic shock syndrome toxin-1 [SAV:SAV2011]
C    sec3; enterotoxin typeC3 [SAV:SAV2009]
C    tst; toxic shock syndrome toxin-1 [SAU:SA1819]
C    sec3; enterotoxin typeC3 [SAU:SA1817]
C    speA3; exotoxin type A precursor - phage associated [SPG:SpyM3_1301]
#
A<b>4. Link Protein Family</b>
B  CD44; CD44 antigen [KO:K06256]
C    <a href="/dbget-bin/www_bget?ko:K06494">K06494</a> SELE; selectin, endothelial cell
C    <a href="/dbget-bin/www_bget?ko:K06793">K06793</a> CSPG2, VCAN; chondroitin sulfate proteoglycan 2 (versican)
C    <a href="/dbget-bin/www_bget?ko:K06236">K06236</a> COL1AS; collagen, type I/II/III/V/XI, alpha
C    <a href="/dbget-bin/www_bget?ko:K06237">K06237</a> COL4A; collagen, type IV, alpha
C    <a href="/dbget-bin/www_bget?ko:K05717">K05717</a> FN1; fibronectin 1
C    <a href="/dbget-bin/www_bget?ko:K06849">K06849</a> PGSG; proteoglycan peptide core protein
C    Hyaluronan [GL:G02170]
B  AGC1, CSPG1; aggrecan 1 [KO:K06792]
C    <a href="/dbget-bin/www_bget?ko:K06848">K06848</a> HAPLN1, CRTL1; hyaluronan and proteoglycan link protein 1
C    Hyaluronan [GL:G02170]
B  CSPG2; chondroitin sulfate proteoglycan 2 (versican) [KO:K06793]
C    <a href="/dbget-bin/www_bget?ko:K06495">K06495</a> SELL; selectin, lymphocyte
C    <a href="/dbget-bin/www_bget?ko:K06256">K06256</a> CD44; CD44 antigen
C    <a href="/dbget-bin/www_bget?ko:K06848">K06848</a> HAPLN1, CRTL1; hyaluronan and proteoglycan link protein 1
C    Hyaluronan [GL:G02170]
B  CSPG3; chondroitin sulfate proteoglycan 3 (neurocan) [KO:K06794]
C    <a href="/dbget-bin/www_bget?ko:K06491">K06491</a> NCAM; neural cell adhesion molecule
C    <a href="/dbget-bin/www_bget?ko:K06550">K06550</a> L1CAM; L1 cell adhesion molecule
C    <a href="/dbget-bin/www_bget?ko:K06848">K06848</a> HAPLN1, CRTL1; hyaluronan and proteoglycan link protein 1
C    Hyaluronan [GL:G02170]
B  BCAN; brevican [KO:K06795]
C    Hyaluronan [GL:G02170]
#
A<b>5. Cadherin Family</b>
B
B  <b>Classic Cadherins</b>
C
C    <b>Vertebrate Type I classic cadherins</b>
D      CDHE, CDH1; cadherin 1, type 1, E-cadherin [KO:K05689]
E        <a href="/dbget-bin/www_bget?ko:K05689">K05689</a> CDHE, CDH1; cadherin 1, type 1, E-cadherin
E        alpha E beta 7
E        inlA; internalin A [LMO:lmo0433]
D      CDH2; cadherin 2, type 1, N-cadherin [KO:K06736]
E        <a href="/dbget-bin/www_bget?ko:K06736">K06736</a> CDH2, NCAD; cadherin 2, type 1, N-cadherin
E        <a href="/dbget-bin/www_bget?ko:K04362">K04362</a> FGFR1; fibroblast growth factor receptor 1 [EC:2.7.10.1]
E        <a href="/dbget-bin/www_bget?ko:K05095">K05095</a> FGFR4; fibroblast growth factor receptor 4 [EC:2.7.10.1]
D      CDH3; cadherin 3, type 1, P-cadherin [KO:K06796]
E        <a href="/dbget-bin/www_bget?ko:K06796">K06796</a> CDH3; cadherin 3, type 1, P-cadherin
D      CDH4; cadherin 4, type 1, R-cadherin [KO:K06797]
E        <a href="/dbget-bin/www_bget?ko:K06797">K06797</a> CDH4; cadherin 4, type 1, R-cadherin
C
C    <b>Vertebrate Type II classic cadherins</b>
D      CDH5; cadherin 5, type 2, VE-cadherin [KO:K06533]
E        <a href="/dbget-bin/www_bget?ko:K06533">K06533</a> CDH5; cadherin 5, type 2, VE-cadherin
D      CDH6; cadherin 6, type 2, K-cadherin [KO:K06798]
E        <a href="/dbget-bin/www_bget?ko:K06798">K06798</a> CDH6; cadherin 6, type 2, K-cadherin
E        <a href="/dbget-bin/www_bget?ko:K06799">K06799</a> CDH7; cadherin 7, type 2
E        <a href="/dbget-bin/www_bget?ko:K06801">K06801</a> CDH9; cadherin 9, type 2, T1-cadherin
E        <a href="/dbget-bin/www_bget?ko:K06802">K06802</a> CDH10; cadherin 10, type 2, T2-cadherin
E        <a href="/dbget-bin/www_bget?ko:K06809">K06809</a> CDH15, CDH3, CDH14; cadherin 15, M-cadherin
D      CDH7; cadherin 7, type 2 [KO:K06799]
E        <a href="/dbget-bin/www_bget?ko:K06798">K06798</a> CDH6; cadherin 6, type 2, K-cadherin
E        <a href="/dbget-bin/www_bget?ko:K06799">K06799</a> CDH7; cadherin 7, type 2
E        <a href="/dbget-bin/www_bget?ko:K06801">K06801</a> CDH9; cadherin 9, type 2, T1-cadherin
E        <a href="/dbget-bin/www_bget?ko:K06804">K06804</a> CDH12; cadherin 12, type 2, N-cadherin 2
E        <a href="/dbget-bin/www_bget?ko:K06809">K06809</a> CDH15, CDH3, CDH14; cadherin 15, M-cadherin
D      CDH8; cadherin 8, type 2 [KO:K06800]
E        <a href="/dbget-bin/www_bget?ko:K06800">K06800</a> CDH8; cadherin 8, type 2
E        <a href="/dbget-bin/www_bget?ko:K06803">K06803</a> CDH11; cadherin 11, type 2, OB-cadherin
D      CDH9; cadherin 9, type 2, T1-cadherin [KO:K06801]
E        <a href="/dbget-bin/www_bget?ko:K06798">K06798</a> CDH6; cadherin 6, type 2, K-cadherin
E        <a href="/dbget-bin/www_bget?ko:K06799">K06799</a> CDH7; cadherin 7, type 2
E        <a href="/dbget-bin/www_bget?ko:K06801">K06801</a> CDH9; cadherin 9, type 2, T1-cadherin
E        <a href="/dbget-bin/www_bget?ko:K06802">K06802</a> CDH10; cadherin 10, type 2, T2-cadherin
E        <a href="/dbget-bin/www_bget?ko:K06809">K06809</a> CDH15, CDH3, CDH14; cadherin 15, M-cadherin
D      CDH10; cadherin 10, type 2, T2-cadherin [KO:K06802]
E        <a href="/dbget-bin/www_bget?ko:K06798">K06798</a> CDH6; cadherin 6, type 2, K-cadherin
E        <a href="/dbget-bin/www_bget?ko:K06801">K06801</a> CDH9; cadherin 9, type 2, T1-cadherin
E        <a href="/dbget-bin/www_bget?ko:K06802">K06802</a> CDH10; cadherin 10, type 2, T2-cadherin
D      CDH11; cadherin 11, type 2, OB-cadherin [KO:K06803]
E        <a href="/dbget-bin/www_bget?ko:K06800">K06800</a> CDH8; cadherin 8, type 2
E        <a href="/dbget-bin/www_bget?ko:K06803">K06803</a> CDH11; cadherin 11, type 2, OB-cadherin
D      CDH12; cadherin 12, type 2, N-cadherin 2 [KO:K06804]
E        <a href="/dbget-bin/www_bget?ko:K06799">K06799</a> CDH7; cadherin 7, type 2
E        <a href="/dbget-bin/www_bget?ko:K06804">K06804</a> CDH12; cadherin 12, type 2, N-cadherin 2
E        <a href="/dbget-bin/www_bget?ko:K06809">K06809</a> CDH15, CDH3, CDH14; cadherin 15, M-cadherin
D      CDH18; cadherin 18, type 2 [KO:K06805]
E        <a href="/dbget-bin/www_bget?ko:K06805">K06805</a> CDH18; cadherin 18, type 2
D      CDH19; cadherin 19, type 2 [KO:K06806]
E        <a href="/dbget-bin/www_bget?ko:K06806">K06806</a> CDH19; cadherin 19, type 2
D      CDH20; cadherin 20, type 2 [KO:K06807]
E        <a href="/dbget-bin/www_bget?ko:K06807">K06807</a> CDH20; cadherin 20, type 2
C
C    <b>Other classic cadherins</b>
D      CDH13; cadherin 13, H-cadherin [KO:K06808]
E        <a href="/dbget-bin/www_bget?ko:K06808">K06808</a> CDH13; cadherin 13, H-cadherin
D      CDH15, CDH3, CDH14; cadherin 15, M-cadherin [KO:K06809]
E        <a href="/dbget-bin/www_bget?ko:K06798">K06798</a> CDH6; cadherin 6, type 2, K-cadherin
E        <a href="/dbget-bin/www_bget?ko:K06799">K06799</a> CDH7; cadherin 7, type 2
E        <a href="/dbget-bin/www_bget?ko:K06801">K06801</a> CDH9; cadherin 9, type 2, T1-cadherin
E        <a href="/dbget-bin/www_bget?ko:K06804">K06804</a> CDH12; cadherin 12, type 2, N-cadherin 2
E        <a href="/dbget-bin/www_bget?ko:K06809">K06809</a> CDH15, CDH3, CDH14; cadherin 15, M-cadherin
D      CDH16; cadherin 16, KSP-cadherin [KO:K06810]
E        <a href="/dbget-bin/www_bget?ko:K06810">K06810</a> CDH16; cadherin 16, KSP-cadherin
D      CDH17; cadherin 17, LI cadherin [KO:K06811]
E        <a href="/dbget-bin/www_bget?ko:K06811">K06811</a> CDH17; cadherin 17, LI cadherin
D      CDH22; cadherin 22 [KO:K06812]
E        <a href="/dbget-bin/www_bget?ko:K06812">K06812</a> CDH22; cadherin 22
D      CDH23; cadherin 23 [KO:K06813]
E        <a href="/dbget-bin/www_bget?ko:K06813">K06813</a> CDH23; cadherin 23
D      CDH24; cadherin-like 24 [KO:K06814]
E        <a href="/dbget-bin/www_bget?ko:K06814">K06814</a> CDH24; cadherin-like 24
#
A<b>6. Sialomucin Family</b>
B  GLYCAM1; glycosylation dependent cell adhesion molecule 1 [KO:K06815]
C    <a href="/dbget-bin/www_bget?ko:K06495">K06495</a> SELL; selectin, lymphocyte
B  CD34; CD34 antigen [KO:K06474]
C    <a href="/dbget-bin/www_bget?ko:K06495">K06495</a> SELL; selectin, lymphocyte
B  GLG1, ESL1; golgi apparatus protein 1 [KO:K06816]
C    <a href="/dbget-bin/www_bget?ko:K06494">K06494</a> SELE; selectin, endothelial cell
B  SPN, CD43; sialophorin [KO:K06477]
C    <a href="/dbget-bin/www_bget?ko:K06490">K06490</a> ICAM1; intercellular adhesion molecule 1
C    <a href="/dbget-bin/www_bget?ko:K06548">K06548</a> SN, SIGLEC1; sialoadhesin
B  CD68; CD68 antigen [KO:K06501]
B  CD96; CD96 antigen [KO:K06517]
C    <a href="/dbget-bin/www_bget?ko:K06539">K06539</a> PVR, NECL5; poliovirus receptor
B  SELPLG; selectin P ligand [KO:K06544]
C    <a href="/dbget-bin/www_bget?ko:K06496">K06496</a> SELP; selectin, platele
C    <a href="/dbget-bin/www_bget?ko:K06494">K06494</a> SELE; selectin, endothelial cell
C    <a href="/dbget-bin/www_bget?ko:K06495">K06495</a> SELL; selectin, lymphocyte
B  PODXL; podocalyxin-like [KO:K06817]
C    <a href="/dbget-bin/www_bget?ko:K06495">K06495</a> SELL; selectin, lymphocyte
B  PODXL2; podocalyxin-like 2 [KO:K06818]
C    <a href="/dbget-bin/www_bget?ko:K06495">K06495</a> SELL; selectin, lymphocyte
B  CD164, MGC24; CD164 antigen [KO:K06546]
#
A<b>7. Others</b>
B  TNFRSF5, CD40; tumor necrosis factor receptor superfamily, member 5 [KO:K03160]
C    <a href="/dbget-bin/www_bget?ko:K03161">K03161</a> TNFSF5, CD40L; tumor necrosis factor (ligand) superfamily, member 5
B  TNFSF5; tumor necrosis factor (ligand) superfamily, member 5 [KO:K03161]
C    <a href="/dbget-bin/www_bget?ko:K03160">K03160</a> TNFRSF5, CD40; tumor necrosis factor receptor superfamily member 5
B  NRP1; neuropilin 1 [KO:K06724]
C    <a href="/dbget-bin/www_bget?ko:K06840">K06840</a> SEMA3; semaphorin 3
C    <a href="/dbget-bin/www_bget?ko:K05448">K05448</a> VEGFA_B; vascular endothelial growth factor A/B, PGF
C    <a href="/dbget-bin/www_bget?ko:K05449">K05449</a> VEGFC_D; vascular endothelial growth factor C/D
B  NRP2; neuropilin 2 [KO:K06819]
C    <a href="/dbget-bin/www_bget?ko:K06840">K06840</a> SEMA3; semaphorin 3
C    <a href="/dbget-bin/www_bget?ko:K06521">K06521</a> SEMA4; semaphorin 4
C    <a href="/dbget-bin/www_bget?ko:K05448">K05448</a> VEGFA_B; vascular endothelial growth factor A/B, PGF
C    <a href="/dbget-bin/www_bget?ko:K05449">K05449</a> VEGFC_D; vascular endothelial growth factor C/D
B  PLXNA; plexin A [KO:K06820]
C    <a href="/dbget-bin/www_bget?ko:K06840">K06840</a> SEMA3; semaphorin 3
C    <a href="/dbget-bin/www_bget?ko:K06521">K06521</a> SEMA4; semaphorin 4
C    <a href="/dbget-bin/www_bget?ko:K06842">K06842</a> SEMA6; semaphorin 6
B  PLXNB; plexin B [KO:K06821]
C    <a href="/dbget-bin/www_bget?ko:K06521">K06521</a> SEMA4; semaphorin 4
C    <a href="/dbget-bin/www_bget?ko:K06841">K06841</a> SEMA5; semaphorin 5
B  PLXNC; plexin C [KO:K06572]
C    <a href="/dbget-bin/www_bget?ko:K06529">K06529</a> SEMA7, CD108; semaphorin 7
B  PLXND; plexin D [KO:K06822]
C    <a href="/dbget-bin/www_bget?ko:K06840">K06840</a> SEMA3; semaphorin 3
B  SDC; syndecan [KO:K06257]
C    <a href="/dbget-bin/www_bget?ko:K06236">K06236</a> COL1AS; collagen, type I/II/III/V/XI, alpha
C    <a href="/dbget-bin/www_bget?ko:K05717">K05717</a> FN1; fibronectin 1
C    <a href="/dbget-bin/www_bget?ko:K06252">K06252</a> TN; tenascin
C    <a href="/dbget-bin/www_bget?ko:K04358">K04358</a> FGF; fibroblast growth factor
C    <a href="/dbget-bin/www_bget?ko:K05460">K05460</a> HGF; hepatocyte growth factor
B  CLDN; claudin [KO:K06087]
C    <a href="/dbget-bin/www_bget?ko:K06087">K06087</a> CLDN; claudin
B  OCLN; occludin [KO:K06088]
C    <a href="/dbget-bin/www_bget?ko:K06088">K06088</a> OCLN; occludin
B  CD99, MIC2; CD99 antigen [KO:K06520]
C    <a href="/dbget-bin/www_bget?ko:K06520">K06520</a> CD99, MIC2; CD99 antigen
B  NRXN; neurexin [KO:K07377]
C    <a href="/dbget-bin/www_bget?ko:K07378">K07378</a> NLGN; neuroligin
B  NLGN; neuroligin [KO:K07378]
C    <a href="/dbget-bin/www_bget?ko:K07377">K07377</a> NRXN; neurexin
!
#<hr>
#<b>[ <a href="/kegg/brite.html">BRITE</a> | <a href="/kegg/pathway.html">PATHWAY</a> | <a href="/kegg/kegg2.html">KEGG2</a> | <a href="/kegg/">KEGG</a> ]</b><br>
#Last updated: October 19, 2010
