# Supplementary material for: Fast skeletal muscle transcriptome of the Gilthead sea bream (Sparus aurata) determined by next generation sequencing
Source: BMC Genomics. 2012 May 11;13:181. doi: 10.1186/1471-2164-13-181 (PMC3418159; doi:10.1186/1471-2164-13-181)
Supplement: Additional file 7 — Hierarchical information of the isotigs mapped to the KEGG pathways maps using the automatic annotation tool KAAS. File can be opened using KegHier from [60] when maps are displayed the pathway components with an isotig mapped are labeled in red. [file 1471-2164-13-181-S7.tar › hier/q04812.keg]

+E	Cytoskeleton
#<h2><a href="/kegg/kegg2.html"><img src="/Fig/bget/kegg3.gif" align="middle" border=0></a> &nbsp; Cytoskeleton proteins</h2>
#<!---
#ENTRY       ko04812
#NAME        Cytoskeleton
#DEFINITION  Cytoskeleton proteins annotated_newbler2.5_only_our_reads
#--->
!
A<b>Eukaryotic cytoskeleton proteins</b>
B
B  <b>Actin filaments / Microfilaments</b>
C    Actins
D      Actins
E        isotig00691|alpha; <a href="/dbget-bin/www_bget?ko:K12313">K12313</a>  ACTA2; actin, aortic smooth muscle
E        isotig00692|alpha; <a href="/dbget-bin/www_bget?ko:K12313">K12313</a>  ACTA2; actin, aortic smooth muscle
E        isotig00694|alpha; <a href="/dbget-bin/www_bget?ko:K12313">K12313</a>  ACTA2; actin, aortic smooth muscle
E        isotig00695|alpha; <a href="/dbget-bin/www_bget?ko:K12313">K12313</a>  ACTA2; actin, aortic smooth muscle
E        isotig04839|alpha; <a href="/dbget-bin/www_bget?ko:K12313">K12313</a>  ACTA2; actin, aortic smooth muscle
E        isotig04840|alpha; <a href="/dbget-bin/www_bget?ko:K12313">K12313</a>  ACTA2; actin, aortic smooth muscle
E        isotig06222|alpha; <a href="/dbget-bin/www_bget?ko:K12313">K12313</a>  ACTA2; actin, aortic smooth muscle
E        isotig26357|alpha; <a href="/dbget-bin/www_bget?ko:K12313">K12313</a>  ACTA2; actin, aortic smooth muscle
E        isotig30287|alpha; <a href="/dbget-bin/www_bget?ko:K12313">K12313</a>  ACTA2; actin, aortic smooth muscle
E        isotig34354|acta1; <a href="/dbget-bin/www_bget?ko:K12313">K12313</a>  ACTA2; actin, aortic smooth muscle
E        isotig06630|alpha; <a href="/dbget-bin/www_bget?ko:K12314">K12314</a>  ACTC1; actin, alpha cardiac muscle
E        isotig01725|beta-actin; <a href="/dbget-bin/www_bget?ko:K05692">K05692</a>  ACTB_G1; actin beta/gamma 1
E        isotig01726|beta-actin; <a href="/dbget-bin/www_bget?ko:K05692">K05692</a>  ACTB_G1; actin beta/gamma 1
E        isotig01727|beta-actin; <a href="/dbget-bin/www_bget?ko:K05692">K05692</a>  ACTB_G1; actin beta/gamma 1
E        isotig01728|beta-actin; <a href="/dbget-bin/www_bget?ko:K05692">K05692</a>  ACTB_G1; actin beta/gamma 1
E        isotig05692|beta-actin; <a href="/dbget-bin/www_bget?ko:K05692">K05692</a>  ACTB_G1; actin beta/gamma 1
E        isotig21814|alpha; <a href="/dbget-bin/www_bget?ko:K05692">K05692</a>  ACTB_G1; actin beta/gamma 1
E        isotig27252|beta; <a href="/dbget-bin/www_bget?ko:K05692">K05692</a>  ACTB_G1; actin beta/gamma 1
E        isotig29602|achain; <a href="/dbget-bin/www_bget?ko:K05692">K05692</a>  ACTB_G1; actin beta/gamma 1
E        isotig31951|actin; <a href="/dbget-bin/www_bget?ko:K05692">K05692</a>  ACTB_G1; actin beta/gamma 1
D      Bacterial actin homologs
C    Actin-binding proteins
D      Myosins
E        isotig03321|myosin; <a href="/dbget-bin/www_bget?ko:K10356">K10356</a>  MYO1; myosin I
E        isotig05992|myosin; <a href="/dbget-bin/www_bget?ko:K10356">K10356</a>  MYO1; myosin I
E        isotig07064|myosin; <a href="/dbget-bin/www_bget?ko:K10356">K10356</a>  MYO1; myosin I
E        isotig15762|myosin; <a href="/dbget-bin/www_bget?ko:K10356">K10356</a>  MYO1; myosin I
E        isotig18186|myosin; <a href="/dbget-bin/www_bget?ko:K10356">K10356</a>  MYO1; myosin I
E        isotig23771|novel; <a href="/dbget-bin/www_bget?ko:K10356">K10356</a>  MYO1; myosin I
E        isotig21598|myosin; <a href="/dbget-bin/www_bget?ko:K10357">K10357</a>  MYO5; myosin V
E        isotig07085|myosin; <a href="/dbget-bin/www_bget?ko:K10360">K10360</a>  MYO9; myosin IX
E        isotig12633|myosin; <a href="/dbget-bin/www_bget?ko:K10360">K10360</a>  MYO9; myosin IX
E        isotig17406|myosin-ixa-; <a href="/dbget-bin/www_bget?ko:K10360">K10360</a>  MYO9; myosin IX
E        isotig21366|myosin; <a href="/dbget-bin/www_bget?ko:K10360">K10360</a>  MYO9; myosin IX
E        isotig35334|myosin-ixa-; <a href="/dbget-bin/www_bget?ko:K10360">K10360</a>  MYO9; myosin IX
E        isotig10097|myosin; <a href="/dbget-bin/www_bget?ko:K12559">K12559</a>  MYO10; myosin X
E        isotig10494|myosin; <a href="/dbget-bin/www_bget?ko:K12559">K12559</a>  MYO10; myosin X
E        isotig02037|myosin; <a href="/dbget-bin/www_bget?ko:K10362">K10362</a>  MYO18; myosin XVIII
E        isotig02038|myosin; <a href="/dbget-bin/www_bget?ko:K10362">K10362</a>  MYO18; myosin XVIII
E        isotig02039|myosin; <a href="/dbget-bin/www_bget?ko:K10362">K10362</a>  MYO18; myosin XVIII
E        isotig02040|myosin; <a href="/dbget-bin/www_bget?ko:K10362">K10362</a>  MYO18; myosin XVIII
E        isotig03900|myosin; <a href="/dbget-bin/www_bget?ko:K10362">K10362</a>  MYO18; myosin XVIII
E        isotig05456|isoform; <a href="/dbget-bin/www_bget?ko:K10362">K10362</a>  MYO18; myosin XVIII
E        isotig08491|isoform; <a href="/dbget-bin/www_bget?ko:K10362">K10362</a>  MYO18; myosin XVIII
E        isotig09692|myosin; <a href="/dbget-bin/www_bget?ko:K10362">K10362</a>  MYO18; myosin XVIII
E        isotig09824|myosin; <a href="/dbget-bin/www_bget?ko:K10362">K10362</a>  MYO18; myosin XVIII
E        isotig10407|myosin; <a href="/dbget-bin/www_bget?ko:K10362">K10362</a>  MYO18; myosin XVIII
E        isotig11809|isoform; <a href="/dbget-bin/www_bget?ko:K10362">K10362</a>  MYO18; myosin XVIII
E        isotig15825|myosin; <a href="/dbget-bin/www_bget?ko:K10362">K10362</a>  MYO18; myosin XVIII
E        isotig00001|myosin; <a href="/dbget-bin/www_bget?ko:K10352">K10352</a>  MYH; myosin heavy chain
E        contig00138|myosin; <a href="/dbget-bin/www_bget?ko:K10352">K10352</a>  MYH; myosin heavy chain
E        contig01613|myosin; <a href="/dbget-bin/www_bget?ko:K10352">K10352</a>  MYH; myosin heavy chain
E        contig01894|myosin; <a href="/dbget-bin/www_bget?ko:K10352">K10352</a>  MYH; myosin heavy chain
E        contig02612|myosin; <a href="/dbget-bin/www_bget?ko:K10352">K10352</a>  MYH; myosin heavy chain
E        contig02804|myosin; <a href="/dbget-bin/www_bget?ko:K10352">K10352</a>  MYH; myosin heavy chain
E        contig02951|myosin; <a href="/dbget-bin/www_bget?ko:K10352">K10352</a>  MYH; myosin heavy chain
E        isotig00714|slow; <a href="/dbget-bin/www_bget?ko:K10352">K10352</a>  MYH; myosin heavy chain
E        isotig00715|slow; <a href="/dbget-bin/www_bget?ko:K10352">K10352</a>  MYH; myosin heavy chain
E        isotig00716|slow; <a href="/dbget-bin/www_bget?ko:K10352">K10352</a>  MYH; myosin heavy chain
E        isotig00717|slow; <a href="/dbget-bin/www_bget?ko:K10352">K10352</a>  MYH; myosin heavy chain
E        isotig00718|slow; <a href="/dbget-bin/www_bget?ko:K10352">K10352</a>  MYH; myosin heavy chain
E        isotig00719|slow; <a href="/dbget-bin/www_bget?ko:K10352">K10352</a>  MYH; myosin heavy chain
E        isotig00720|slow; <a href="/dbget-bin/www_bget?ko:K10352">K10352</a>  MYH; myosin heavy chain
E        isotig00721|ventricular; <a href="/dbget-bin/www_bget?ko:K10352">K10352</a>  MYH; myosin heavy chain
E        isotig00722|slow; <a href="/dbget-bin/www_bget?ko:K10352">K10352</a>  MYH; myosin heavy chain
E        isotig00723|ventricular; <a href="/dbget-bin/www_bget?ko:K10352">K10352</a>  MYH; myosin heavy chain
E        isotig01347|myosin; <a href="/dbget-bin/www_bget?ko:K10352">K10352</a>  MYH; myosin heavy chain
E        isotig01710|myosin; <a href="/dbget-bin/www_bget?ko:K10352">K10352</a>  MYH; myosin heavy chain
E        isotig01711|myosin; <a href="/dbget-bin/www_bget?ko:K10352">K10352</a>  MYH; myosin heavy chain
E        isotig01712|myosin; <a href="/dbget-bin/www_bget?ko:K10352">K10352</a>  MYH; myosin heavy chain
E        isotig01713|myosin; <a href="/dbget-bin/www_bget?ko:K10352">K10352</a>  MYH; myosin heavy chain
E        isotig01714|myosin; <a href="/dbget-bin/www_bget?ko:K10352">K10352</a>  MYH; myosin heavy chain
E        isotig01917|brct; <a href="/dbget-bin/www_bget?ko:K10352">K10352</a>  MYH; myosin heavy chain
E        isotig01918|viral; <a href="/dbget-bin/www_bget?ko:K10352">K10352</a>  MYH; myosin heavy chain
E        isotig02435|myosin; <a href="/dbget-bin/www_bget?ko:K10352">K10352</a>  MYH; myosin heavy chain
E        isotig02436|myosin; <a href="/dbget-bin/www_bget?ko:K10352">K10352</a>  MYH; myosin heavy chain
E        isotig02437|myosin; <a href="/dbget-bin/www_bget?ko:K10352">K10352</a>  MYH; myosin heavy chain
E        isotig02438|myosin; <a href="/dbget-bin/www_bget?ko:K10352">K10352</a>  MYH; myosin heavy chain
E        isotig02982|slow; <a href="/dbget-bin/www_bget?ko:K10352">K10352</a>  MYH; myosin heavy chain
E        isotig03351|slow; <a href="/dbget-bin/www_bget?ko:K10352">K10352</a>  MYH; myosin heavy chain
E        isotig03352|slow; <a href="/dbget-bin/www_bget?ko:K10352">K10352</a>  MYH; myosin heavy chain
E        isotig05126|viral; <a href="/dbget-bin/www_bget?ko:K10352">K10352</a>  MYH; myosin heavy chain
E        isotig05272|viral; <a href="/dbget-bin/www_bget?ko:K10352">K10352</a>  MYH; myosin heavy chain
E        isotig05830|kinesin; <a href="/dbget-bin/www_bget?ko:K10352">K10352</a>  MYH; myosin heavy chain
E        isotig06049|slow; <a href="/dbget-bin/www_bget?ko:K10352">K10352</a>  MYH; myosin heavy chain
E        isotig06138|heavy; <a href="/dbget-bin/www_bget?ko:K10352">K10352</a>  MYH; myosin heavy chain
E        isotig13374|heavy; <a href="/dbget-bin/www_bget?ko:K10352">K10352</a>  MYH; myosin heavy chain
E        isotig13926|myosin; <a href="/dbget-bin/www_bget?ko:K10352">K10352</a>  MYH; myosin heavy chain
E        isotig14770|myosin; <a href="/dbget-bin/www_bget?ko:K10352">K10352</a>  MYH; myosin heavy chain
E        isotig16963|myosin; <a href="/dbget-bin/www_bget?ko:K10352">K10352</a>  MYH; myosin heavy chain
E        isotig17191|heavy; <a href="/dbget-bin/www_bget?ko:K10352">K10352</a>  MYH; myosin heavy chain
E        isotig17341|c; <a href="/dbget-bin/www_bget?ko:K10352">K10352</a>  MYH; myosin heavy chain
E        isotig18358|nonmuscle; <a href="/dbget-bin/www_bget?ko:K10352">K10352</a>  MYH; myosin heavy chain
E        isotig18517|myosin; <a href="/dbget-bin/www_bget?ko:K10352">K10352</a>  MYH; myosin heavy chain
E        isotig20550|myosin; <a href="/dbget-bin/www_bget?ko:K10352">K10352</a>  MYH; myosin heavy chain
E        isotig21194|myosin; <a href="/dbget-bin/www_bget?ko:K10352">K10352</a>  MYH; myosin heavy chain
E        isotig21425|slow; <a href="/dbget-bin/www_bget?ko:K10352">K10352</a>  MYH; myosin heavy chain
E        isotig21504|slow; <a href="/dbget-bin/www_bget?ko:K10352">K10352</a>  MYH; myosin heavy chain
E        isotig22041|myosin; <a href="/dbget-bin/www_bget?ko:K10352">K10352</a>  MYH; myosin heavy chain
E        isotig22540|myosin; <a href="/dbget-bin/www_bget?ko:K10352">K10352</a>  MYH; myosin heavy chain
E        isotig22562|myosin; <a href="/dbget-bin/www_bget?ko:K10352">K10352</a>  MYH; myosin heavy chain
E        isotig22696|heavy; <a href="/dbget-bin/www_bget?ko:K10352">K10352</a>  MYH; myosin heavy chain
E        isotig22730|myosin; <a href="/dbget-bin/www_bget?ko:K10352">K10352</a>  MYH; myosin heavy chain
E        isotig24417|myosin; <a href="/dbget-bin/www_bget?ko:K10352">K10352</a>  MYH; myosin heavy chain
E        isotig24805|heavy; <a href="/dbget-bin/www_bget?ko:K10352">K10352</a>  MYH; myosin heavy chain
E        isotig24809|slow; <a href="/dbget-bin/www_bget?ko:K10352">K10352</a>  MYH; myosin heavy chain
E        isotig26909|myosin; <a href="/dbget-bin/www_bget?ko:K10352">K10352</a>  MYH; myosin heavy chain
E        isotig27530|novel; <a href="/dbget-bin/www_bget?ko:K10352">K10352</a>  MYH; myosin heavy chain
E        isotig28128|myosin; <a href="/dbget-bin/www_bget?ko:K10352">K10352</a>  MYH; myosin heavy chain
E        isotig28210|novel; <a href="/dbget-bin/www_bget?ko:K10352">K10352</a>  MYH; myosin heavy chain
E        isotig28316|myosin; <a href="/dbget-bin/www_bget?ko:K10352">K10352</a>  MYH; myosin heavy chain
E        isotig28470|myosin; <a href="/dbget-bin/www_bget?ko:K10352">K10352</a>  MYH; myosin heavy chain
E        isotig28483|myosin; <a href="/dbget-bin/www_bget?ko:K10352">K10352</a>  MYH; myosin heavy chain
E        isotig28600|myh9; <a href="/dbget-bin/www_bget?ko:K10352">K10352</a>  MYH; myosin heavy chain
E        isotig28604|myosin; <a href="/dbget-bin/www_bget?ko:K10352">K10352</a>  MYH; myosin heavy chain
E        isotig28687|myosin; <a href="/dbget-bin/www_bget?ko:K10352">K10352</a>  MYH; myosin heavy chain
E        isotig28809|myosin; <a href="/dbget-bin/www_bget?ko:K10352">K10352</a>  MYH; myosin heavy chain
E        isotig28857|myosin; <a href="/dbget-bin/www_bget?ko:K10352">K10352</a>  MYH; myosin heavy chain
E        isotig28919|novel; <a href="/dbget-bin/www_bget?ko:K10352">K10352</a>  MYH; myosin heavy chain
E        isotig28925|myosin; <a href="/dbget-bin/www_bget?ko:K10352">K10352</a>  MYH; myosin heavy chain
E        isotig29040|heavy; <a href="/dbget-bin/www_bget?ko:K10352">K10352</a>  MYH; myosin heavy chain
E        isotig29135|myosin; <a href="/dbget-bin/www_bget?ko:K10352">K10352</a>  MYH; myosin heavy chain
E        isotig29427|myosin; <a href="/dbget-bin/www_bget?ko:K10352">K10352</a>  MYH; myosin heavy chain
E        isotig29570|myosin; <a href="/dbget-bin/www_bget?ko:K10352">K10352</a>  MYH; myosin heavy chain
E        isotig29676|slow; <a href="/dbget-bin/www_bget?ko:K10352">K10352</a>  MYH; myosin heavy chain
E        isotig29687|myosin; <a href="/dbget-bin/www_bget?ko:K10352">K10352</a>  MYH; myosin heavy chain
E        isotig29791|myosin; <a href="/dbget-bin/www_bget?ko:K10352">K10352</a>  MYH; myosin heavy chain
E        isotig29793|myosin; <a href="/dbget-bin/www_bget?ko:K10352">K10352</a>  MYH; myosin heavy chain
E        isotig30056|myosin; <a href="/dbget-bin/www_bget?ko:K10352">K10352</a>  MYH; myosin heavy chain
E        isotig30074|heavy; <a href="/dbget-bin/www_bget?ko:K10352">K10352</a>  MYH; myosin heavy chain
E        isotig30104|myosin; <a href="/dbget-bin/www_bget?ko:K10352">K10352</a>  MYH; myosin heavy chain
E        isotig30135|heavy; <a href="/dbget-bin/www_bget?ko:K10352">K10352</a>  MYH; myosin heavy chain
E        isotig30336|heavy; <a href="/dbget-bin/www_bget?ko:K10352">K10352</a>  MYH; myosin heavy chain
E        isotig30522|myosin; <a href="/dbget-bin/www_bget?ko:K10352">K10352</a>  MYH; myosin heavy chain
E        isotig30568|myosin; <a href="/dbget-bin/www_bget?ko:K10352">K10352</a>  MYH; myosin heavy chain
E        isotig30679|myosin; <a href="/dbget-bin/www_bget?ko:K10352">K10352</a>  MYH; myosin heavy chain
E        isotig30764|myosin; <a href="/dbget-bin/www_bget?ko:K10352">K10352</a>  MYH; myosin heavy chain
E        isotig30824|myosin; <a href="/dbget-bin/www_bget?ko:K10352">K10352</a>  MYH; myosin heavy chain
E        isotig30855|novel; <a href="/dbget-bin/www_bget?ko:K10352">K10352</a>  MYH; myosin heavy chain
E        isotig30893|myosin; <a href="/dbget-bin/www_bget?ko:K10352">K10352</a>  MYH; myosin heavy chain
E        isotig30940|myosin; <a href="/dbget-bin/www_bget?ko:K10352">K10352</a>  MYH; myosin heavy chain
E        isotig30946|myosin; <a href="/dbget-bin/www_bget?ko:K10352">K10352</a>  MYH; myosin heavy chain
E        isotig31053|myosin; <a href="/dbget-bin/www_bget?ko:K10352">K10352</a>  MYH; myosin heavy chain
E        isotig31068|myosin; <a href="/dbget-bin/www_bget?ko:K10352">K10352</a>  MYH; myosin heavy chain
E        isotig31092|heavy; <a href="/dbget-bin/www_bget?ko:K10352">K10352</a>  MYH; myosin heavy chain
E        isotig31159|myosin; <a href="/dbget-bin/www_bget?ko:K10352">K10352</a>  MYH; myosin heavy chain
E        isotig31177|myosin; <a href="/dbget-bin/www_bget?ko:K10352">K10352</a>  MYH; myosin heavy chain
E        isotig31352|myosin; <a href="/dbget-bin/www_bget?ko:K10352">K10352</a>  MYH; myosin heavy chain
E        isotig31462|heavy; <a href="/dbget-bin/www_bget?ko:K10352">K10352</a>  MYH; myosin heavy chain
E        isotig31510|myosin; <a href="/dbget-bin/www_bget?ko:K10352">K10352</a>  MYH; myosin heavy chain
E        isotig31641|myosin; <a href="/dbget-bin/www_bget?ko:K10352">K10352</a>  MYH; myosin heavy chain
E        isotig31757|myosin; <a href="/dbget-bin/www_bget?ko:K10352">K10352</a>  MYH; myosin heavy chain
E        isotig31811|myosin; <a href="/dbget-bin/www_bget?ko:K10352">K10352</a>  MYH; myosin heavy chain
E        isotig31886|myosin; <a href="/dbget-bin/www_bget?ko:K10352">K10352</a>  MYH; myosin heavy chain
E        isotig31922|myosin; <a href="/dbget-bin/www_bget?ko:K10352">K10352</a>  MYH; myosin heavy chain
E        isotig32021|myosin; <a href="/dbget-bin/www_bget?ko:K10352">K10352</a>  MYH; myosin heavy chain
E        isotig32124|myosin; <a href="/dbget-bin/www_bget?ko:K10352">K10352</a>  MYH; myosin heavy chain
E        isotig32350|myosin; <a href="/dbget-bin/www_bget?ko:K10352">K10352</a>  MYH; myosin heavy chain
E        isotig32421|myosin; <a href="/dbget-bin/www_bget?ko:K10352">K10352</a>  MYH; myosin heavy chain
E        isotig32426|myosin; <a href="/dbget-bin/www_bget?ko:K10352">K10352</a>  MYH; myosin heavy chain
E        isotig32562|myosin; <a href="/dbget-bin/www_bget?ko:K10352">K10352</a>  MYH; myosin heavy chain
E        isotig32607|low; <a href="/dbget-bin/www_bget?ko:K10352">K10352</a>  MYH; myosin heavy chain
E        isotig32633|myosin; <a href="/dbget-bin/www_bget?ko:K10352">K10352</a>  MYH; myosin heavy chain
E        isotig32743|myosin; <a href="/dbget-bin/www_bget?ko:K10352">K10352</a>  MYH; myosin heavy chain
E        isotig32773|myosin; <a href="/dbget-bin/www_bget?ko:K10352">K10352</a>  MYH; myosin heavy chain
E        isotig32857|myosin; <a href="/dbget-bin/www_bget?ko:K10352">K10352</a>  MYH; myosin heavy chain
E        isotig32923|myosin; <a href="/dbget-bin/www_bget?ko:K10352">K10352</a>  MYH; myosin heavy chain
E        isotig32939|myosin; <a href="/dbget-bin/www_bget?ko:K10352">K10352</a>  MYH; myosin heavy chain
E        isotig32943|myosin; <a href="/dbget-bin/www_bget?ko:K10352">K10352</a>  MYH; myosin heavy chain
E        isotig33080|myosin; <a href="/dbget-bin/www_bget?ko:K10352">K10352</a>  MYH; myosin heavy chain
E        isotig33109|myosin; <a href="/dbget-bin/www_bget?ko:K10352">K10352</a>  MYH; myosin heavy chain
E        isotig33162|myosin; <a href="/dbget-bin/www_bget?ko:K10352">K10352</a>  MYH; myosin heavy chain
E        isotig33177|myosin; <a href="/dbget-bin/www_bget?ko:K10352">K10352</a>  MYH; myosin heavy chain
E        isotig33381|myosin; <a href="/dbget-bin/www_bget?ko:K10352">K10352</a>  MYH; myosin heavy chain
E        isotig33383|myosin; <a href="/dbget-bin/www_bget?ko:K10352">K10352</a>  MYH; myosin heavy chain
E        isotig33432|myosin; <a href="/dbget-bin/www_bget?ko:K10352">K10352</a>  MYH; myosin heavy chain
E        isotig33519|myosin; <a href="/dbget-bin/www_bget?ko:K10352">K10352</a>  MYH; myosin heavy chain
E        isotig33591|myosin; <a href="/dbget-bin/www_bget?ko:K10352">K10352</a>  MYH; myosin heavy chain
E        isotig33604|myosin; <a href="/dbget-bin/www_bget?ko:K10352">K10352</a>  MYH; myosin heavy chain
E        isotig33641|myosin; <a href="/dbget-bin/www_bget?ko:K10352">K10352</a>  MYH; myosin heavy chain
E        isotig33659|myosin; <a href="/dbget-bin/www_bget?ko:K10352">K10352</a>  MYH; myosin heavy chain
E        isotig33663|myosin; <a href="/dbget-bin/www_bget?ko:K10352">K10352</a>  MYH; myosin heavy chain
E        isotig33739|myosin; <a href="/dbget-bin/www_bget?ko:K10352">K10352</a>  MYH; myosin heavy chain
E        isotig33812|myosin; <a href="/dbget-bin/www_bget?ko:K10352">K10352</a>  MYH; myosin heavy chain
E        isotig33913|myosin; <a href="/dbget-bin/www_bget?ko:K10352">K10352</a>  MYH; myosin heavy chain
E        isotig34005|myosin; <a href="/dbget-bin/www_bget?ko:K10352">K10352</a>  MYH; myosin heavy chain
E        isotig34022|myosin; <a href="/dbget-bin/www_bget?ko:K10352">K10352</a>  MYH; myosin heavy chain
E        isotig34062|heavy; <a href="/dbget-bin/www_bget?ko:K10352">K10352</a>  MYH; myosin heavy chain
E        isotig34127|myosin; <a href="/dbget-bin/www_bget?ko:K10352">K10352</a>  MYH; myosin heavy chain
E        isotig34352|heavy; <a href="/dbget-bin/www_bget?ko:K10352">K10352</a>  MYH; myosin heavy chain
E        isotig34384|myosin; <a href="/dbget-bin/www_bget?ko:K10352">K10352</a>  MYH; myosin heavy chain
E        isotig34406|myosin; <a href="/dbget-bin/www_bget?ko:K10352">K10352</a>  MYH; myosin heavy chain
E        isotig34407|myosin; <a href="/dbget-bin/www_bget?ko:K10352">K10352</a>  MYH; myosin heavy chain
E        isotig34433|myosin; <a href="/dbget-bin/www_bget?ko:K10352">K10352</a>  MYH; myosin heavy chain
E        isotig34488|myosin; <a href="/dbget-bin/www_bget?ko:K10352">K10352</a>  MYH; myosin heavy chain
E        isotig34532|myosin; <a href="/dbget-bin/www_bget?ko:K10352">K10352</a>  MYH; myosin heavy chain
E        isotig34677|myosin; <a href="/dbget-bin/www_bget?ko:K10352">K10352</a>  MYH; myosin heavy chain
E        isotig34699|myosin; <a href="/dbget-bin/www_bget?ko:K10352">K10352</a>  MYH; myosin heavy chain
E        isotig34790|myosin; <a href="/dbget-bin/www_bget?ko:K10352">K10352</a>  MYH; myosin heavy chain
E        isotig34794|novel; <a href="/dbget-bin/www_bget?ko:K10352">K10352</a>  MYH; myosin heavy chain
E        isotig34801|myosin; <a href="/dbget-bin/www_bget?ko:K10352">K10352</a>  MYH; myosin heavy chain
E        isotig34814|myosin; <a href="/dbget-bin/www_bget?ko:K10352">K10352</a>  MYH; myosin heavy chain
E        isotig34846|myosin; <a href="/dbget-bin/www_bget?ko:K10352">K10352</a>  MYH; myosin heavy chain
E        isotig34847|heavy; <a href="/dbget-bin/www_bget?ko:K10352">K10352</a>  MYH; myosin heavy chain
E        isotig34928|myosin; <a href="/dbget-bin/www_bget?ko:K10352">K10352</a>  MYH; myosin heavy chain
E        isotig34985|myosin; <a href="/dbget-bin/www_bget?ko:K10352">K10352</a>  MYH; myosin heavy chain
E        isotig35076|myosin; <a href="/dbget-bin/www_bget?ko:K10352">K10352</a>  MYH; myosin heavy chain
E        isotig35222|myosin; <a href="/dbget-bin/www_bget?ko:K10352">K10352</a>  MYH; myosin heavy chain
E        isotig35234|myosin; <a href="/dbget-bin/www_bget?ko:K10352">K10352</a>  MYH; myosin heavy chain
E        isotig35279|myosin; <a href="/dbget-bin/www_bget?ko:K10352">K10352</a>  MYH; myosin heavy chain
E        isotig35371|myosin; <a href="/dbget-bin/www_bget?ko:K10352">K10352</a>  MYH; myosin heavy chain
E        isotig35394|myosin; <a href="/dbget-bin/www_bget?ko:K10352">K10352</a>  MYH; myosin heavy chain
E        isotig35479|myosin; <a href="/dbget-bin/www_bget?ko:K10352">K10352</a>  MYH; myosin heavy chain
E        isotig35670|myosin; <a href="/dbget-bin/www_bget?ko:K10352">K10352</a>  MYH; myosin heavy chain
E        isotig35701|myosin; <a href="/dbget-bin/www_bget?ko:K10352">K10352</a>  MYH; myosin heavy chain
E        isotig35773|novel; <a href="/dbget-bin/www_bget?ko:K10352">K10352</a>  MYH; myosin heavy chain
E        isotig35779|myosin; <a href="/dbget-bin/www_bget?ko:K10352">K10352</a>  MYH; myosin heavy chain
E        isotig35808|myosin; <a href="/dbget-bin/www_bget?ko:K10352">K10352</a>  MYH; myosin heavy chain
E        isotig35952|novel; <a href="/dbget-bin/www_bget?ko:K10352">K10352</a>  MYH; myosin heavy chain
E        isotig35979|myosin; <a href="/dbget-bin/www_bget?ko:K10352">K10352</a>  MYH; myosin heavy chain
E        isotig35981|myosin; <a href="/dbget-bin/www_bget?ko:K10352">K10352</a>  MYH; myosin heavy chain
E        isotig36129|myosin; <a href="/dbget-bin/www_bget?ko:K10352">K10352</a>  MYH; myosin heavy chain
E        isotig36148|myosin; <a href="/dbget-bin/www_bget?ko:K10352">K10352</a>  MYH; myosin heavy chain
E        isotig36151|myosin-11-like; <a href="/dbget-bin/www_bget?ko:K10352">K10352</a>  MYH; myosin heavy chain
E        isotig36154|myosin; <a href="/dbget-bin/www_bget?ko:K10352">K10352</a>  MYH; myosin heavy chain
E        isotig36383|myosin; <a href="/dbget-bin/www_bget?ko:K10352">K10352</a>  MYH; myosin heavy chain
E        isotig36470|myosin; <a href="/dbget-bin/www_bget?ko:K10352">K10352</a>  MYH; myosin heavy chain
E        isotig36477|myosin; <a href="/dbget-bin/www_bget?ko:K10352">K10352</a>  MYH; myosin heavy chain
E        isotig36520|myosin; <a href="/dbget-bin/www_bget?ko:K10352">K10352</a>  MYH; myosin heavy chain
E        isotig36609|myosin; <a href="/dbget-bin/www_bget?ko:K10352">K10352</a>  MYH; myosin heavy chain
E        isotig36683|myosin; <a href="/dbget-bin/www_bget?ko:K10352">K10352</a>  MYH; myosin heavy chain
E        isotig36700|myosin; <a href="/dbget-bin/www_bget?ko:K10352">K10352</a>  MYH; myosin heavy chain
E        isotig36788|myosin; <a href="/dbget-bin/www_bget?ko:K10352">K10352</a>  MYH; myosin heavy chain
E        isotig36792|heavy; <a href="/dbget-bin/www_bget?ko:K10352">K10352</a>  MYH; myosin heavy chain
E        isotig37438|myosin; <a href="/dbget-bin/www_bget?ko:K10352">K10352</a>  MYH; myosin heavy chain
E        isotig37671|novel; <a href="/dbget-bin/www_bget?ko:K10352">K10352</a>  MYH; myosin heavy chain
E        isotig37762|myosin; <a href="/dbget-bin/www_bget?ko:K10352">K10352</a>  MYH; myosin heavy chain
E        isotig38368|myosin; <a href="/dbget-bin/www_bget?ko:K10352">K10352</a>  MYH; myosin heavy chain
E        isotig38577|heavy; <a href="/dbget-bin/www_bget?ko:K10352">K10352</a>  MYH; myosin heavy chain
E        isotig38911|myosin; <a href="/dbget-bin/www_bget?ko:K10352">K10352</a>  MYH; myosin heavy chain
E        isotig39563|myosin; <a href="/dbget-bin/www_bget?ko:K10352">K10352</a>  MYH; myosin heavy chain
E        isotig39664|myosin; <a href="/dbget-bin/www_bget?ko:K10352">K10352</a>  MYH; myosin heavy chain
E        isotig39736|myosin; <a href="/dbget-bin/www_bget?ko:K10352">K10352</a>  MYH; myosin heavy chain
E        isotig40019|myosin; <a href="/dbget-bin/www_bget?ko:K10352">K10352</a>  MYH; myosin heavy chain
E        isotig40353|myh10; <a href="/dbget-bin/www_bget?ko:K10352">K10352</a>  MYH; myosin heavy chain
E        isotig40625|heavy; <a href="/dbget-bin/www_bget?ko:K10352">K10352</a>  MYH; myosin heavy chain
E        isotig41100|myosin; <a href="/dbget-bin/www_bget?ko:K10352">K10352</a>  MYH; myosin heavy chain
E        isotig41856|heavy; <a href="/dbget-bin/www_bget?ko:K10352">K10352</a>  MYH; myosin heavy chain
E        isotig02871|myosin; <a href="/dbget-bin/www_bget?ko:K05738">K05738</a>  MYL1; myosin light chain 1
E        isotig02872|myosin; <a href="/dbget-bin/www_bget?ko:K05738">K05738</a>  MYL1; myosin light chain 1
E        isotig05077|myosin; <a href="/dbget-bin/www_bget?ko:K05738">K05738</a>  MYL1; myosin light chain 1
E        isotig35856|myosin; <a href="/dbget-bin/www_bget?ko:K05738">K05738</a>  MYL1; myosin light chain 1
E        isotig07578|light; <a href="/dbget-bin/www_bget?ko:K12750">K12750</a>  MYL4; myosin light chain 4
E        isotig07865|myosin; <a href="/dbget-bin/www_bget?ko:K12750">K12750</a>  MYL4; myosin light chain 4
E        isotig29941|myosin; <a href="/dbget-bin/www_bget?ko:K12751">K12751</a>  MYL6; myosin light chain 6
E        isotig07686|myosin; <a href="/dbget-bin/www_bget?ko:K10351">K10351</a>  MYL2; myosin regulatory light chain 2
E        isotig08304|myosin; <a href="/dbget-bin/www_bget?ko:K10351">K10351</a>  MYL2; myosin regulatory light chain 2
E        isotig28438|myosin; <a href="/dbget-bin/www_bget?ko:K10351">K10351</a>  MYL2; myosin regulatory light chain 2
E        isotig28974|myosin; <a href="/dbget-bin/www_bget?ko:K10351">K10351</a>  MYL2; myosin regulatory light chain 2
E        isotig31617|myosin; <a href="/dbget-bin/www_bget?ko:K10351">K10351</a>  MYL2; myosin regulatory light chain 2
E        isotig32087|myosin; <a href="/dbget-bin/www_bget?ko:K10351">K10351</a>  MYL2; myosin regulatory light chain 2
E        isotig33861|myosin; <a href="/dbget-bin/www_bget?ko:K10351">K10351</a>  MYL2; myosin regulatory light chain 2
E        isotig35475|myosin; <a href="/dbget-bin/www_bget?ko:K10351">K10351</a>  MYL2; myosin regulatory light chain 2
E        isotig35900|myosin; <a href="/dbget-bin/www_bget?ko:K10351">K10351</a>  MYL2; myosin regulatory light chain 2
E        isotig40861|myosin; <a href="/dbget-bin/www_bget?ko:K10351">K10351</a>  MYL2; myosin regulatory light chain 2
E        isotig06531|myosin; <a href="/dbget-bin/www_bget?ko:K12755">K12755</a>  MYL9; myosin regulatory light chain 9
E        isotig30208|myosin; <a href="/dbget-bin/www_bget?ko:K12756">K12756</a>  MYL10; myosin regulatory light chain 10
E        isotig33079|myosin; <a href="/dbget-bin/www_bget?ko:K12756">K12756</a>  MYL10; myosin regulatory light chain 10
E        isotig01699|myosin; <a href="/dbget-bin/www_bget?ko:K12757">K12757</a>  MYL12; myosin regulatory light chain 12
E        isotig07113|myosin; <a href="/dbget-bin/www_bget?ko:K12757">K12757</a>  MYL12; myosin regulatory light chain 12
E        isotig00475|myosin; <a href="/dbget-bin/www_bget?ko:K12758">K12758</a>  MYLPF; fast skeletal myosin light chain 2
E        isotig00476|myosin; <a href="/dbget-bin/www_bget?ko:K12758">K12758</a>  MYLPF; fast skeletal myosin light chain 2
E        isotig01494|myosin; <a href="/dbget-bin/www_bget?ko:K12758">K12758</a>  MYLPF; fast skeletal myosin light chain 2
E        isotig04646|myosin; <a href="/dbget-bin/www_bget?ko:K12758">K12758</a>  MYLPF; fast skeletal myosin light chain 2
E        isotig04647|myosin; <a href="/dbget-bin/www_bget?ko:K12758">K12758</a>  MYLPF; fast skeletal myosin light chain 2
E        isotig04648|myosin; <a href="/dbget-bin/www_bget?ko:K12758">K12758</a>  MYLPF; fast skeletal myosin light chain 2
E        isotig04673|myosin; <a href="/dbget-bin/www_bget?ko:K12758">K12758</a>  MYLPF; fast skeletal myosin light chain 2
E        isotig18140|myosin; <a href="/dbget-bin/www_bget?ko:K12758">K12758</a>  MYLPF; fast skeletal myosin light chain 2
E        isotig21272|myosin; <a href="/dbget-bin/www_bget?ko:K12758">K12758</a>  MYLPF; fast skeletal myosin light chain 2
E        isotig21557|myosin; <a href="/dbget-bin/www_bget?ko:K12758">K12758</a>  MYLPF; fast skeletal myosin light chain 2
E        isotig21707|myosin; <a href="/dbget-bin/www_bget?ko:K12758">K12758</a>  MYLPF; fast skeletal myosin light chain 2
E        isotig22526|myosin; <a href="/dbget-bin/www_bget?ko:K12758">K12758</a>  MYLPF; fast skeletal myosin light chain 2
E        isotig24350|myosin; <a href="/dbget-bin/www_bget?ko:K12758">K12758</a>  MYLPF; fast skeletal myosin light chain 2
E        isotig24961|myosin; <a href="/dbget-bin/www_bget?ko:K12758">K12758</a>  MYLPF; fast skeletal myosin light chain 2
E        isotig25417|myosin; <a href="/dbget-bin/www_bget?ko:K12758">K12758</a>  MYLPF; fast skeletal myosin light chain 2
E        isotig25595|myosin; <a href="/dbget-bin/www_bget?ko:K12758">K12758</a>  MYLPF; fast skeletal myosin light chain 2
E        isotig26021|myosin; <a href="/dbget-bin/www_bget?ko:K12758">K12758</a>  MYLPF; fast skeletal myosin light chain 2
E        isotig26050|myosin; <a href="/dbget-bin/www_bget?ko:K12758">K12758</a>  MYLPF; fast skeletal myosin light chain 2
E        isotig26433|myosin; <a href="/dbget-bin/www_bget?ko:K12758">K12758</a>  MYLPF; fast skeletal myosin light chain 2
E        isotig27526|myosin; <a href="/dbget-bin/www_bget?ko:K12758">K12758</a>  MYLPF; fast skeletal myosin light chain 2
E        isotig27581|myosin; <a href="/dbget-bin/www_bget?ko:K12758">K12758</a>  MYLPF; fast skeletal myosin light chain 2
E        isotig27722|myosin; <a href="/dbget-bin/www_bget?ko:K12758">K12758</a>  MYLPF; fast skeletal myosin light chain 2
E        isotig27744|myosin; <a href="/dbget-bin/www_bget?ko:K12758">K12758</a>  MYLPF; fast skeletal myosin light chain 2
E        isotig27964|myosin; <a href="/dbget-bin/www_bget?ko:K12758">K12758</a>  MYLPF; fast skeletal myosin light chain 2
E        isotig28048|myosin; <a href="/dbget-bin/www_bget?ko:K12758">K12758</a>  MYLPF; fast skeletal myosin light chain 2
E        isotig28065|myosin; <a href="/dbget-bin/www_bget?ko:K12758">K12758</a>  MYLPF; fast skeletal myosin light chain 2
E        isotig28352|myosin; <a href="/dbget-bin/www_bget?ko:K12758">K12758</a>  MYLPF; fast skeletal myosin light chain 2
E        isotig28662|myosin; <a href="/dbget-bin/www_bget?ko:K12758">K12758</a>  MYLPF; fast skeletal myosin light chain 2
E        isotig28960|myosin; <a href="/dbget-bin/www_bget?ko:K12758">K12758</a>  MYLPF; fast skeletal myosin light chain 2
E        isotig29315|myosin; <a href="/dbget-bin/www_bget?ko:K12758">K12758</a>  MYLPF; fast skeletal myosin light chain 2
E        isotig29696|myosin; <a href="/dbget-bin/www_bget?ko:K12758">K12758</a>  MYLPF; fast skeletal myosin light chain 2
E        isotig29783|myosin; <a href="/dbget-bin/www_bget?ko:K12758">K12758</a>  MYLPF; fast skeletal myosin light chain 2
E        isotig29852|myosin; <a href="/dbget-bin/www_bget?ko:K12758">K12758</a>  MYLPF; fast skeletal myosin light chain 2
E        isotig29896|myosin; <a href="/dbget-bin/www_bget?ko:K12758">K12758</a>  MYLPF; fast skeletal myosin light chain 2
E        isotig29921|myosin; <a href="/dbget-bin/www_bget?ko:K12758">K12758</a>  MYLPF; fast skeletal myosin light chain 2
E        isotig29922|myosin; <a href="/dbget-bin/www_bget?ko:K12758">K12758</a>  MYLPF; fast skeletal myosin light chain 2
E        isotig29994|myosin; <a href="/dbget-bin/www_bget?ko:K12758">K12758</a>  MYLPF; fast skeletal myosin light chain 2
E        isotig30073|myosin; <a href="/dbget-bin/www_bget?ko:K12758">K12758</a>  MYLPF; fast skeletal myosin light chain 2
E        isotig30080|myosin; <a href="/dbget-bin/www_bget?ko:K12758">K12758</a>  MYLPF; fast skeletal myosin light chain 2
E        isotig30084|myosin; <a href="/dbget-bin/www_bget?ko:K12758">K12758</a>  MYLPF; fast skeletal myosin light chain 2
E        isotig30226|myosin; <a href="/dbget-bin/www_bget?ko:K12758">K12758</a>  MYLPF; fast skeletal myosin light chain 2
E        isotig30349|myosin; <a href="/dbget-bin/www_bget?ko:K12758">K12758</a>  MYLPF; fast skeletal myosin light chain 2
E        isotig30479|myosin; <a href="/dbget-bin/www_bget?ko:K12758">K12758</a>  MYLPF; fast skeletal myosin light chain 2
E        isotig30480|myosin; <a href="/dbget-bin/www_bget?ko:K12758">K12758</a>  MYLPF; fast skeletal myosin light chain 2
E        isotig30746|myosin; <a href="/dbget-bin/www_bget?ko:K12758">K12758</a>  MYLPF; fast skeletal myosin light chain 2
E        isotig30860|myosin; <a href="/dbget-bin/www_bget?ko:K12758">K12758</a>  MYLPF; fast skeletal myosin light chain 2
E        isotig30866|myosin; <a href="/dbget-bin/www_bget?ko:K12758">K12758</a>  MYLPF; fast skeletal myosin light chain 2
E        isotig30945|myosin; <a href="/dbget-bin/www_bget?ko:K12758">K12758</a>  MYLPF; fast skeletal myosin light chain 2
E        isotig31119|myosin; <a href="/dbget-bin/www_bget?ko:K12758">K12758</a>  MYLPF; fast skeletal myosin light chain 2
E        isotig31197|myosin; <a href="/dbget-bin/www_bget?ko:K12758">K12758</a>  MYLPF; fast skeletal myosin light chain 2
E        isotig31225|myosin; <a href="/dbget-bin/www_bget?ko:K12758">K12758</a>  MYLPF; fast skeletal myosin light chain 2
E        isotig31247|myosin; <a href="/dbget-bin/www_bget?ko:K12758">K12758</a>  MYLPF; fast skeletal myosin light chain 2
E        isotig31268|myosin; <a href="/dbget-bin/www_bget?ko:K12758">K12758</a>  MYLPF; fast skeletal myosin light chain 2
E        isotig31283|myosin; <a href="/dbget-bin/www_bget?ko:K12758">K12758</a>  MYLPF; fast skeletal myosin light chain 2
E        isotig31286|myosin; <a href="/dbget-bin/www_bget?ko:K12758">K12758</a>  MYLPF; fast skeletal myosin light chain 2
E        isotig31292|myosin; <a href="/dbget-bin/www_bget?ko:K12758">K12758</a>  MYLPF; fast skeletal myosin light chain 2
E        isotig31311|myosin; <a href="/dbget-bin/www_bget?ko:K12758">K12758</a>  MYLPF; fast skeletal myosin light chain 2
E        isotig31314|myosin; <a href="/dbget-bin/www_bget?ko:K12758">K12758</a>  MYLPF; fast skeletal myosin light chain 2
E        isotig31376|myosin; <a href="/dbget-bin/www_bget?ko:K12758">K12758</a>  MYLPF; fast skeletal myosin light chain 2
E        isotig31445|myosin; <a href="/dbget-bin/www_bget?ko:K12758">K12758</a>  MYLPF; fast skeletal myosin light chain 2
E        isotig31568|myosin; <a href="/dbget-bin/www_bget?ko:K12758">K12758</a>  MYLPF; fast skeletal myosin light chain 2
E        isotig31579|myosin; <a href="/dbget-bin/www_bget?ko:K12758">K12758</a>  MYLPF; fast skeletal myosin light chain 2
E        isotig31624|myosin; <a href="/dbget-bin/www_bget?ko:K12758">K12758</a>  MYLPF; fast skeletal myosin light chain 2
E        isotig31711|myosin; <a href="/dbget-bin/www_bget?ko:K12758">K12758</a>  MYLPF; fast skeletal myosin light chain 2
E        isotig31845|myosin; <a href="/dbget-bin/www_bget?ko:K12758">K12758</a>  MYLPF; fast skeletal myosin light chain 2
E        isotig31847|myosin; <a href="/dbget-bin/www_bget?ko:K12758">K12758</a>  MYLPF; fast skeletal myosin light chain 2
E        isotig31912|myosin; <a href="/dbget-bin/www_bget?ko:K12758">K12758</a>  MYLPF; fast skeletal myosin light chain 2
E        isotig31918|myosin; <a href="/dbget-bin/www_bget?ko:K12758">K12758</a>  MYLPF; fast skeletal myosin light chain 2
E        isotig31965|myosin; <a href="/dbget-bin/www_bget?ko:K12758">K12758</a>  MYLPF; fast skeletal myosin light chain 2
E        isotig31977|myosin; <a href="/dbget-bin/www_bget?ko:K12758">K12758</a>  MYLPF; fast skeletal myosin light chain 2
E        isotig31992|myosin; <a href="/dbget-bin/www_bget?ko:K12758">K12758</a>  MYLPF; fast skeletal myosin light chain 2
E        isotig32058|myosin; <a href="/dbget-bin/www_bget?ko:K12758">K12758</a>  MYLPF; fast skeletal myosin light chain 2
E        isotig32060|myosin; <a href="/dbget-bin/www_bget?ko:K12758">K12758</a>  MYLPF; fast skeletal myosin light chain 2
E        isotig32064|myosin; <a href="/dbget-bin/www_bget?ko:K12758">K12758</a>  MYLPF; fast skeletal myosin light chain 2
E        isotig32077|myosin; <a href="/dbget-bin/www_bget?ko:K12758">K12758</a>  MYLPF; fast skeletal myosin light chain 2
E        isotig32119|myosin; <a href="/dbget-bin/www_bget?ko:K12758">K12758</a>  MYLPF; fast skeletal myosin light chain 2
E        isotig32220|myosin; <a href="/dbget-bin/www_bget?ko:K12758">K12758</a>  MYLPF; fast skeletal myosin light chain 2
E        isotig32262|myosin; <a href="/dbget-bin/www_bget?ko:K12758">K12758</a>  MYLPF; fast skeletal myosin light chain 2
E        isotig32267|myosin; <a href="/dbget-bin/www_bget?ko:K12758">K12758</a>  MYLPF; fast skeletal myosin light chain 2
E        isotig32275|myosin; <a href="/dbget-bin/www_bget?ko:K12758">K12758</a>  MYLPF; fast skeletal myosin light chain 2
E        isotig32279|myosin; <a href="/dbget-bin/www_bget?ko:K12758">K12758</a>  MYLPF; fast skeletal myosin light chain 2
E        isotig32328|myosin; <a href="/dbget-bin/www_bget?ko:K12758">K12758</a>  MYLPF; fast skeletal myosin light chain 2
E        isotig32342|myosin; <a href="/dbget-bin/www_bget?ko:K12758">K12758</a>  MYLPF; fast skeletal myosin light chain 2
E        isotig32353|myosin; <a href="/dbget-bin/www_bget?ko:K12758">K12758</a>  MYLPF; fast skeletal myosin light chain 2
E        isotig32382|myosin; <a href="/dbget-bin/www_bget?ko:K12758">K12758</a>  MYLPF; fast skeletal myosin light chain 2
E        isotig32390|myosin; <a href="/dbget-bin/www_bget?ko:K12758">K12758</a>  MYLPF; fast skeletal myosin light chain 2
E        isotig32393|myosin; <a href="/dbget-bin/www_bget?ko:K12758">K12758</a>  MYLPF; fast skeletal myosin light chain 2
E        isotig32428|myosin; <a href="/dbget-bin/www_bget?ko:K12758">K12758</a>  MYLPF; fast skeletal myosin light chain 2
E        isotig32445|myosin; <a href="/dbget-bin/www_bget?ko:K12758">K12758</a>  MYLPF; fast skeletal myosin light chain 2
E        isotig32491|myosin; <a href="/dbget-bin/www_bget?ko:K12758">K12758</a>  MYLPF; fast skeletal myosin light chain 2
E        isotig32497|myosin; <a href="/dbget-bin/www_bget?ko:K12758">K12758</a>  MYLPF; fast skeletal myosin light chain 2
E        isotig32517|myosin; <a href="/dbget-bin/www_bget?ko:K12758">K12758</a>  MYLPF; fast skeletal myosin light chain 2
E        isotig32523|myosin; <a href="/dbget-bin/www_bget?ko:K12758">K12758</a>  MYLPF; fast skeletal myosin light chain 2
E        isotig32532|myosin; <a href="/dbget-bin/www_bget?ko:K12758">K12758</a>  MYLPF; fast skeletal myosin light chain 2
E        isotig32538|myosin; <a href="/dbget-bin/www_bget?ko:K12758">K12758</a>  MYLPF; fast skeletal myosin light chain 2
E        isotig32539|myosin; <a href="/dbget-bin/www_bget?ko:K12758">K12758</a>  MYLPF; fast skeletal myosin light chain 2
E        isotig32554|myosin; <a href="/dbget-bin/www_bget?ko:K12758">K12758</a>  MYLPF; fast skeletal myosin light chain 2
E        isotig32556|myosin; <a href="/dbget-bin/www_bget?ko:K12758">K12758</a>  MYLPF; fast skeletal myosin light chain 2
E        isotig32586|myosin; <a href="/dbget-bin/www_bget?ko:K12758">K12758</a>  MYLPF; fast skeletal myosin light chain 2
E        isotig32590|myosin; <a href="/dbget-bin/www_bget?ko:K12758">K12758</a>  MYLPF; fast skeletal myosin light chain 2
E        isotig32605|myosin; <a href="/dbget-bin/www_bget?ko:K12758">K12758</a>  MYLPF; fast skeletal myosin light chain 2
E        isotig32606|myosin; <a href="/dbget-bin/www_bget?ko:K12758">K12758</a>  MYLPF; fast skeletal myosin light chain 2
E        isotig32637|myosin; <a href="/dbget-bin/www_bget?ko:K12758">K12758</a>  MYLPF; fast skeletal myosin light chain 2
E        isotig32687|myosin; <a href="/dbget-bin/www_bget?ko:K12758">K12758</a>  MYLPF; fast skeletal myosin light chain 2
E        isotig32688|myosin; <a href="/dbget-bin/www_bget?ko:K12758">K12758</a>  MYLPF; fast skeletal myosin light chain 2
E        isotig32698|myosin; <a href="/dbget-bin/www_bget?ko:K12758">K12758</a>  MYLPF; fast skeletal myosin light chain 2
E        isotig32729|myosin; <a href="/dbget-bin/www_bget?ko:K12758">K12758</a>  MYLPF; fast skeletal myosin light chain 2
E        isotig32739|myosin; <a href="/dbget-bin/www_bget?ko:K12758">K12758</a>  MYLPF; fast skeletal myosin light chain 2
E        isotig32795|myosin; <a href="/dbget-bin/www_bget?ko:K12758">K12758</a>  MYLPF; fast skeletal myosin light chain 2
E        isotig32806|myosin; <a href="/dbget-bin/www_bget?ko:K12758">K12758</a>  MYLPF; fast skeletal myosin light chain 2
E        isotig32812|myosin; <a href="/dbget-bin/www_bget?ko:K12758">K12758</a>  MYLPF; fast skeletal myosin light chain 2
E        isotig32849|myosin; <a href="/dbget-bin/www_bget?ko:K12758">K12758</a>  MYLPF; fast skeletal myosin light chain 2
E        isotig32853|myosin; <a href="/dbget-bin/www_bget?ko:K12758">K12758</a>  MYLPF; fast skeletal myosin light chain 2
E        isotig32881|myosin; <a href="/dbget-bin/www_bget?ko:K12758">K12758</a>  MYLPF; fast skeletal myosin light chain 2
E        isotig32885|myosin; <a href="/dbget-bin/www_bget?ko:K12758">K12758</a>  MYLPF; fast skeletal myosin light chain 2
E        isotig32890|myosin; <a href="/dbget-bin/www_bget?ko:K12758">K12758</a>  MYLPF; fast skeletal myosin light chain 2
E        isotig32927|myosin; <a href="/dbget-bin/www_bget?ko:K12758">K12758</a>  MYLPF; fast skeletal myosin light chain 2
E        isotig32942|myosin; <a href="/dbget-bin/www_bget?ko:K12758">K12758</a>  MYLPF; fast skeletal myosin light chain 2
E        isotig33038|myosin; <a href="/dbget-bin/www_bget?ko:K12758">K12758</a>  MYLPF; fast skeletal myosin light chain 2
E        isotig33073|myosin; <a href="/dbget-bin/www_bget?ko:K12758">K12758</a>  MYLPF; fast skeletal myosin light chain 2
E        isotig33088|myosin; <a href="/dbget-bin/www_bget?ko:K12758">K12758</a>  MYLPF; fast skeletal myosin light chain 2
E        isotig33129|myosin; <a href="/dbget-bin/www_bget?ko:K12758">K12758</a>  MYLPF; fast skeletal myosin light chain 2
E        isotig33144|myosin; <a href="/dbget-bin/www_bget?ko:K12758">K12758</a>  MYLPF; fast skeletal myosin light chain 2
E        isotig33160|myosin; <a href="/dbget-bin/www_bget?ko:K12758">K12758</a>  MYLPF; fast skeletal myosin light chain 2
E        isotig33186|myosin; <a href="/dbget-bin/www_bget?ko:K12758">K12758</a>  MYLPF; fast skeletal myosin light chain 2
E        isotig33197|myosin; <a href="/dbget-bin/www_bget?ko:K12758">K12758</a>  MYLPF; fast skeletal myosin light chain 2
E        isotig33231|myosin; <a href="/dbget-bin/www_bget?ko:K12758">K12758</a>  MYLPF; fast skeletal myosin light chain 2
E        isotig33234|myosin; <a href="/dbget-bin/www_bget?ko:K12758">K12758</a>  MYLPF; fast skeletal myosin light chain 2
E        isotig33305|myosin; <a href="/dbget-bin/www_bget?ko:K12758">K12758</a>  MYLPF; fast skeletal myosin light chain 2
E        isotig33330|myosin; <a href="/dbget-bin/www_bget?ko:K12758">K12758</a>  MYLPF; fast skeletal myosin light chain 2
E        isotig33373|myosin; <a href="/dbget-bin/www_bget?ko:K12758">K12758</a>  MYLPF; fast skeletal myosin light chain 2
E        isotig33410|myosin; <a href="/dbget-bin/www_bget?ko:K12758">K12758</a>  MYLPF; fast skeletal myosin light chain 2
E        isotig33470|myosin; <a href="/dbget-bin/www_bget?ko:K12758">K12758</a>  MYLPF; fast skeletal myosin light chain 2
E        isotig33522|myosin; <a href="/dbget-bin/www_bget?ko:K12758">K12758</a>  MYLPF; fast skeletal myosin light chain 2
E        isotig33525|myosin; <a href="/dbget-bin/www_bget?ko:K12758">K12758</a>  MYLPF; fast skeletal myosin light chain 2
E        isotig33561|myosin; <a href="/dbget-bin/www_bget?ko:K12758">K12758</a>  MYLPF; fast skeletal myosin light chain 2
E        isotig33572|myosin; <a href="/dbget-bin/www_bget?ko:K12758">K12758</a>  MYLPF; fast skeletal myosin light chain 2
E        isotig33577|myosin; <a href="/dbget-bin/www_bget?ko:K12758">K12758</a>  MYLPF; fast skeletal myosin light chain 2
E        isotig33613|myosin; <a href="/dbget-bin/www_bget?ko:K12758">K12758</a>  MYLPF; fast skeletal myosin light chain 2
E        isotig33633|myosin; <a href="/dbget-bin/www_bget?ko:K12758">K12758</a>  MYLPF; fast skeletal myosin light chain 2
E        isotig33676|myosin; <a href="/dbget-bin/www_bget?ko:K12758">K12758</a>  MYLPF; fast skeletal myosin light chain 2
E        isotig33730|myosin; <a href="/dbget-bin/www_bget?ko:K12758">K12758</a>  MYLPF; fast skeletal myosin light chain 2
E        isotig33792|myosin; <a href="/dbget-bin/www_bget?ko:K12758">K12758</a>  MYLPF; fast skeletal myosin light chain 2
E        isotig33834|myosin; <a href="/dbget-bin/www_bget?ko:K12758">K12758</a>  MYLPF; fast skeletal myosin light chain 2
E        isotig33933|myosin; <a href="/dbget-bin/www_bget?ko:K12758">K12758</a>  MYLPF; fast skeletal myosin light chain 2
E        isotig34048|myosin; <a href="/dbget-bin/www_bget?ko:K12758">K12758</a>  MYLPF; fast skeletal myosin light chain 2
E        isotig34081|myosin; <a href="/dbget-bin/www_bget?ko:K12758">K12758</a>  MYLPF; fast skeletal myosin light chain 2
E        isotig34261|myosin; <a href="/dbget-bin/www_bget?ko:K12758">K12758</a>  MYLPF; fast skeletal myosin light chain 2
E        isotig34321|myosin; <a href="/dbget-bin/www_bget?ko:K12758">K12758</a>  MYLPF; fast skeletal myosin light chain 2
E        isotig34390|myosin; <a href="/dbget-bin/www_bget?ko:K12758">K12758</a>  MYLPF; fast skeletal myosin light chain 2
E        isotig34417|myosin; <a href="/dbget-bin/www_bget?ko:K12758">K12758</a>  MYLPF; fast skeletal myosin light chain 2
E        isotig34481|myosin; <a href="/dbget-bin/www_bget?ko:K12758">K12758</a>  MYLPF; fast skeletal myosin light chain 2
E        isotig34504|myosin; <a href="/dbget-bin/www_bget?ko:K12758">K12758</a>  MYLPF; fast skeletal myosin light chain 2
E        isotig34574|myosin; <a href="/dbget-bin/www_bget?ko:K12758">K12758</a>  MYLPF; fast skeletal myosin light chain 2
E        isotig34646|myosin; <a href="/dbget-bin/www_bget?ko:K12758">K12758</a>  MYLPF; fast skeletal myosin light chain 2
E        isotig34775|myosin; <a href="/dbget-bin/www_bget?ko:K12758">K12758</a>  MYLPF; fast skeletal myosin light chain 2
E        isotig34832|myosin; <a href="/dbget-bin/www_bget?ko:K12758">K12758</a>  MYLPF; fast skeletal myosin light chain 2
E        isotig34878|myosin; <a href="/dbget-bin/www_bget?ko:K12758">K12758</a>  MYLPF; fast skeletal myosin light chain 2
E        isotig34939|myosin; <a href="/dbget-bin/www_bget?ko:K12758">K12758</a>  MYLPF; fast skeletal myosin light chain 2
E        isotig35121|myosin; <a href="/dbget-bin/www_bget?ko:K12758">K12758</a>  MYLPF; fast skeletal myosin light chain 2
E        isotig35280|myosin; <a href="/dbget-bin/www_bget?ko:K12758">K12758</a>  MYLPF; fast skeletal myosin light chain 2
E        isotig35339|myosin; <a href="/dbget-bin/www_bget?ko:K12758">K12758</a>  MYLPF; fast skeletal myosin light chain 2
E        isotig35624|myosin; <a href="/dbget-bin/www_bget?ko:K12758">K12758</a>  MYLPF; fast skeletal myosin light chain 2
E        isotig35845|myosin; <a href="/dbget-bin/www_bget?ko:K12758">K12758</a>  MYLPF; fast skeletal myosin light chain 2
E        isotig35861|myosin; <a href="/dbget-bin/www_bget?ko:K12758">K12758</a>  MYLPF; fast skeletal myosin light chain 2
E        isotig36069|myosin; <a href="/dbget-bin/www_bget?ko:K12758">K12758</a>  MYLPF; fast skeletal myosin light chain 2
E        isotig36182|myosin; <a href="/dbget-bin/www_bget?ko:K12758">K12758</a>  MYLPF; fast skeletal myosin light chain 2
E        isotig36221|myosin; <a href="/dbget-bin/www_bget?ko:K12758">K12758</a>  MYLPF; fast skeletal myosin light chain 2
E        isotig36222|myosin; <a href="/dbget-bin/www_bget?ko:K12758">K12758</a>  MYLPF; fast skeletal myosin light chain 2
E        isotig36513|myosin; <a href="/dbget-bin/www_bget?ko:K12758">K12758</a>  MYLPF; fast skeletal myosin light chain 2
E        isotig36647|myosin; <a href="/dbget-bin/www_bget?ko:K12758">K12758</a>  MYLPF; fast skeletal myosin light chain 2
E        isotig36648|myosin; <a href="/dbget-bin/www_bget?ko:K12758">K12758</a>  MYLPF; fast skeletal myosin light chain 2
E        isotig36734|myosin; <a href="/dbget-bin/www_bget?ko:K12758">K12758</a>  MYLPF; fast skeletal myosin light chain 2
E        isotig36859|myosin; <a href="/dbget-bin/www_bget?ko:K12758">K12758</a>  MYLPF; fast skeletal myosin light chain 2
E        isotig37043|myosin; <a href="/dbget-bin/www_bget?ko:K12758">K12758</a>  MYLPF; fast skeletal myosin light chain 2
E        isotig37086|myosin; <a href="/dbget-bin/www_bget?ko:K12758">K12758</a>  MYLPF; fast skeletal myosin light chain 2
E        isotig37179|myosin; <a href="/dbget-bin/www_bget?ko:K12758">K12758</a>  MYLPF; fast skeletal myosin light chain 2
E        isotig37242|myosin; <a href="/dbget-bin/www_bget?ko:K12758">K12758</a>  MYLPF; fast skeletal myosin light chain 2
E        isotig37258|myosin; <a href="/dbget-bin/www_bget?ko:K12758">K12758</a>  MYLPF; fast skeletal myosin light chain 2
E        isotig37261|myosin; <a href="/dbget-bin/www_bget?ko:K12758">K12758</a>  MYLPF; fast skeletal myosin light chain 2
E        isotig37490|myosin; <a href="/dbget-bin/www_bget?ko:K12758">K12758</a>  MYLPF; fast skeletal myosin light chain 2
E        isotig37526|myosin; <a href="/dbget-bin/www_bget?ko:K12758">K12758</a>  MYLPF; fast skeletal myosin light chain 2
E        isotig37640|myosin; <a href="/dbget-bin/www_bget?ko:K12758">K12758</a>  MYLPF; fast skeletal myosin light chain 2
E        isotig37695|myosin; <a href="/dbget-bin/www_bget?ko:K12758">K12758</a>  MYLPF; fast skeletal myosin light chain 2
E        isotig37720|myosin; <a href="/dbget-bin/www_bget?ko:K12758">K12758</a>  MYLPF; fast skeletal myosin light chain 2
E        isotig37773|myosin; <a href="/dbget-bin/www_bget?ko:K12758">K12758</a>  MYLPF; fast skeletal myosin light chain 2
E        isotig37796|myosin; <a href="/dbget-bin/www_bget?ko:K12758">K12758</a>  MYLPF; fast skeletal myosin light chain 2
E        isotig37854|myosin; <a href="/dbget-bin/www_bget?ko:K12758">K12758</a>  MYLPF; fast skeletal myosin light chain 2
E        isotig37878|myosin; <a href="/dbget-bin/www_bget?ko:K12758">K12758</a>  MYLPF; fast skeletal myosin light chain 2
E        isotig37991|myosin; <a href="/dbget-bin/www_bget?ko:K12758">K12758</a>  MYLPF; fast skeletal myosin light chain 2
E        isotig38045|myosin; <a href="/dbget-bin/www_bget?ko:K12758">K12758</a>  MYLPF; fast skeletal myosin light chain 2
E        isotig38128|myosin; <a href="/dbget-bin/www_bget?ko:K12758">K12758</a>  MYLPF; fast skeletal myosin light chain 2
E        isotig38192|myosin; <a href="/dbget-bin/www_bget?ko:K12758">K12758</a>  MYLPF; fast skeletal myosin light chain 2
E        isotig38537|myosin; <a href="/dbget-bin/www_bget?ko:K12758">K12758</a>  MYLPF; fast skeletal myosin light chain 2
E        isotig38904|myosin; <a href="/dbget-bin/www_bget?ko:K12758">K12758</a>  MYLPF; fast skeletal myosin light chain 2
E        isotig39774|e; <a href="/dbget-bin/www_bget?ko:K12758">K12758</a>  MYLPF; fast skeletal myosin light chain 2
E        isotig40522|myosin; <a href="/dbget-bin/www_bget?ko:K12758">K12758</a>  MYLPF; fast skeletal myosin light chain 2
E        isotig41070|myosin; <a href="/dbget-bin/www_bget?ko:K12758">K12758</a>  MYLPF; fast skeletal myosin light chain 2
E        isotig41072|myosin; <a href="/dbget-bin/www_bget?ko:K12758">K12758</a>  MYLPF; fast skeletal myosin light chain 2
E        isotig41116|myosin; <a href="/dbget-bin/www_bget?ko:K12758">K12758</a>  MYLPF; fast skeletal myosin light chain 2
E        isotig41179|myosin; <a href="/dbget-bin/www_bget?ko:K12758">K12758</a>  MYLPF; fast skeletal myosin light chain 2
D      Arp2/3 complex
E        isotig02832|actin; <a href="/dbget-bin/www_bget?ko:K05757">K05757</a>  ARPC1A_B; actin related protein 2/3 complex, subunit 1A/1B
E        isotig02833|actin-related; <a href="/dbget-bin/www_bget?ko:K05757">K05757</a>  ARPC1A_B; actin related protein 2/3 complex, subunit 1A/1B
E        isotig09576|actin-related; <a href="/dbget-bin/www_bget?ko:K05757">K05757</a>  ARPC1A_B; actin related protein 2/3 complex, subunit 1A/1B
E        isotig27257|actin-related; <a href="/dbget-bin/www_bget?ko:K05757">K05757</a>  ARPC1A_B; actin related protein 2/3 complex, subunit 1A/1B
E        isotig05969|actin; <a href="/dbget-bin/www_bget?ko:K05758">K05758</a>  ARPC2; actin related protein 2/3 complex, subunit 2
E        isotig07792|actin-related; <a href="/dbget-bin/www_bget?ko:K05756">K05756</a>  ARPC3; actin related protein 2/3 complex, subunit 3
E        isotig07083|actin-related; <a href="/dbget-bin/www_bget?ko:K05755">K05755</a>  ARPC4; actin related protein 2/3 complex, subunit 4
E        isotig08627|actin-related; <a href="/dbget-bin/www_bget?ko:K05755">K05755</a>  ARPC4; actin related protein 2/3 complex, subunit 4
E        isotig28533|actin-related; <a href="/dbget-bin/www_bget?ko:K05755">K05755</a>  ARPC4; actin related protein 2/3 complex, subunit 4
E        isotig03317|actin-related; <a href="/dbget-bin/www_bget?ko:K05754">K05754</a>  ARPC5; actin related protein 2/3 complex, subunit 5
E        isotig03318|actin-related; <a href="/dbget-bin/www_bget?ko:K05754">K05754</a>  ARPC5; actin related protein 2/3 complex, subunit 5
D      ADF / Cofilin
E        isotig06720|cofilin-2; <a href="/dbget-bin/www_bget?ko:K05765">K05765</a>  CFL; cofilin
E        isotig14836|cofilin-2; <a href="/dbget-bin/www_bget?ko:K05765">K05765</a>  CFL; cofilin
E        isotig16637|cofilin; <a href="/dbget-bin/www_bget?ko:K05765">K05765</a>  CFL; cofilin
D      Capping proteins
E        isotig04769|capping; <a href="/dbget-bin/www_bget?ko:K10364">K10364</a>  CAPZA; capping protein (actin filament) muscle Z-line, alpha
E        isotig04770|capping; <a href="/dbget-bin/www_bget?ko:K10364">K10364</a>  CAPZA; capping protein (actin filament) muscle Z-line, alpha
E        isotig05384|capping; <a href="/dbget-bin/www_bget?ko:K10364">K10364</a>  CAPZA; capping protein (actin filament) muscle Z-line, alpha
E        isotig05521|capping; <a href="/dbget-bin/www_bget?ko:K10364">K10364</a>  CAPZA; capping protein (actin filament) muscle Z-line, alpha
E        contig02421|f-actin-capping; <a href="/dbget-bin/www_bget?ko:K10365">K10365</a>  CAPZB; capping protein (actin filament) muscle Z-line, beta
D      Cross-linking proteins
E        contig08647|alpha; <a href="/dbget-bin/www_bget?ko:K05699">K05699</a>  ACTN; actinin alpha
E        contig08671|alpha; <a href="/dbget-bin/www_bget?ko:K05699">K05699</a>  ACTN; actinin alpha
E        isotig04609|alpha; <a href="/dbget-bin/www_bget?ko:K05699">K05699</a>  ACTN; actinin alpha
E        isotig12837|actinin; <a href="/dbget-bin/www_bget?ko:K05699">K05699</a>  ACTN; actinin alpha
E        isotig19851|actinin; <a href="/dbget-bin/www_bget?ko:K05699">K05699</a>  ACTN; actinin alpha
E        isotig25848|alpha-actinin-3-like; <a href="/dbget-bin/www_bget?ko:K05699">K05699</a>  ACTN; actinin alpha
E        isotig26393|alpha; <a href="/dbget-bin/www_bget?ko:K05699">K05699</a>  ACTN; actinin alpha
E        isotig28546|actinin; <a href="/dbget-bin/www_bget?ko:K05699">K05699</a>  ACTN; actinin alpha
E        isotig31777|alpha; <a href="/dbget-bin/www_bget?ko:K05699">K05699</a>  ACTN; actinin alpha
E        isotig32067|actinin; <a href="/dbget-bin/www_bget?ko:K05699">K05699</a>  ACTN; actinin alpha
E        isotig32760|alpha; <a href="/dbget-bin/www_bget?ko:K05699">K05699</a>  ACTN; actinin alpha
E        isotig33378|alpha; <a href="/dbget-bin/www_bget?ko:K05699">K05699</a>  ACTN; actinin alpha
E        isotig34642|alpha; <a href="/dbget-bin/www_bget?ko:K05699">K05699</a>  ACTN; actinin alpha
E        isotig39442|alpha-actinin-3-like; <a href="/dbget-bin/www_bget?ko:K05699">K05699</a>  ACTN; actinin alpha
E        isotig40295|alpha; <a href="/dbget-bin/www_bget?ko:K05699">K05699</a>  ACTN; actinin alpha
E        isotig03399|filamin; <a href="/dbget-bin/www_bget?ko:K04437">K04437</a>  FLNA; filamin
E        isotig03400|low; <a href="/dbget-bin/www_bget?ko:K04437">K04437</a>  FLNA; filamin
E        isotig13755|filamin-c-like; <a href="/dbget-bin/www_bget?ko:K04437">K04437</a>  FLNA; filamin
E        isotig15638|filamin; <a href="/dbget-bin/www_bget?ko:K04437">K04437</a>  FLNA; filamin
E        isotig19059|filamin; <a href="/dbget-bin/www_bget?ko:K04437">K04437</a>  FLNA; filamin
E        isotig19929|filamin; <a href="/dbget-bin/www_bget?ko:K04437">K04437</a>  FLNA; filamin
E        isotig22767|filamin; <a href="/dbget-bin/www_bget?ko:K04437">K04437</a>  FLNA; filamin
E        isotig28860|filamin-c; <a href="/dbget-bin/www_bget?ko:K04437">K04437</a>  FLNA; filamin
E        isotig07015|spectrin; <a href="/dbget-bin/www_bget?ko:K06114">K06114</a>  SPTA; spectrin alpha
E        isotig11851|spectrin; <a href="/dbget-bin/www_bget?ko:K06114">K06114</a>  SPTA; spectrin alpha
E        isotig13078|spna2; <a href="/dbget-bin/www_bget?ko:K06114">K06114</a>  SPTA; spectrin alpha
E        isotig03553|erythrocytic; <a href="/dbget-bin/www_bget?ko:K06115">K06115</a>  SPTB; spectrin beta
E        isotig03554|erythrocytic; <a href="/dbget-bin/www_bget?ko:K06115">K06115</a>  SPTB; spectrin beta
E        isotig13067|erythrocytic; <a href="/dbget-bin/www_bget?ko:K06115">K06115</a>  SPTB; spectrin beta
E        isotig15487|non-erythrocytic; <a href="/dbget-bin/www_bget?ko:K06115">K06115</a>  SPTB; spectrin beta
E        isotig24043|non-erythrocytic; <a href="/dbget-bin/www_bget?ko:K06115">K06115</a>  SPTB; spectrin beta
E        isotig32484|erythrocytic; <a href="/dbget-bin/www_bget?ko:K06115">K06115</a>  SPTB; spectrin beta
E        isotig36718|non-erythrocytic; <a href="/dbget-bin/www_bget?ko:K06115">K06115</a>  SPTB; spectrin beta
D      Formins
D      Gelsolin / villin
E        isotig07102|scinderin; <a href="/dbget-bin/www_bget?ko:K05768">K05768</a>  GSN; gelsolin
E        isotig13601|scinderin; <a href="/dbget-bin/www_bget?ko:K05768">K05768</a>  GSN; gelsolin
E        isotig16854|scinderin; <a href="/dbget-bin/www_bget?ko:K05768">K05768</a>  GSN; gelsolin
E        isotig27057|gsna; <a href="/dbget-bin/www_bget?ko:K05768">K05768</a>  GSN; gelsolin
E        isotig13452|capping; <a href="/dbget-bin/www_bget?ko:K10368">K10368</a>  CAPG; capping protein (actin filament), gelsolin-like
E        isotig02411|supervillin; <a href="/dbget-bin/www_bget?ko:K10369">K10369</a>  SVIL; supervillin
E        isotig02412|supervillin; <a href="/dbget-bin/www_bget?ko:K10369">K10369</a>  SVIL; supervillin
E        isotig02413|supervillin; <a href="/dbget-bin/www_bget?ko:K10369">K10369</a>  SVIL; supervillin
E        isotig02414|supervillin; <a href="/dbget-bin/www_bget?ko:K10369">K10369</a>  SVIL; supervillin
E        isotig03509|isoform; <a href="/dbget-bin/www_bget?ko:K10369">K10369</a>  SVIL; supervillin
E        isotig03743|supervillin; <a href="/dbget-bin/www_bget?ko:K10369">K10369</a>  SVIL; supervillin
E        isotig03744|supervillin; <a href="/dbget-bin/www_bget?ko:K10369">K10369</a>  SVIL; supervillin
E        isotig05772|supervillin; <a href="/dbget-bin/www_bget?ko:K10369">K10369</a>  SVIL; supervillin
E        isotig06189|svil; <a href="/dbget-bin/www_bget?ko:K10369">K10369</a>  SVIL; supervillin
E        isotig09178|supervillin; <a href="/dbget-bin/www_bget?ko:K10369">K10369</a>  SVIL; supervillin
E        isotig14443|supervillin; <a href="/dbget-bin/www_bget?ko:K10369">K10369</a>  SVIL; supervillin
E        isotig16240|svil; <a href="/dbget-bin/www_bget?ko:K10369">K10369</a>  SVIL; supervillin
E        isotig19288|supervillin; <a href="/dbget-bin/www_bget?ko:K10369">K10369</a>  SVIL; supervillin
E        isotig24955|svil; <a href="/dbget-bin/www_bget?ko:K10369">K10369</a>  SVIL; supervillin
E        isotig37901|supervillin; <a href="/dbget-bin/www_bget?ko:K10369">K10369</a>  SVIL; supervillin
D      Profilin
E        isotig05279|profilin-2; <a href="/dbget-bin/www_bget?ko:K05759">K05759</a>  PFN; profilin
E        isotig09623|profilin-2; <a href="/dbget-bin/www_bget?ko:K05759">K05759</a>  PFN; profilin
D      Tropomodulin
E        isotig03061|tropomodulin; <a href="/dbget-bin/www_bget?ko:K10370">K10370</a>  TMOD; tropomodulin
E        isotig03062|tropomodulin; <a href="/dbget-bin/www_bget?ko:K10370">K10370</a>  TMOD; tropomodulin
E        isotig03542|tropomodulin; <a href="/dbget-bin/www_bget?ko:K10370">K10370</a>  TMOD; tropomodulin
E        isotig06337|tropomodulin; <a href="/dbget-bin/www_bget?ko:K10370">K10370</a>  TMOD; tropomodulin
E        isotig11991|tropomodulin; <a href="/dbget-bin/www_bget?ko:K10370">K10370</a>  TMOD; tropomodulin
E        isotig26730|tropomodulin; <a href="/dbget-bin/www_bget?ko:K10370">K10370</a>  TMOD; tropomodulin
D      Troponins
E        isotig05054|troponin; <a href="/dbget-bin/www_bget?ko:K05865">K05865</a>  TNNC1; troponin C, slow skeletal and cardiac muscles
E        isotig07480|troponin; <a href="/dbget-bin/www_bget?ko:K12042">K12042</a>  TNNC2; troponin C, skeletal muscle
E        isotig27329|troponin; <a href="/dbget-bin/www_bget?ko:K12042">K12042</a>  TNNC2; troponin C, skeletal muscle
E        isotig28881|troponin; <a href="/dbget-bin/www_bget?ko:K12042">K12042</a>  TNNC2; troponin C, skeletal muscle
E        isotig07278|troponin; <a href="/dbget-bin/www_bget?ko:K10371">K10371</a>  TNNI1; troponin I, slow skeletal muscle
E        isotig07312|troponin; <a href="/dbget-bin/www_bget?ko:K10371">K10371</a>  TNNI1; troponin I, slow skeletal muscle
E        isotig07435|troponin; <a href="/dbget-bin/www_bget?ko:K10371">K10371</a>  TNNI1; troponin I, slow skeletal muscle
E        isotig16053|troponin; <a href="/dbget-bin/www_bget?ko:K10371">K10371</a>  TNNI1; troponin I, slow skeletal muscle
E        isotig30696|troponin; <a href="/dbget-bin/www_bget?ko:K10371">K10371</a>  TNNI1; troponin I, slow skeletal muscle
E        isotig03234|troponin; <a href="/dbget-bin/www_bget?ko:K12043">K12043</a>  TNNI2; troponin I, fast skeletal muscle
E        isotig05923|troponin; <a href="/dbget-bin/www_bget?ko:K12043">K12043</a>  TNNI2; troponin I, fast skeletal muscle
E        isotig06009|troponin; <a href="/dbget-bin/www_bget?ko:K12043">K12043</a>  TNNI2; troponin I, fast skeletal muscle
E        isotig35404|troponin; <a href="/dbget-bin/www_bget?ko:K12043">K12043</a>  TNNI2; troponin I, fast skeletal muscle
E        isotig08467|tnnt1; <a href="/dbget-bin/www_bget?ko:K10372">K10372</a>  TNNT1; troponin T, slow skeletal muscle
E        isotig06835|novel; <a href="/dbget-bin/www_bget?ko:K12045">K12045</a>  TNNT2; troponin T, cardiac muscle
E        isotig08131|troponin; <a href="/dbget-bin/www_bget?ko:K12045">K12045</a>  TNNT2; troponin T, cardiac muscle
E        isotig26081|novel; <a href="/dbget-bin/www_bget?ko:K12045">K12045</a>  TNNT2; troponin T, cardiac muscle
E        isotig22037|novel; <a href="/dbget-bin/www_bget?ko:K12046">K12046</a>  TNNT3; troponin T, fast skeletal muscle
D      Tropomyosins
E        isotig02631|tropomyosin; <a href="/dbget-bin/www_bget?ko:K10373">K10373</a>  TPM1; tropomyosin 1
E        isotig06428|tpm1; <a href="/dbget-bin/www_bget?ko:K10373">K10373</a>  TPM1; tropomyosin 1
E        isotig10457|tropomyosin; <a href="/dbget-bin/www_bget?ko:K10373">K10373</a>  TPM1; tropomyosin 1
E        isotig25279|tpm1; <a href="/dbget-bin/www_bget?ko:K10373">K10373</a>  TPM1; tropomyosin 1
E        isotig25576|tpm1; <a href="/dbget-bin/www_bget?ko:K10373">K10373</a>  TPM1; tropomyosin 1
E        isotig26429|tpm1; <a href="/dbget-bin/www_bget?ko:K10373">K10373</a>  TPM1; tropomyosin 1
E        isotig28102|tpm1; <a href="/dbget-bin/www_bget?ko:K10373">K10373</a>  TPM1; tropomyosin 1
E        isotig30463|tropomyosin; <a href="/dbget-bin/www_bget?ko:K10373">K10373</a>  TPM1; tropomyosin 1
E        isotig30720|tropomyosin; <a href="/dbget-bin/www_bget?ko:K10373">K10373</a>  TPM1; tropomyosin 1
E        isotig35742|tpm1; <a href="/dbget-bin/www_bget?ko:K10373">K10373</a>  TPM1; tropomyosin 1
E        isotig35904|tpm1; <a href="/dbget-bin/www_bget?ko:K10373">K10373</a>  TPM1; tropomyosin 1
E        isotig02630|tpm1_lizau; <a href="/dbget-bin/www_bget?ko:K09290">K09290</a>  TPM3; tropomyosin 3
E        isotig12060|tropomyosin; <a href="/dbget-bin/www_bget?ko:K09290">K09290</a>  TPM3; tropomyosin 3
E        isotig14259|tpm1; <a href="/dbget-bin/www_bget?ko:K09290">K09290</a>  TPM3; tropomyosin 3
E        isotig26963|skeletal; <a href="/dbget-bin/www_bget?ko:K09290">K09290</a>  TPM3; tropomyosin 3
E        isotig30723|tropomyosin; <a href="/dbget-bin/www_bget?ko:K09290">K09290</a>  TPM3; tropomyosin 3
E        isotig33902|tpm1; <a href="/dbget-bin/www_bget?ko:K09290">K09290</a>  TPM3; tropomyosin 3
E        isotig34421|tropomyosin; <a href="/dbget-bin/www_bget?ko:K09290">K09290</a>  TPM3; tropomyosin 3
E        isotig34882|tropomyosin; <a href="/dbget-bin/www_bget?ko:K09290">K09290</a>  TPM3; tropomyosin 3
E        isotig36175|alpha-tropomyosin; <a href="/dbget-bin/www_bget?ko:K09290">K09290</a>  TPM3; tropomyosin 3
E        isotig39634|tropomyosin; <a href="/dbget-bin/www_bget?ko:K09290">K09290</a>  TPM3; tropomyosin 3
E        isotig24560|tpm1; <a href="/dbget-bin/www_bget?ko:K10375">K10375</a>  TPM4; tropomyosin 4
D      Wiskott-Aldrich syndrome protein
E        isotig09546|neural; <a href="/dbget-bin/www_bget?ko:K05747">K05747</a>  WAS; Wiskott-Aldrich syndrome protein
B
B  <b>Intermediate filaments</b>
C    Types I and II: Acidic and basic keratins
D      <a href="/dbget-bin/www_bget?ko:K07604">K07604</a>  KRT1; type I keratin, acidic
D      <a href="/dbget-bin/www_bget?ko:K07605">K07605</a>  KRT2; type II keratin, basic
C    Type III
D      <a href="/dbget-bin/www_bget?ko:K07610">K07610</a>  DES; desmin
D      <a href="/dbget-bin/www_bget?ko:K05640">K05640</a>  GFAP; glial fibrillary acidic protein
D      <a href="/dbget-bin/www_bget?ko:K07607">K07607</a>  PRPH; peripherin
D      <a href="/dbget-bin/www_bget?ko:K07606">K07606</a>  VIM; vimentin
C    Type IV
D      <a href="/dbget-bin/www_bget?ko:K07608">K07608</a>  NF66, INA; internexin neuronal intermediate filament protein, alpha
D      <a href="/dbget-bin/www_bget?ko:K07609">K07609</a>  NES; nestin
D      <a href="/dbget-bin/www_bget?ko:K04572">K04572</a>  NEFL, NF-L; neurofilament light polypeptide
D      <a href="/dbget-bin/www_bget?ko:K04573">K04573</a>  NEF3, NF-M; neurofilament medium polypeptide (neurofilament 3)
D      <a href="/dbget-bin/www_bget?ko:K04574">K04574</a>  NEFH, NF-H; neurofilament heavy polypeptide
D      <a href="/dbget-bin/www_bget?ko:K10376">K10376</a>  DMN; desmuslin
D      <a href="/dbget-bin/www_bget?ko:K10377">K10377</a>  SYNC1; syncoilin 1
C    Type V: Nuclear lamins
D      <a href="/dbget-bin/www_bget?ko:K12641">K12641</a>  LMNA; lamin A/C
D      <a href="/dbget-bin/www_bget?ko:K07611">K07611</a>  LMNB; lamin B
C    Type Others
D      <a href="/dbget-bin/www_bget?ko:K10378">K10378</a>  BFSP1; beaded filament structural protein 1, filensin
D      <a href="/dbget-bin/www_bget?ko:K10379">K10379</a>  BFSP2; beaded filament structural protein 2, phakinin
C    Intermediate filament-binding proteins
D      <a href="/dbget-bin/www_bget?ko:K10380">K10380</a>  ANK; ankyrin
D      <a href="/dbget-bin/www_bget?ko:K10381">K10381</a>  DSP; desmoplakin
D      <a href="/dbget-bin/www_bget?ko:K10382">K10382</a>  DST; dystonin
D      <a href="/dbget-bin/www_bget?ko:K10383">K10383</a>  EVPL; envoplakin
D      <a href="/dbget-bin/www_bget?ko:K10384">K10384</a>  FLG; filaggrin
D      <a href="/dbget-bin/www_bget?ko:K04437">K04437</a>  FLNA; filamin
D      <a href="/dbget-bin/www_bget?ko:K10385">K10385</a>  LOR; loricrin
D      <a href="/dbget-bin/www_bget?ko:K10386">K10386</a>  PPL; periplakin
D      <a href="/dbget-bin/www_bget?ko:K10387">K10387</a>  PKP1; plakophilin 1
D      <a href="/dbget-bin/www_bget?ko:K10388">K10388</a>  PLEC; plectin
D      <a href="/dbget-bin/www_bget?ko:K04985">K04985</a>  PKD1; polycystin 1
D      <a href="/dbget-bin/www_bget?ko:K06114">K06114</a>  SPTA; spectrin alpha
D      <a href="/dbget-bin/www_bget?ko:K06115">K06115</a>  SPTB; spectrin beta
B
B  <b>Microtubules</b>
C    Tubulins
D      Tubulins
E        isotig03588|alpha; <a href="/dbget-bin/www_bget?ko:K07374">K07374</a>  TUBA; tubulin alpha
E        isotig03589|alpha; <a href="/dbget-bin/www_bget?ko:K07374">K07374</a>  TUBA; tubulin alpha
E        isotig03963|tubulin; <a href="/dbget-bin/www_bget?ko:K07374">K07374</a>  TUBA; tubulin alpha
E        isotig03967|tubulin; <a href="/dbget-bin/www_bget?ko:K07374">K07374</a>  TUBA; tubulin alpha
E        isotig03968|tubulin; <a href="/dbget-bin/www_bget?ko:K07374">K07374</a>  TUBA; tubulin alpha
E        isotig05699|alpha; <a href="/dbget-bin/www_bget?ko:K07374">K07374</a>  TUBA; tubulin alpha
E        isotig09917|alpha; <a href="/dbget-bin/www_bget?ko:K07374">K07374</a>  TUBA; tubulin alpha
E        isotig02311|beta; <a href="/dbget-bin/www_bget?ko:K07375">K07375</a>  TUBB; tubulin beta
E        isotig05832|tubulin; <a href="/dbget-bin/www_bget?ko:K07375">K07375</a>  TUBB; tubulin beta
E        isotig05960|beta; <a href="/dbget-bin/www_bget?ko:K07375">K07375</a>  TUBB; tubulin beta
E        isotig10303|gamma; <a href="/dbget-bin/www_bget?ko:K10389">K10389</a>  TUBG; tubulin gamma
E        isotig18861|tubulin; <a href="/dbget-bin/www_bget?ko:K10389">K10389</a>  TUBG; tubulin gamma
E        isotig36080|tubulin; <a href="/dbget-bin/www_bget?ko:K10389">K10389</a>  TUBG; tubulin gamma
E        isotig08988|epsilon; <a href="/dbget-bin/www_bget?ko:K10391">K10391</a>  TUBE; tubulin epsilon
D      Bacterial tubulin homologs
C    Tubulin-binding proteins
D      Kinesins
E        isotig04242|kinesin; <a href="/dbget-bin/www_bget?ko:K10392">K10392</a>  KIF1S; kinesin family member 1/13/14
E        isotig04243|kinesin; <a href="/dbget-bin/www_bget?ko:K10392">K10392</a>  KIF1S; kinesin family member 1/13/14
E        isotig07659|kinesin; <a href="/dbget-bin/www_bget?ko:K10392">K10392</a>  KIF1S; kinesin family member 1/13/14
E        isotig11038|kinesin; <a href="/dbget-bin/www_bget?ko:K10392">K10392</a>  KIF1S; kinesin family member 1/13/14
E        isotig12000|kinesin; <a href="/dbget-bin/www_bget?ko:K10392">K10392</a>  KIF1S; kinesin family member 1/13/14
E        isotig12774|kinesin; <a href="/dbget-bin/www_bget?ko:K10392">K10392</a>  KIF1S; kinesin family member 1/13/14
E        isotig17766|dynactin; <a href="/dbget-bin/www_bget?ko:K10392">K10392</a>  KIF1S; kinesin family member 1/13/14
E        isotig19796|mgc80500; <a href="/dbget-bin/www_bget?ko:K10393">K10393</a>  KIF2_24, MCAK; kinesin family member 2/24
E        isotig03773|kinesin; <a href="/dbget-bin/www_bget?ko:K10394">K10394</a>  KIF3_17; kinesin family member 3/17
E        isotig03774|kinesin; <a href="/dbget-bin/www_bget?ko:K10394">K10394</a>  KIF3_17; kinesin family member 3/17
E        isotig19045|kinesin; <a href="/dbget-bin/www_bget?ko:K10395">K10395</a>  KIF4S; kinesin family member 4/7/21/27
E        isotig09906|kinesin; <a href="/dbget-bin/www_bget?ko:K10396">K10396</a>  KIF5; kinesin family member 5
E        isotig17862|kinesin; <a href="/dbget-bin/www_bget?ko:K10396">K10396</a>  KIF5; kinesin family member 5
E        isotig19560|kinesin-like; <a href="/dbget-bin/www_bget?ko:K10403">K10403</a>  KIF22; kinesin family member 22
E        isotig21408|kinesin; <a href="/dbget-bin/www_bget?ko:K10403">K10403</a>  KIF22; kinesin family member 22
E        isotig03599|kinesin; <a href="/dbget-bin/www_bget?ko:K10407">K10407</a>  KLC; kinesin light chain
E        isotig03600|kinesin; <a href="/dbget-bin/www_bget?ko:K10407">K10407</a>  KLC; kinesin light chain
E        isotig21140|kinesin; <a href="/dbget-bin/www_bget?ko:K10407">K10407</a>  KLC; kinesin light chain
E        isotig28956|kinesin; <a href="/dbget-bin/www_bget?ko:K10407">K10407</a>  KLC; kinesin light chain
D      Dyneins
E        isotig19559|light; <a href="/dbget-bin/www_bget?ko:K10412">K10412</a>  DNAL4; dynein light chain 4, axonemal
E        isotig07463|cytoplasmic; <a href="/dbget-bin/www_bget?ko:K10413">K10413</a>  DYNC1H; dynein heavy chain 1, cytosolic
E        isotig09473|cytoplasmic; <a href="/dbget-bin/www_bget?ko:K10413">K10413</a>  DYNC1H; dynein heavy chain 1, cytosolic
E        isotig09581|cytoplasmic; <a href="/dbget-bin/www_bget?ko:K10413">K10413</a>  DYNC1H; dynein heavy chain 1, cytosolic
E        isotig11550|cytoplasmic; <a href="/dbget-bin/www_bget?ko:K10413">K10413</a>  DYNC1H; dynein heavy chain 1, cytosolic
E        isotig16546|cytoplasmic; <a href="/dbget-bin/www_bget?ko:K10413">K10413</a>  DYNC1H; dynein heavy chain 1, cytosolic
E        isotig31226|cytoplasmic; <a href="/dbget-bin/www_bget?ko:K10413">K10413</a>  DYNC1H; dynein heavy chain 1, cytosolic
E        isotig13884|cytoplasmic; <a href="/dbget-bin/www_bget?ko:K10415">K10415</a>  DYNC1I, DNCI; dynein intermediate chain, cytosolic
E        isotig15205|dynein; <a href="/dbget-bin/www_bget?ko:K10415">K10415</a>  DYNC1I, DNCI; dynein intermediate chain, cytosolic
E        isotig02306|cytoplasmic; <a href="/dbget-bin/www_bget?ko:K10416">K10416</a>  DYNC1LI, DNCLI; dynein light intermediate chain 1, cytosolic
E        isotig02307|cytoplasmic; <a href="/dbget-bin/www_bget?ko:K10416">K10416</a>  DYNC1LI, DNCLI; dynein light intermediate chain 1, cytosolic
E        isotig02308|cytoplasmic; <a href="/dbget-bin/www_bget?ko:K10416">K10416</a>  DYNC1LI, DNCLI; dynein light intermediate chain 1, cytosolic
E        isotig03770|dynein; <a href="/dbget-bin/www_bget?ko:K10418">K10418</a>  DYNLL; dynein light chain LC8-type
E        isotig02917|dynein; <a href="/dbget-bin/www_bget?ko:K10419">K10419</a>  DYNLRB, DNCL2; dynein light chain roadblock-type
E        isotig02918|dynein; <a href="/dbget-bin/www_bget?ko:K10419">K10419</a>  DYNLRB, DNCL2; dynein light chain roadblock-type
E        isotig02919|dynein; <a href="/dbget-bin/www_bget?ko:K10419">K10419</a>  DYNLRB, DNCL2; dynein light chain roadblock-type
E        isotig02176|dynein; <a href="/dbget-bin/www_bget?ko:K10420">K10420</a>  DYNLT; dynein light chain Tctex-type 1
E        isotig02177|dynein; <a href="/dbget-bin/www_bget?ko:K10420">K10420</a>  DYNLT; dynein light chain Tctex-type 1
E        isotig02178|dynein; <a href="/dbget-bin/www_bget?ko:K10420">K10420</a>  DYNLT; dynein light chain Tctex-type 1
E        isotig33261|light; <a href="/dbget-bin/www_bget?ko:K10420">K10420</a>  DYNLT; dynein light chain Tctex-type 1
D      APC
E        isotig17371|adenomatous; <a href="/dbget-bin/www_bget?ko:K02085">K02085</a>  APC; adenomatosis polyposis coli protein
E        isotig26949|apc; <a href="/dbget-bin/www_bget?ko:K02085">K02085</a>  APC; adenomatosis polyposis coli protein
D      Cytoplasmic linker proteins (CLIPs)
E        isotig05937|cap-gly; <a href="/dbget-bin/www_bget?ko:K10421">K10421</a>  CLIP1, RSN; CAP-Gly domain-containing linker protein 1
E        isotig07132|cap-gly; <a href="/dbget-bin/www_bget?ko:K10421">K10421</a>  CLIP1, RSN; CAP-Gly domain-containing linker protein 1
E        isotig07352|viral; <a href="/dbget-bin/www_bget?ko:K10421">K10421</a>  CLIP1, RSN; CAP-Gly domain-containing linker protein 1
E        isotig07661|cap-gly; <a href="/dbget-bin/www_bget?ko:K10421">K10421</a>  CLIP1, RSN; CAP-Gly domain-containing linker protein 1
E        isotig17328|cap-gly; <a href="/dbget-bin/www_bget?ko:K10421">K10421</a>  CLIP1, RSN; CAP-Gly domain-containing linker protein 1
E        isotig23435|cap-gly; <a href="/dbget-bin/www_bget?ko:K10421">K10421</a>  CLIP1, RSN; CAP-Gly domain-containing linker protein 1
D      Dynactins
E        isotig23749|dynactin; <a href="/dbget-bin/www_bget?ko:K10424">K10424</a>  DCTN2; dynactin 2
E        isotig10885|dynactin; <a href="/dbget-bin/www_bget?ko:K10425">K10425</a>  DCTN3; dynactin 3
E        isotig08511|dynactin; <a href="/dbget-bin/www_bget?ko:K10426">K10426</a>  DCTN4; dynactin 4
E        isotig19556|dynactin; <a href="/dbget-bin/www_bget?ko:K10426">K10426</a>  DCTN4; dynactin 4
E        isotig09308|dynactin; <a href="/dbget-bin/www_bget?ko:K10427">K10427</a>  DCTN5; dynactin 5
E        isotig07785|dynactin; <a href="/dbget-bin/www_bget?ko:K10428">K10428</a>  DCTN6; dynactin 6
D      Microtubule-associated proteins (MAPs)
E        isotig21075|microtubule-associated; <a href="/dbget-bin/www_bget?ko:K10429">K10429</a>  MAP1; microtubule-associated protein 1
E        isotig03465|microtubule-associated; <a href="/dbget-bin/www_bget?ko:K10435">K10435</a>  MAP1LC; microtubule-associated protein 1 light chain
E        isotig03466|microtubule-associated; <a href="/dbget-bin/www_bget?ko:K10435">K10435</a>  MAP1LC; microtubule-associated protein 1 light chain
E        isotig03005|microtubule-associated; <a href="/dbget-bin/www_bget?ko:K10436">K10436</a>  MAPRE; microtubule-associated protein, RP/EB family
E        isotig03006|microtubule-associated; <a href="/dbget-bin/www_bget?ko:K10436">K10436</a>  MAPRE; microtubule-associated protein, RP/EB family
E        isotig03325|microtubule-associated; <a href="/dbget-bin/www_bget?ko:K10436">K10436</a>  MAPRE; microtubule-associated protein, RP/EB family
E        isotig03326|microtubule-associated; <a href="/dbget-bin/www_bget?ko:K10436">K10436</a>  MAPRE; microtubule-associated protein, RP/EB family
E        isotig23510|microtubule-associated; <a href="/dbget-bin/www_bget?ko:K04380">K04380</a>  MAPT, TAU; microtubule-associated protein tau
D      Stathmin
E        isotig07204|stathmin; <a href="/dbget-bin/www_bget?ko:K04381">K04381</a>  STMN1; stathmin
E        isotig19194|stathmin-like; <a href="/dbget-bin/www_bget?ko:K04381">K04381</a>  STMN1; stathmin
#
A<b>Prokaryotic cytoskeleton proteins</b>
B
B  <b>MinD / ParA</b>
C    <a href="/dbget-bin/www_bget?ko:K03609">K03609</a>  minD; septum site-determining protein MinD
C    <a href="/dbget-bin/www_bget?ko:K03496">K03496</a>  parA, soj; chromosome partitioning protein
C    <a href="/dbget-bin/www_bget?ko:K03497">K03497</a>  parB, spo0J; chromosome partitioning protein, ParB family
!
#<hr>
#<b>[ <a href="/kegg/brite.html">BRITE</a> | <a href="/kegg/kegg2.html">KEGG2</a> | <a href="/kegg/">KEGG</a> ]</b><br>
#Last updated: October 15, 2009
