# Supplementary material for: Fast skeletal muscle transcriptome of the Gilthead sea bream (Sparus aurata) determined by next generation sequencing
Source: BMC Genomics. 2012 May 11;13:181. doi: 10.1186/1471-2164-13-181 (PMC3418159; doi:10.1186/1471-2164-13-181)
Supplement: Additional file 13 — Phylogenetic analysis of paralogues. The amino acids sequences were blasted against the zebrafish (Danio rerio), stickleback (Gasterosteus aculeatus), Takifugu (Takifugu rubripes), medaka (Oryzias latipes), green puffer fish (Tetraodon nigroviridis), chicken (Gallus gallus), frog (Xenopus laevis) and human (Homo sapiens) genomes using Essembl [63]. Alignment of the sequences was performed using the GUIDANCE web tool [67]. The best evolutionary model was estimated for each alignment using MEGA5 software. Maximum Likelihood phylogenetic analysis was constructed, with the best evolutionary model, using PhylM [69]. [file 1471-2164-13-181-S13.zip › phylogenetic_trees/aldh6.nwk]

(((((((sparus2,gasterosteus_gr18_aldh6a1)0.6200,oryzias_ch24_aldh6a1)0.5600,(takifugu_sc16_aldh6a1,tetraodont_ch14_aldh6a1)0.8200)0.8900,danio_ch17_ald6a1)0.6000,(oryzias_ch22_aldh6a1,(sparus1,(takifugu_sc193_aldh6a1,tetraodont_ch10_aldh6a1)0.8900)0.8700)0.7700)0.7700,homo_ch14_aldh6a1)0.3900,gallys_ch5_aldh6a1,danio_ch8_aldh9);
